# Supplementary material for: AnnoMiner is a new web-tool to integrate epigenetics, transcription factor occupancy and transcriptomics data to predict transcriptional regulators
Source: Sci Rep. 2021 Jul 29;11:15463. doi: 10.1038/s41598-021-94805-1 (PMC8322331; doi:10.1038/s41598-021-94805-1)
Supplement: Supplementary file 2 — Supplementary Information 2. [file 41598_2021_94805_MOESM2_ESM.xlsx]

## Sheet: a. h3k9ac_c14a
Transcript ID	Gene ID		uniqueGenes
NM_080485	128up		128up
NM_169797	14-3-3epsilon		14-3-3epsilon
NM_169796	14-3-3epsilon		14-3-3zeta
NM_169799	14-3-3epsilon		140up
NM_169798	14-3-3epsilon		18w
NM_001014516	14-3-3zeta		312
NM_001014515	14-3-3zeta		4E-T
NM_165740	14-3-3zeta		7B2
NM_165744	14-3-3zeta		a10
NM_165743	14-3-3zeta		A16
NM_165742	14-3-3zeta		Aatf
NM_165741	14-3-3zeta		ABCB7
NM_165745	14-3-3zeta		ABCD
NM_206070	14-3-3zeta		Abd-B
NM_057537	14-3-3zeta		Abi
NM_001275632	140up		Abp1
NM_057603	140up		abs
NM_057466	18w		Ac3
NM_138261	312		Ac78C
NM_001274325	312		Acbp1
NM_001272149	4E-T		ACC
NM_166797	4E-T		Acf
NM_166798	4E-T		Ack
NM_166796	4E-T		Acn
NM_001014608	7B2		Acox57D-p
NM_138986	7B2		Acp63F
NM_079397	a10		Acp95EF
NM_135754	A16		Acph-1
NM_135222	Aatf		Actn
NM_167902	ABCB7		ACXD
NM_167903	ABCB7		Acyp2
NM_143649	ABCD		Ada
NM_166740	ABCD		Ada1-2
NM_166736	ABCD		Ada2a
NM_166737	ABCD		Ada2b
NM_166738	ABCD		Ada3
NM_169736	Abd-B		Adar
NM_001316544	Abd-B		Adat1
NM_001316545	Abd-B		ADD1
NM_001275719	Abd-B		AdenoK
NM_001260162	Abi		Adf1
NM_001260161	Abi		AdipoR
NM_057915	Abi		Adk2
NM_001275631	Abi		ADPS
NM_001275630	Abi		AdSS
NM_001104315	Abi		Aduk
NM_140400	Abp1		Aef1
NM_079496	abs		Afti
NM_136272	Ac3		ago
NM_001014496	Ac3		AGO1
NM_001259928	Ac78C		AGO2
NM_001298815	Acbp1		Agpat3
NM_135343	Acbp1		AhcyL1
NM_001299248	ACC		AIF
NM_080486	Acf		AIMP1
NM_139602	Ack		AIMP2
NM_001273627	Acn		AIMP3
NM_136091	Acn		Akap200
NM_165273	Acn		Akh
NM_001299748	Acox57D-p		AkhR
NM_079078	Acox57D-p		akirin
NM_079182	Acp63F		Akt1
NM_001316457	Acp63F		al
NM_080159	Acp95EF		Aladin
NM_080178	Acph-1		AlaRS
NM_170453	Acph-1		AlaRS-m
NM_166920	Actn		Alg1
NM_001272235	Actn		Alg11
NM_058136	Actn		Alg2
NM_058137	Actn		Alh
NM_138984	ACXD		AlkB
NM_001274391	ACXD		Alp8
NM_142234	Acyp2		alph
NM_001275683	Acyp2		alpha-Cat
NM_141609	Ada		alpha-Est6
NM_164980	Ada1-2		alpha-Man-Ia
NM_001170174	Ada2a		alpha-Spec
NM_001014637	Ada2a		alpha4GT1
NM_001014634	Ada2a		alphaCOP
NM_001014636	Ada2a		alphaSnap
NM_001014635	Ada2a		alphaTub67C
NM_001031980	Ada2b		alphaTub84B
NM_001275438	Ada2b		alphaTub84D
NM_141516	Ada2b		alt
NM_001272738	Ada3		Ama
NM_078671	Ada3		Amph
NM_166903	Adar		Amun
NM_001038732	Adar		amx
NM_001297862	Adar		ana1
NM_001297863	Adar		ana2
NM_001258540	Adar		ana3
NM_001258542	Adar		Ance
NM_001258541	Adar		anchor
NM_001258544	Adar		angel
NM_001258543	Adar		Ankle2
NM_001258546	Adar		anne
NM_001258545	Adar		Anp
NM_001258548	Adar		Antp
NM_001258547	Adar		AnxB11
NM_130584	Adar		AnxB9
NM_135832	Adat1		aop
NM_001273521	Adat1		Aos1
NM_165856	ADD1		AP-1-2beta
NM_001299394	ADD1		AP-1gamma
NM_136872	ADD1		AP-1sigma
NM_140367	AdenoK		AP-2alpha
NM_001300125	AdenoK		AP-2mu
NM_168532	AdenoK		AP-2sigma
NM_001273801	Adf1		Apc2
NM_206028	Adf1		APC4
NM_165480	Adf1		Apf
NM_165479	Adf1		aph-1
NM_001275915	AdipoR		aPKC
NM_001260310	AdipoR		Apl
NM_170020	AdipoR		apolpp
NM_170019	AdipoR		app
NM_142804	AdipoR		aqz
NM_079112	Adk2		Arc1
NM_137162	ADPS		Arc2
NM_001202008	ADPS		Arc42
NM_001202007	ADPS		Arf102F
NM_001202006	ADPS		Arf79F
NM_142661	AdSS		ArfGAP3
NM_141625	Aduk		Arfip
NM_169265	Aduk		Arfrp1
NM_079476	Aef1		ArgRS
NM_168903	Aef1		ArgRS-m
NM_168904	Aef1		ari-1
NM_001275228	Aef1		ari-2
NM_001260173	Afti		Arl1
NM_001260172	Afti		Arl2
NM_142098	Afti		Arl4
NM_001370051	Afti		Arl5
NM_079198	ago		Arl6
NM_168072	ago		Arl6IP1
NM_168073	ago		Arl8
NM_001259385	AGO1		arm
NM_166021	AGO1		armi
NM_079010	AGO1		Arp1
NM_001274953	AGO2		Arp10
NM_140518	AGO2		Arp2
NM_168626	AGO2		Arp3
NM_140631	Agpat3		Arp53D
NM_168662	Agpat3		Arp6
NM_168661	Agpat3		Arpc1
NM_001259864	Agpat3		Arpc2
NM_139489	AhcyL1		Arpc3A
NM_164456	AIF		Arpc4
NM_134805	AIF		Arpc5
NM_001272978	AIF		arr
NM_136582	AIMP1		Ars2
NM_140525	AIMP2		Art1
NM_206375	AIMP2		Art2
NM_145193	AIMP3		Art4
NM_001298823	Akap200		Art7
NM_001298822	Akap200		Art8
NM_058112	Akap200		aru
NM_175984	Akap200		Arv1
NM_079194	Akh		arx
NM_164705	AkhR		Asap
NM_058039	AkhR		Asator
NM_205917	AkhR		Asciz
NM_001273220	AkhR		asf1
NM_168211	akirin		ash1
NM_139856	akirin		ash2
NM_001202131	akirin		Ask1
NM_001202130	akirin		asl
NM_001202129	akirin		AsnRS
NM_001274582	akirin		AsnRS-m
NM_169706	Akt1		asp
NM_169705	Akt1		Asph
NM_169707	Akt1		ASPP
NM_001300425	Akt1		AspRS
NM_001300424	Akt1		AspRS-m
NM_164382	al		asrij
NM_132329	Aladin		asRNA:ASTR
NM_001298120	Aladin		asRNA:CR11538
NM_205934	AlaRS		asRNA:CR31144
NM_078787	AlaRS		asRNA:CR31429
NM_079208	AlaRS-m		asRNA:CR42254
NM_142405	Alg1		asRNA:CR42547
NM_001275253	Alg11		asRNA:CR43159
NM_141083	Alg11		asRNA:CR43425
NM_139515	Alg2		asRNA:CR43460
NM_169170	Alh		asRNA:CR43463
NM_169172	Alh		asRNA:CR43466
NM_001170065	Alh		asRNA:CR43469
NM_001170066	Alh		asRNA:CR43470
NM_001275402	Alh		asRNA:CR43609
NM_001275401	Alh		asRNA:CR43723
NM_001104227	Alh		asRNA:CR43730
NM_001104228	Alh		asRNA:CR43767
NM_206735	AlkB		asRNA:CR43786
NM_001347758	AlkB		asRNA:CR43812
NM_137811	Alp8		asRNA:CR43824
NM_001299780	Alp8		asRNA:CR43864
NM_170419	alph		asRNA:CR43877
NM_170418	alph		asRNA:CR43889
NM_170417	alph		asRNA:CR43906
NM_170416	alph		asRNA:CR43944
NM_001260427	alph		asRNA:CR43957
NM_143444	alph		asRNA:CR44019
NM_079495	alpha-Cat		asRNA:CR44029
NM_001300225	alpha-Cat		asRNA:CR44030
NM_079538	alpha-Est6		asRNA:CR44031
NM_206675	alpha-Man-Ia		asRNA:CR44045
NM_206676	alpha-Man-Ia		asRNA:CR44046
NM_206672	alpha-Man-Ia		asRNA:CR44054
NM_206673	alpha-Man-Ia		asRNA:CR44067
NM_206674	alpha-Man-Ia		asRNA:CR44093
NM_167223	alpha-Man-Ia		asRNA:CR44119
NM_057391	alpha-Spec		asRNA:CR44124
NM_001274359	alpha-Spec		asRNA:CR44134
NM_001274358	alpha-Spec		asRNA:CR44147
NM_001274357	alpha-Spec		asRNA:CR44224
NM_134893	alpha4GT1		asRNA:CR44266
NM_058047	alphaCOP		asRNA:CR44291
NM_167908	alphaCOP		asRNA:CR44340
NM_079456	alphaSnap		asRNA:CR44368
NM_079285	alphaTub67C		asRNA:CR44390
NM_057424	alphaTub84B		asRNA:CR44416
NM_079540	alphaTub84D		asRNA:CR44599
NM_169771	alt		asRNA:CR44690
NM_169770	alt		asRNA:CR44793
NM_169768	alt		asRNA:CR44807
NM_142388	alt		asRNA:CR44847
NM_206505	alt		asRNA:CR44850
NM_001275750	alt		asRNA:CR44866
NM_001275749	alt		asRNA:CR44873
NM_176412	Ama		asRNA:CR44891
NM_057231	Ama		asRNA:CR44911
NM_001273990	Amph		asRNA:CR44959
NM_001273991	Amph		asRNA:CR44960
NM_078993	Amph		asRNA:CR44961
NM_001201653	Amun		asRNA:CR44962
NM_001201652	Amun		asRNA:CR44982
NM_001201651	Amun		asRNA:CR44989
NM_001201650	Amun		asRNA:CR44995
NM_001272530	Amun		asRNA:CR45007
NM_001272529	Amun		asRNA:CR45016
NM_132513	Amun		asRNA:CR45026
NM_167299	Amun		asRNA:CR45124
NM_167298	Amun		asRNA:CR45132
NM_167300	Amun		asRNA:CR45135
NM_167301	Amun		asRNA:CR45139
NM_001298207	Amun		asRNA:CR45140
NM_079905	amx		asRNA:CR45141
NM_001258662	amx		asRNA:CR45149
NM_170148	ana1		asRNA:CR45152
NM_143011	ana1		asRNA:CR45160
NM_001299287	ana2		asRNA:CR45257
NM_136571	ana2		asRNA:CR45305
NM_136921	ana3		asRNA:CR45350
NM_001298986	Ance		asRNA:CR45366
NM_165070	Ance		asRNA:CR45397
NM_057698	Ance		asRNA:CR45467
NM_140741	anchor		asRNA:CR45518
NM_001275066	anchor		asRNA:CR45549
NM_057856	angel		asRNA:CR45648
NM_132993	Ankle2		asRNA:CR45738
NM_167570	Ankle2		asRNA:CR45778
NM_167569	Ankle2		asRNA:CR45797
NM_001298446	Ankle2		asRNA:CR45801
NM_001272114	anne		asRNA:CR45814
NM_001103379	anne		asRNA:CR45818
NM_205865	anne		asRNA:CR45822
NM_166733	anne		asRNA:CR45831
NM_166728	anne		asRNA:CR45865
NM_166729	anne		asRNA:CR45873
NM_079848	Anp		asRNA:CR45892
NM_001300676	Anp		asRNA:CR45894
NM_206446	Antp		asRNA:CR45895
NM_206450	Antp		asRNA:CR45908
NM_206451	Antp		asRNA:CR45912
NM_206453	Antp		asRNA:CR45927
NM_206449	Antp		asRNA:CR45928
NM_078646	AnxB11		asRNA:CR45929
NM_001272688	AnxB11		asRNA:CR45943
NM_001272689	AnxB11		asRNA:CR45968
NM_001272686	AnxB11		asRNA:CR45969
NM_001272687	AnxB11		asRNA:CR45970
NM_001272685	AnxB11		asRNA:CR46012
NM_167519	AnxB11		asRNA:CR46045
NM_057256	AnxB9		asRNA:CR46055
NM_057255	AnxB9		asRNA:CR46067
NM_001275868	AnxB9		asRNA:CR46068
NM_001275867	AnxB9		asRNA:CR46070
NM_206530	AnxB9		asRNA:CR46081
NM_206531	AnxB9		asRNA:CR46092
NM_164457	aop		asRNA:CR46093
NM_001272980	aop		asRNA:CR46096
NM_141941	Aos1		asRNA:CR46104
NM_078691	AP-1-2beta		asRNA:CR46105
NM_176718	AP-1gamma		asRNA:CR46107
NM_167178	AP-1gamma		asRNA:CR46109
NM_142941	AP-1sigma		asRNA:CR46133
NM_001275963	AP-1sigma		asRNA:CR46138
NM_001260345	AP-1sigma		asRNA:CR46140
NM_001260344	AP-1sigma		asRNA:CR46145
NM_205885	AP-2alpha		asRNA:CR46262
NM_057471	AP-2alpha		ast
NM_001170215	AP-2mu		AstA-R1
NM_142792	AP-2mu		Asx
NM_170015	AP-2mu		Atac1
NM_142704	AP-2sigma		Atac2
NM_058082	Apc2		ATbp
NM_001347815	Apc2		Atf-2
NM_001347814	Apc2		Atg1
NM_001169243	APC4		Atg101
NM_132294	APC4		Atg12
NM_164880	Apf		Atg13
NM_134866	aph-1		Atg14
NM_001273034	aph-1		Atg16
NM_080153	aPKC		Atg17
NM_001043076	aPKC		Atg18a
NM_001043080	aPKC		Atg18b
NM_001300155	Apl		Atg2
NM_168676	Apl		Atg3
NM_001275027	Apl		Atg4a
NM_001297792	apolpp		Atg4b
NM_001297791	apolpp		Atg5
NM_140304	app		Atg6
NM_001144466	app		Atg8a
NM_001144467	app		Atg9
NM_001144464	app		atl
NM_001144465	app		atms
NM_001300114	app		ATP6AP2
NM_001259803	app		ATP7
NM_206343	app		ATPCL
NM_176424	aqz		ATPsynbeta
NM_176425	aqz		ATPsynC
NM_001275462	aqz		ATPsyndelta
NM_001275461	aqz		ATPsynE
NM_137111	Arc1		ATPsynF
NM_137112	Arc2		ATPsyngamma
NM_142583	Arc42		ATPsynO
NM_001272158	Arf102F		Atu
NM_079892	Arf102F		Atx-1
NM_168970	Arf79F		Atx2
NM_168972	Arf79F		Atxn7
NM_168971	Arf79F		aurA
NM_168973	Arf79F		aurB
NM_001275296	Arf79F		aust
NM_001104197	Arf79F		aux
NM_001104198	Arf79F		ave
NM_057607	Arf79F		Aven
NM_168955	ArfGAP3		awd
NM_141152	ArfGAP3		Axn
NM_001275288	ArfGAP3		Axs
NM_001275287	ArfGAP3		Axud1
NM_001275289	ArfGAP3		B4
NM_001104193	ArfGAP3		B52
NM_001104194	ArfGAP3		babo
NM_141801	Arfip		Bacc
NM_132298	Arfrp1		baf
NM_132853	ArgRS		bai
NM_001275422	ArgRS-m		ball
NM_141488	ArgRS-m		Bap111
NM_206777	ari-1		Bap170
NM_001272743	ari-1		Bap55
NM_001272742	ari-1		Bap60
NM_078675	ari-1		barc
NM_167610	ari-1		barr
NM_001258807	ari-1		baz
NM_058026	ari-2		BBIP1
NM_079374	Arl1		BBS1
NM_057538	Arl2		BBS8
NM_001272118	Arl4		bbx
NM_001258479	Arl4		bc10
NM_143648	Arl4		BCAS2
NM_139944	Arl5		BCL7-like
NM_137577	Arl6		bdg
NM_001299686	Arl6		BEAF-32
NM_142313	Arl6IP1		beag
NM_001275718	Arl6IP1		bel
NM_001300297	Arl8		Bem46
NM_001300296	Arl8		Best1
NM_141512	Arl8		Bet3
NM_166912	arm		beta-Spec
NM_206605	arm		beta'COP
NM_001272220	arm		beta3GalTII
NM_057317	arm		beta4GalNAcTA
NM_057318	arm		beta4GalNAcTB
NM_134273	arm		beta4GalT7
NM_001014556	armi		betaCOP
NM_139559	armi		betaggt-II
NM_001259674	armi		betaTub56D
NM_079607	Arp1		Bgb
NM_134494	Arp10		BHD
NM_001298523	Arp10		bib
NM_001103531	Arp2		bic
NM_001272692	Arp2		bif
NM_078648	Arp2		BigH1
NM_001274630	Arp3		bigmax
NM_079244	Arp3		Bin1
NM_057689	Arp53D		bin3
NM_078610	Arp6		bip2
NM_057248	Arpc1		Bka
NM_165063	Arpc1		Blimp-1
NM_136189	Arpc2		Blm
NM_001299173	Arpc2		Blos1
NM_169675	Arpc3A		Blos4
NM_142241	Arpc3A		blot
NM_135152	Arpc4		blow
NM_134849	Arpc5		blw
NM_001273016	Arpc5		bmm
NM_079998	arr		bocks
NM_001273791	Ars2		BOD1
NM_001273790	Ars2		boi
NM_136359	Ars2		bon
NM_165460	Ars2		bonsai
NM_165458	Ars2		bora
NM_165459	Ars2		borr
NM_141760	Art1		botv
NM_001298671	Art2		bou
NM_141706	Art4		Br140
NM_001275516	Art4		brat
NM_137909	Art7		Brca2
NM_135634	Art8		Brd8
NM_164395	aru		Bre1
NM_078725	aru		brk
NM_001144523	Arv1		brm
NM_168921	Arv1		Brms1
NM_168920	Arv1		Bro
NM_140814	arx		Bruce
NM_001014504	Asap		brv3
NM_001169614	Asap		BRWD3
NM_001299254	Asap		Bsg
NM_001272125	Asator		Bsg25D
NM_143667	Asator		bsk
NM_166765	Asator		BTBD9
NM_139519	Asciz		BtbVII
NM_001274428	Asciz		btd
NM_079439	asf1		BthD
NM_001202202	asf1		Btk29A
NM_079436	ash1		btn
NM_001259905	ash1		btsz
NM_170160	ash2		Bub1
NM_176558	ash2		Bub3
NM_001260363	ash2		BubR1
NM_206518	Ask1		bug
NM_057741	Ask1		Bug22
NM_141300	asl		BuGZ
NM_001273632	AsnRS		bun
NM_136104	AsnRS		bur
NM_137332	AsnRS-m		bwa
NM_079764	asp		Bx42
NM_001259430	Asph		bys
NM_001259428	Asph		c(2)M
NM_001259429	Asph		c(3)G
NM_166140	Asph		c12.1
NM_166141	Asph		c12.2
NM_001274091	Asph		C3G
NM_079033	Asph		ca
NM_176185	Asph		CaBP1
NM_137721	ASPP		cact
NM_001274193	ASPP		cactin
NM_001274001	AspRS		cad
NM_057261	AspRS		Cad87A
NM_001273591	AspRS-m		Cadps
NM_001273590	AspRS-m		Caf1-105
NM_165196	AspRS-m		Caf1-180
NM_137889	asrij		Caf1-55
NM_001274214	asrij		cag
NR_163198	asRNA:ASTR		cal1
NR_048327	asRNA:ASTR		CalpA
NR_125073	asRNA:ASTR		CalpB
NR_133226	asRNA:CR11538		CalpC
NR_037759	asRNA:CR31144		Calr
NR_048349	asRNA:CR31429		Cals
NR_048348	asRNA:CR31429		calypso
NR_048350	asRNA:CR31429		cana
NR_133121	asRNA:CR42254		Cand1
NR_133122	asRNA:CR42254		Cap-D2
NR_133120	asRNA:CR42254		Cap-D3
NR_033161	asRNA:CR42547		Cap-G
NR_048278	asRNA:CR43159		Cap-H2
NR_047711	asRNA:CR43425		Caper
NR_048387	asRNA:CR43460		Capr
NR_048386	asRNA:CR43460		capt
NR_048388	asRNA:CR43460		car
NR_047957	asRNA:CR43463		casp
NR_047956	asRNA:CR43463		cass
NR_048203	asRNA:CR43466		Cat
NR_073873	asRNA:CR43469		cathD
NR_048098	asRNA:CR43469		cav
NR_048233	asRNA:CR43470		caz
NR_048234	asRNA:CR43470		cbc
NR_047865	asRNA:CR43609		Cbp20
NR_073855	asRNA:CR43723		Cbp80
NR_073854	asRNA:CR43723		cbs
NR_124571	asRNA:CR43730		Cby
NR_073686	asRNA:CR43767		Cc2d2a
NR_073892	asRNA:CR43786		CCDC53
NR_073891	asRNA:CR43812		CCHa1-R
NR_073721	asRNA:CR43824		Cchl
NR_123771	asRNA:CR43864		Ccm3
NR_073628	asRNA:CR43864		CCT1
NR_073965	asRNA:CR43877		CCT2
NR_073953	asRNA:CR43889		CCT3
NR_073627	asRNA:CR43906		CCT4
NR_073958	asRNA:CR43944		CCT5
NR_073611	asRNA:CR43957		CCT6
NR_073612	asRNA:CR43957		CCT8
NR_156772	asRNA:CR44019		Cdc16
NR_156771	asRNA:CR44019		Cdc27
NR_123750	asRNA:CR44029		Cdc2rk
NR_073620	asRNA:CR44029		Cdc37
NR_123752	asRNA:CR44030		Cdc5
NR_073622	asRNA:CR44030		Cdc6
NR_073621	asRNA:CR44030		Cdc7
NR_073624	asRNA:CR44031		Cdep
NR_073625	asRNA:CR44031		CdGAPr
NR_074065	asRNA:CR44045		Cdk1
NR_074066	asRNA:CR44046		Cdk12
NR_074067	asRNA:CR44046		Cdk2
NR_073647	asRNA:CR44054		CDK2AP1
NR_073901	asRNA:CR44067		Cdk7
NR_073985	asRNA:CR44093		Cdk8
NR_073740	asRNA:CR44119		Cdk9
NR_073661	asRNA:CR44124		CecA1
NR_073978	asRNA:CR44134		Ced-12
NR_073707	asRNA:CR44147		Cen
NR_073753	asRNA:CR44224		CenB1A
NR_123870	asRNA:CR44266		CenG1A
NR_125117	asRNA:CR44291		Cenp-C
NR_123958	asRNA:CR44340		Cep135
NR_133118	asRNA:CR44368		Cf2
NR_124586	asRNA:CR44390		Cfp1
NR_124587	asRNA:CR44390		cg
NR_124602	asRNA:CR44416		CG10011
NR_124233	asRNA:CR44599		CG10026
NR_123777	asRNA:CR44690		CG10050
NR_124091	asRNA:CR44793		CG10053
NR_124717	asRNA:CR44807		CG10055
NR_124241	asRNA:CR44847		CG10077
NR_124251	asRNA:CR44850		CG10082
NR_124290	asRNA:CR44866		CG10103
NR_124169	asRNA:CR44873		CG10137
NR_123760	asRNA:CR44891		CG10140
NR_124410	asRNA:CR44911		CG10147
NR_123810	asRNA:CR44959		CG10151
NR_123910	asRNA:CR44960		CG10166
NR_123915	asRNA:CR44961		CG10171
NR_123874	asRNA:CR44962		CG10188
NR_123875	asRNA:CR44962		CG10189
NR_124030	asRNA:CR44982		CG10194
NR_124131	asRNA:CR44989		CG10214
NR_124174	asRNA:CR44995		CG10217
NR_124166	asRNA:CR45007		CG10222
NR_125134	asRNA:CR45016		CG10237
NR_125133	asRNA:CR45016		CG1024
NR_124801	asRNA:CR45026		CG10265
NR_124802	asRNA:CR45026		CG10283
NR_123741	asRNA:CR45124		CG10286
NR_124483	asRNA:CR45132		CG10307
NR_124504	asRNA:CR45135		CG10311
NR_125318	asRNA:CR45139		CG10321
NR_125411	asRNA:CR45139		CG10324
NR_125414	asRNA:CR45139		CG10333
NR_124533	asRNA:CR45140		CG10336
NR_124534	asRNA:CR45140		CG10338
NR_124535	asRNA:CR45141		CG10343
NR_124676	asRNA:CR45149		CG10347
NR_124677	asRNA:CR45149		CG10353
NR_124697	asRNA:CR45152		CG10375
NR_124790	asRNA:CR45160		CG10376
NR_124142	asRNA:CR45257		CG10383
NR_124078	asRNA:CR45305		CG10395
NR_124720	asRNA:CR45350		CG10405
NR_124002	asRNA:CR45366		CG10413
NR_124944	asRNA:CR45397		CG10417
NR_124493	asRNA:CR45467		CG10431
NR_123799	asRNA:CR45518		CG10445
NR_125110	asRNA:CR45549		CG10462
NR_125234	asRNA:CR45648		CG10463
NR_124780	asRNA:CR45738		CG10466
NR_133078	asRNA:CR45778		CG10467
NR_133503	asRNA:CR45797		CG10469
NR_133287	asRNA:CR45801		CG10492
NR_133152	asRNA:CR45814		CG10494
NR_133156	asRNA:CR45818		CG10505
NR_133183	asRNA:CR45822		CG10516
NR_133184	asRNA:CR45822		CG10543
NR_133174	asRNA:CR45831		CG10555
NR_133253	asRNA:CR45865		CG10565
NR_133196	asRNA:CR45873		CG10576
NR_133227	asRNA:CR45892		CG10584
NR_133250	asRNA:CR45894		CG10600
NR_133251	asRNA:CR45895		CG10602
NR_133252	asRNA:CR45895		CG10628
NR_133347	asRNA:CR45908		CG10631
NR_133273	asRNA:CR45912		CG10638
NR_133274	asRNA:CR45912		CG10646
NR_133272	asRNA:CR45912		CG10674
NR_133123	asRNA:CR45927		CG10694
NR_133136	asRNA:CR45928		CG10731
NR_133505	asRNA:CR45929		CG1074
NR_133285	asRNA:CR45943		CG10747
NR_133313	asRNA:CR45968		CG10778
NR_133312	asRNA:CR45969		CG10795
NR_133314	asRNA:CR45970		CG10802
NR_133379	asRNA:CR46012		CG10803
NR_133427	asRNA:CR46045		CG10804
NR_133431	asRNA:CR46055		CG10809
NR_133236	asRNA:CR46067		CG10864
NR_133291	asRNA:CR46068		CG10874
NR_133080	asRNA:CR46070		CG10880
NR_133401	asRNA:CR46081		CG10889
NR_133440	asRNA:CR46092		CG10904
NR_133441	asRNA:CR46093		CG10907
NR_133445	asRNA:CR46096		CG10914
NR_133475	asRNA:CR46104		CG10915
NR_133476	asRNA:CR46105		CG10931
NR_133478	asRNA:CR46107		CG10932
NR_133480	asRNA:CR46109		CG10947
NR_133331	asRNA:CR46133		CG10948
NR_133325	asRNA:CR46138		CG10949
NR_133321	asRNA:CR46140		CG10958
NR_133368	asRNA:CR46145		CG10973
NR_133058	asRNA:CR46262		CG10979
NM_078727	ast		CG10984
NM_166982	AstA-R1		CG11007
NM_079961	AstA-R1		CG1103
NM_001014527	Asx		CG1105
NM_166057	Asx		CG11050
NM_001274041	Asx		CG11052
NM_001274040	Asx		CG11076
NM_135244	Atac1		CG11077
NM_136045	Atac2		CG11089
NM_001111011	ATbp		CG11103
NM_001038884	Atf-2		CG11109
NM_140344	Atg1		CG11110
NM_001169962	Atg1		CG11122
NM_133098	Atg101		CG11123
NM_140294	Atg12		CG11125
NM_141539	Atg13		CG1113
NM_143412	Atg14		CG11137
NM_170434	Atg16		CG1116
NM_170433	Atg16		CG11168
NM_170432	Atg16		CG11170
NM_001144652	Atg16		CG11180
NM_141316	Atg17		CG11210
NM_206434	Atg17		CG11247
NM_001274636	Atg18a		CG11257
NM_001274635	Atg18a		CG1129
NM_001274637	Atg18a		CG11360
NM_001300048	Atg18a		CG11362
NM_168259	Atg18a		CG11367
NM_139927	Atg18a		CG11377
NM_206301	Atg18a		CG11396
NM_001273738	Atg18b		CG11399
NM_136256	Atg18b		CG11409
NM_139491	Atg2		CG11413
NM_001274412	Atg2		CG11414
NM_140802	Atg3		CG1142
NM_134719	Atg4a		CG11436
NM_001272923	Atg4a		CG11444
NM_142195	Atg4b		CG11447
NM_132162	Atg5		CG11456
NM_142952	Atg6		CG11470
NM_167245	Atg8a		CG11486
NM_001298159	Atg8a		CG11504
NM_001298158	Atg8a		CG11523
NM_137270	Atg9		CG11534
NM_001274094	Atg9		CG11537
NM_143017	atl		CG11555
NM_001275334	atms		CG11560
NM_141236	atms		CG11563
NM_141619	ATP6AP2		CG11583
NM_001272537	ATP7		CG11586
NM_132528	ATP7		CG11593
NM_001144202	ATPCL		CG11596
NM_166131	ATPCL		CG11597
NM_001299541	ATPCL		CG1161
NM_079031	ATPCL		CG11656
NM_001272152	ATPsynbeta		CG11658
NM_001297790	ATPsynbeta		CG11679
NM_166808	ATPsynbeta		CG11693
NM_170544	ATPsynC		CG11694
NM_170543	ATPsynC		CG11695
NM_001260455	ATPsynC		CG11696
NM_001260454	ATPsynC		CG11698
NM_001260453	ATPsynC		CG11699
NM_143595	ATPsynC		CG1172
NM_001272468	ATPsyndelta		CG11722
NM_132382	ATPsyndelta		CG11723
NM_001298145	ATPsyndelta		CG11752
NM_169579	ATPsynE		CG11753
NM_001202292	ATPsynE		CG11755
NM_142099	ATPsynE		CG11756
NM_138096	ATPsynF		CG11777
NM_166678	ATPsynF		CG11779
NM_170426	ATPsyngamma		CG11781
NM_170425	ATPsyngamma		CG11791
NM_079826	ATPsyngamma		CG11808
NM_079634	ATPsynO		CG11825
NM_079516	Atu		CG11835
NM_132128	Atx-1		CG11836
NM_001300410	Atx2		CG11837
NM_169658	Atx2		CG11839
NM_169657	Atx2		CG11841
NM_142209	Atx2		CG11857
NM_164481	Atxn7		CG11873
NM_134833	Atxn7		CG11882
NM_001273003	Atxn7		CG11885
NM_001273004	Atxn7		CG11906
NM_057401	aurA		CG11920
NM_057988	aurB		CG11927
NM_001298846	aust		CG11964
NM_135434	aust		CG11970
NM_001275315	aux		CG11975
NM_001275314	aux		CG11980
NM_141181	aux		CG11983
NM_166066	ave		CG11999
NM_132589	Aven		CG12004
NM_001298233	Aven		CG12007
NM_001300696	awd		CG12010
NM_001300695	awd		CG12012
NM_057413	awd		CG12016
NM_170459	Axn		CG12018
NM_170457	Axn		CG12020
NM_001276168	Axn		CG12025
NM_001144654	Axn		CG12054
NM_057429	Axs		CG12091
NM_164480	Axud1		CG12093
NM_134829	Axud1		CG12096
NM_001272999	Axud1		CG12099
NM_001273000	Axud1		CG12107
NM_057977	B4		CG12112
NM_001273516	B4		CG12134
NM_001170132	B52		CG12155
NM_001170133	B52		CG12159
NM_176488	B52		CG12163
NM_176489	B52		CG12170
NM_176490	B52		CG12173
NM_176493	B52		CG12179
NM_176494	B52		CG1218
NM_176491	B52		CG12182
NM_176492	B52		CG12194
NM_001014619	B52		CG12204
NM_001169621	babo		CG12213
NM_057652	babo		CG12236
NM_057651	babo		CG12241
NM_164498	Bacc		CG12259
NM_134862	Bacc		CG1227
NM_001258921	Bacc		CG12288
NM_001273031	Bacc		CG12299
NM_001273291	baf		CG12301
NM_135332	baf		CG12316
NM_143066	bai		CG12320
NM_170292	ball		CG12321
NM_143251	ball		CG12325
NM_132302	Bap111		CG1233
NM_136372	Bap170		CG12333
NM_137365	Bap55		CG1234
NM_078588	Bap60		CG12341
NM_168902	barc		CG12343
NM_141056	barc		CG12374
NM_001299165	barr		CG12375
NM_165317	barr		CG12379
NM_057758	barr		CG12384
NM_001042818	baz		CG1239
NM_001347807	baz		CG12391
NM_001298436	baz		CG12393
NM_001298435	baz		CG12499
NM_001170097	BBIP1		CG12576
NM_139823	BBS1		CG12581
NM_134680	BBS8		CG12608
NM_001031917	bbx		CG1265
NM_139715	bc10		CG12698
NM_143339	BCAS2		CG12723
NM_132334	BCL7-like		CG1273
NM_137220	bdg		CG12730
NM_166121	bdg		CG12744
NM_001299540	bdg		CG12746
NM_176181	bdg		CG12769
NM_001259399	BEAF-32		CG12772
NM_166069	BEAF-32		CG12788
NM_079023	BEAF-32		CG12818
NM_141608	beag		CG12848
NM_080522	bel		CG12851
NM_001275450	bel		CG12863
NM_058024	Bem46		CG12895
NM_001260089	Best1		CG12896
NM_144346	Best1		CG12909
NM_001144561	Best1		CG12920
NM_001275523	Best1		CG12929
NM_140055	Bet3		CG12935
NM_001272732	beta-Spec		CG12942
NM_001272731	beta-Spec		CG12945
NM_078664	beta-Spec		CG12947
NM_080097	beta'COP		CG12974
NM_136555	beta3GalTII		CG12975
NM_137102	beta4GalNAcTA		CG12991
NM_143400	beta4GalNAcTB		CG13001
NM_143062	beta4GalT7		CG13005
NM_078676	betaCOP		CG13016
NM_080155	betaggt-II		CG13018
NM_166356	betaTub56D		CG13025
NM_079071	betaTub56D		CG1307
NM_001274342	Bgb		CG13086
NM_057717	Bgb		CG13091
NM_139833	BHD		CG13096
NM_001273384	bib		CG13097
NM_057489	bib		CG13123
NM_165954	bic		CG13148
NM_057505	bic		CG1316
NM_001272527	bif		CG1317
NM_001272528	bif		CG13177
NM_001272526	bif		CG13192
NM_078573	bif		CG13197
NM_167295	bif		CG13220
NM_142126	BigH1		CG13295
NM_143299	bigmax		CG13321
NM_079653	Bin1		CG13326
NM_001316407	bin3		CG13334
NM_078902	bin3		CG13339
NM_165468	bin3		CG13344
NM_143666	bip2		CG13358
NM_080128	Bka		CG13364
NM_001300016	Blimp-1		CG13366
NM_139725	Blimp-1		CG13373
NM_001274513	Blimp-1		CG13384
NM_079595	Blm		CG13392
NM_166060	Blos1		CG13398
NM_001274760	Blos4		CG13409
NM_140157	Blos4		CG1344
NM_079401	blot		CG13454
NM_165542	blow		CG13484
NM_166554	blw		CG13531
NM_140466	bmm		CG13561
NM_001169974	bmm		CG13599
NM_141660	bocks		CG1360
NM_001014611	bocks		CG13603
NM_170361	BOD1		CG13604
NM_001170280	BOD1		CG13609
NM_001276101	BOD1		CG13623
NM_001276102	BOD1		CG13625
NM_143342	BOD1		CG13667
NM_166941	boi		CG13671
NM_001170194	bon		CG13689
NM_079985	bon		CG13690
NM_001275839	bon		CG13692
NM_001275838	bon		CG13694
NM_001275837	bon		CG13698
NM_001275836	bon		CG1371
NM_137847	bonsai		CG13741
NM_140791	bora		CG13748
NM_164850	borr		CG13751
NM_135435	borr		CG13766
NM_079066	botv		CG13773
NM_132145	bou		CG13775
NM_136422	Br140		CG13784
NM_001299226	Br140		CG13806
NM_001201913	brat		CG13807
NM_206004	brat		CG13827
NM_057597	brat		CG13868
NM_134302	brat		CG13887
NM_138081	Brca2		CG13901
NM_143428	Brd8		CG13917
NM_001300021	Bre1		CG13919
NM_139732	Bre1		CG13920
NM_078514	brk		CG13921
NM_001274977	brm		CG13926
NM_001274978	brm		CG13933
NM_080497	brm		CG13994
NM_080498	brm		CG13995
NM_168641	brm		CG14005
NM_168640	brm		CG14015
NM_132612	Brms1		CG14022
NM_057718	Bro		CG14036
NM_141738	Bruce		CG14043
NM_001275534	Bruce		CG14073
NM_001275533	Bruce		CG14074
NM_001275532	Bruce		CG14104
NM_001275531	Bruce		CG1416
NM_001297902	brv3		CG14174
NM_130657	brv3		CG1418
NM_170139	BRWD3		CG14183
NM_164783	Bsg		CG14184
NM_164782	Bsg		CG14194
NM_164785	Bsg		CG14200
NM_164784	Bsg		CG14220
NM_001201769	Bsg25D		CG14223
NM_001201770	Bsg25D		CG14230
NM_164637	Bsg25D		CG14231
NM_164638	Bsg25D		CG14232
NM_057568	Bsg25D		CG14252
NM_001273164	Bsg25D		CG14260
NM_001273163	Bsg25D		CG1427
NM_001169461	bsk		CG14270
NM_001169459	bsk		CG14285
NM_164900	bsk		CG14286
NM_001272502	BTBD9		CG14292
NM_132421	BTBD9		CG14312
NM_079172	BtbVII		CG14322
NM_139517	BtbVII		CG1434
NM_001144408	BtbVII		CG1440
NM_001259662	BtbVII		CG14407
NM_001259661	BtbVII		CG14434
NM_167990	BtbVII		CG14442
NM_001274427	BtbVII		CG14450
NM_001274426	BtbVII		CG14478
NM_078545	btd		CG14480
NM_132675	BthD		CG14488
NM_001103651	Btk29A		CG14502
NM_164805	Btk29A		CG14561
NM_164804	Btk29A		CG14591
NM_057398	Btk29A		CG14621
NM_057397	Btk29A		CG14641
NM_170026	btn		CG14645
NM_001014623	btsz		CG14646
NM_001298693	Bub1		CG14650
NM_001298692	Bub1		CG14657
NM_135075	Bub1		CG14667
NM_058033	Bub3		CG14671
NM_001300658	Bub3		CG14684
NM_058034	BubR1		CG14701
NM_137221	bug		CG14710
NM_135558	Bug22		CG14711
NM_001259118	BuGZ		CG14712
NM_001259117	BuGZ		CG14722
NM_135964	BuGZ		CG14757
NM_001273583	BuGZ		CG14763
NM_001273584	BuGZ		CG14764
NM_001103697	BuGZ		CG14767
NM_001299057	BuGZ		CG14777
NM_080364	bun		CG14780
NM_001042894	bun		CG14787
NM_001042892	bun		CG14805
NM_165013	bun		CG14814
NM_138759	bur		CG14817
NM_001299191	bur		CG14829
NM_001273687	bwa		CG1486
NM_136176	bwa		CG14860
NM_001272441	Bx42		CG14868
NM_078538	Bx42		CG14882
NM_078519	bys		CG14883
NM_135944	c(2)M		CG1492
NM_169671	c(3)G		CG14921
NM_169670	c(3)G		CG14937
NM_142233	c(3)G		CG14945
NM_144348	c12.1		CG14964
NM_001272452	c12.2		CG14965
NM_144347	c12.2		CG14966
NM_001272362	C3G		CG14968
NM_001272364	C3G		CG14985
NM_176694	C3G		CG14995
NM_001144695	C3G		CG15012
NM_001144696	C3G		CG15014
NM_001298037	C3G		CG15019
NM_170430	ca		CG15027
NM_001300664	ca		CG15084
NM_135948	CaBP1		CG15099
NM_001299050	CaBP1		CG15107
NM_001273567	cact		CG15111
NM_205999	cact		CG15117
NM_165152	cact		CG15118
NM_057595	cact		CG15120
NM_057594	cact		CG1513
NM_078698	cactin		CG15141
NM_001273712	cad		CG15142
NM_057606	cad		CG15160
NM_134301	cad		CG15213
NM_169440	Cad87A		CG1523
NM_001031858	Cadps		CG15237
NM_001031859	Cadps		CG1529
NM_001031860	Cadps		CG15308
NM_001258511	Cadps		CG15309
NM_001258510	Cadps		CG15356
NM_136745	Caf1-105		CG15362
NM_132267	Caf1-180		CG15375
NM_001170146	Caf1-55		CG15386
NM_079630	Caf1-55		CG15387
NM_057859	cag		CG15404
NM_001273947	cag		CG15412
NM_142340	cal1		CG1542
NM_001103908	CalpA		CG15435
NM_057699	CalpA		CG15436
NM_057700	CalpA		CG15439
NM_001299684	CalpA		CG15440
NM_079292	CalpB		CG15443
NM_001259777	CalpB		CG15456
NM_132890	CalpC		CG15465
NM_079569	Calr		CG15514
NM_001275501	Calr		CG15525
NM_001272157	Cals		CG15526
NM_001297793	Cals		CG15528
NM_079893	Cals		CG15533
NM_166823	Cals		CG15535
NM_137252	calypso		CG15536
NM_176194	calypso		CG15561
NM_001032076	cana		CG15601
NM_001273404	Cand1		CG15628
NM_135545	Cand1		CG15650
NM_143452	Cap-D2		CG15676
NM_001169416	Cap-D3		CG15701
NM_135091	Cap-D3		CG15706
NM_001169664	Cap-G		CG1571
NM_206105	Cap-G		CG15744
NM_141757	Cap-H2		CG15747
NM_169359	Cap-H2		CG15771
NM_169358	Cap-H2		CG15812
NM_206471	Cap-H2		CG15814
NM_001298771	Caper		CG15880
NM_001298773	Caper		CG15908
NM_001298772	Caper		CG15912
NM_001298775	Caper		CG15916
NM_001298774	Caper		CG15922
NM_164730	Caper		CG1602
NM_135251	Caper		CG1603
NM_144414	Capr		CG1620
NM_001300178	Capr		CG1622
NM_001038780	capt		CG1632
NM_001038781	capt		CG1637
NM_001272927	capt		CG1646
NM_001272778	car		CG1647
NM_078686	car		CG1662
NM_167664	car		CG1671
NM_137236	casp		CG16710
NM_206126	casp		CG16717
NM_001299544	casp		CG16736
NM_058106	cass		CG16749
NM_080483	Cat		CG16753
NM_143756	cathD		CG16812
NM_001347752	cathD		CG16863
NM_001347753	cathD		CG16865
NM_170135	cav		CG16868
NM_170134	cav		CG16888
NM_170133	cav		CG16890
NM_079753	cav		CG16896
NM_078641	caz		CG16908
NM_001272673	caz		CG16926
NM_001272672	caz		CG16935
NM_167493	caz		CG16952
NM_137032	cbc		CG16972
NM_079672	Cbp20		CG16974
NM_167012	Cbp80		CG16979
NM_080011	Cbp80		CG16985
NM_001259369	cbs		CG16986
NM_001259368	cbs		CG17002
NM_137031	cbs		CG17019
NM_142732	Cby		CG1703
NM_137385	Cc2d2a		CG17032
NM_135334	CCDC53		CG17059
NM_137397	CCHa1-R		CG17068
NM_001275891	Cchl		CG17075
NM_142746	Cchl		CG17078
NM_142202	Ccm3		CG17118
NM_079726	CCT1		CG17127
NM_170016	CCT1		CG17129
NM_132296	CCT2		CG17141
NM_169727	CCT3		CG17162
NM_142315	CCT3		CG17163
NM_001202307	CCT3		CG17168
NM_001202308	CCT3		CG17169
NM_135735	CCT4		CG17180
NM_165867	CCT5		CG17186
NM_078983	CCT5		CG17187
NM_132838	CCT6		CG17193
NM_136574	CCT8		CG17219
NM_058049	Cdc16		CG17221
NM_139836	Cdc27		CG17230
NM_001274574	Cdc27		CG17233
NM_078950	Cdc2rk		CG17249
NM_057658	Cdc37		CG17265
NM_138189	Cdc5		CG17270
NM_001169842	Cdc5		CG17271
NM_139990	Cdc6		CG17294
NM_167080	Cdc7		CG17327
NM_001298021	Cdc7		CG17328
NM_001043211	Cdep		CG17333
NM_141248	Cdep		CG17337
NM_001104215	Cdep		CG17343
NM_169022	Cdep		CG17359
NM_001273671	CdGAPr		CG1737
NM_001169546	CdGAPr		CG1738
NM_001169547	CdGAPr		CG17385
NM_136158	CdGAPr		CG17486
NM_057449	Cdk1		CG17490
NM_168912	Cdk12		CG17514
NM_001275238	Cdk12		CG17528
NM_141068	Cdk12		CG17574
NM_001170195	Cdk2		CG17593
NM_079696	Cdk2		CG17598
NM_169916	Cdk2		CG17600
NM_001272510	CDK2AP1		CG17612
NM_132460	CDK2AP1		CG17625
NM_078489	Cdk7		CG17636
NM_080487	Cdk8		CG1764
NM_057878	Cdk9		CG17660
NM_079849	CecA1		CG17681
NM_135704	Ced-12		CG17721
NM_136205	Cen		CG17724
NM_165338	Cen		CG17746
NM_079734	CenB1A		CG17764
NM_170049	CenB1A		CG17765
NM_165068	CenG1A		CG17768
NM_165067	CenG1A		CG17776
NM_169228	Cenp-C		CG17777
NM_001300308	Cenp-C		CG17786
NM_140492	Cep135		CG17801
NM_001274940	Cep135		CG17807
NM_001202179	Cep135		CG17816
NM_001363925	Cf2		CG17829
NM_078750	Cf2		CG17834
NM_175963	Cf2		CG17841
NM_175965	Cf2		CG1785
NM_175964	Cf2		CG1789
NM_001273128	Cf2		CG17904
NM_001201641	Cfp1		CG17931
NM_132328	Cfp1		CG17977
NM_001144194	cg		CG17991
NM_001103835	cg		CG17996
NM_001103834	cg		CG18004
NM_001103836	cg		CG1801
NM_166034	cg		CG18081
NM_166035	cg		CG1812
NM_166036	cg		CG1815
NM_001316419	cg		CG18178
NM_001299480	cg		CG18213
NM_001299479	cg		CG1824
NM_079014	cg		CG18249
NM_143367	CG10011		CG18259
NM_001273652	CG10026		CG1827
NM_136124	CG10026		CG18273
NM_165302	CG10026		CG18327
NM_165301	CG10026		CG18336
NM_141456	CG10050		CG1840
NM_001300277	CG10053		CG18428
NM_141454	CG10053		CG18446
NM_141446	CG10055		CG18476
NM_168182	CG10077		CG18530
NM_139805	CG10077		CG18540
NM_001274562	CG10077		CG18596
NM_166466	CG10082		CG18600
NM_139801	CG10103		CG18628
NM_001274558	CG10103		CG18659
NM_001274557	CG10103		CG18731
NM_001274556	CG10103		CG18749
NM_001274555	CG10103		CG18764
NM_001274554	CG10103		CG18766
NM_136137	CG10137		CG18809
NM_140391	CG10140		CG18815
NM_139789	CG10147		CG18870
NM_001274548	CG10147		CG1902
NM_137140	CG10151		CG1910
NM_001144198	CG10151		CG1943
NM_166067	CG10151		CG1951
NM_166068	CG10151		CG1965
NM_136136	CG10166		CG1968
NM_140382	CG10171		CG2004
NM_168542	CG10171		CG2021
NM_001273659	CG10188		CG2023
NM_136133	CG10188		CG2046
NM_165305	CG10188		CG2063
NM_001273656	CG10189		CG2091
NM_136131	CG10189		CG2116
NM_136129	CG10194		CG2124
NM_142927	CG10214		CG2145
NM_142925	CG10217		CG2162
NM_170091	CG10217		CG2182
NM_140384	CG10222		CG2186
NM_001300131	CG10222		CG2199
NM_001259162	CG10237		CG2201
NM_001144542	CG1024		CG2202
NM_001275386	CG1024		CG2217
NM_141395	CG1024		CG2218
NM_137168	CG10265		CG2246
NM_206117	CG10265		CG2247
NM_001169535	CG10283		CG2260
NM_001169536	CG10283		CG2277
NM_136035	CG10283		CG2321
NM_165255	CG10283		CG2540
NM_141392	CG10286		CG2608
NM_137761	CG10307		CG2617
NM_001299761	CG10307		CG2662
NM_001300435	CG10311		CG2685
NM_142279	CG10311		CG2691
NM_137750	CG10321		CG2694
NM_001274195	CG10321		CG2698
NM_142314	CG10324		CG2712
NM_136044	CG10333		CG2765
NM_136051	CG10336		CG2767
NM_165261	CG10336		CG2790
NM_136053	CG10338		CG2794
NM_001299127	CG10338		CG2818
NM_136056	CG10343		CG2862
NM_132527	CG10347		CG2865
NM_167310	CG10347		CG2875
NM_001272543	CG10353		CG2887
NM_001272544	CG10353		CG2889
NM_001272541	CG10353		CG2909
NM_001272540	CG10353		CG2911
NM_132534	CG10353		CG2915
NM_167312	CG10353		CG2918
NM_001258704	CG10353		CG2921
NM_142928	CG10375		CG2924
NM_001170233	CG10375		CG2926
NM_136055	CG10376		CG2931
NM_136052	CG10383		CG2972
NM_001299126	CG10383		CG2990
NM_136323	CG10395		CG30015
NM_165428	CG10395		CG30016
NM_001043252	CG10405		CG30020
NM_136043	CG10413		CG30062
NM_001299119	CG10413		CG3008
NM_136325	CG10417		CG30091
NM_165430	CG10417		CG30094
NM_136080	CG10431		CG30096
NM_001299149	CG10431		CG30105
NM_001260045	CG10445		CG30122
NM_001300290	CG10445		CG30156
NM_141494	CG10445		CG30161
NM_001259167	CG10462		CG30172
NM_001273670	CG10462		CG30183
NM_001038826	CG10462		CG30285
NM_001273669	CG10462		CG3032
NM_001038825	CG10462		CG30338
NM_136152	CG10462		CG30344
NM_136156	CG10463		CG30349
NM_001273672	CG10466		CG30357
NM_136159	CG10466		CG3036
NM_139769	CG10467		CG30373
NM_139768	CG10469		CG30379
NM_001103709	CG10492		CG3038
NM_136093	CG10492		CG30380
NM_137742	CG10494		CG30383
NM_166457	CG10494		CG30389
NM_137727	CG10505		CG30392
NM_140562	CG10516		CG30394
NM_137690	CG10543		CG30398
NM_166416	CG10543		CG3040
NM_001274183	CG10543		CG30403
NM_132246	CG10555		CG30423
NM_001298087	CG10555		CG30424
NM_001259927	CG10565		CG30427
NM_141027	CG10565		CG30428
NM_001300020	CG10576		CG3045
NM_168130	CG10576		CG30471
NM_139727	CG10576		CG30491
NM_141021	CG10584		CG30496
NM_001273618	CG10600		CG30503
NM_136069	CG10600		CG3061
NM_001144367	CG10600		CG3065
NM_136072	CG10602		CG3077
NM_165269	CG10602		CG3085
NM_165268	CG10602		CG31021
NM_136155	CG10628		CG31041
NM_136154	CG10631		CG31053
NM_168501	CG10638		CG31064
NM_001300121	CG10638		CG31100
NM_206346	CG10638		CG31109
NM_140324	CG10646		CG31111
NM_139693	CG10674		CG31122
NM_142955	CG10694		CG31125
NM_001299548	CG10731		CG31126
NM_001032251	CG10731		CG31139
NM_141214	CG1074		CG31156
NM_001273689	CG10747		CG31161
NM_136178	CG10747		CG31195
NM_001272387	CG10778		CG31211
NM_132197	CG10778		CG31220
NM_001369962	CG10795		CG31223
NM_137739	CG10795		CG31224
NM_001272283	CG10802		CG31229
NM_130706	CG10802		CG31272
NM_001272284	CG10803		CG31278
NM_001272285	CG10803		CG31301
NM_001272286	CG10803		CG31321
NM_001272287	CG10803		CG31342
NM_130708	CG10803		CG31344
NM_166975	CG10804		CG31347
NM_001297910	CG10804		CG31357
NM_001144678	CG10804		CG31360
NM_130705	CG10804		CG31365
NM_001169932	CG10809		CG31368
NM_140108	CG10809		CG31381
NM_142469	CG10864		CG31388
NM_164458	CG10874		CG31415
NM_134808	CG10874		CG31441
NM_001272982	CG10874		CG31457
NM_001258916	CG10874		CG31460
NM_134811	CG10880		CG31467
NM_001272987	CG10880		CG31495
NM_142606	CG10889		CG31510
NM_138016	CG10904		CG31516
NM_001299871	CG10904		CG31546
NM_140251	CG10907		CG31548
NM_137453	CG10914		CG31550
NM_137455	CG10915		CG3156
NM_001299636	CG10915		CG3163
NM_137417	CG10931		CG31635
NM_132186	CG10932		CG31637
NM_001298058	CG10932		CG31638
NM_136187	CG10947		CG31643
NM_140349	CG10948		CG31648
NM_168524	CG10948		CG31650
NM_168525	CG10948		CG31678
NM_136188	CG10949		CG31694
NM_001299172	CG10949		CG31697
NM_132217	CG10958		CG31712
NM_001038913	CG10973		CG31715
NM_001275372	CG10979		CG31717
NM_141334	CG10979		CG31776
NM_140336	CG10984		CG31789
NM_001274853	CG10984		CG31800
NM_168510	CG10984		CG31805
NM_168511	CG10984		CG31812
NM_137585	CG11007		CG31849
NM_001299688	CG11007		CG31855
NM_001043195	CG1103		CG31875
NM_141199	CG1103		CG31908
NM_141431	CG1105		CG31915
NM_164695	CG11050		CG31917
NM_164694	CG11050		CG31922
NM_135208	CG11050		CG31937
NM_001260049	CG11052		CG31955
NM_001260048	CG11052		CG31957
NM_001275433	CG11052		CG3198
NM_143924	CG11052		CG31998
NM_001258500	CG11076		CG32022
NM_143686	CG11076		CG32052
NM_166807	CG11076		CG32066
NM_143687	CG11077		CG32085
NM_143048	CG11089		CG32095
NM_001202357	CG11089		CG32099
NM_001038753	CG11103		CG32100
NM_168974	CG11109		CG32110
NM_141168	CG11109		CG32147
NM_137657	CG11110		CG32161
NM_132457	CG11122		CG32163
NM_136432	CG11123		CG32176
NM_001273842	CG11125		CG3223
NM_136436	CG11125		CG3225
NM_001275348	CG1113		CG3226
NM_141265	CG1113		CG32262
NM_141167	CG11137		CG32263
NM_001316459	CG11137		CG32278
NM_141259	CG1116		CG32280
NM_169027	CG1116		CG32281
NM_169028	CG1116		CG32313
NM_001170244	CG11168		CG32318
NM_001276011	CG11168		CG32344
NM_001276010	CG11168		CG32368
NM_143054	CG11168		CG32409
NM_166516	CG11170		CG32425
NM_001299778	CG11170		CG32428
NM_137651	CG11180		CG32441
NM_001299709	CG11180		CG32444
NM_136507	CG11210		CG32452
NM_168936	CG11247		CG32454
NM_141094	CG11247		CG3246
NM_001275260	CG11247		CG32483
NM_001104189	CG11247		CG32486
NM_137575	CG11257		CG3253
NM_001300235	CG1129		CG32532
NM_001202248	CG1129		CG32533
NM_141241	CG1129		CG32544
NM_169021	CG1129		CG3257
NM_001272141	CG11360		CG32573
NM_001272139	CG11360		CG32576
NM_137835	CG11362		CG32579
NM_141155	CG11367		CG32590
NM_134646	CG11377		CG32599
NM_001272861	CG11377		CG32625
NM_140998	CG11396		CG32669
NM_140997	CG11399		CG32679
NM_001297843	CG11409		CG32712
NM_138086	CG11413		CG32758
NM_138088	CG11414		CG32767
NM_176415	CG1142		CG32803
NM_131941	CG11436		CG32808
NM_001297934	CG11444		CG3281
NM_131943	CG11444		CG32829
NM_142578	CG11447		CG32850
NM_001170013	CG11456		CG32856
NM_141008	CG11456		CG3294
NM_001275201	CG11456		CG3295
NM_143443	CG11470		CG33051
NM_001300656	CG11470		CG33057
NM_139510	CG11486		CG33062
NM_001104018	CG11486		CG3308
NM_001104017	CG11486		CG3309
NM_206260	CG11486		CG33095
NM_206261	CG11486		CG33096
NM_167981	CG11486		CG33107
NM_167975	CG11486		CG33108
NM_167976	CG11486		CG33111
NM_167977	CG11486		CG33116
NM_167978	CG11486		CG33155
NM_167979	CG11486		CG33156
NM_176584	CG11504		CG33158
NM_170454	CG11504		CG33199
NM_143501	CG11504		CG33203
NM_141129	CG11523		CG33213
NM_140292	CG11534		CG33228
NM_139514	CG11537		CG33229
NM_001298615	CG11555		CG33230
NM_134666	CG11555		CG33235
NM_001316463	CG11560		CG33260
NM_140290	CG11560		CG33267
NM_143627	CG11563		CG33290
NM_001038900	CG11583		CG33298
NM_139624	CG11586		CG33303
NM_001274481	CG11586		CG33331
NM_139594	CG11593		CG33332
NM_001274463	CG11593		CG3337
NM_166916	CG11596		CG3345
NM_166917	CG11596		CG33474
NM_001272226	CG11596		CG33506
NM_001272225	CG11596		CG33552
NM_130607	CG11596		CG33632
NM_001043137	CG11597		CG33635
NM_001169952	CG11597		CG33671
NM_140256	CG11597		CG33672
NM_001014606	CG1161		CG33695
NM_141271	CG1161		CG33722
NM_141994	CG11656		CG33774
NM_206336	CG11658		CG33792
NM_206337	CG11658		CG3386
NM_206338	CG11658		CG33926
NM_140241	CG11658		CG33932
NM_132835	CG11679		CG33941
NM_001260056	CG11693		CG33969
NM_141528	CG11693		CG33981
NM_141529	CG11694		CG33995
NM_001169254	CG11695		CG34001
NM_132504	CG11695		CG34015
NM_132503	CG11696		CG3402
NM_141530	CG11698		CG34029
NM_132500	CG11699		CG3407
NM_001316639	CG11699		CG3408
NM_001260002	CG1172		CG34116
NM_001275351	CG1172		CG34117
NM_141277	CG1172		CG34126
NM_141713	CG11722		CG34132
NM_134803	CG11723		CG34133
NM_001272977	CG11723		CG34140
NM_132482	CG11752		CG34150
NM_001275448	CG11753		CG34159
NM_001275447	CG11753		CG34163
NM_141552	CG11753		CG34164
NM_001275452	CG11755		CG34172
NM_132480	CG11756		CG34179
NM_165776	CG11777		CG34183
NM_142529	CG11779		CG34184
NM_143063	CG11781		CG34194
NM_170193	CG11791		CG34199
NM_001276016	CG11791		CG34203
NM_143070	CG11791		CG34213
NM_001104437	CG11791		CG34214
NM_137177	CG11808		CG34231
NM_001273937	CG11825		CG34242
NM_136739	CG11825		CG34263
NM_001298620	CG11835		CG34288
NM_134688	CG11835		CG34290
NM_001272906	CG11835		CG34293
NM_001272907	CG11835		CG34298
NM_170199	CG11836		CG3430
NM_001170247	CG11836		CG34308
NM_143076	CG11836		CG34315
NM_001369964	CG11836		CG34317
NM_001202363	CG11836		CG3434
NM_001202362	CG11836		CG34355
NM_001202361	CG11836		CG3436
NM_001104440	CG11836		CG3437
NM_143403	CG11837		CG34376
NM_170198	CG11839		CG34383
NM_143404	CG11841		CG34396
NM_143105	CG11857		CG34401
NM_001316488	CG11857		CG34408
NM_001276122	CG11873		CG34423
NM_001276123	CG11873		CG34449
NM_001276124	CG11873		CG3448
NM_143409	CG11873		CG3500
NM_001276127	CG11882		CG3505
NM_143419	CG11882		CG3527
NM_134678	CG11885		CG3542
NM_137558	CG11906		CG3548
NM_143078	CG11920		CG3552
NM_135023	CG11927		CG3558
NM_141590	CG11964		CG3566
NM_001300314	CG11970		CG3568
NM_141594	CG11970		CG3609
NM_001275465	CG11975		CG3625
NM_141596	CG11975		CG3632
NM_141600	CG11980		CG3634
NM_169250	CG11980		CG3638
NM_169251	CG11980		CG3645
NM_141603	CG11983		CG3651
NM_001275467	CG11983		CG3652
NM_141270	CG11999		CG3662
NM_139370	CG12004		CG3679
NM_001299970	CG12004		CG3702
NM_001104004	CG12004		CG3709
NM_167897	CG12004		CG3732
NM_141255	CG12007		CG3735
NM_168030	CG12010		CG3740
NM_001300000	CG12012		CG3744
NM_139556	CG12012		CG3756
NM_001169868	CG12012		CG3760
NM_139548	CG12016		CG3764
NM_168022	CG12016		CG3769
NM_139402	CG12018		CG3776
NM_139405	CG12020		CG3781
NM_001299978	CG12025		CG3788
NM_139414	CG12025		CG3792
NM_001274367	CG12025		CG3793
NM_001260457	CG12054		CG3803
NM_001260456	CG12054		CG3817
NM_143596	CG12054		CG3862
NM_139362	CG12091		CG3894
NM_001274332	CG12091		CG3902
NM_139490	CG12093		CG3907
NM_132634	CG12096		CG3909
NM_001298261	CG12096		CG3919
NM_001298262	CG12096		CG3995
NM_139366	CG12099		CG40045
NM_167895	CG12099		CG40191
NM_136470	CG12107		CG4022
NM_132261	CG12112		CG4038
NM_001272409	CG12112		CG4042
NM_165725	CG12134		CG4049
NM_136698	CG12134		CG4069
NM_132175	CG12155		CG4074
NM_206054	CG12159		CG4078
NM_136486	CG12159		CG4080
NM_141264	CG12163		CG4098
NM_169034	CG12163		CG4101
NM_169033	CG12163		CG4119
NM_141308	CG12170		CG4186
NM_141266	CG12173		CG4210
NM_167011	CG12179		CG42231
NM_131947	CG12179		CG42232
NM_141332	CG1218		CG42238
NM_001299993	CG12182		CG42245
NM_139474	CG12182		CG42258
NM_001274405	CG12182		CG42260
NM_001169402	CG12194		CG42296
NM_135021	CG12194		CG4230
NM_001273123	CG12194		CG42304
NM_133158	CG12204		CG42306
NM_141876	CG12213		CG42307
NM_169442	CG12213		CG42336
NM_001104284	CG12213		CG42359
NM_001275560	CG12213		CG42371
NM_132049	CG12236		CG42374
NM_167054	CG12236		CG42376
NM_142175	CG12241		CG42379
NM_143338	CG12259		CG42380
NM_001300278	CG1227		CG42381
NM_141455	CG1227		CG42399
NM_135978	CG12288		CG42446
NM_135604	CG12299		CG42455
NM_140524	CG12301		CG42456
NM_140495	CG12316		CG42488
NM_168611	CG12316		CG42489
NM_142442	CG12320		CG42496
NM_001316550	CG12320		CG42497
NM_142428	CG12321		CG42507
NM_001299367	CG12325		CG42512
NM_136774	CG12325		CG42516
NM_138190	CG1233		CG42518
NM_167833	CG1233		CG42525
NM_142466	CG12333		CG42535
NM_141453	CG1234		CG42536
NM_136768	CG12341		CG42542
NM_136773	CG12343		CG42553
NM_136975	CG12374		CG42554
NM_135339	CG12375		CG42556
NM_132833	CG12379		CG42557
NM_136832	CG12384		CG42558
NM_001300257	CG1239		CG42561
NM_001300256	CG1239		CG42562
NM_141320	CG1239		CG42588
NM_136795	CG12391		CG42613
NM_164678	CG12393		CG42633
NM_001144323	CG12393		CG4266
NM_135140	CG12393		CG42662
NM_142787	CG12499		CG42672
NM_134621	CG12576		CG42684
NM_001272846	CG12576		CG42697
NM_001272844	CG12576		CG42699
NM_164313	CG12581		CG42724
NM_141178	CG12581		CG42726
NM_132791	CG12608		CG42727
NM_139621	CG1265		CG42740
NM_132872	CG12698		CG42748
NM_132636	CG12723		CG42759
NM_139626	CG1273		CG4278
NM_132000	CG12730		CG42797
NM_165717	CG12744		CG4282
NM_136686	CG12744		CG42832
NM_176406	CG12746		CG42837
NM_141294	CG12746		CG4287
NM_169067	CG12746		CG4291
NM_001299252	CG12769		CG4294
NM_165585	CG12769		CG4313
NM_132268	CG12772		CG43163
NM_001272419	CG12772		CG43191
NM_134485	CG12788		CG43220
NM_001272783	CG12788		CG43221
NM_001272782	CG12788		CG43229
NM_141739	CG12818		CG43273
NM_144050	CG12848		CG43317
NM_001274242	CG12848		CG43318
NM_001299936	CG12851		CG43321
NM_001299937	CG12851		CG43322
NM_138143	CG12851		CG43376
NM_137129	CG12863		CG4338
NM_001273939	CG12895		CG43394
NM_136742	CG12895		CG4360
NM_136740	CG12896		CG4364
NM_136729	CG12909		CG43645
NM_136706	CG12920		CG43736
NM_001103775	CG12929		CG43759
NM_136658	CG12929		CG43867
NM_001273943	CG12935		CG4390
NM_136765	CG12935		CG43925
NM_136784	CG12942		CG43954
NM_001104262	CG12945		CG43998
NM_001275510	CG12945		CG43999
NM_001316553	CG12945		CG44000
NM_001104261	CG12947		CG44001
NM_001300210	CG12974		CG44002
NM_141039	CG12974		CG4404
NM_168895	CG12974		CG44088
NM_001275213	CG12974		CG44098
NM_141036	CG12975		CG44194
NM_001272721	CG12991		CG4424
NM_001272720	CG12991		CG44242
NM_001272718	CG12991		CG44243
NM_001272719	CG12991		CG44247
NM_132995	CG12991		CG44250
NM_132953	CG13001		CG44251
NM_132940	CG13005		CG44296
NM_137085	CG13016		CG44325
NM_144123	CG13018		CG4440
NM_140662	CG13025		CG4452
NM_001275042	CG13025		CG4455
NM_001300273	CG1307		CG4467
NM_141418	CG1307		CG44774
NM_001273639	CG13086		CG44838
NM_001273640	CG13086		CG45049
NM_136112	CG13086		CG45050
NM_001273328	CG13091		CG45069
NM_135397	CG13091		CG45081
NM_001298828	CG13096		CG45086
NM_135392	CG13096		CG45088
NM_135393	CG13097		CG45089
NM_001273372	CG13123		CG45099
NM_001273371	CG13123		CG4511
NM_135471	CG13123		CG45218
NM_165944	CG13148		CG4537
NM_001273995	CG13148		CG4538
NM_001273994	CG13148		CG4552
NM_136967	CG13148		CG4553
NM_139630	CG1316		CG4554
NM_001299984	CG1317		CG4558
NM_139458	CG1317		CG4562
NM_001169857	CG1317		CG4565
NM_001103811	CG13177		CG4570
NM_001299403	CG13177		CG4593
NM_136858	CG13192		CG4594
NM_001299390	CG13197		CG4598
NM_136852	CG13197		CG4603
NM_001273958	CG13220		CG46059
NM_136820	CG13220		CG4611
NM_139764	CG13295		CG4612
NM_001299438	CG13321		CG4619
NM_136987	CG13321		CG4622
NM_136994	CG13326		CG46280
NM_001259372	CG13334		CG46281
NM_137044	CG13334		CG4630
NM_137059	CG13339		CG46304
NM_137071	CG13344		CG46307
NM_001032245	CG13344		CG46312
NM_130506	CG13358		CG46318
NM_144243	CG13364		CG46338
NM_001297819	CG13366		CG46387
NM_001297816	CG13366		CG4645
NM_001042789	CG13366		CG4646
NM_001103388	CG13373		CG4658
NM_130484	CG13373		CG4679
NM_001201798	CG13384		CG4686
NM_001201797	CG13384		CG4702
NM_001201796	CG13384		CG4751
NM_001201795	CG13384		CG4768
NM_001201794	CG13384		CG4788
NM_164813	CG13384		CG4806
NM_164812	CG13384		CG4813
NM_164815	CG13384		CG4820
NM_164814	CG13384		CG4825
NM_205936	CG13384		CG4854
NM_205935	CG13384		CG4858
NM_001273318	CG13392		CG4880
NM_135376	CG13392		CG4882
NM_001273323	CG13398		CG4887
NM_135383	CG13398		CG4896
NM_142747	CG13409		CG4908
NM_001273782	CG1344		CG4927
NM_136331	CG1344		CG4936
NM_140514	CG13454		CG4949
NM_140433	CG13484		CG4953
NM_137882	CG13531		CG4955
NM_001299819	CG13531		CG4957
NM_137986	CG13561		CG4968
NM_142937	CG13599		CG4972
NM_136456	CG1360		CG4975
NM_142943	CG13603		CG4984
NM_142945	CG13604		CG5002
NM_001275965	CG13604		CG5003
NM_001104428	CG13604		CG5013
NM_001104427	CG13604		CG5022
NM_001104426	CG13604		CG5027
NM_142976	CG13609		CG5033
NM_001275991	CG13623		CG5037
NM_143010	CG13623		CG5044
NM_143015	CG13625		CG5045
NM_168274	CG13667		CG5056
NM_139963	CG13667		CG5059
NM_139945	CG13671		CG5087
NM_134694	CG13689		CG5096
NM_001272910	CG13689		CG5098
NM_134677	CG13690		CG5104
NM_134679	CG13692		CG5110
NM_134648	CG13694		CG5112
NM_001272868	CG13694		CG5114
NM_140770	CG13698		CG5116
NM_001275076	CG13698		CG5131
NM_136707	CG1371		CG5180
NM_176109	CG13741		CG5188
NM_136586	CG13748		CG5191
NM_136572	CG13751		CG5196
NM_001298752	CG13766		CG5199
NM_135206	CG13766		CG5220
NM_135237	CG13773		CG5235
NM_001298766	CG13775		CG5245
NM_001298765	CG13775		CG5262
NM_135243	CG13775		CG5274
NM_164742	CG13784		CG5276
NM_001042878	CG13784		CG5281
NM_001273247	CG13784		CG5282
NM_001273245	CG13784		CG5285
NM_001273246	CG13784		CG5287
NM_139451	CG13806		CG5292
NM_139449	CG13807		CG5316
NM_001260334	CG13827		CG5323
NM_142880	CG13827		CG5327
NM_001169744	CG13868		CG5339
NM_001299962	CG13887		CG5355
NM_138218	CG13887		CG5367
NM_001259609	CG13887		CG5376
NM_167843	CG13887		CG5390
NM_138217	CG13901		CG5412
NM_001274295	CG13901		CG5435
NM_139371	CG13917		CG5439
NM_001202088	CG13917		CG5445
NM_001274337	CG13917		CG5458
NM_139380	CG13919		CG5498
NM_139382	CG13920		CG5500
NM_001299973	CG13920		CG5510
NM_139399	CG13921		CG5516
NM_001369971	CG13921		CG5521
NM_001202090	CG13921		CG5522
NM_206235	CG13921		CG5543
NM_001274352	CG13921		CG5567
NM_001274351	CG13921		CG5599
NM_139376	CG13926		CG5613
NM_139401	CG13933		CG5641
NM_001274356	CG13933		CG5645
NM_001298729	CG13994		CG5664
NM_135144	CG13994		CG5665
NM_135142	CG13995		CG5676
NM_135115	CG14005		CG5694
NM_001273178	CG14005		CG5708
NM_135093	CG14015		CG5715
NM_001298696	CG14022		CG5728
NM_135078	CG14022		CG5734
NM_135059	CG14036		CG5745
NM_135042	CG14043		CG5746
NM_140803	CG14073		CG5757
NM_001275093	CG14073		CG5776
NM_001259897	CG14074		CG5787
NM_144151	CG14104		CG5793
NM_136277	CG1416		CG5800
NM_165399	CG1416		CG5808
NM_165398	CG1416		CG5815
NM_140094	CG14174		CG5828
NM_136695	CG1418		CG5830
NM_140915	CG14183		CG5844
NM_140916	CG14184		CG5846
NM_001202207	CG14184		CG5850
NM_133132	CG14194		CG5854
NM_001272771	CG14194		CG5861
NM_133159	CG14200		CG5862
NM_134481	CG14220		CG5880
NM_001258830	CG14220		CG5882
NM_134497	CG14223		CG5885
NM_001272794	CG14223		CG5888
NM_001272795	CG14223		CG5902
NM_134505	CG14230		CG5934
NM_134503	CG14231		CG5937
NM_001258836	CG14231		CG5938
NM_134504	CG14232		CG5946
NM_001258837	CG14232		CG5964
NM_143256	CG14252		CG5969
NM_001276082	CG14260		CG5986
NM_143294	CG14260		CG6005
NM_001275361	CG1427		CG6013
NM_141299	CG1427		CG6015
NM_206433	CG1427		CG6026
NM_130707	CG14270		CG6028
NM_142516	CG14285		CG6066
NM_142515	CG14286		CG6083
NM_142502	CG14292		CG6084
NM_142447	CG14312		CG6094
NM_001300450	CG14322		CG6115
NM_142385	CG14322		CG6125
NM_001275747	CG14322		CG6136
NM_001275746	CG14322		CG6144
NM_132722	CG1434		CG6145
NM_001298308	CG1434		CG6153
NM_001103437	CG1440		CG6179
NM_001103436	CG1440		CG6191
NM_132249	CG1440		CG6195
NM_001298089	CG1440		CG6204
NM_132746	CG14407		CG6227
NM_001298040	CG14434		CG6230
NM_001169210	CG14442		CG6294
NM_132114	CG14442		CG6299
NM_001298025	CG14442		CG6325
NM_001298027	CG14442		CG6329
NM_001298026	CG14442		CG6340
NM_141154	CG14450		CG6379
NM_001275290	CG14450		CG6398
NM_137370	CG14478		CG6418
NM_166229	CG14478		CG6425
NM_001299600	CG14478		CG6426
NM_001299601	CG14478		CG6443
NM_001259471	CG14480		CG6454
NM_137387	CG14480		CG6479
NM_137422	CG14488		CG6488
NM_001169721	CG14502		CG6511
NM_166276	CG14502		CG6512
NM_141120	CG14561		CG6523
NM_001275272	CG14561		CG6550
NM_001201936	CG14591		CG6553
NM_001201935	CG14591		CG6567
NM_136352	CG14591		CG6610
NM_165456	CG14591		CG6617
NM_134614	CG14621		CG6621
NM_001298595	CG14621		CG6650
NM_001298594	CG14621		CG6652
NM_001298593	CG14621		CG6654
NM_141183	CG14641		CG6664
NM_144068	CG14645		CG6665
NM_001202236	CG14646		CG6674
NM_141205	CG14646		CG6683
NM_141216	CG14650		CG6686
NM_001275339	CG14657		CG6689
NM_001275340	CG14657		CG6693
NM_141244	CG14657		CG6695
NM_001014607	CG14667		CG6700
NM_001275359	CG14671		CG6701
NM_141293	CG14671		CG6707
NM_141750	CG14684		CG6712
NM_141800	CG14701		CG6724
NM_141835	CG14710		CG6729
NM_141837	CG14711		CG6752
NM_141839	CG14712		CG6758
NM_141854	CG14722		CG6763
NM_136519	CG14757		CG6766
NM_136496	CG14763		CG6770
NM_001299246	CG14763		CG6788
NM_001299247	CG14763		CG6805
NM_001259268	CG14764		CG6808
NM_176103	CG14764		CG6813
NM_165619	CG14767		CG6833
NM_165620	CG14767		CG6841
NM_144143	CG14767		CG6843
NM_001297853	CG14777		CG6885
NM_130564	CG14780		CG6928
NM_130558	CG14787		CG6937
NM_130598	CG14805		CG6951
NM_166909	CG14814		CG6961
NM_001297864	CG14814		CG6962
NM_130591	CG14814		CG6983
NM_001297867	CG14817		CG6984
NM_130597	CG14817		CG7006
NM_139832	CG14829		CG7009
NM_134606	CG1486		CG7029
NM_167743	CG1486		CG7044
NM_142146	CG14860		CG7054
NM_142201	CG14868		CG7065
NM_142287	CG14882		CG7071
NM_001275708	CG14882		CG7083
NM_142290	CG14883		CG7099
NM_132546	CG1492		CG7130
NM_001316624	CG1492		CG7133
NM_135647	CG14921		CG7135
NM_135674	CG14937		CG7139
NM_164987	CG14945		CG7148
NM_135697	CG14945		CG7154
NM_139522	CG14964		CG7156
NM_139526	CG14965		CG7166
NM_139527	CG14966		CG7168
NM_139543	CG14968		CG7182
NM_168012	CG14968		CG7183
NM_139589	CG14985		CG7201
NM_001259679	CG14985		CG7206
NM_168057	CG14995		CG7218
NM_168058	CG14995		CG7222
NM_168059	CG14995		CG7239
NM_139600	CG14995		CG7246
NM_001169872	CG14995		CG7265
NM_001169871	CG14995		CG7272
NM_001274468	CG14995		CG7275
NM_001169876	CG15012		CG7276
NM_139635	CG15014		CG7289
NM_139642	CG15019		CG7322
NM_001104032	CG15019		CG7326
NM_132771	CG15027		CG7332
NM_137539	CG15084		CG7367
NM_137537	CG15099		CG7369
NM_001274152	CG15099		CG7372
NM_145192	CG15107		CG7376
NM_001274153	CG15107		CG7379
NM_137553	CG15111		CG7382
NM_166328	CG15111		CG7387
NM_001014535	CG15117		CG7394
NM_137551	CG15117		CG7430
NM_166324	CG15117		CG7453
NM_001103904	CG15118		CG7456
NM_137552	CG15118		CG7457
NM_166325	CG15118		CG7461
NM_166327	CG15118		CG7483
NM_137584	CG15120		CG7484
NM_136690	CG1513		CG7518
NM_135993	CG15141		CG7536
NM_136002	CG15142		CG7544
NM_136042	CG15160		CG7546
NM_001299118	CG15160		CG7556
NM_001299117	CG15160		CG7564
NM_144202	CG15213		CG7600
NM_143378	CG1523		CG7611
NM_136394	CG15237		CG7627
NM_134577	CG1529		CG7630
NM_001298577	CG1529		CG7637
NM_001144751	CG1529		CG7639
NM_144289	CG15308		CG7646
NM_001272469	CG15308		CG7650
NM_001103466	CG15309		CG7655
NM_001272465	CG15309		CG7656
NM_132381	CG15309		CG7668
NM_134789	CG15356		CG7685
NM_134790	CG15362		CG7692
NM_131921	CG15375		CG7702
NM_144094	CG15386		CG7706
NM_001103588	CG15387		CG7707
NM_001298648	CG15404		CG7708
NM_134912	CG15404		CG7718
NM_001103602	CG15412		CG7728
NM_001273067	CG15412		CG7739
NM_143593	CG1542		CG7744
NM_001298674	CG15435		CG7745
NM_134994	CG15435		CG7747
NM_134996	CG15436		CG7766
NM_134992	CG15439		CG7772
NM_134993	CG15440		CG7785
NM_134995	CG15443		CG7791
NM_001273100	CG15443		CG7794
NM_001298562	CG15456		CG7800
NM_144035	CG15456		CG7806
NM_001297948	CG15465		CG7810
NM_001276155	CG15514		CG7824
NM_143482	CG15514		CG7841
NM_143500	CG15525		CG7849
NM_143512	CG15526		CG7857
NM_143510	CG15528		CG7879
NM_143534	CG15533		CG7884
NM_143531	CG15535		CG7903
NM_001300683	CG15535		CG7914
NM_143532	CG15536		CG7943
NM_143594	CG15561		CG7945
NM_132830	CG15601		CG7946
NM_001298357	CG15601		CG7950
NM_001298356	CG15601		CG7956
NM_001298358	CG15601		CG7963
NM_135017	CG15628		CG7966
NM_001273118	CG15628		CG7970
NM_137685	CG15650		CG7971
NM_137758	CG15676		CG7974
NM_001299760	CG15676		CG7985
NM_137256	CG15701		CG7987
NM_137255	CG15706		CG7988
NM_001299552	CG15706		CG7997
[truncated: 9,716 more rows]

## Sheet: b. h3k18ac_c14a
Transcript ID	Gene ID		uniqueGenes
NM_001272149	4E-T		4E-T
NM_166797	4E-T		5.8SrRNA:CR40454
NM_166798	4E-T		7B2
NM_166796	4E-T		ABCD
NR_133544	5.8SrRNA:CR40454		ac
NM_138986	7B2		Ac3
NM_001014608	7B2		Ac78C
NM_001258480	ABCD		Ack
NM_057476	ac		Acn
NM_136272	Ac3		Acp26Aa
NM_001014496	Ac3		Acp26Ab
NM_001259928	Ac78C		Acyp2
NM_139602	Ack		Ada1-2
NM_001273627	Acn		Ada2a
NM_165273	Acn		ADD1
NM_136091	Acn		Adf1
NM_057296	Acp26Aa		Adk2
NM_001298717	Acp26Ab		ago
NM_057297	Acp26Ab		Agpat3
NM_134272	Acp26Ab		AhcyL1
NM_142234	Acyp2		Akap200
NM_001275683	Acyp2		akirin
NM_164980	Ada1-2		Akt1
NM_001170174	Ada2a		AlaRS
NM_001014637	Ada2a		Alh
NM_001014634	Ada2a		Alp8
NM_001014636	Ada2a		Alp9
NM_001014635	Ada2a		alpha-Cat
NM_165856	ADD1		alpha-Est5
NM_001299394	ADD1		alpha-Est6
NM_136872	ADD1		alphaCOP
NM_206028	Adf1		alphaTub84B
NM_001273801	Adf1		alphaTub84D
NM_165480	Adf1		Ama
NM_165479	Adf1		Amph
NM_079112	Adk2		Amun
NM_079198	ago		ana2
NM_168072	ago		Ance
NM_168073	ago		angel
NM_168662	Agpat3		Ank
NM_168661	Agpat3		anne
NM_001259864	Agpat3		AP-2sigma
NM_140631	Agpat3		Apf
NM_139489	AhcyL1		aPKC
NM_175984	Akap200		apolpp
NM_001298823	Akap200		Arc42
NM_001298822	Akap200		Archease
NM_001298824	Akap200		Arfip
NM_164820	Akap200		ari-2
NM_058112	Akap200		Arl5
NM_001202131	akirin		arm
NM_001202130	akirin		Arpc2
NM_001202129	akirin		Arpc5
NM_168211	akirin		arr
NM_139856	akirin		Art2
NM_001274582	akirin		aru
NM_169706	Akt1		arx
NM_169705	Akt1		Asap
NM_169707	Akt1		Asator
NM_001300425	Akt1		Asciz
NM_001300424	Akt1		asf1
NM_078787	AlaRS		ash1
NM_205934	AlaRS		Ask1
NM_169171	Alh		AsnRS
NM_169170	Alh		asRNA:CR31144
NM_169172	Alh		asRNA:CR31429
NM_001170065	Alh		asRNA:CR42547
NM_001170066	Alh		asRNA:CR43425
NM_001275403	Alh		asRNA:CR43470
NM_001275402	Alh		asRNA:CR43723
NM_001275401	Alh		asRNA:CR43809
NM_001275400	Alh		asRNA:CR43864
NM_001275399	Alh		asRNA:CR43889
NM_079526	Alh		asRNA:CR43948
NM_001104227	Alh		asRNA:CR43957
NM_001104228	Alh		asRNA:CR44029
NM_137811	Alp8		asRNA:CR44030
NM_001299780	Alp8		asRNA:CR44031
NM_001300015	Alp9		asRNA:CR44046
NM_139720	Alp9		asRNA:CR44093
NM_079495	alpha-Cat		asRNA:CR44134
NM_001300225	alpha-Cat		asRNA:CR44390
NM_001260036	alpha-Est5		asRNA:CR44850
NM_079541	alpha-Est5		asRNA:CR44873
NM_079538	alpha-Est6		asRNA:CR44911
NM_167908	alphaCOP		asRNA:CR44962
NM_058047	alphaCOP		asRNA:CR44989
NM_057424	alphaTub84B		asRNA:CR45124
NM_079540	alphaTub84D		asRNA:CR45160
NM_169160	Ama		asRNA:CR45257
NM_176412	Ama		asRNA:CR45366
NM_057231	Ama		asRNA:CR45367
NM_078993	Amph		asRNA:CR45396
NM_001273990	Amph		asRNA:CR45397
NM_001273991	Amph		asRNA:CR45831
NM_167300	Amun		asRNA:CR45865
NM_167301	Amun		asRNA:CR45886
NM_001201653	Amun		asRNA:CR45894
NM_001201652	Amun		asRNA:CR45912
NM_001201651	Amun		asRNA:CR45925
NM_001201650	Amun		asRNA:CR45929
NM_001272530	Amun		asRNA:CR45970
NM_001272529	Amun		asRNA:CR46070
NM_001298207	Amun		asRNA:CR46081
NM_132513	Amun		asRNA:CR46107
NM_167299	Amun		asRNA:CR46128
NM_167298	Amun		asRNA:CR46138
NM_001299287	ana2		asRNA:CR46262
NM_136571	ana2		asRNA:CR46263
NM_001298986	Ance		asRNA:CR46264
NM_165070	Ance		ast
NM_057698	Ance		Atg1
NM_057856	angel		Atg101
NM_175927	Ank		Atg17
NM_175926	Ank		Atg18a
NM_175928	Ank		Atg2
NM_001169348	Ank		Atg3
NM_001272114	anne		Atg9
NM_001103379	anne		ATP6AP2
NM_205865	anne		ATPsynbeta
NM_166731	anne		ATPsynO
NM_166732	anne		Atu
NM_166733	anne		awd
NM_166730	anne		Axud1
NM_166728	anne		B52
NM_166729	anne		babo
NM_142704	AP-2sigma		Bacc
NM_164880	Apf		baf
NM_080153	aPKC		bcd
NM_001043076	aPKC		bdg
NM_001043080	aPKC		Bem46
NM_001272156	apolpp		Best1
NM_001297792	apolpp		betaGlu
NM_001297791	apolpp		betaTub56D
NM_079895	apolpp		bib
NM_142583	Arc42		bin3
NM_142718	Archease		bip2
NM_141801	Arfip		blot
NM_058026	ari-2		bmm
NM_139944	Arl5		bnb
NM_166912	arm		bnk
NM_206605	arm		BobA
NM_001272220	arm		bocks
NM_057317	arm		boi
NM_057318	arm		brat
NM_134273	arm		brm
NM_001299173	Arpc2		Bro
NM_136189	Arpc2		brwl
NM_134849	Arpc5		Bsg
NM_001273016	Arpc5		Bsg25A
NM_079998	arr		Bsg25D
NM_001298671	Art2		bsk
NM_134977	Art2		Btk29A
NM_078725	aru		btn
NM_140814	arx		btsz
NM_001014504	Asap		Bub1
NM_001299254	Asap		bug
NM_001169614	Asap		BuGZ
NM_001272125	Asator		bun
NM_001272126	Asator		bur
NM_143667	Asator		bys
NM_166765	Asator		c(3)G
NM_139519	Asciz		C3G
NM_001274428	Asciz		CaBP1
NM_001202202	asf1		cact
NM_079439	asf1		cad
NM_001259905	ash1		Cadps
NM_079436	ash1		Caf1-105
NM_206518	Ask1		CalpA
NM_057741	Ask1		CaMKI
NM_001273632	AsnRS		CaMKII
NM_136104	AsnRS		Cap-G
NR_037759	asRNA:CR31144		Caper
NR_048349	asRNA:CR31429		cav
NR_048350	asRNA:CR31429		caz
NR_033161	asRNA:CR42547		cbs
NR_047711	asRNA:CR43425		CCHa1-R
NR_048233	asRNA:CR43470		Cchl
NR_048234	asRNA:CR43470		CCT4
NR_073855	asRNA:CR43723		CD98hc
NR_073854	asRNA:CR43723		Cdc27
NR_073816	asRNA:CR43809		Cdc5
NR_123771	asRNA:CR43864		CdGAPr
NR_073628	asRNA:CR43864		Cdk1
NR_073953	asRNA:CR43889		Cdk12
NR_073868	asRNA:CR43948		Cdk2
NR_073611	asRNA:CR43957		CenG1A
NR_073612	asRNA:CR43957		cer
NR_123750	asRNA:CR44029		cg
NR_073620	asRNA:CR44029		CG10026
NR_123752	asRNA:CR44030		CG10035
NR_073622	asRNA:CR44030		CG10098
NR_073621	asRNA:CR44030		CG10188
NR_073624	asRNA:CR44031		CG10189
NR_073625	asRNA:CR44031		CG10194
NR_074066	asRNA:CR44046		CG10237
NR_074067	asRNA:CR44046		CG1024
NR_073985	asRNA:CR44093		CG10283
NR_073978	asRNA:CR44134		CG10286
NR_124586	asRNA:CR44390		CG10321
NR_124587	asRNA:CR44390		CG10338
NR_124251	asRNA:CR44850		CG10343
NR_124169	asRNA:CR44873		CG10376
NR_124410	asRNA:CR44911		CG10383
NR_123874	asRNA:CR44962		CG10405
NR_123875	asRNA:CR44962		CG10417
NR_124131	asRNA:CR44989		CG10465
NR_123741	asRNA:CR45124		CG10466
NR_124790	asRNA:CR45160		CG10576
NR_124142	asRNA:CR45257		CG10646
NR_124002	asRNA:CR45366		CG10674
NR_124001	asRNA:CR45367		CG1074
NR_124943	asRNA:CR45396		CG10747
NR_124944	asRNA:CR45397		CG10864
NR_133174	asRNA:CR45831		CG10880
NR_133253	asRNA:CR45865		CG10914
NR_133232	asRNA:CR45886		CG10915
NR_133250	asRNA:CR45894		CG10932
NR_133273	asRNA:CR45912		CG10948
NR_133274	asRNA:CR45912		CG10949
NR_133272	asRNA:CR45912		CG10984
NR_133134	asRNA:CR45925		CG11018
NR_133505	asRNA:CR45929		CG11076
NR_133314	asRNA:CR45970		CG11077
NR_133080	asRNA:CR46070		CG11200
NR_133401	asRNA:CR46081		CG11210
NR_133478	asRNA:CR46107		CG11247
NR_133355	asRNA:CR46128		CG11367
NR_133325	asRNA:CR46138		CG11399
NR_133058	asRNA:CR46262		CG11409
NR_133059	asRNA:CR46263		CG1142
NR_133079	asRNA:CR46264		CG11523
NM_078727	ast		CG11555
NM_140344	Atg1		CG11563
NM_001169962	Atg1		CG11583
NM_133098	Atg101		CG11593
NM_141316	Atg17		CG11601
NM_206434	Atg17		CG11723
NM_001274636	Atg18a		CG11753
NM_001274635	Atg18a		CG11777
NM_001274637	Atg18a		CG11791
NM_001300048	Atg18a		CG11825
NM_206301	Atg18a		CG11836
NM_168259	Atg18a		CG11839
NM_139927	Atg18a		CG11843
NM_139491	Atg2		CG11873
NM_001274412	Atg2		CG11920
NM_140802	Atg3		CG12004
NM_001274094	Atg9		CG12018
NM_137270	Atg9		CG12054
NM_141619	ATP6AP2		CG12091
NM_001272152	ATPsynbeta		CG12093
NM_001297790	ATPsynbeta		CG12134
NM_166808	ATPsynbeta		CG12194
NM_079634	ATPsynO		CG1233
NM_079516	Atu		CG12341
NM_001300696	awd		CG12391
NM_001300695	awd		CG12420
NM_057413	awd		CG12581
NM_001272999	Axud1		CG1265
NM_164480	Axud1		CG12702
NM_134829	Axud1		CG12746
NM_001273000	Axud1		CG12863
NM_001170132	B52		CG12895
NM_001170133	B52		CG12896
NM_176488	B52		CG12909
NM_176489	B52		CG12920
NM_176490	B52		CG12935
NM_176493	B52		CG12974
NM_176494	B52		CG13086
NM_176491	B52		CG13096
NM_176492	B52		CG1316
NM_001014619	B52		CG13171
NM_057652	babo		CG13177
NM_057651	babo		CG13216
NM_001169621	babo		CG13217
NM_164498	Bacc		CG13326
NM_134862	Bacc		CG13334
NM_001258921	Bacc		CG13339
NM_001273031	Bacc		CG13384
NM_001273291	baf		CG13392
NM_135332	baf		CG13397
NM_169159	bcd		CG13398
NM_169157	bcd		CG13427
NM_176410	bcd		CG13428
NM_176411	bcd		CG1344
NM_057477	bcd		CG13454
NM_001299540	bdg		CG13465
NM_137220	bdg		CG1360
NM_176181	bdg		CG13630
NM_058024	Bem46		CG13641
NM_001260089	Best1		CG13671
NM_001144561	Best1		CG13689
NM_001275523	Best1		CG1371
NM_144346	Best1		CG13713
NM_143636	betaGlu		CG13773
NM_166356	betaTub56D		CG13784
NM_079071	betaTub56D		CG13920
NM_001273384	bib		CG13921
NM_057489	bib		CG13933
NM_001316407	bin3		CG14015
NM_165468	bin3		CG14050
NM_143666	bip2		CG14074
NM_079401	blot		CG14104
NM_001169974	bmm		CG14107
NM_140466	bmm		CG14111
NM_167633	bnb		CG14135
NM_167634	bnb		CG1416
NM_167635	bnb		CG14260
NM_078682	bnb		CG1427
NM_079865	bnk		CG14317
NM_080348	BobA		CG1440
NM_141660	bocks		CG14427
NM_001014611	bocks		CG14434
NM_166941	boi		CG14450
NM_001201913	brat		CG14451
NM_206004	brat		CG14478
NM_057597	brat		CG14491
NM_134302	brat		CG14492
NM_168641	brm		CG14502
NM_168640	brm		CG14505
NM_001274977	brm		CG14561
NM_001274978	brm		CG14650
NM_080497	brm		CG14667
NM_080498	brm		CG14671
NM_057718	Bro		CG14711
NM_164859	brwl		CG14764
NM_135454	brwl		CG14812
NM_164783	Bsg		CG1486
NM_164782	Bsg		CG14860
NM_164785	Bsg		CG14883
NM_164784	Bsg		CG14915
NM_078748	Bsg25A		CG14937
NM_001201769	Bsg25D		CG14964
NM_001201770	Bsg25D		CG14968
NM_164637	Bsg25D		CG14995
NM_164638	Bsg25D		CG15012
NM_057568	Bsg25D		CG15019
NM_001273164	Bsg25D		CG15107
NM_001273163	Bsg25D		CG15128
NM_001169461	bsk		CG15155
NM_001169459	bsk		CG15233
NM_164900	bsk		CG15237
NM_057398	Btk29A		CG15358
NM_057397	Btk29A		CG15386
NM_001103651	Btk29A		CG15480
NM_001103650	Btk29A		CG15482
NM_164805	Btk29A		CG15497
NM_164804	Btk29A		CG15533
NM_170026	btn		CG15534
NM_001014623	btsz		CG15536
NM_001298693	Bub1		CG15601
NM_001298692	Bub1		CG1561
NM_135075	Bub1		CG15625
NM_137221	bug		CG15628
NM_001259118	BuGZ		CG15629
NM_001259117	BuGZ		CG15676
NM_001299057	BuGZ		CG15908
NM_135964	BuGZ		CG15922
NM_001273583	BuGZ		CG1662
NM_001273584	BuGZ		CG16736
NM_001103697	BuGZ		CG16812
NM_165013	bun		CG16896
NM_001299191	bur		CG16972
NM_138759	bur		CG17068
NM_078519	bys		CG17075
NM_142233	c(3)G		CG17078
NM_169671	c(3)G		CG17129
NM_169670	c(3)G		CG17186
NM_001272362	C3G		CG17233
NM_001298037	C3G		CG17249
NM_176694	C3G		CG17265
NM_135948	CaBP1		CG17337
NM_001299050	CaBP1		CG17486
NM_001273567	cact		CG17490
NM_165152	cact		CG17528
NM_057595	cact		CG17681
NM_057594	cact		CG17765
NM_205999	cact		CG17768
NM_001273712	cad		CG17786
NM_057606	cad		CG17977
NM_001258511	Cadps		CG1812
NM_001258510	Cadps		CG18132
NM_001031858	Cadps		CG18259
NM_001031859	Cadps		CG18446
NM_001031860	Cadps		CG18537
NM_136745	Caf1-105		CG18538
NM_001103908	CalpA		CG18539
NM_057699	CalpA		CG18540
NM_057700	CalpA		CG1910
NM_001299684	CalpA		CG2145
NM_166764	CaMKI		CG2162
NM_166760	CaMKI		CG2182
NM_166761	CaMKI		CG2199
NM_166759	CaMKI		CG2201
NM_079883	CaMKI		CG2218
NM_001169360	CaMKII		CG2765
NM_001169361	CaMKII		CG2854
NM_001169362	CaMKII		CG2911
NM_166810	CaMKII		CG2915
NM_166811	CaMKII		CG2930
NM_206105	Cap-G		CG2931
NM_001169664	Cap-G		CG30015
NM_001298771	Caper		CG30062
NM_001298773	Caper		CG30080
NM_001298772	Caper		CG30105
NM_001298775	Caper		CG30161
NM_001298774	Caper		CG30283
NM_135251	Caper		CG3036
NM_164730	Caper		CG30373
NM_170135	cav		CG30394
NM_170134	cav		CG30403
NM_170133	cav		CG30423
NM_079753	cav		CG30431
NM_167493	caz		CG30432
NM_078641	caz		CG30471
NM_001272673	caz		CG3061
NM_001272672	caz		CG31053
NM_001259369	cbs		CG31109
NM_001259368	cbs		CG31111
NM_137031	cbs		CG31122
NM_137397	CCHa1-R		CG31156
NM_001275891	Cchl		CG31368
NM_142746	Cchl		CG31388
NM_135735	CCT4		CG31415
NM_001275427	CD98hc		CG31441
NM_141495	CD98hc		CG31606
NM_139836	Cdc27		CG31650
NM_001274574	Cdc27		CG31694
NM_138189	Cdc5		CG31712
NM_001169842	Cdc5		CG31715
NM_001273671	CdGAPr		CG31717
NM_001169546	CdGAPr		CG31800
NM_001169547	CdGAPr		CG31875
NM_136158	CdGAPr		CG32147
NM_057449	Cdk1		CG32228
NM_168912	Cdk12		CG32280
NM_001275238	Cdk12		CG32313
NM_141068	Cdk12		CG32318
NM_001170195	Cdk2		CG32428
NM_079696	Cdk2		CG32454
NM_169916	Cdk2		CG32576
NM_165068	CenG1A		CG32856
NM_137576	cer		CG33062
NM_166034	cg		CG33156
NM_166035	cg		CG33199
NM_166036	cg		CG33203
NM_001316419	cg		CG33228
NM_001144194	cg		CG33229
NM_001299480	cg		CG33235
NM_001299479	cg		CG33260
NM_001103835	cg		CG33303
NM_001103834	cg		CG3337
NM_001103836	cg		CG3345
NM_079014	cg		CG33463
NM_001273652	CG10026		CG33474
NM_165302	CG10026		CG3349
NM_165301	CG10026		CG33521
NM_136124	CG10026		CG33635
NM_141925	CG10035		CG3386
NM_001300375	CG10035		CG33941
NM_141437	CG10098		CG33995
NM_001273659	CG10188		CG3402
NM_165305	CG10188		CG34029
NM_136133	CG10188		CG34107
NM_001273656	CG10189		CG34116
NM_136131	CG10189		CG34117
NM_136129	CG10194		CG34194
NM_001259162	CG10237		CG34203
NM_001144542	CG1024		CG34214
NM_001275386	CG1024		CG34224
NM_141395	CG1024		CG34231
NM_001169535	CG10283		CG34293
NM_001169536	CG10283		CG34297
NM_165255	CG10283		CG3434
NM_136035	CG10283		CG3436
NM_141392	CG10286		CG34383
NM_137750	CG10321		CG34401
NM_001274195	CG10321		CG3505
NM_001299127	CG10338		CG3558
NM_136053	CG10338		CG3625
NM_136056	CG10343		CG3645
NM_136055	CG10376		CG3651
NM_001299126	CG10383		CG3709
NM_136052	CG10383		CG3732
NM_001043252	CG10405		CG3769
NM_136325	CG10417		CG3829
NM_165430	CG10417		CG3868
NM_136321	CG10465		CG3907
NM_001273672	CG10466		CG3909
NM_136159	CG10466		CG3919
NM_001300020	CG10576		CG3995
NM_168130	CG10576		CG40191
NM_139727	CG10576		CG4101
NM_140324	CG10646		CG42231
NM_139693	CG10674		CG42232
NM_141214	CG1074		CG42238
NM_001273689	CG10747		CG42245
NM_136178	CG10747		CG42296
NM_142469	CG10864		CG42336
NM_001272987	CG10880		CG42371
NM_134811	CG10880		CG42379
NM_137453	CG10914		CG42380
NM_001299636	CG10915		CG42381
NM_137455	CG10915		CG42394
NM_001298058	CG10932		CG42399
NM_132186	CG10932		CG42488
NM_140349	CG10948		CG42489
NM_168524	CG10948		CG42507
NM_168525	CG10948		CG42516
NM_001299172	CG10949		CG42542
NM_136188	CG10949		CG42561
NM_140336	CG10984		CG42562
NM_001274853	CG10984		CG42662
NM_168510	CG10984		CG42684
NM_168511	CG10984		CG42724
NM_137594	CG11018		CG42748
NM_001258500	CG11076		CG42762
NM_143686	CG11076		CG42763
NM_166807	CG11076		CG4278
NM_143687	CG11077		CG42795
NM_137627	CG11200		CG4287
NM_166388	CG11200		CG4294
NM_001299701	CG11200		CG43072
NM_136507	CG11210		CG43085
NM_168936	CG11247		CG43131
NM_141094	CG11247		CG43163
NM_001275260	CG11247		CG43184
NM_001104189	CG11247		CG43203
NM_141155	CG11367		CG43321
NM_140997	CG11399		CG43322
NM_001297843	CG11409		CG43355
NM_176415	CG1142		CG4338
NM_141129	CG11523		CG43394
NM_001298615	CG11555		CG43725
NM_134666	CG11555		CG44000
NM_143627	CG11563		CG44001
NM_001038900	CG11583		CG44247
NM_139594	CG11593		CG44251
NM_001274463	CG11593		CG44296
NM_001298616	CG11601		CG4440
NM_001298617	CG11601		CG44439
NM_134669	CG11601		CG4452
NM_001272977	CG11723		CG4455
NM_134803	CG11723		CG4459
NM_001275448	CG11753		CG4467
NM_001275447	CG11753		CG44838
NM_141552	CG11753		CG45049
NM_165776	CG11777		CG45088
NM_170193	CG11791		CG4552
NM_001276016	CG11791		CG4562
NM_143070	CG11791		CG4565
NM_001104437	CG11791		CG4611
NM_136739	CG11825		CG4619
NM_001273937	CG11825		CG46280
NM_170199	CG11836		CG46281
NM_001170247	CG11836		CG46307
NM_001202363	CG11836		CG46338
NM_001202362	CG11836		CG4646
NM_001202361	CG11836		CG4676
NM_143076	CG11836		CG4702
NM_001104440	CG11836		CG4768
NM_001369964	CG11836		CG4806
NM_170198	CG11839		CG4813
NM_143406	CG11843		CG4825
NM_143409	CG11873		CG4858
NM_001276122	CG11873		CG4908
NM_001276124	CG11873		CG4972
NM_143078	CG11920		CG4975
NM_139370	CG12004		CG4984
NM_001299970	CG12004		CG5002
NM_001104004	CG12004		CG5013
NM_167897	CG12004		CG5022
NM_139402	CG12018		CG5045
NM_170545	CG12054		CG5056
NM_139362	CG12091		CG5059
NM_001274332	CG12091		CG5098
NM_139490	CG12093		CG5104
NM_165725	CG12134		CG5110
NM_136698	CG12134		CG5112
NM_135021	CG12194		CG5116
NM_001169402	CG12194		CG5191
NM_001273123	CG12194		CG5235
NM_138190	CG1233		CG5276
NM_167833	CG1233		CG5285
NM_136768	CG12341		CG5292
NM_136795	CG12391		CG5367
NM_141728	CG12420		CG5412
NM_164313	CG12581		CG5516
NM_141178	CG12581		CG5522
NM_139621	CG1265		CG5694
NM_001298536	CG12702		CG5715
NM_176406	CG12746		CG5757
NM_141294	CG12746		CG5793
NM_169067	CG12746		CG5808
NM_137129	CG12863		CG5830
NM_136742	CG12895		CG5867
NM_001273939	CG12895		CG5888
NM_136740	CG12896		CG5934
NM_136729	CG12909		CG5938
NM_136706	CG12920		CG5969
NM_136765	CG12935		CG5986
NM_001273943	CG12935		CG6028
NM_141039	CG12974		CG6145
NM_168895	CG12974		CG6153
NM_001275213	CG12974		CG6191
NM_001300210	CG12974		CG6329
NM_001273639	CG13086		CG6398
NM_001273640	CG13086		CG6659
NM_136112	CG13086		CG6665
NM_001298828	CG13096		CG6686
NM_135392	CG13096		CG6689
NM_139630	CG1316		CG6693
NM_136904	CG13171		CG6700
NM_001299403	CG13177		CG6752
NM_001103811	CG13177		CG6766
NM_136804	CG13216		CG6788
NM_136803	CG13217		CG6808
NM_136994	CG13326		CG6843
NM_001259372	CG13334		CG6885
NM_137044	CG13334		CG6951
NM_137059	CG13339		CG6961
NM_001201797	CG13384		CG6962
NM_001201796	CG13384		CG6983
NM_001201795	CG13384		CG7083
NM_001201794	CG13384		CG7135
NM_164812	CG13384		CG7139
NM_164815	CG13384		CG7202
NM_164814	CG13384		CG7215
NM_205936	CG13384		CG7222
NM_205935	CG13384		CG7265
NM_001273318	CG13392		CG7271
NM_135376	CG13392		CG7326
NM_143788	CG13397		CG7367
NM_001273323	CG13398		CG7376
NM_135383	CG13398		CG7379
NM_137642	CG13427		CG7387
NM_137643	CG13428		CG7484
NM_001259514	CG13428		CG7519
NM_136331	CG1344		CG7611
NM_001273782	CG1344		CG7637
NM_140514	CG13454		CG7656
NM_080261	CG13465		CG7744
NM_136456	CG1360		CG7747
NM_143024	CG13630		CG7841
NM_143045	CG13641		CG7857
NM_139945	CG13671		CG7879
NM_001272910	CG13689		CG7943
NM_134694	CG13689		CG7966
NM_136707	CG1371		CG8031
NM_144452	CG13713		CG8038
NM_135237	CG13773		CG8066
NM_001042878	CG13784		CG8108
NM_164742	CG13784		CG8132
NM_001273247	CG13784		CG8176
NM_001273245	CG13784		CG8188
NM_001273246	CG13784		CG8229
NM_139382	CG13920		CG8281
NM_001299973	CG13920		CG8312
NM_139399	CG13921		CG8336
NM_001202090	CG13921		CG8360
NM_206235	CG13921		CG8420
NM_001369971	CG13921		CG8478
NM_001274352	CG13921		CG8520
NM_001274351	CG13921		CG8549
NM_139401	CG13933		CG8620
NM_001274356	CG13933		CG8654
NM_135093	CG14015		CG8671
NM_001258558	CG14050		CG8712
NM_130642	CG14050		CG8814
NM_001259897	CG14074		CG8834
NM_144151	CG14104		CG8858
NM_140380	CG14107		CG8924
NM_140379	CG14111		CG8929
NM_001274792	CG14135		CG8960
NM_140238	CG14135		CG8963
NM_136277	CG1416		CG9005
NM_165399	CG1416		CG9121
NM_165398	CG1416		CG9231
NM_001276082	CG14260		CG9248
NM_143294	CG14260		CG9253
NM_001275361	CG1427		CG9257
NM_141299	CG1427		CG9281
NM_206433	CG1427		CG9304
NM_142418	CG14317		CG9330
NM_001298089	CG1440		CG9384
NM_001103437	CG1440		CG9399
NM_001103436	CG1440		CG9410
NM_132249	CG1440		CG9425
NM_132151	CG14427		CG9426
NM_001298039	CG14434		CG9436
NM_132135	CG14434		CG9775
NM_141154	CG14450		CG9784
NM_001275290	CG14450		CG9837
NM_141153	CG14451		CG9839
NM_166229	CG14478		CG9919
NM_001299600	CG14478		CG9921
NM_001299601	CG14478		chb
NM_137432	CG14491		Chc
NM_137431	CG14492		Chchd2
NM_166276	CG14502		Chd1
NM_001169721	CG14502		Chd3
NM_001043093	CG14505		chic
NM_001259475	CG14505		chico
NM_141120	CG14561		chif
NM_001275272	CG14561		chn
NM_141216	CG14650		Chro
NM_001014607	CG14667		ci
NM_001275359	CG14671		CIAPIN1
NM_141293	CG14671		cic
NM_141837	CG14711		cindr
NM_001259268	CG14764		Cka
NM_176103	CG14764		CkIIalpha
NM_001272215	CG14812		CkIIbeta
NM_130590	CG14812		ckn
NM_134606	CG1486		Clc
NM_167743	CG1486		ClC-c
NM_142146	CG14860		CLIP-190
NM_142290	CG14883		cni
NM_135638	CG14915		cnk
NM_135674	CG14937		cnn
NM_139522	CG14964		cno
NM_139543	CG14968		Cnot4
NM_168012	CG14968		coil
NM_001169872	CG14995		Coop
NM_001169871	CG14995		Coq3
NM_168057	CG14995		CoRest
NM_168058	CG14995		corn
NM_168059	CG14995		corto
NM_139600	CG14995		COX5A
NM_001274468	CG14995		COX7C
NM_001169876	CG15012		Cp190
NM_001104032	CG15019		cpa
NM_139642	CG15019		Cpr60D
NM_145192	CG15107		Cpsf6
NM_001274153	CG15107		crb
NM_137597	CG15128		crc
NM_001273607	CG15155		CREG
NM_136024	CG15155		CRIF
NM_136370	CG15233		Crk
NM_136394	CG15237		CRMP
NM_001316377	CG15358		crp
NM_134785	CG15358		CSN5
NM_144094	CG15386		Csp
NM_135776	CG15480		CstF50
NM_135770	CG15482		CtBP
NM_142719	CG15497		ctrip
NM_143534	CG15533		Cul2
NM_143535	CG15534		Cul3
NM_143532	CG15536		Cul4
NM_132830	CG15601		Cul5
NM_001298357	CG15601		CycA
NM_001298356	CG15601		CycB3
NM_001298358	CG15601		CycE
NM_206689	CG1561		CycT
NM_135028	CG15625		cyp33
NM_135017	CG15628		Cyp4d20
NM_001273118	CG15628		Cyp6a22
NM_135015	CG15629		cype
NM_137758	CG15676		Cys
NM_001299760	CG15676		d4
NM_136376	CG15908		da
NM_143971	CG15922		Dad1
NM_001275834	CG15922		Dap160
NM_001298280	CG1662		Dark
NM_132655	CG1662		Daxx
NM_141616	CG16736		dbe
NM_135775	CG16812		dbo
NM_138129	CG16896		DCP2
NM_135768	CG16972		DCTN6-p27
NM_134535	CG17068		Dd
NM_001258892	CG17075		ddbt
NM_134664	CG17075		Dera
NM_001272882	CG17078		Det
NM_001272883	CG17078		Df31
NM_001272881	CG17078		Dgkepsilon
NM_134668	CG17078		dgt2
NM_138204	CG17129		Dhap-at
NM_167837	CG17129		Dhod
NM_167838	CG17129		Diap1
NM_142582	CG17186		Diap2
NM_001259910	CG17233		dib
NM_001259912	CG17233		Dic1
NM_001259911	CG17233		DIP1
NM_001259914	CG17233		dj-1beta
NM_001259913	CG17233		Dl
NM_168837	CG17233		Dlc90F
NM_168836	CG17233		Dlip3
NM_140939	CG17233		dlp
NM_139381	CG17249		Dmtn
NM_134890	CG17265		DNApol-alpha180
NM_136337	CG17337		DNApol-alpha50
NM_001299213	CG17337		dnt
NM_001042981	CG17486		Doa
NM_001042930	CG17490		dom
NM_001299205	CG17490		dome
NM_001042997	CG17528		DOR
NM_001042998	CG17528		dos
NM_165244	CG17681		Dp
NM_136748	CG17765		Dpck
NM_001032065	CG17768		DPCoAC
NM_142974	CG17786		Dph1
NM_144144	CG17977		Dpit47
NM_134553	CG1812		dpn
NM_134759	CG18132		dpp
NM_133096	CG18259		dpr19
NM_136685	CG18446		Drak
NM_137469	CG18537		Dref
NM_137470	CG18538		drk
NM_001299639	CG18539		Dscam1
NM_137471	CG18539		dsh
NM_137472	CG18540		Dsp1
NM_143631	CG1910		Dtg
NM_170574	CG1910		dunk
NM_170572	CG1910		Dyrk3
NM_132440	CG2145		Dysb
NM_001298173	CG2145		E(Pc)
NM_001274420	CG2162		E(spl)m4-BFM
NM_141313	CG2182		E2f1
NM_138260	CG2199		E2f2
NM_001274323	CG2199		east
NM_167873	CG2199		Eb1
NM_136271	CG2201		EbpIII
NM_001038843	CG2201		ec
NM_001038842	CG2201		EcR
NM_165387	CG2201		ed
NM_143533	CG2218		Edem1
NM_001300684	CG2218		eEF1alpha2
NM_138144	CG2765		eEF1delta
NM_001259586	CG2765		eEF2
NM_001103981	CG2765		eEF5
NM_001103982	CG2765		Efa6
NM_130643	CG2854		eff
NM_001104219	CG2911		Egfr
NM_141302	CG2911		Egm
NM_136494	CG2915		egr
NM_165577	CG2915		eIF1
NM_001297917	CG2930		eIF2D
NM_141295	CG2931		eIF2gamma
NM_001103793	CG30015		eIF3a
NM_165992	CG30062		eIF3b
NM_166115	CG30080		eIF3c
NM_001202018	CG30080		eIF3f2
NM_166241	CG30105		eIF3h
NM_138109	CG30161		eIF4A
NM_137743	CG30283		eIF4G1
NM_135029	CG3036		Eip71CD
NM_001273129	CG3036		Elal
NM_001299260	CG30373		elav
NM_165595	CG30373		Elba2
NM_137734	CG30394		Elba3
NM_137735	CG30394		elg1
NM_166478	CG30403		Elk
NM_166691	CG30423		EloA
NM_136367	CG30431		Elys
NM_165467	CG30432		emc
NM_001274072	CG30471		emp
NM_142071	CG3061		EMRE
NM_170357	CG31053		ena
NM_170194	CG31109		Ent1
NM_001276017	CG31109		Eph
NM_170195	CG31111		Ephrin
NM_001170176	CG31122		eRF3
NM_001369998	CG31122		ERR
NM_142813	CG31156		escl
NM_169439	CG31368		eve
NM_206476	CG31368		ey
NM_001260113	CG31388		fand
NM_141803	CG31388		Fatp1
NM_169305	CG31415		fax
NM_169382	CG31441		Fbp2
NM_001300354	CG31441		Fbxl7
NM_164791	CG31606		Fdx2
NM_135055	CG31650		FER
NM_164620	CG31650		Fit1
NM_164619	CG31650		fl(2)d
NM_001169409	CG31650		flfl
NM_001169408	CG31650		fmt
NM_001273146	CG31650		fog
NM_164511	CG31694		foi
NM_001273379	CG31712		fra
NM_135483	CG31712		frj
NM_001273399	CG31715		fs(1)h
NM_164917	CG31715		Fs(2)Ket
NM_001273388	CG31717		Fsn
NM_164902	CG31717		ftz
NM_165272	CG31800		fu
NM_001259029	CG31875		FucTB
NM_001201837	CG31875		fwd
NM_001201836	CG31875		fws
NM_168616	CG32147		fzr2
NM_168839	CG32228		fzy
NM_001299998	CG32280		Galphao
NM_167992	CG32280		Galphas
NM_167993	CG32280		GalT1
NM_167994	CG32280		GATAd
NM_167891	CG32313		gdl
NM_001274334	CG32313		gdl-ORF39
NM_001274333	CG32313		geko
NM_206230	CG32318		Ggamma1
NM_001202213	CG32428		Girdin
NM_001170012	CG32428		gkt
NM_144022	CG32428		glo
NM_168959	CG32454		Glut3
NM_167492	CG32576		Glut4EF
NM_001014746	CG32576		godzilla
NM_001202300	CG32856		gogo
NM_169692	CG32856		Golgin104
NM_176361	CG33062		Gp150
NM_001202201	CG33062		Gpo1
NM_001103832	CG33156		gpp
NM_176168	CG33156		Grasp65
NM_176165	CG33156		grh
NM_001259283	CG33199		Grip75
NM_176107	CG33199		grnd
NM_001144647	CG33203		gro
NM_001170294	CG33203		Grx1
NM_001170293	CG33203		Gss1
NM_001299925	CG33228		Gss2
NM_206218	CG33228		GstD11
NM_001299958	CG33229		GstO1
NM_206223	CG33229		GstO2
NM_206687	CG33235		Gug
NM_001043140	CG33260		gw
NM_001273406	CG33303		Gyc89Da
NM_205958	CG33303		Gyf
NM_001316498	CG3337		H
NM_142700	CG3337		Hacl
NM_134665	CG3345		halo
NM_206124	CG33463		Haspin
NM_206078	CG33474		hb
NM_001299358	CG33474		Hcf
NM_140473	CG3349		hd
NM_001258506	CG33521		Hel25E
NM_001014703	CG33521		HemK2
NM_001014705	CG33521		Herp
NM_001014702	CG33521		hfp
NM_001032044	CG33635		Hip14
NM_138205	CG3386		His3.3A
NM_001274287	CG3386		hkb
NM_001274289	CG3386		HLH54F
NM_001274288	CG3386		HmgD
NM_001347760	CG33941		HmgZ
NM_001038788	CG33995		Hmt4-20
NM_001038787	CG33995		hng2
NM_001038786	CG33995		HnRNP-K
NM_138201	CG3402		homer
NM_001038875	CG34029		hook
NM_001043238	CG34107		HPS4
NM_001043151	CG34116		Hrb27C
NM_001043225	CG34117		Hrb87F
NM_001299607	CG34194		hrm
NM_001103888	CG34194		Hs2st
NM_001103927	CG34203		Hsc70-4
NM_001103974	CG34214		hth
NM_001103796	CG34224		htk
NM_001103810	CG34231		HtrA2
NM_001300628	CG34293		hts
NM_001104475	CG34293		Hydr2
NM_001104226	CG34297		hyx
NM_140063	CG3434		Ibf1
NM_001298614	CG3436		Ibf2
NM_134657	CG3436		Ice1
NM_142053	CG34383		Ice2
NM_001144575	CG34383		icln
NM_001275622	CG34383		Ide
NM_001275620	CG34383		Idh3a
NM_001104308	CG34383		Idi
NM_001104307	CG34383		ifc
NM_001104306	CG34383		IFT57
NM_001104305	CG34383		IKKbeta
NM_133108	CG34401		Ilp4
NM_144236	CG34401		Imp
NM_001370011	CG34401		ImpL1
NM_142123	CG3505		insb
NM_164519	CG3558		insv
NM_143807	CG3558		Inx2
NM_001144305	CG3558		Inx3
NM_001273047	CG3558		Inx7
NM_134670	CG3625		Ip259
NM_164377	CG3645		iPLA2-VIA
NM_134663	CG3645		Ir21a
NM_136289	CG3651		Ir25a
NM_001273753	CG3651		Ir31a
NM_001273752	CG3651		Ir60b
NM_134656	CG3709		Ir68a
NM_137848	CG3732		isoQC
NM_135445	CG3769		janA
NM_001299945	CG3829		janB
NM_138148	CG3829		JHDM2
NM_140445	CG3868		jigr1
NM_138026	CG3907		jing
NM_166647	CG3907		jumu
NM_141712	CG3909		jvl
NM_140446	CG3919		Kap-alpha1
NM_001274911	CG3919		Kat60
NM_142334	CG3995		Keap1
NM_001015176	CG40191		Khc-73
NM_001015175	CG40191		kibra
NM_001015174	CG40191		kis
NM_001110883	CG40191		Klc
NM_001276226	CG40191		Klp61F
NM_140651	CG4101		Klp67A
NM_001144356	CG42231		koi
NM_001144588	CG42232		kon
NM_001273725	CG42238		KP78a
NM_001144374	CG42238		KP78b
NM_001144404	CG42245		Kr
NM_144381	CG42296		kra
NM_165820	CG42336		Krn
NM_001201978	CG42336		kuk
NM_001144172	CG42336		kune
NM_136823	CG42336		l(2)05287
NM_136824	CG42336		l(2)35Be
NM_001144295	CG42371		l(2)37Cg
NM_001144262	CG42379		l(2)k01209
NM_001144263	CG42379		l(2)SH0834
NM_001144264	CG42380		l(3)05822
NM_001144265	CG42380		l(3)76BDm
NM_001144261	CG42381		l(3)87Df
NM_001260106	CG42394		l(3)L1231
NM_001170113	CG42394		l(3)mbt
NM_001144563	CG42394		l(3)neo38
NM_001300349	CG42394		l(3)neo43
NM_001272872	CG42399		Lac
NM_134654	CG42399		Lam
NM_001170258	CG42488		Larp4B
NM_001275449	CG42489		lawc
NM_001169973	CG42507		LBR
NM_001169972	CG42507		lectin-22C
NM_001299256	CG42516		Letm1
NM_001169616	CG42516		lgs
NM_001169615	CG42516		lid
NM_001170143	CG42542		lig
NM_001170144	CG42542		lilli
NM_001170145	CG42542		lin
NM_142169	CG42542		link
NM_170649	CG42542		Liprin-alpha
NM_001169709	CG42561		lncRNA:bxd
NM_137401	CG42562		lncRNA:CR13130
NM_001259419	CG42662		lncRNA:CR30055
NM_001202016	CG42662		lncRNA:CR32218
NM_001202015	CG42662		lncRNA:CR32582
NM_001202014	CG42662		lncRNA:CR34044
NM_001201733	CG42684		lncRNA:CR41257
NM_001298459	CG42684		lncRNA:CR42549
NM_001202257	CG42724		lncRNA:CR42646
NM_001202255	CG42724		lncRNA:CR42651
NM_001043218	CG42724		lncRNA:CR42862
NM_176408	CG42724		lncRNA:CR43144
NM_001275385	CG42724		lncRNA:CR43285
NM_001300265	CG42724		lncRNA:CR43399
NM_001300264	CG42724		lncRNA:CR43424
NM_136290	CG42748		lncRNA:CR43432
NM_001201787	CG42762		lncRNA:CR43617
NM_001201788	CG42763		lncRNA:CR43837
NM_135946	CG4278		lncRNA:CR43849
NM_001202279	CG42795		lncRNA:CR43887
NM_001300342	CG42795		lncRNA:CR43890
NM_001300341	CG42795		lncRNA:CR43907
NM_001300343	CG42795		lncRNA:CR43949
NM_001275526	CG42795		lncRNA:CR43950
NM_001170155	CG4287		lncRNA:CR43956
NM_142257	CG4287		lncRNA:CR43995
NM_137840	CG4294		lncRNA:CR44023
NM_001259533	CG4294		lncRNA:CR44056
NM_001259925	CG43072		lncRNA:CR44082
NM_001259889	CG43085		lncRNA:CR44092
NM_001275067	CG43085		lncRNA:CR44120
NM_001259995	CG43131		lncRNA:CR44121
NM_139971	CG43163		lncRNA:CR44149
NM_001259744	CG43163		lncRNA:CR44156
NM_001259815	CG43184		lncRNA:CR44218
NM_001260265	CG43203		lncRNA:CR44220
NM_001258996	CG43321		lncRNA:CR44222
NM_135248	CG43322		lncRNA:CR44265
NM_001259057	CG43355		lncRNA:CR44276
NM_001259059	CG43355		lncRNA:CR44281
NM_142184	CG4338		lncRNA:CR44310
NM_001259009	CG43394		lncRNA:CR44316
NM_001273296	CG43394		lncRNA:CR44440
NM_001298814	CG43394		lncRNA:CR44441
NM_001298813	CG43394		lncRNA:CR44445
NM_164793	CG43394		lncRNA:CR44446
NM_001273445	CG43725		lncRNA:CR44478
NM_001273151	CG44000		lncRNA:CR44504
NM_001273150	CG44000		lncRNA:CR44505
NM_001273148	CG44000		lncRNA:CR44531
NM_001273149	CG44000		lncRNA:CR44556
NM_001273147	CG44000		lncRNA:CR44593
NM_135056	CG44001		lncRNA:CR44618
NM_001038785	CG44001		lncRNA:CR44652
NM_164622	CG44001		lncRNA:CR44676
NM_164623	CG44001		lncRNA:CR44677
NM_001169411	CG44001		lncRNA:CR44691
NM_138130	CG44247		lncRNA:CR44707
NM_166690	CG44247		lncRNA:CR44708
NM_001299437	CG44251		lncRNA:CR44712
NM_001299341	CG44296		lncRNA:CR44713
NM_001273568	CG4440		lncRNA:CR44717
NM_144320	CG4440		lncRNA:CR44718
NM_001299261	CG44439		lncRNA:CR44719
NM_001274696	CG4452		lncRNA:CR44756
NM_140046	CG4452		lncRNA:CR44762
NM_135947	CG4455		lncRNA:CR44763
NM_142593	CG4459		lncRNA:CR44764
NM_001043282	CG4467		lncRNA:CR44772
NM_001300078	CG44838		lncRNA:CR44930
NM_001300077	CG44838		lncRNA:CR44931
NM_140064	CG44838		lncRNA:CR44974
NM_168346	CG44838		lncRNA:CR44977
NM_001144455	CG44838		lncRNA:CR44985
NM_001144456	CG44838		lncRNA:CR44993
NM_001300544	CG45049		lncRNA:CR45029
NM_001300543	CG45049		lncRNA:CR45127
NM_001300542	CG45049		lncRNA:CR45153
NM_001104407	CG45049		lncRNA:CR45169
NM_001104406	CG45049		lncRNA:CR45181
NM_001299460	CG45088		lncRNA:CR45201
NM_134725	CG4552		lncRNA:CR45212
NM_001275817	CG4562		lncRNA:CR45217
NM_001275816	CG4562		lncRNA:CR45233
NM_001104273	CG4565		lncRNA:CR45258
NM_139692	CG4611		lncRNA:CR45266
NM_001169458	CG4619		lncRNA:CR45270
NM_135485	CG4619		lncRNA:CR45297
NM_141996	CG46280		lncRNA:CR45324
NM_169493	CG46280		lncRNA:CR45363
NM_001104295	CG46281		lncRNA:CR45389
NM_001347785	CG46307		lncRNA:CR45390
NM_001273908	CG46338		lncRNA:CR45446
NM_137004	CG4646		lncRNA:CR45463
NM_001299453	CG4646		lncRNA:CR45471
NM_137009	CG4676		lncRNA:CR45472
NM_001260141	CG4702		lncRNA:CR45588
NM_001260143	CG4702		lncRNA:CR45593
NM_001260142	CG4702		lncRNA:CR45595
NM_141899	CG4702		lncRNA:CR45596
NM_132936	CG4768		lncRNA:CR45618
NM_001258790	CG4768		lncRNA:CR45660
NM_001316633	CG4768		lncRNA:CR45670
NM_138111	CG4806		lncRNA:CR45673
NM_142831	CG4813		lncRNA:CR45674
NM_001275189	CG4825		lncRNA:CR45700
NM_140985	CG4825		lncRNA:CR45725
NM_140986	CG4858		lncRNA:CR45726
NM_164892	CG4908		lncRNA:CR45900
NM_135514	CG4908		lncRNA:CR45906
NM_135534	CG4972		lncRNA:CR45916
NM_001144221	CG4975		lncRNA:CR45940
NM_001144222	CG4975		lncRNA:CR45962
NM_001144223	CG4984		lncRNA:CR45973
NM_001169711	CG4984		lncRNA:CR45993
NM_001169712	CG4984		lncRNA:CR45994
NM_137410	CG4984		lncRNA:CR45998
NM_137418	CG5002		lncRNA:CR46009
NM_142263	CG5013		lncRNA:CR46041
NM_135540	CG5022		lncRNA:CR46057
NM_001273403	CG5045		lncRNA:CR46252
NM_135544	CG5045		lncRNA:CR46268
NM_135547	CG5056		lncRNA:CR46351
NM_001275188	CG5059		lncRNA:CR46352
NM_168865	CG5059		lncRNA:flam
NM_168864	CG5059		lncRNA:Hsromega
NM_140982	CG5059		lncRNA:iab4
NM_206403	CG5059		lncRNA:iab8
NM_001316427	CG5098		lncRNA:roX1
NM_001274137	CG5098		lola
NM_001103893	CG5098		lolal
NM_137447	CG5098		lov
NM_140984	CG5104		Lrch
NM_001259133	CG5110		Lrr47
NM_135999	CG5110		LSm-4
NM_143143	CG5112		LSm7
NM_001300600	CG5116		m-cup
NM_143142	CG5116		Mabi
NM_001300502	CG5191		Mad
NM_142636	CG5191		Madm
NM_169904	CG5191		mael
NM_169903	CG5191		mahj
NM_169905	CG5191		Mapmodulin
NM_001274992	CG5235		mars
NM_140576	CG5235		mask
NM_141817	CG5276		Mau2
NM_001300358	CG5276		mbc
NM_142352	CG5285		Mcm10
NM_142353	CG5292		Mcr
NM_001275732	CG5292		Mdh1
NM_135543	CG5367		me31B
NM_142638	CG5412		MED11
NM_001202299	CG5516		MED20
NM_142258	CG5516		MED24
NM_166195	CG5522		MED26
NM_166196	CG5522		MED30
NM_166197	CG5522		MED31
NM_166193	CG5522		MED8
NM_166194	CG5522		Mef2
NM_137314	CG5522		mei-S332
NM_164894	CG5694		MEP-1
NM_135516	CG5694		MESR4
NM_142985	CG5715		Met
NM_001274136	CG5757		mex1
NM_137446	CG5757		mfas
NM_001260297	CG5793		MFS14
NM_001260296	CG5793		MFS15
NM_142687	CG5793		MFS16
NM_143034	CG5808		Mhcl
NM_140568	CG5830		mi
NM_001274983	CG5830		mib2
NM_135781	CG5867		Mical
NM_001299052	CG5888		mIF3
NM_143295	CG5934		Miga
NM_170333	CG5938		milt
NM_170332	CG5938		mino
NM_170331	CG5938		mio
NM_001104477	CG5938		mip130
NM_143296	CG5938		miple1
NM_176371	CG5969		mir-10404-1
NM_142950	CG5986		mir-10404-2
NM_001275970	CG5986		mir-10404-3
NM_142745	CG6028		mir-10404-4
NM_166003	CG6145		mir-10404-5
NM_137040	CG6145		mir-2283
NM_001169674	CG6145		mir-2491
NM_135736	CG6153		mir-286
NM_001169495	CG6153		mir-3
NM_001274029	CG6191		mir-309
NM_001274028	CG6191		mir-4
NM_137046	CG6191		mir-4918
NM_166012	CG6329		mir-4942
NM_166011	CG6329		mir-4971
NM_137060	CG6329		mir-4974
NM_001299464	CG6329		mir-4984
NM_176169	CG6329		mir-4987
NM_001298462	CG6398		mir-5
NM_133016	CG6398		mir-6-1
NM_167627	CG6659		mir-6-2
NM_133089	CG6659		mir-6-3
NM_166204	CG6665		mir-7
NM_164978	CG6686		mir-967
NM_164977	CG6686		mir-991
NM_135685	CG6686		mir-992
NM_141794	CG6689		mir-995
NM_141795	CG6693		mir-9a
NM_001275544	CG6693		mira
NM_001169473	CG6700		Mitf
NM_135615	CG6700		Mkk4
NM_001260187	CG6752		Mkp3
NM_142168	CG6752		mle
NM_135693	CG6766		Mlp84B
NM_133026	CG6788		Mms19
NM_001260126	CG6808		mms4
NM_140815	CG6843		mnb
NM_140799	CG6885		Mo25
NM_168838	CG6951		Mob3
NM_140940	CG6951		mod(mdg4)
NM_133097	CG6961		moi
NM_141867	CG6962		Mondo
NM_001300055	CG6983		Mpp6
NM_139970	CG6983		Mppe
NM_139954	CG7083		MRG15
NM_133041	CG7135		MrgBP
NM_141121	CG7139		mRpL11
NM_141060	CG7202		mRpL17
NM_001170173	CG7215		mRpL18
NM_142423	CG7215		mRpL39
NM_001299366	CG7222		mRpL4
NM_136769	CG7222		mRpL42
NM_142145	CG7265		mRpL46
NM_140784	CG7271		mRpL47
NM_133107	CG7326		mRpS16
NM_001272766	CG7326		mRpS17
NM_135331	CG7367		mRpS31
NM_139777	CG7376		mRpS7
NM_001274542	CG7376		mRRF2
NM_142399	CG7379		ms(3)76Cc
NM_139929	CG7387		msb1l
NM_140743	CG7484		msi
NM_141061	CG7519		msl-2
NM_001275232	CG7519		msps
NM_001170018	CG7611		MTA1-like
NM_168918	CG7611		mth
NM_168917	CG7611		mthl1
NM_168919	CG7611		mthl15
NM_168914	CG7611		Mtor
NM_168913	CG7611		mTTF
NM_168916	CG7611		mtTFB2
NM_168915	CG7611		mud
NM_141069	CG7611		mura
NM_136766	CG7637		mute
NM_001274956	CG7656		Mvb12
NM_140526	CG7656		myo
NM_168627	CG7656		Naa30A
NM_168628	CG7656		Nak
NM_137578	CG7744		NANS
NM_137269	CG7747		NaPi-III
NM_140513	CG7841		NAT1
NM_001274947	CG7841		Naxe
NM_140512	CG7857		NC2alpha
NM_139369	CG7879		Ncoa6
NM_167896	CG7879		ND-15
NM_143509	CG7943		ND-19
NM_170462	CG7943		ND-42
NM_141999	CG7966		ND-49
NM_141995	CG8031		ND-51L1
NM_139911	CG8038		ND-B17.2
NM_142117	CG8066		ND-MLRQ
NM_001275640	CG8066		ND-PDSW
NM_168386	CG8108		Ndae1
NM_140110	CG8108		Ndf
NM_141631	CG8132		Ndfip
NM_176435	CG8176		neb
NM_176436	CG8176		nej
NM_001104254	CG8176		Nek2
NM_001104253	CG8176		Nelf-A
NM_001275490	CG8176		Nepl4
NM_001038763	CG8188		nero
NM_001298454	CG8188		nesd
NM_001298455	CG8188		net
NM_133009	CG8188		Neu2
NM_165638	CG8229		neur
NM_136588	CG8229		NfI
NM_139904	CG8281		Nhe1
NM_141661	CG8312		Nhe2
NM_001275499	CG8312		Nipped-B
NM_001275498	CG8312		nito
NM_001274707	CG8336		nkd
NM_168355	CG8336		Nlp
NM_001273303	CG8360		Nnf1a
NM_135351	CG8360		nolo
NM_141612	CG8420		nonA
NM_001275477	CG8420		nop5
NM_141684	CG8478		Nop60B
NM_001170105	CG8478		Not3
NM_169309	CG8478		Notum
NM_001275505	CG8478		Npc1a
NM_001201982	CG8520		Nph
NM_139800	CG8549		Nrt
NM_001274553	CG8549		nsl1
NM_144196	CG8620		Ntf-2
NM_001144423	CG8620		NTPase
NM_137607	CG8654		Nufip
NM_001259512	CG8654		numb
NM_001259513	CG8654		Nup153
NM_001299695	CG8654		Nup358
NM_136259	CG8671		Nup50
NM_001299195	CG8671		Nup98-96
NM_001273742	CG8671		oaf
NM_001273741	CG8671		Obp59a
NM_001273740	CG8671		Ocho
NM_165365	CG8671		ocm
NM_001144380	CG8671		ocn
NM_136506	CG8712		odd
NM_165587	CG8712		ogre
NM_134885	CG8814		okr
NM_136935	CG8834		omd
NM_136902	CG8858		onecut
NM_132863	CG8924		opa
NM_137632	CG8929		Or22a
NM_166390	CG8929		Or22b
NM_166389	CG8929		Or67b
NM_001299702	CG8929		Or85f
NM_139441	CG8960		Orcokinin
NM_167937	CG8960		Os-C
NM_001259451	CG8963		osa
NM_206145	CG8963		otk2
NM_001169700	CG8963		ox
NM_137336	CG8963		oys
NM_136844	CG9005		p120ctn
NM_001169647	CG9005		Pabp2
NM_001298681	CG9121		pad
NM_135057	CG9121		Pak
NM_001273152	CG9121		Pak3
NM_140871	CG9231		Pal1
NM_001300191	CG9231		pan
NM_001299188	CG9248		Papss
NM_136249	CG9248		par-6
NM_165356	CG9248		Patr-1
NM_136246	CG9253		Patronin
NM_136243	CG9257		pbl
NM_132829	CG9281		Pbp49
NM_167458	CG9281		Pc
NM_001298355	CG9281		Pcf11
NM_137780	CG9304		pcs
NM_001299772	CG9304		Pcyt1
NM_140872	CG9330		Pdi
NM_140463	CG9384		Pdrg1
NM_001274918	CG9384		pds5
NM_141656	CG9399		Pdss2
NM_001170100	CG9399		PDZ-GEF
NM_169294	CG9399		pea
NM_001275496	CG9399		Pect
NM_136377	CG9410		Pen
NM_001273802	CG9410		Pep
NM_165481	CG9410		Pepck2
NM_140468	CG9425		Pex19
NM_001274919	CG9425		Pex2
NM_206362	CG9425		Pex3
NM_135772	CG9426		Pfdn6
NM_136391	CG9436		Pgd
NM_001170036	CG9775		Pgi
NM_001275328	CG9775		Pgk
NM_141225	CG9775		ph-d
NM_169012	CG9775		ph-p
NM_132907	CG9784		phm
NM_001272695	CG9784		pho
NM_001272694	CG9784		PI31
NM_001275460	CG9837		Pi4KIIalpha
NM_141581	CG9837		pic
NM_001275459	CG9839		PICK1
NM_141579	CG9839		pie
NM_132891	CG9919		PIG-K
NM_001298392	CG9919		PIG-M
NM_001272680	CG9921		PIG-N
NM_001272679	CG9921		PIG-Q
NM_168883	chb		PIG-V
NM_079912	chb		Pino
NM_206728	Chc		PIP4K
NM_206729	Chc		pkaap
NM_167466	Chc		Pldn
NM_001103523	Chc		PlexA
NM_001103524	Chc		PlexB
NM_057694	Chc		PMCA
NM_001298371	Chc		Pnn
NM_132968	Chchd2		pns
NM_001298434	Chchd2		pnut
NM_057849	Chd1		PNUTS
NM_001258922	Chd1		pod1
NM_001273046	Chd1		poe
NM_140854	Chd3		Pof
NM_164667	chic		poly
NM_001258977	chic		Pp1-87B
NM_001258976	chic		Ppa
NM_057668	chic		Ppat-Dpck
NM_205913	chic		ppk29
NM_134304	chic		PPP1R15
NM_001273387	chico		pr
NM_001201843	chico		PR-Set7
NM_164899	chico		prd
NM_078859	chif		pre-lola-G
NM_001273570	chif		pre-mod(mdg4)-AB
NM_165156	chif		pre-mod(mdg4)-AD
NM_137169	chn		pre-mod(mdg4)-AE
NM_001259401	chn		pre-mod(mdg4)-C
NM_001259404	chn		pre-mod(mdg4)-E
NM_001259403	chn		pre-mod(mdg4)-U
NM_168976	Chro		pre-mod(mdg4)-V
NM_168975	Chro		pre-mod(mdg4)-W
NM_001275297	Chro		pre-mod(mdg4)-X
NM_141169	Chro		pre-mod(mdg4)-Y
NM_001300221	Chro		prod
NM_001258472	ci		Prosalpha6
NM_001258473	ci		Prosalpha6T
NM_079878	ci		Prosbeta2
NM_080199	CIAPIN1		Prp19
NM_080253	cic		Prp3
NM_001260273	cic		Prp8
NM_001260275	cic		prtp
NM_001104373	cic		Prx5
NM_170526	cindr		Psa
NM_001276200	cindr		Psc
NM_001276195	cindr		Psf1
NM_001259008	Cka		psq
NM_001259007	Cka		ptc
NM_001273292	Cka		Pten
NM_164781	Cka		Ptip
NM_164780	Cka		PTP-ER
NM_164779	Cka		Ptpmeg
NM_135333	Cka		Ptr
NM_080179	CkIIalpha		pxb
NM_168986	CkIIalpha		Pxn
NM_168985	CkIIalpha		Pxt
NM_001300223	CkIIalpha		pyd
NM_001300222	CkIIalpha		pyx
NM_001258699	CkIIbeta		pzg
NM_167304	CkIIbeta		Qsox1
NM_167305	CkIIbeta		r2d2
NM_206692	CkIIbeta		Rab1
NM_001014731	CkIIbeta		Rab10
NM_001258700	CkIIbeta		Rab18
NM_001258701	CkIIbeta		Rab26
NM_001272533	CkIIbeta		Rab30
NM_080762	CkIIbeta		Rab5
NM_078576	CkIIbeta		RabX1
NM_166076	ckn		Rad1
NM_001299509	ckn		Rad60
NM_001275172	Clc		RAF2
NM_001170009	Clc		RagC-D
NM_001170010	Clc		Ranbp21
NM_079454	Clc		RanBPM
NM_168650	ClC-c		RanGAP
NM_001274993	ClC-c		Rap1
NM_140577	ClC-c		Rap2l
NM_135991	CLIP-190		RapGAP1
NM_165213	CLIP-190		Ras64B
NM_001169525	CLIP-190		Ras85D
NM_001144361	CLIP-190		Rat1
NM_001144362	CLIP-190		rau
NM_001273566	cni		Rbcn-3B
NM_165151	cni		Rbf2
NM_057720	cni		Rbp1-like
NM_166223	cnk		Rcd1
NM_001299595	cnk		Rcd4
NM_001014523	cnn		Rcd5
NM_001259362	cnn		rdgBbeta
NM_001259365	cnn		rdx
NM_001259367	cnn		RecQ5
NM_001259366	cnn		ref(2)P
NM_001038855	cnn		Ref1
NM_165991	cnn		Ref2
NM_165990	cnn		REG
NM_001169670	cnn		REPTOR-BP
NM_001275343	cno		retm
NM_001275345	cno		retn
NM_001275344	cno		Rev1
NM_079508	cno		Rga
NM_001316565	cno		Rheb
NM_169025	cno		RhoBTB
NM_169026	cno		RhoGAP19D
NM_001273415	Cnot4		RhoGAP54D
NM_001273414	Cnot4		RhoGAP71E
NM_001273413	Cnot4		RhoGEF2
NM_001201848	Cnot4		RhoGEF3
NM_001201847	Cnot4		RhoU
NM_164923	Cnot4		rib
NM_164922	Cnot4		Rif1
NM_164921	Cnot4		rin
NM_164920	Cnot4		rl
NM_164924	Cnot4		Rlb1
NM_164919	Cnot4		Rm62
NM_001014506	coil		RNaseZ
NM_001014505	coil		Rnmt
NM_001299255	coil		RnpS1
NM_136442	Coop		RnrS
NM_001273847	Coop		robls54B
NM_136248	Coq3		robo1
NM_001169558	Coq3		robo2
NM_001201742	CoRest		Roe1
NM_001014755	CoRest		Rok
NM_001014754	CoRest		Rop
NM_001014756	CoRest		Ror
NM_001014753	CoRest		row
NM_001014752	CoRest		Rox8
NM_001258825	CoRest		RPA3
NM_001258824	CoRest		Rpb4
NM_001272777	CoRest		Rpb8
NM_079230	corn		Rpi
NM_168193	corn		RpL12
NM_001274568	corn		RpL13
NM_001274567	corn		RpL13A
NM_001259992	corto		RpL15
NM_001259994	corto		RpL18A
NM_001259993	corto		RpL24-like
NM_079507	corto		RpL28
NM_001300237	corto		RpL3
NM_057869	COX5A		RpL32
NM_169436	COX5A		RpL35
NM_001275559	COX5A		RpL38
NM_001316557	COX5A		RpL39
NM_001299340	COX7C		RpL5
NM_001299339	COX7C		Rpn2
NM_144140	COX7C		Rpn8
NM_176118	COX7C		Rpp30
NM_079635	Cp190		RpS11
NM_169632	Cp190		RpS16
NM_137695	cpa		RpS19a
NM_001299924	Cpr60D		RpS24
NM_166679	Cpr60D		RpS27
NM_001259736	Cpsf6		RpS27A
NM_139949	Cpsf6		RpS3A
NM_001275980	crb		RpS5a
NM_001260355	crb		RpS6
NM_001043286	crb		Rrp45
NM_079756	crb		Rs1
NM_080158	crc		Rsf1
NM_001273744	crc		rswl
NM_001273743	crc		Rtnl1
NM_001260223	CREG		Rtnl2
NM_079661	CREG		rump
NM_169757	CREG		ry
NM_169756	CREG		S6KL
NM_141076	CRIF		Sac1
NM_143651	Crk		Saf-B
NM_001297781	Crk		SAK
NM_001297782	Crk		sala
NM_166743	Crk		Sam-S
NM_166744	Crk		Sap130
NM_001258483	Crk		Sara
NM_001258482	Crk		Sardh
NM_057959	CRMP		sbb
NM_169070	CRMP		SC35
NM_169072	CRMP		sca
NM_001299047	crp		scaRNA:MeU5-C46
NM_057257	crp		scaRNA:PsiU2-38.40.42
NM_058094	CSN5		scaRNA:PsiU2-55
NM_001275710	CSN5		scat
NM_168950	Csp		Scgalpha
NM_168949	Csp		scny
NM_079489	Csp		scra
NM_001275277	Csp		Sdc
NM_001275278	Csp		SdhA
NM_001300215	Csp		sdt
NM_143626	CstF50		Sec23
NM_001014617	CtBP		Sec61alpha
NM_169491	CtBP		sei
NM_079612	CtBP		Sema1b
NM_001275595	CtBP		Send2
NM_001275594	CtBP		senju
NM_001275593	CtBP		Sep5
NM_001275591	CtBP		Set
NM_001202245	ctrip		SF2
NM_001202242	ctrip		sfl
NM_001300232	ctrip		Sfxn2
NM_136273	Cul2		sgg
NM_165390	Cul2		Sh3beta
NM_078849	Cul3		SH3PX1
NM_165112	Cul3		Shal
NM_165111	Cul3		shams
NM_165110	Cul3		shg
NM_136508	Cul4		shn
NM_001169613	Cul4		Shrm
NM_143408	Cul5		side-VII
NM_079306	CycA		SIFaR
NM_001259795	CycA		simj
NM_001276005	CycB3		Sin3A
NM_143046	CycB3		sina
NM_057612	CycE		sip3
NM_001275064	CycT		Sirt7
NM_001275063	CycT		sisRNA:1
NM_079403	CycT		sisRNA:3
NM_206395	CycT		sisRNA:4
NM_079049	cyp33		sisRNA:CR46358
NM_139466	Cyp4d20		sisRNA:CR46360
NM_143818	Cyp6a22		sisRNA:CR46364
NM_001299503	Cyp6a22		siz
NM_001299502	Cyp6a22		skd
NM_080526	cype		Ski6
NM_001258957	cype		SKIP
NM_001258956	cype		SkpA
NM_057508	Cys		sktl
NM_136319	d4		slam
NM_001273778	d4		Slbp
NM_165424	d4		Slh
NM_001273412	da		sli
NM_001273411	da		slif
NM_057841	da		Slik
NM_001370036	da		slim
NM_135378	Dad1		Slip1
NM_001259189	Dap160		SLIRP2
NM_057975	Dap160		slmb
NM_057974	Dap160		slx1
NM_001169557	Dap160		smash
NM_001273734	Dap160		SMC5
NM_001273735	Dap160		Smg5
NM_166207	Dark		smid
NM_166208	Dark		smo
NM_001298746	Daxx		SMSr
NM_135191	Daxx		Smurf
NM_057892	dbe		Smyd4-3
NM_080250	dbo		snama
NM_001274963	dbo		Snap24
NM_001014585	DCP2		Snapin
NM_168634	DCP2		SNCF
NM_001259847	DCP2		snmRNA:254
NM_140548	DCP2		snmRNA:838
NM_136105	DCTN6-p27		snmRNA:CR43603
NM_134605	Dd		sno
NM_001298586	Dd		snoRNA:CD-24
NM_001298587	Dd		snoRNA:lola-a
NM_001103990	ddbt		snoRNA:lola-b
NM_001144392	ddbt		snoRNA:lola-c
NM_001144393	ddbt		snoRNA:lola-d
NM_001299419	Dera		snoRNA:Me18S-A1061
NM_136937	Dera		snoRNA:Me18S-A425
NM_142351	Det		snoRNA:Me18S-A469
NM_078890	Df31		snoRNA:Me18S-C1096
NM_165388	Df31		snoRNA:Me18S-C1366
NM_001032217	Df31		snoRNA:Me18S-C419
NM_165949	Dgkepsilon		snoRNA:Me18S-G1358
NM_001299433	Dgkepsilon		snoRNA:Me18S-G1952
NM_001298927	dgt2		snoRNA:Me28S-A1666a
NM_135687	dgt2		snoRNA:Me28S-A2589a
NM_080271	Dhap-at		snoRNA:Me28S-A3407a
NM_001276027	Dhap-at		snoRNA:Me28S-A992
NM_001276028	Dhap-at		snoRNA:Me28S-C2789
NM_057876	Dhod		snoRNA:Me28S-C3227a
NM_134311	Dhod		snoRNA:Me28S-C3227b
NM_001274988	Diap1		snoRNA:Me28S-C3351
NM_079377	Diap1		snoRNA:Me28S-C3420a
NM_057779	Diap2		snoRNA:Me28S-C3420b
NM_176182	Diap2		snoRNA:Me28S-G2017
NM_080071	dib		snoRNA:Me28S-G2173
NM_142022	Dic1		snoRNA:Me28S-G2703a
NM_001300384	Dic1		snoRNA:Me28S-G2703b
NM_001169346	DIP1		snoRNA:Me28S-G3081a
NM_001169344	DIP1		snoRNA:Me28S-G3277a
NM_001169345	DIP1		snoRNA:Me28S-U1848
NM_001169343	DIP1		snoRNA:Me28S-U2134a
NM_167772	DIP1		snoRNA:Me28S-U2134b
NM_167773	DIP1		snoRNA:MeU6-C68
NM_167774	DIP1		snoRNA:nop5-x16-a
NM_079929	DIP1		snoRNA:Or-aca1
NM_143568	dj-1beta		snoRNA:Or-aca2
NM_057916	Dl		snoRNA:Or-CD11a
NM_001260264	Dl		snoRNA:Or-CD11b
NM_169853	Dl		snoRNA:Or-CD11c
NM_058008	Dlc90F		snoRNA:Or-CD12
NM_080264	Dlip3		snoRNA:Psi18S-1820
NM_079347	dlp		snoRNA:Psi18S-1854a
NM_206353	dlp		snoRNA:Psi18S-1854b
NM_169141	Dmtn		snoRNA:Psi18S-301
NM_001170060	Dmtn		snoRNA:Psi18S-525a
NM_001144543	Dmtn		snoRNA:Psi18S-525b
NM_001144544	Dmtn		snoRNA:Psi18S-525c
NM_141397	Dmtn		snoRNA:Psi18S-525d
NM_080488	DNApol-alpha180		snoRNA:Psi18S-525e
NM_079248	DNApol-alpha50		snoRNA:Psi18S-525f
NM_057993	dnt		snoRNA:Psi18S-525k
NM_001273638	dnt		snoRNA:Psi18S-640a
NM_001144648	Doa		snoRNA:Psi18S-640b
NM_001144649	Doa		snoRNA:Psi18S-640c
NM_001144650	Doa		snoRNA:Psi18S-640d
NM_001014680	Doa		snoRNA:Psi18S-996
NM_001014682	Doa		snoRNA:Psi28S-1135a
NM_001043299	Doa		snoRNA:Psi28S-1135b
NM_001043300	Doa		snoRNA:Psi28S-1135c
NM_166446	dom		snoRNA:Psi28S-1135d
NM_001299747	dom		snoRNA:Psi28S-1135e
NM_176244	dom		snoRNA:Psi28S-1135f
NM_080094	dom		snoRNA:Psi28S-1175a
NM_078688	dome		snoRNA:Psi28S-1175b
NM_168084	DOR		snoRNA:Psi28S-1175c
NM_001104033	DOR		snoRNA:Psi28S-1837a
NM_001259695	DOR		snoRNA:Psi28S-1837b
NM_079166	dos		snoRNA:Psi28S-1837c
NM_167956	dos		snoRNA:Psi28S-2442a
NM_001274020	Dp		snoRNA:Psi28S-2442b
NM_165974	Dp		snoRNA:Psi28S-291
NM_057691	Dp		snoRNA:Psi28S-2996
NM_141435	Dpck		snoRNA:Psi28S-3186
NM_001300500	DPCoAC		snoRNA:Psi28S-3571
NM_001300501	DPCoAC		snoRNA:SC35-a
NM_142634	DPCoAC		snoRNA:SC35-b
NM_001300499	DPCoAC		snoRNA:snR38:54Eb
NM_206522	DPCoAC		snoRNA:U27:54Ea
NM_001274793	Dph1		snoRNA:U29:54Eb
NM_168471	Dph1		snoRNA:U29:54Ec
NM_080367	Dpit47		snoRNA:U29:54Ed
NM_001273800	Dpit47		snoRNA:U31:54Eb
NM_057575	dpn		snoRNA:U31:54Ec
NM_164488	dpp		snoRNA:U76:54Eb
NM_001273408	dpr19		snRNA:U1:21D
NM_001273407	dpr19		snRNA:U1:95Ca
NM_135548	dpr19		snRNA:U1:95Cb
NM_206688	Drak		snRNA:U2:34ABa
NM_001169252	Drak		snRNA:U2:38ABb
NM_001169253	Drak		snRNA:U4:38AB
NM_001273382	Dref		SNRPG
NM_078805	Dref		Snx16
NM_165996	drk		Socs16D
NM_165995	drk		Socs36E
NM_165994	drk		Socs44A
NM_165998	drk		Sox14
NM_057510	drk		SoxN
NM_001043016	Dscam1		SoYb
NM_001043015	Dscam1		Spase22-23
NM_001043014	Dscam1		Spec2
NM_001043013	Dscam1		spen
NM_001043012	Dscam1		spi
NM_001043011	Dscam1		Spindly
NM_001043019	Dscam1		spn-D
NM_001043018	Dscam1		Spn55B
NM_001043017	Dscam1		Spn88Eb
NM_001043030	Dscam1		spo
NM_001043038	Dscam1		spoon
NM_001043037	Dscam1		sprt
NM_001043036	Dscam1		Sps2
NM_001043035	Dscam1		sqd
NM_001043034	Dscam1		Sr-CII
NM_001043033	Dscam1		Src42A
NM_001043032	Dscam1		srp
NM_001043039	Dscam1		Srp9
NM_001043027	Dscam1		srw
NM_001043026	Dscam1		Sry-alpha
NM_001043025	Dscam1		Sry-beta
NM_001043024	Dscam1		Ssb-c31a
NM_001043023	Dscam1		Ssl1
NM_001043022	Dscam1		stac
NM_001043021	Dscam1		Stat92E
NM_001043020	Dscam1		stau
NM_001043029	Dscam1		step
NM_001043028	Dscam1		Stim
NM_001043052	Dscam1		Stlk
NM_001043051	Dscam1		Stoml2
NM_001043050	Dscam1		Stt3B
NM_001043059	Dscam1		stwl
NM_001043058	Dscam1		Su(dx)
NM_001043057	Dscam1		Su(H)
NM_001043056	Dscam1		Su(P)
NM_001043055	Dscam1		Su(Tpl)
NM_001043053	Dscam1		Su(var)205
NM_001043041	Dscam1		Su(var)3-9
NM_001043040	Dscam1		Su(z)12
NM_001043049	Dscam1		Sulf1
NM_001043048	Dscam1		Svil
NM_001043047	Dscam1		swm
NM_001043045	Dscam1		Sws1
NM_001043044	Dscam1		Sxl
NM_001043063	Dscam1		syd
NM_001043062	Dscam1		Sym
NM_001043061	Dscam1		Taf13
NM_001043060	Dscam1		Taf4
NM_001043064	Dscam1		Taf6
NM_078925	Dscam1		Taf8
NM_206047	Dscam1		Tailor
NM_001259251	Dscam1		Tango11
NM_001259250	Dscam1		Tango6
NM_001259252	Dscam1		tank
NM_001259240	Dscam1		Tao
NM_001259242	Dscam1		Taz
NM_001259241	Dscam1		TBCD
NM_001259244	Dscam1		tbrd-2
NM_001259243	Dscam1		Tcs3
NM_001259246	Dscam1		Tdrd3
NM_001259245	Dscam1		tefu
NM_001259248	Dscam1		Teh4
NM_001259247	Dscam1		Ten-a
NM_001259249	Dscam1		Ten-m
NM_001259233	Dscam1		TER94
NM_001259235	Dscam1		Tet
NM_001259234	Dscam1		tex
NM_001259237	Dscam1		TfIIEbeta
NM_001259236	Dscam1		Tgs1
NM_001259239	Dscam1		THG
NM_001259238	Dscam1		tho2
NM_001273835	Dscam1		Tim17b
NM_165513	Dscam1		Tim9a
NM_165515	Dscam1		tin
NM_165514	Dscam1		tkv
NM_078563	dsh		tld
NM_001144731	Dsp1		TM9SF2
NM_206762	Dsp1		TMS1
NM_167502	Dsp1		tna
NM_167503	Dsp1		Tnpo-SR
NM_167504	Dsp1		tok
NM_080715	Dsp1		Tollo
NM_001298393	Dsp1		Tom7
NM_141963	Dtg		Tom70
NM_001042919	dunk		Top2
NM_001201934	dunk		Topors
NM_001038721	Dyrk3		TORIP
NM_001038725	Dyrk3		tou
NM_001038723	Dyrk3		Traf4
NM_001275094	Dysb		trbl
NM_140807	Dysb		Trf
NM_078974	E(Pc)		Trim9
NM_165836	E(Pc)		Trl
NM_001273968	E(Pc)		Trs20
NM_001273967	E(Pc)		trsn
NM_001273966	E(Pc)		Tsp26A
NM_079786	E(spl)m4-BFM		Tsp33B
NM_169962	E2f1		Tsp39D
NM_169961	E2f1		tsr
NM_001300526	E2f1		Ttc19
NM_001299186	E2f2		Ttd14
NM_058007	E2f2		Tudor-SN
NM_080125	east		tun
NM_001258555	east		tutl
NM_001258556	east		twin
NM_001201602	east		Txl
NM_001201601	east		U2af50
NM_001297869	east		Uba1
NM_136389	Eb1		Ubc87F
NM_206030	Eb1		ubl
NM_001273805	Eb1		Ubqn
NM_165487	Eb1		udd
NM_165489	Eb1		Ufd1-like
NM_165488	Eb1		Ufm1
NM_080227	EbpIII		Ugt316A1
NM_001299880	EbpIII		Uhg1
NM_001299879	EbpIII		Uhg5
NM_166992	ec		uif
NM_001103407	ec		Usp14
NM_001169590	EcR		Usp15-31
NM_165465	EcR		Usp16-45
NM_165464	EcR		Utx
NM_078745	ed		uzip
NM_001273085	ed		veil
NM_001273084	ed		velo
NM_166915	Edem1		Vha16-2
NM_166914	Edem1		Vha16-3
NM_001258554	Edem1		vih
NM_001272223	Edem1		vir
NM_130603	Edem1		Vps15
NM_170570	eEF1alpha2		Vps20
NM_079872	eEF1alpha2		Vps8
NM_206592	eEF1alpha2		Vrp1
NM_206593	eEF1alpha2		vsg
NM_164895	eEF1delta		vtd
NM_135517	eEF1delta		wake
NM_080366	eEF2		Wbp2
NM_165395	eEF2		wde
NM_165394	eEF2		Wdfy2
NM_138034	eEF5		Wdr33
NM_166654	eEF5		Wdr62
NM_176541	Efa6		wech
NM_001170220	Efa6		whd
NM_001104403	Efa6		Wnk
NM_001104404	Efa6		woc
NM_170027	Efa6		wol
NM_001275650	eff		wrd
NM_001275649	eff		wts
NM_169601	eff		x16
NM_057411	Egfr		Xe7
NM_136843	Egm		XNP
NM_165735	egr		yellow-e2
NM_206069	egr		yellow-e3
NM_139535	eIF1		yin
NM_058133	eIF2D		z
NM_001275658	eIF2gamma		Z600
NM_169630	eIF2gamma		zen
NM_169629	eIF2gamma		zip
NM_168999	eIF3a		ZIPIC
NM_141213	eIF3a		Zir
NM_166239	eIF3b		Ziz
NM_137384	eIF3b		zld
NM_001299616	eIF3c		Zn72D
NM_137398	eIF3c		ZnT63C
NM_136366	eIF3f2		zuc
NM_205909	eIF3h		Zyx
NM_080095	eIF3h
NM_164670	eIF4A
NM_057247	eIF4A
NM_164669	eIF4A
NM_164668	eIF4A
NM_001258978	eIF4A
NM_001273188	eIF4A
NM_001103382	eIF4G1
NM_079901	eIF4G1
NM_001144385	eIF4G1
NM_001274950	Eip71CD
NM_079361	Eip71CD
NM_168623	Eip71CD
NM_168622	Eip71CD
NM_206371	Eip71CD
NM_170176	Elal
NM_001276004	Elal
NM_079767	Elal
NM_001144670	elav
NM_001258518	elav
NM_080294	elav
NM_001014713	elav
NM_134847	Elba2
NM_135006	Elba3
NM_001259860	elg1
NM_206381	elg1
NM_206380	elg1
NM_001299624	Elk
NM_057661	Elk
NM_142878	EloA
NM_170061	EloA
NM_134496	Elys
NM_001298525	Elys
NM_079152	emc
NM_001299944	emp
NM_166702	emp
NM_166703	emp
NM_137450	EMRE
NM_001014537	ena
NM_001014536	ena
NM_166330	ena
NM_166329	ena
NM_001299673	ena
NM_164381	Ent1
NM_001272891	Ent1
NM_134675	Ent1
NM_001169353	Eph
NM_166775	Eph
NM_166776	Eph
NM_166777	Eph
NM_166774	Eph
NM_079886	Eph
NM_143670	Ephrin
NM_166771	Ephrin
NM_166770	Ephrin
NM_001273487	eRF3
NM_001273486	eRF3
NM_057911	eRF3
NM_001298945	eRF3
NM_168258	ERR
NM_139926	ERR
NM_001298928	escl
NM_164979	escl
NM_078946	eve
NM_166789	ey
NM_137047	fand
NM_001273425	Fatp1
NM_001169469	Fatp1
NM_164934	Fatp1
[truncated: 2,538 more rows]

## Sheet: c. h3k27ac_c14a
Transcript ID	Gene ID		uniqueGenes
NM_080485	128up		128up
NM_169797	14-3-3epsilon		14-3-3epsilon
NM_169796	14-3-3epsilon		14-3-3zeta
NM_169799	14-3-3epsilon		140up
NM_169798	14-3-3epsilon		312
NM_001014516	14-3-3zeta		4E-T
NM_001014515	14-3-3zeta		7B2
NM_165740	14-3-3zeta		A16
NM_165744	14-3-3zeta		ABCD
NM_165743	14-3-3zeta		Abp1
NM_165742	14-3-3zeta		abs
NM_165741	14-3-3zeta		Ac3
NM_165745	14-3-3zeta		Ac78C
NM_206070	14-3-3zeta		Acer
NM_057537	14-3-3zeta		Acf
NM_001275632	140up		Ack
NM_057603	140up		Acn
NM_138261	312		Acp63F
NM_001274325	312		Acp95EF
NM_001272149	4E-T		Acph-1
NM_166797	4E-T		Actn
NM_166798	4E-T		ACXD
NM_166796	4E-T		Acyp2
NM_001014608	7B2		Ada
NM_138986	7B2		Ada1-2
NM_135754	A16		Ada2a
NM_001258480	ABCD		ADD1
NM_143649	ABCD		AdenoK
NM_166740	ABCD		Adf1
NM_166736	ABCD		Adi1
NM_166737	ABCD		Adk2
NM_166738	ABCD		ADPS
NM_140400	Abp1		AdSS
NM_079496	abs		Aduk
NM_136272	Ac3		Aef1
NM_001014496	Ac3		Afti
NM_001259928	Ac78C		ago
NM_057847	Acer		AGO1
NM_001273329	Acer		AGO2
NM_080486	Acf		AhcyL1
NM_139602	Ack		AIF
NM_001273627	Acn		AIMP2
NM_136091	Acn		AIMP3
NM_165273	Acn		Akap200
NM_079182	Acp63F		akirin
NM_001316457	Acp63F		Akt1
NM_080159	Acp95EF		Aladin
NM_080178	Acph-1		AlaRS
NM_170453	Acph-1		Alg1
NM_166920	Actn		Alg2
NM_001272235	Actn		Alh
NM_058136	Actn		Alp8
NM_058137	Actn		Alp9
NM_138984	ACXD		alpha-Est6
NM_001274391	ACXD		alpha-Man-Ia
NM_142234	Acyp2		alpha-Man-IIb
NM_001275683	Acyp2		alpha-Spec
NM_141609	Ada		alphaCOP
NM_164980	Ada1-2		alphaTub84B
NM_001170174	Ada2a		alphaTub84D
NM_001014637	Ada2a		Alr
NM_001014634	Ada2a		alt
NM_001014636	Ada2a		Ama
NM_001014635	Ada2a		Amph
NM_165856	ADD1		Amun
NM_001299394	ADD1		amx
NM_136872	ADD1		ana2
NM_140367	AdenoK		ana3
NM_001300125	AdenoK		Ance
NM_168532	AdenoK		anchor
NM_001273801	Adf1		angel
NM_206028	Adf1		Ank
NM_165480	Adf1		Ankle2
NM_165479	Adf1		anne
NM_001104107	Adi1		Anp
NM_079112	Adk2		AnxB11
NM_137162	ADPS		AP-2alpha
NM_001202008	ADPS		AP-2mu
NM_001202007	ADPS		AP-2sigma
NM_001202006	ADPS		Apf
NM_142661	AdSS		aph-1
NM_141625	Aduk		aPKC
NM_169265	Aduk		Apl
NM_079476	Aef1		apolpp
NM_168903	Aef1		app
NM_168904	Aef1		aqz
NM_001275228	Aef1		Arf102F
NM_001260173	Afti		Arf79F
NM_001260172	Afti		ArfGAP3
NM_142098	Afti		Arfip
NM_001370051	Afti		ArgRS
NM_079198	ago		ari-1
NM_168072	ago		ari-2
NM_168073	ago		Arl1
NM_079010	AGO1		Arl4
NM_001274953	AGO2		Arl5
NM_140518	AGO2		Arl6
NM_168626	AGO2		arm
NM_139489	AhcyL1		Arp10
NM_164456	AIF		Arp53D
NM_134805	AIF		Arp6
NM_001272978	AIF		Arpc1
NM_140525	AIMP2		Arpc2
NM_206375	AIMP2		Arpc3A
NM_145193	AIMP3		Arpc5
NM_001298823	Akap200		arr
NM_001298822	Akap200		Art1
NM_058112	Akap200		Art2
NM_175984	Akap200		Art8
NM_168211	akirin		aru
NM_139856	akirin		arx
NM_001202131	akirin		Asap
NM_001202130	akirin		Asator
NM_001202129	akirin		Asciz
NM_001274582	akirin		asf1
NM_169706	Akt1		ash1
NM_169705	Akt1		ash2
NM_169707	Akt1		asl
NM_001300425	Akt1		AsnRS
NM_001300424	Akt1		AsnRS-m
NM_132329	Aladin		asp
NM_001298120	Aladin		Asph
NM_205934	AlaRS		ASPP
NM_078787	AlaRS		AspRS
NM_142405	Alg1		AspRS-m
NM_139515	Alg2		asrij
NM_169170	Alh		asRNA:ASTR
NM_169172	Alh		asRNA:CR31144
NM_001170065	Alh		asRNA:CR31429
NM_001170066	Alh		asRNA:CR42254
NM_001275402	Alh		asRNA:CR42547
NM_001275401	Alh		asRNA:CR43425
NM_001104227	Alh		asRNA:CR43463
NM_001104228	Alh		asRNA:CR43466
NM_137811	Alp8		asRNA:CR43469
NM_001299780	Alp8		asRNA:CR43470
NM_001300015	Alp9		asRNA:CR43480
NM_139720	Alp9		asRNA:CR43723
NM_079538	alpha-Est6		asRNA:CR43786
NM_206675	alpha-Man-Ia		asRNA:CR43809
NM_206676	alpha-Man-Ia		asRNA:CR43812
NM_206672	alpha-Man-Ia		asRNA:CR43824
NM_206673	alpha-Man-Ia		asRNA:CR43864
NM_206674	alpha-Man-Ia		asRNA:CR43872
NM_167223	alpha-Man-Ia		asRNA:CR43889
NM_142237	alpha-Man-IIb		asRNA:CR43944
NM_057391	alpha-Spec		asRNA:CR43957
NM_001274359	alpha-Spec		asRNA:CR44019
NM_001274358	alpha-Spec		asRNA:CR44029
NM_001274357	alpha-Spec		asRNA:CR44030
NM_058047	alphaCOP		asRNA:CR44031
NM_167908	alphaCOP		asRNA:CR44045
NM_057424	alphaTub84B		asRNA:CR44046
NM_079540	alphaTub84D		asRNA:CR44093
NM_134509	Alr		asRNA:CR44095
NM_001272802	Alr		asRNA:CR44124
NM_169771	alt		asRNA:CR44134
NM_169770	alt		asRNA:CR44147
NM_142388	alt		asRNA:CR44160
NM_206505	alt		asRNA:CR44182
NM_001275750	alt		asRNA:CR44351
NM_001275749	alt		asRNA:CR44390
NM_176412	Ama		asRNA:CR44416
NM_057231	Ama		asRNA:CR44599
NM_001273990	Amph		asRNA:CR44793
NM_001273991	Amph		asRNA:CR44850
NM_078993	Amph		asRNA:CR44866
NM_001201653	Amun		asRNA:CR44873
NM_001201652	Amun		asRNA:CR44959
NM_001201651	Amun		asRNA:CR44961
NM_001201650	Amun		asRNA:CR44962
NM_001272530	Amun		asRNA:CR44989
NM_001272529	Amun		asRNA:CR44996
NM_132513	Amun		asRNA:CR45026
NM_167299	Amun		asRNA:CR45124
NM_167298	Amun		asRNA:CR45126
NM_167300	Amun		asRNA:CR45132
NM_167301	Amun		asRNA:CR45139
NM_001298207	Amun		asRNA:CR45149
NM_079905	amx		asRNA:CR45152
NM_001258662	amx		asRNA:CR45160
NM_001299287	ana2		asRNA:CR45202
NM_136571	ana2		asRNA:CR45257
NM_136921	ana3		asRNA:CR45264
NM_001298986	Ance		asRNA:CR45350
NM_165070	Ance		asRNA:CR45366
NM_057698	Ance		asRNA:CR45367
NM_140741	anchor		asRNA:CR45397
NM_001275066	anchor		asRNA:CR45467
NM_057856	angel		asRNA:CR45501
NM_001169348	Ank		asRNA:CR45518
NM_175927	Ank		asRNA:CR45549
NM_175926	Ank		asRNA:CR45738
NM_175928	Ank		asRNA:CR45789
NM_132993	Ankle2		asRNA:CR45801
NM_167569	Ankle2		asRNA:CR45818
NM_001298446	Ankle2		asRNA:CR45822
NM_001272114	anne		asRNA:CR45831
NM_001103379	anne		asRNA:CR45865
NM_205865	anne		asRNA:CR45873
NM_166731	anne		asRNA:CR45874
NM_166732	anne		asRNA:CR45891
NM_166733	anne		asRNA:CR45894
NM_166730	anne		asRNA:CR45895
NM_166728	anne		asRNA:CR45908
NM_166729	anne		asRNA:CR45912
NM_079848	Anp		asRNA:CR45925
NM_001300676	Anp		asRNA:CR45928
NM_078646	AnxB11		asRNA:CR45929
NM_001272688	AnxB11		asRNA:CR45969
NM_001272689	AnxB11		asRNA:CR45970
NM_001272686	AnxB11		asRNA:CR46068
NM_001272685	AnxB11		asRNA:CR46070
NM_205885	AP-2alpha		asRNA:CR46081
NM_057471	AP-2alpha		asRNA:CR46093
NM_001170215	AP-2mu		asRNA:CR46096
NM_142792	AP-2mu		asRNA:CR46104
NM_170015	AP-2mu		asRNA:CR46105
NM_142704	AP-2sigma		asRNA:CR46107
NM_164880	Apf		asRNA:CR46133
NM_134866	aph-1		asRNA:CR46138
NM_001273034	aph-1		asRNA:CR46140
NM_080153	aPKC		asRNA:CR46262
NM_001043076	aPKC		asRNA:CR46264
NM_001043080	aPKC		Asx
NM_001300155	Apl		Atac1
NM_168676	Apl		ATbp
NM_001275027	Apl		Atf-2
NM_001272156	apolpp		Atg1
NM_001297792	apolpp		Atg101
NM_001297791	apolpp		Atg13
NM_079895	apolpp		Atg14
NM_140304	app		Atg16
NM_001144466	app		Atg17
NM_001144467	app		Atg18a
NM_001144464	app		Atg18b
NM_001144465	app		Atg2
NM_001300114	app		Atg3
NM_001259803	app		Atg5
NM_206343	app		Atg6
NM_176424	aqz		Atg8a
NM_176425	aqz		Atg9
NM_001275462	aqz		atl
NM_001275461	aqz		ATP6AP2
NM_001272158	Arf102F		ATP7
NM_079892	Arf102F		ATPCL
NM_168970	Arf79F		ATPsynbeta
NM_168972	Arf79F		ATPsynC
NM_168971	Arf79F		ATPsynD
NM_168973	Arf79F		ATPsynE
NM_001275296	Arf79F		ATPsyngamma
NM_001104197	Arf79F		ATPsynO
NM_001104198	Arf79F		Atu
NM_057607	Arf79F		Atx2
NM_168955	ArfGAP3		aust
NM_141152	ArfGAP3		ave
NM_001275288	ArfGAP3		awd
NM_001275287	ArfGAP3		Axn
NM_001275289	ArfGAP3		Axs
NM_001104193	ArfGAP3		Axud1
NM_001104194	ArfGAP3		az2
NM_141801	Arfip		B52
NM_132853	ArgRS		babo
NM_206777	ari-1		Bacc
NM_001272743	ari-1		baf
NM_001272742	ari-1		bai
NM_078675	ari-1		ball
NM_167610	ari-1		Bap111
NM_001258807	ari-1		Bap170
NM_058026	ari-2		Bap55
NM_079374	Arl1		barc
NM_001272118	Arl4		barr
NM_001258479	Arl4		baz
NM_143648	Arl4		BBIP1
NM_139944	Arl5		bbx
NM_137577	Arl6		bc10
NM_001299686	Arl6		BCAS2
NM_166912	arm		BCL7-like
NM_206605	arm		bdg
NM_001272220	arm		BEAF-32
NM_057317	arm		beag
NM_057318	arm		bel
NM_134273	arm		Bem46
NM_134494	Arp10		Bet3
NM_001298523	Arp10		beta-Spec
NM_057689	Arp53D		beta3GalTII
NM_078610	Arp6		beta4GalNAcTA
NM_057248	Arpc1		beta4GalNAcTB
NM_165063	Arpc1		betaGlu
NM_136189	Arpc2		betaTub56D
NM_001299173	Arpc2		Bgb
NM_169675	Arpc3A		bib
NM_142241	Arpc3A		bic
NM_134849	Arpc5		bigmax
NM_001273016	Arpc5		bin3
NM_079998	arr		bip2
NM_141760	Art1		Bka
NM_001298671	Art2		Blm
NM_134977	Art2		Blos1
NM_135634	Art8		blot
NM_164395	aru		blw
NM_078725	aru		bmm
NM_140814	arx		bnb
NM_001014504	Asap		bnk
NM_001169614	Asap		bocks
NM_001299254	Asap		boi
NM_001272127	Asator		bol
NM_001272128	Asator		bon
NM_001272125	Asator		bonsai
NM_001272126	Asator		bora
NM_143667	Asator		borr
NM_166765	Asator		bou
NM_139519	Asciz		Br140
NM_001274428	Asciz		brat
NM_079439	asf1		Brf
NM_001202202	asf1		brm
NM_079436	ash1		Brms1
NM_001259905	ash1		Bro
NM_170160	ash2		Bruce
NM_176558	ash2		BRWD3
NM_001260363	ash2		brwl
NM_141300	asl		Bsg
NM_001273632	AsnRS		Bsg25A
NM_136104	AsnRS		Bsg25D
NM_137332	AsnRS-m		bsk
NM_079764	asp		BTBD9
NM_001259430	Asph		BtbVII
NM_001259428	Asph		Btk29A
NM_001259429	Asph		btn
NM_166140	Asph		btsz
NM_166141	Asph		Bub1
NM_001274091	Asph		Bub3
NM_079033	Asph		BubR1
NM_176185	Asph		bug
NM_137721	ASPP		Bug22
NM_001274193	ASPP		BuGZ
NM_001274001	AspRS		bun
NM_057261	AspRS		bves
NM_001273591	AspRS-m		bwa
NM_001273590	AspRS-m		bys
NM_165196	AspRS-m		c(2)M
NM_137889	asrij		c(3)G
NM_001274214	asrij		C3G
NR_163198	asRNA:ASTR		ca
NR_048327	asRNA:ASTR		CaBP1
NR_125073	asRNA:ASTR		cact
NR_037759	asRNA:CR31144		cactin
NR_048349	asRNA:CR31429		cad
NR_048348	asRNA:CR31429		Cadps
NR_048350	asRNA:CR31429		Caf1-105
NR_133121	asRNA:CR42254		Caf1-180
NR_133122	asRNA:CR42254		Caf1-55
NR_133120	asRNA:CR42254		cal1
NR_033161	asRNA:CR42547		CalpA
NR_047711	asRNA:CR43425		CalpB
NR_047957	asRNA:CR43463		Calr
NR_047956	asRNA:CR43463		Cals
NR_048203	asRNA:CR43466		calypso
NR_073873	asRNA:CR43469		CaMKI
NR_048098	asRNA:CR43469		CaMKII
NR_048233	asRNA:CR43470		Cand1
NR_048234	asRNA:CR43470		Cap-D2
NR_047706	asRNA:CR43480		Cap-G
NR_047707	asRNA:CR43480		Caper
NR_073855	asRNA:CR43723		Capr
NR_073854	asRNA:CR43723		cass
NR_073892	asRNA:CR43786		Cat
NR_073816	asRNA:CR43809		cathD
NR_073891	asRNA:CR43812		cav
NR_073721	asRNA:CR43824		caz
NR_123771	asRNA:CR43864		cbc
NR_073628	asRNA:CR43864		cbs
NR_073956	asRNA:CR43872		Cc2d2a
NR_073953	asRNA:CR43889		CCHa1-R
NR_073958	asRNA:CR43944		Cchl
NR_073611	asRNA:CR43957		Ccm3
NR_073612	asRNA:CR43957		CCT1
NR_156772	asRNA:CR44019		CCT2
NR_156771	asRNA:CR44019		CCT3
NR_123750	asRNA:CR44029		CCT4
NR_073620	asRNA:CR44029		CCT5
NR_123752	asRNA:CR44030		CCT7
NR_073622	asRNA:CR44030		CCT8
NR_073621	asRNA:CR44030		Cdc27
NR_073624	asRNA:CR44031		Cdc37
NR_073625	asRNA:CR44031		Cdc5
NR_074065	asRNA:CR44045		CdGAPr
NR_074066	asRNA:CR44046		cdi
NR_074067	asRNA:CR44046		Cdk1
NR_073985	asRNA:CR44093		Cdk12
NR_074015	asRNA:CR44095		Cdk2
NR_073661	asRNA:CR44124		CDK2AP1
NR_073978	asRNA:CR44134		Cdk8
NR_073707	asRNA:CR44147		Cdk9
NR_074027	asRNA:CR44160		Cds
NR_073758	asRNA:CR44182		CecA1
NR_124754	asRNA:CR44351		Cen
NR_124586	asRNA:CR44390		CenB1A
NR_124587	asRNA:CR44390		CenG1A
NR_124602	asRNA:CR44416		cer
NR_124233	asRNA:CR44599		Cf2
NR_124091	asRNA:CR44793		Cfp1
NR_124251	asRNA:CR44850		cg
NR_124290	asRNA:CR44866		CG10011
NR_124169	asRNA:CR44873		CG10026
NR_123810	asRNA:CR44959		CG10035
NR_123915	asRNA:CR44961		CG10077
NR_123874	asRNA:CR44962		CG10103
NR_123875	asRNA:CR44962		CG10151
NR_124131	asRNA:CR44989		CG10188
NR_124141	asRNA:CR44996		CG10214
NR_124801	asRNA:CR45026		CG10237
NR_124802	asRNA:CR45026		CG1024
NR_123741	asRNA:CR45124		CG10286
NR_123746	asRNA:CR45126		CG10307
NR_124483	asRNA:CR45132		CG10321
NR_125318	asRNA:CR45139		CG10324
NR_125411	asRNA:CR45139		CG10333
NR_125414	asRNA:CR45139		CG10336
NR_124676	asRNA:CR45149		CG10338
NR_124677	asRNA:CR45149		CG10343
NR_124697	asRNA:CR45152		CG10347
NR_124790	asRNA:CR45160		CG10375
NR_124476	asRNA:CR45202		CG10376
NR_124142	asRNA:CR45257		CG10383
NR_124520	asRNA:CR45264		CG10395
NR_124720	asRNA:CR45350		CG10405
NR_124002	asRNA:CR45366		CG10413
NR_124001	asRNA:CR45367		CG10417
NR_124944	asRNA:CR45397		CG10431
NR_124493	asRNA:CR45467		CG10445
NR_123961	asRNA:CR45501		CG10462
NR_123799	asRNA:CR45518		CG10466
NR_125110	asRNA:CR45549		CG10467
NR_124780	asRNA:CR45738		CG10469
NR_133077	asRNA:CR45789		CG10492
NR_133287	asRNA:CR45801		CG10495
NR_133156	asRNA:CR45818		CG10505
NR_133183	asRNA:CR45822		CG10516
NR_133184	asRNA:CR45822		CG10543
NR_133174	asRNA:CR45831		CG10555
NR_133253	asRNA:CR45865		CG10576
NR_133196	asRNA:CR45873		CG10581
NR_133197	asRNA:CR45874		CG10584
NR_133405	asRNA:CR45891		CG10600
NR_133250	asRNA:CR45894		CG10602
NR_133251	asRNA:CR45895		CG10646
NR_133252	asRNA:CR45895		CG10674
NR_133347	asRNA:CR45908		CG10694
NR_133273	asRNA:CR45912		CG1074
NR_133274	asRNA:CR45912		CG10747
NR_133272	asRNA:CR45912		CG10803
NR_133134	asRNA:CR45925		CG10809
NR_133136	asRNA:CR45928		CG10864
NR_133505	asRNA:CR45929		CG10880
NR_133312	asRNA:CR45969		CG10914
NR_133314	asRNA:CR45970		CG10915
NR_133291	asRNA:CR46068		CG10931
NR_133080	asRNA:CR46070		CG10932
NR_133401	asRNA:CR46081		CG10947
NR_133441	asRNA:CR46093		CG10948
NR_133445	asRNA:CR46096		CG10949
NR_133475	asRNA:CR46104		CG10958
NR_133476	asRNA:CR46105		CG10973
NR_133478	asRNA:CR46107		CG10984
NR_133331	asRNA:CR46133		CG11018
NR_133325	asRNA:CR46138		CG1103
NR_133321	asRNA:CR46140		CG11050
NR_133058	asRNA:CR46262		CG11052
NR_133079	asRNA:CR46264		CG11076
NM_001014527	Asx		CG11077
NM_166057	Asx		CG11089
NM_001274041	Asx		CG11109
NM_001274040	Asx		CG1113
NM_135244	Atac1		CG1116
NM_001111011	ATbp		CG11164
NM_001038884	Atf-2		CG11170
NM_140344	Atg1		CG11200
NM_001169962	Atg1		CG11210
NM_133098	Atg101		CG11247
NM_141539	Atg13		CG11360
NM_143412	Atg14		CG11362
NM_170434	Atg16		CG11367
NM_170433	Atg16		CG11377
NM_170432	Atg16		CG11399
NM_001144652	Atg16		CG11409
NM_141316	Atg17		CG11413
NM_206434	Atg17		CG11414
NM_001274636	Atg18a		CG1142
NM_001274635	Atg18a		CG11447
NM_001274637	Atg18a		CG11486
NM_001300048	Atg18a		CG11504
NM_168259	Atg18a		CG11523
NM_139927	Atg18a		CG11537
NM_206301	Atg18a		CG11555
NM_001273738	Atg18b		CG11563
NM_136256	Atg18b		CG11583
NM_139491	Atg2		CG11586
NM_001274412	Atg2		CG11593
NM_140802	Atg3		CG11597
NM_132162	Atg5		CG11601
NM_142952	Atg6		CG11679
NM_167245	Atg8a		CG11693
NM_001298159	Atg8a		CG11694
NM_001298158	Atg8a		CG11695
NM_137270	Atg9		CG11698
NM_001274094	Atg9		CG11699
NM_143017	atl		CG1172
NM_141619	ATP6AP2		CG11723
NM_001272537	ATP7		CG11752
NM_132528	ATP7		CG11753
NM_001144202	ATPCL		CG11755
NM_166131	ATPCL		CG11756
NM_001299541	ATPCL		CG11777
NM_079031	ATPCL		CG11779
NM_001272152	ATPsynbeta		CG11781
NM_001297790	ATPsynbeta		CG11791
NM_166808	ATPsynbeta		CG11808
NM_170544	ATPsynC		CG11836
NM_170543	ATPsynC		CG11839
NM_001260455	ATPsynC		CG11843
NM_001260454	ATPsynC		CG11857
NM_001260453	ATPsynC		CG11873
NM_143595	ATPsynC		CG11882
NM_079678	ATPsynD		CG11920
NM_001300472	ATPsynD		CG11970
NM_169847	ATPsynD		CG11975
NM_169579	ATPsynE		CG11980
NM_001202292	ATPsynE		CG11983
NM_142099	ATPsynE		CG11986
NM_170426	ATPsyngamma		CG12004
NM_170425	ATPsyngamma		CG12007
NM_079826	ATPsyngamma		CG12010
NM_079634	ATPsynO		CG12012
NM_079516	Atu		CG12016
NM_001300410	Atx2		CG12018
NM_169658	Atx2		CG12020
NM_169657	Atx2		CG12025
NM_142209	Atx2		CG12054
NM_001298846	aust		CG12091
NM_135434	aust		CG12093
NM_166066	ave		CG12099
NM_001300696	awd		CG12107
NM_001300695	awd		CG12112
NM_057413	awd		CG12134
NM_170459	Axn		CG12155
NM_170457	Axn		CG12159
NM_001276168	Axn		CG12163
NM_001144654	Axn		CG12170
NM_057429	Axs		CG12194
NM_164480	Axud1		CG12213
NM_134829	Axud1		CG12241
NM_001272999	Axud1		CG12259
NM_001273000	Axud1		CG12267
NM_136445	az2		CG12299
NM_001170132	B52		CG12301
NM_001170133	B52		CG12316
NM_176488	B52		CG12320
NM_176489	B52		CG12321
NM_176490	B52		CG12325
NM_176493	B52		CG1233
NM_176494	B52		CG12333
NM_176491	B52		CG12341
NM_176492	B52		CG12343
NM_001014619	B52		CG12375
NM_001169621	babo		CG12379
NM_057652	babo		CG12384
NM_057651	babo		CG1239
NM_164498	Bacc		CG12391
NM_134862	Bacc		CG12393
NM_001258921	Bacc		CG12420
NM_001273031	Bacc		CG12581
NM_001273291	baf		CG1265
NM_135332	baf		CG12698
NM_143066	bai		CG12702
NM_170292	ball		CG1273
NM_143251	ball		CG12730
NM_132302	Bap111		CG12746
NM_136372	Bap170		CG12769
NM_137365	Bap55		CG12818
NM_168902	barc		CG12863
NM_141056	barc		CG12896
NM_001299165	barr		CG12909
NM_165317	barr		CG12920
NM_057758	barr		CG12929
NM_001042818	baz		CG12935
NM_001347807	baz		CG12974
NM_001298436	baz		CG12975
NM_001298435	baz		CG12991
NM_001170097	BBIP1		CG13001
NM_001031917	bbx		CG13005
NM_139715	bc10		CG13025
NM_143339	BCAS2		CG13029
NM_132334	BCL7-like		CG1307
NM_137220	bdg		CG13086
NM_001299540	bdg		CG13091
NM_176181	bdg		CG13096
NM_001259399	BEAF-32		CG13097
NM_166069	BEAF-32		CG13148
NM_079023	BEAF-32		CG1316
NM_141608	beag		CG13177
NM_080522	bel		CG13220
NM_001275450	bel		CG1324
NM_058024	Bem46		CG13248
NM_140055	Bet3		CG13326
NM_001272732	beta-Spec		CG13334
NM_001272731	beta-Spec		CG13339
NM_078664	beta-Spec		CG13344
NM_136555	beta3GalTII		CG13364
NM_137102	beta4GalNAcTA		CG13366
NM_143400	beta4GalNAcTB		CG13373
NM_143636	betaGlu		CG13384
NM_166356	betaTub56D		CG13392
NM_079071	betaTub56D		CG13398
NM_001274342	Bgb		CG13409
NM_057717	Bgb		CG13427
NM_001273384	bib		CG13428
NM_057489	bib		CG1344
NM_165954	bic		CG13454
NM_057505	bic		CG13484
NM_143299	bigmax		CG13561
NM_001316407	bin3		CG13599
NM_078902	bin3		CG1360
NM_165468	bin3		CG13603
NM_143666	bip2		CG13604
NM_080128	Bka		CG13609
NM_079595	Blm		CG13625
NM_166060	Blos1		CG13667
NM_079401	blot		CG13671
NM_166554	blw		CG13690
NM_140466	bmm		CG13692
NM_001169974	bmm		CG13694
NM_078682	bnb		CG1371
NM_167633	bnb		CG13713
NM_167634	bnb		CG13742
NM_167635	bnb		CG13751
NM_079865	bnk		CG13766
NM_141660	bocks		CG13773
NM_001014611	bocks		CG13775
NM_166941	boi		CG13784
NM_168320	bol		CG13827
NM_001170194	bon		CG13868
NM_079985	bon		CG13876
NM_001275839	bon		CG13917
NM_001275838	bon		CG13919
NM_001275837	bon		CG13920
NM_001275836	bon		CG13933
NM_137847	bonsai		CG14005
NM_140791	bora		CG14015
NM_164850	borr		CG14036
NM_135435	borr		CG14073
NM_132145	bou		CG14074
NM_136422	Br140		CG14104
NM_001299226	Br140		CG14111
NM_001201913	brat		CG14135
NM_001299154	brat		CG1416
NM_206004	brat		CG14174
NM_057597	brat		CG1418
NM_134302	brat		CG14260
NM_001170165	Brf		CG1427
NM_142359	Brf		CG14270
NM_001274977	brm		CG14317
NM_001274978	brm		CG14322
NM_080497	brm		CG1440
NM_080498	brm		CG14427
NM_168641	brm		CG14450
NM_168640	brm		CG14478
NM_132612	Brms1		CG14488
NM_057718	Bro		CG14505
NM_141738	Bruce		CG14561
NM_001275534	Bruce		CG14621
NM_001275533	Bruce		CG14641
NM_001275532	Bruce		CG14645
NM_001275531	Bruce		CG14646
NM_170139	BRWD3		CG14650
NM_164859	brwl		CG14657
NM_135454	brwl		CG14667
NM_164783	Bsg		CG14671
NM_164782	Bsg		CG14694
NM_164785	Bsg		CG14710
NM_164784	Bsg		CG14711
NM_078748	Bsg25A		CG14722
NM_001201769	Bsg25D		CG14764
NM_001201770	Bsg25D		CG14767
NM_164637	Bsg25D		CG14777
NM_164638	Bsg25D		CG14787
NM_057568	Bsg25D		CG1486
NM_001273164	Bsg25D		CG14860
NM_001273163	Bsg25D		CG14868
NM_001169461	bsk		CG14883
NM_001169459	bsk		CG14906
NM_164900	bsk		CG14907
NM_001272502	BTBD9		CG14915
NM_132421	BTBD9		CG1492
NM_079172	BtbVII		CG14921
NM_139517	BtbVII		CG14937
NM_001144408	BtbVII		CG14965
NM_001259662	BtbVII		CG14966
NM_001259661	BtbVII		CG14968
NM_167990	BtbVII		CG14995
NM_001274427	BtbVII		CG15012
NM_001274426	BtbVII		CG15014
NM_001103651	Btk29A		CG15019
NM_164805	Btk29A		CG15107
NM_164804	Btk29A		CG15111
NM_057398	Btk29A		CG15118
NM_057397	Btk29A		CG15128
NM_170026	btn		CG1513
NM_001014623	btsz		CG15141
NM_001298693	Bub1		CG15160
NM_001298692	Bub1		CG15213
NM_135075	Bub1		CG15233
NM_058033	Bub3		CG15237
NM_001300658	Bub3		CG15358
NM_058034	BubR1		CG15382
NM_137221	bug		CG15386
NM_135558	Bug22		CG15435
NM_001259118	BuGZ		CG15436
NM_001259117	BuGZ		CG15439
NM_135964	BuGZ		CG15440
NM_001273583	BuGZ		CG15443
NM_001273584	BuGZ		CG15465
NM_001103697	BuGZ		CG15480
NM_001299057	BuGZ		CG15514
NM_080364	bun		CG15533
NM_001042894	bun		CG15535
NM_001042892	bun		CG15536
NM_165013	bun		CG15561
NM_134582	bves		CG15601
NM_206800	bves		CG1561
NM_001272824	bves		CG15625
NM_001272823	bves		CG15628
NM_001273687	bwa		CG15650
NM_136176	bwa		CG15676
NM_078519	bys		CG15760
NM_135944	c(2)M		CG15771
NM_169671	c(3)G		CG15876
NM_169670	c(3)G		CG15880
NM_142233	c(3)G		CG15908
NM_001272362	C3G		CG15916
NM_176694	C3G		CG15922
NM_001298037	C3G		CG1603
NM_170430	ca		CG1637
NM_001300664	ca		CG1646
NM_135948	CaBP1		CG1662
NM_001299050	CaBP1		CG1671
NM_001273567	cact		CG16710
NM_205999	cact		CG16736
NM_165152	cact		CG16749
NM_057595	cact		CG16812
NM_057594	cact		CG16890
NM_078698	cactin		CG16896
NM_001273712	cad		CG16935
NM_057606	cad		CG16952
NM_134301	cad		CG16974
NM_001031858	Cadps		CG17002
NM_001031859	Cadps		CG17019
NM_001031860	Cadps		CG1703
NM_001258511	Cadps		CG17032
NM_001258510	Cadps		CG17059
NM_136745	Caf1-105		CG17068
NM_132267	Caf1-180		CG17078
NM_001170146	Caf1-55		CG17129
NM_079630	Caf1-55		CG17141
NM_142340	cal1		CG17162
NM_001103908	CalpA		CG17193
NM_057699	CalpA		CG17219
NM_057700	CalpA		CG17230
NM_001299684	CalpA		CG17233
NM_079292	CalpB		CG17249
NM_001259777	CalpB		CG17266
NM_079569	Calr		CG17271
NM_001275501	Calr		CG17327
NM_001272157	Cals		CG17328
NM_001297793	Cals		CG17333
NM_079893	Cals		CG17337
NM_166823	Cals		CG17343
NM_137252	calypso		CG17359
NM_176194	calypso		CG1737
NM_079883	CaMKI		CG1738
NM_166764	CaMKI		CG17385
NM_166760	CaMKI		CG17486
NM_166761	CaMKI		CG17493
NM_166759	CaMKI		CG17574
NM_001169360	CaMKII		CG17660
NM_001169361	CaMKII		CG17681
NM_001169362	CaMKII		CG17715
NM_166810	CaMKII		CG17721
NM_166811	CaMKII		CG17765
NM_001273404	Cand1		CG17768
NM_135545	Cand1		CG17786
NM_143452	Cap-D2		CG17801
NM_001169664	Cap-G		CG17807
NM_206105	Cap-G		CG17829
NM_001298771	Caper		CG17834
NM_001298773	Caper		CG17883
NM_001298772	Caper		CG17904
NM_001298775	Caper		CG17977
NM_001298774	Caper		CG17991
NM_164730	Caper		CG17996
NM_135251	Caper		CG18081
NM_144414	Capr		CG1812
NM_001300178	Capr		CG18132
NM_058106	cass		CG1815
NM_080483	Cat		CG18178
NM_143756	cathD		CG18213
NM_001347752	cathD		CG1827
NM_001347753	cathD		CG18327
NM_170135	cav		CG18336
NM_170134	cav		CG18476
NM_170133	cav		CG18539
NM_079753	cav		CG18540
NM_078641	caz		CG18549
NM_001272673	caz		CG18731
NM_001272672	caz		CG18809
NM_167493	caz		CG18815
NM_137032	cbc		CG18870
NM_001259369	cbs		CG1910
NM_001259368	cbs		CG1943
NM_137031	cbs		CG1968
NM_137385	Cc2d2a		CG2021
NM_137397	CCHa1-R		CG2145
NM_001275891	Cchl		CG2162
NM_142746	Cchl		CG2182
NM_142202	Ccm3		CG2186
NM_079726	CCT1		CG2199
NM_170016	CCT1		CG2201
NM_132296	CCT2		CG2202
NM_169727	CCT3		CG2217
NM_142315	CCT3		CG2218
NM_001202307	CCT3		CG2247
NM_001202308	CCT3		CG2277
NM_135735	CCT4		CG2321
NM_165867	CCT5		CG2617
NM_078983	CCT5		CG2662
NM_141578	CCT7		CG2678
NM_136574	CCT8		CG2698
NM_139836	Cdc27		CG2712
NM_001274574	Cdc27		CG2767
NM_057658	Cdc37		CG2846
NM_138189	Cdc5		CG2862
NM_001169842	Cdc5		CG2865
NM_001273671	CdGAPr		CG2887
NM_001169546	CdGAPr		CG2889
NM_001169547	CdGAPr		CG2909
NM_136158	CdGAPr		CG2911
NM_001260262	cdi		CG2915
NM_079677	cdi		CG2924
NM_057449	Cdk1		CG2926
NM_168912	Cdk12		CG2930
NM_001275238	Cdk12		CG2931
NM_141068	Cdk12		CG2972
NM_001170195	Cdk2		CG30015
NM_079696	Cdk2		CG30020
NM_169916	Cdk2		CG30037
NM_001272510	CDK2AP1		CG30062
NM_132460	CDK2AP1		CG3008
NM_080487	Cdk8		CG30091
NM_057878	Cdk9		CG30105
NM_001300047	Cds		CG30108
NM_079922	Cds		CG30109
NM_079849	CecA1		CG30122
NM_136205	Cen		CG30156
NM_165338	Cen		CG30161
NM_079734	CenB1A		CG30172
NM_170049	CenB1A		CG30178
NM_165067	CenG1A		CG30285
NM_137576	cer		CG30344
NM_001363925	Cf2		CG30349
NM_078750	Cf2		CG30357
NM_175963	Cf2		CG3036
NM_175965	Cf2		CG30373
NM_175964	Cf2		CG3038
NM_001273128	Cf2		CG30383
NM_001201641	Cfp1		CG30392
NM_132328	Cfp1		CG30394
NM_001144194	cg		CG30398
NM_001103835	cg		CG30403
NM_001103834	cg		CG30423
NM_001103836	cg		CG30424
NM_166034	cg		CG30427
NM_166035	cg		CG30431
NM_166036	cg		CG30432
NM_001316419	cg		CG30471
NM_001299480	cg		CG30496
NM_001299479	cg		CG3061
NM_079014	cg		CG3077
NM_143367	CG10011		CG31053
NM_001273652	CG10026		CG31064
NM_136124	CG10026		CG31100
NM_165302	CG10026		CG31109
NM_165301	CG10026		CG31111
NM_141925	CG10035		CG31122
NM_001300375	CG10035		CG31139
NM_168182	CG10077		CG31141
NM_139805	CG10077		CG31223
NM_001274562	CG10077		CG31301
NM_139801	CG10103		CG31313
NM_001274558	CG10103		CG31321
NM_001274557	CG10103		CG31342
NM_001274556	CG10103		CG31357
NM_001274555	CG10103		CG31365
NM_001274554	CG10103		CG31368
NM_137140	CG10151		CG31381
NM_001144198	CG10151		CG31388
NM_166067	CG10151		CG31441
NM_166068	CG10151		CG31495
NM_001273659	CG10188		CG31510
NM_136133	CG10188		CG31546
NM_165305	CG10188		CG31548
NM_142927	CG10214		CG31550
NM_001259162	CG10237		CG3163
NM_001144542	CG1024		CG31635
NM_001275386	CG1024		CG31638
NM_141395	CG1024		CG31648
NM_141392	CG10286		CG3165
NM_137761	CG10307		CG31650
NM_001299761	CG10307		CG31694
NM_137750	CG10321		CG31712
NM_001274195	CG10321		CG31715
NM_142314	CG10324		CG31717
NM_136044	CG10333		CG31729
NM_136051	CG10336		CG31789
NM_165261	CG10336		CG31800
NM_136053	CG10338		CG31812
NM_001299127	CG10338		CG31849
NM_136056	CG10343		CG31855
NM_132527	CG10347		CG31875
NM_167310	CG10347		CG31908
NM_142928	CG10375		CG31915
NM_001170233	CG10375		CG31998
NM_136055	CG10376		CG32066
NM_136052	CG10383		CG32095
NM_001299126	CG10383		CG32100
NM_136323	CG10395		CG32110
NM_165428	CG10395		CG32112
NM_001043252	CG10405		CG32147
NM_136043	CG10413		CG32161
NM_001299119	CG10413		CG32163
NM_136325	CG10417		CG32176
NM_165430	CG10417		CG3223
NM_136080	CG10431		CG32262
NM_001299149	CG10431		CG32263
NM_001260045	CG10445		CG32278
NM_001300290	CG10445		CG32280
NM_141494	CG10445		CG32281
NM_001259167	CG10462		CG32318
NM_001273670	CG10462		CG32409
NM_001038826	CG10462		CG32425
NM_001273669	CG10462		CG32428
NM_001038825	CG10462		CG32441
NM_136152	CG10462		CG32452
NM_001273672	CG10466		CG32454
NM_136159	CG10466		CG3246
NM_139769	CG10467		CG32486
NM_139768	CG10469		CG3253
NM_001103709	CG10492		CG32544
NM_136093	CG10492		CG3257
NM_136095	CG10495		CG32576
NM_137727	CG10505		CG32625
NM_140562	CG10516		CG32669
NM_137690	CG10543		CG32736
NM_166416	CG10543		CG32767
NM_001274183	CG10543		CG32803
NM_132246	CG10555		CG32829
NM_001298087	CG10555		CG32850
NM_001300020	CG10576		CG32856
NM_168130	CG10576		CG3295
NM_139727	CG10576		CG33051
NM_141022	CG10581		CG33057
NM_141021	CG10584		CG33062
NM_001273618	CG10600		CG3308
NM_136069	CG10600		CG33095
NM_001144367	CG10600		CG33096
NM_136072	CG10602		CG33108
NM_165269	CG10602		CG33111
NM_165268	CG10602		CG33155
NM_140324	CG10646		CG33156
NM_139693	CG10674		CG33199
NM_142955	CG10694		CG33203
NM_141214	CG1074		CG33228
NM_001273689	CG10747		CG33229
NM_136178	CG10747		CG33235
NM_001272284	CG10803		CG33260
NM_001272285	CG10803		CG33267
NM_001272286	CG10803		CG33290
NM_001272287	CG10803		CG33298
NM_130708	CG10803		CG33303
NM_001169932	CG10809		CG3337
NM_140108	CG10809		CG33463
NM_142469	CG10864		CG33506
NM_134811	CG10880		CG33521
NM_001272987	CG10880		CG33552
NM_137453	CG10914		CG33635
NM_137455	CG10915		CG33671
NM_001299636	CG10915		CG33672
NM_137417	CG10931		CG33774
NM_132186	CG10932		CG33785
NM_001298058	CG10932		CG33786
NM_136187	CG10947		CG33792
NM_140349	CG10948		CG3386
NM_168524	CG10948		CG33926
NM_168525	CG10948		CG33932
NM_136188	CG10949		CG33941
NM_001299172	CG10949		CG33969
NM_132217	CG10958		CG33977
NM_001038913	CG10973		CG33981
NM_140336	CG10984		CG33995
NM_001274853	CG10984		CG34001
NM_168510	CG10984		CG34015
NM_168511	CG10984		CG3402
NM_137594	CG11018		CG34021
NM_001043195	CG1103		CG34029
NM_141199	CG1103		CG3408
NM_164695	CG11050		CG34107
NM_164694	CG11050		CG34116
NM_135208	CG11050		CG34117
NM_001260049	CG11052		CG34132
NM_001260048	CG11052		CG34133
NM_001275433	CG11052		CG34140
NM_143924	CG11052		CG34159
NM_001258500	CG11076		CG34163
NM_143686	CG11076		CG34164
NM_166807	CG11076		CG34179
NM_143687	CG11077		CG34183
NM_143048	CG11089		CG34184
NM_001202357	CG11089		CG34194
NM_168974	CG11109		CG34203
NM_141168	CG11109		CG34214
NM_001275348	CG1113		CG34220
NM_141265	CG1113		CG34231
NM_141259	CG1116		CG34242
NM_169027	CG1116		CG34263
NM_169028	CG1116		CG3430
NM_132680	CG11164		CG34315
NM_001298291	CG11164		CG3434
NM_166516	CG11170		CG34355
NM_001299778	CG11170		CG3436
NM_137627	CG11200		CG34367
NM_166388	CG11200		CG3437
NM_001299701	CG11200		CG34383
NM_136507	CG11210		CG34396
NM_168936	CG11247		CG34401
NM_141094	CG11247		CG34449
NM_001275260	CG11247		CG3505
NM_001104189	CG11247		CG3552
NM_001272141	CG11360		CG3558
NM_001272139	CG11360		CG3597
NM_137835	CG11362		CG3632
NM_141155	CG11367		CG3634
NM_134646	CG11377		CG3638
NM_001272861	CG11377		CG3645
NM_140997	CG11399		CG3651
NM_001297843	CG11409		CG3662
NM_138086	CG11413		CG3679
NM_138088	CG11414		CG3702
NM_176415	CG1142		CG3709
NM_142578	CG11447		CG3732
NM_139510	CG11486		CG3744
NM_001104018	CG11486		CG3756
NM_001104017	CG11486		CG3760
NM_206260	CG11486		CG3769
NM_206261	CG11486		CG3776
NM_167981	CG11486		CG3788
NM_167975	CG11486		CG3792
NM_167976	CG11486		CG3803
NM_167977	CG11486		CG3817
NM_167978	CG11486		CG3862
NM_167979	CG11486		CG3902
NM_176584	CG11504		CG3907
NM_170454	CG11504		CG3919
NM_143501	CG11504		CG3995
NM_141129	CG11523		CG40178
NM_139514	CG11537		CG40191
NM_001298615	CG11555		CG4022
NM_134666	CG11555		CG4038
NM_143627	CG11563		CG4042
NM_001038900	CG11583		CG4049
NM_139624	CG11586		CG4074
NM_001274481	CG11586		CG4098
NM_139594	CG11593		CG4101
NM_001274463	CG11593		CG41128
NM_001043137	CG11597		CG4119
NM_001169952	CG11597		CG4133
NM_140256	CG11597		CG4186
NM_001298616	CG11601		CG4210
NM_001298617	CG11601		CG4213
NM_134669	CG11601		CG42231
NM_132835	CG11679		CG42232
NM_001260056	CG11693		CG42239
NM_141528	CG11693		CG42245
NM_141529	CG11694		CG42258
NM_001169254	CG11695		CG42260
NM_132504	CG11695		CG42296
NM_141530	CG11698		CG42306
NM_132500	CG11699		CG42307
NM_001316639	CG11699		CG42308
NM_001260002	CG1172		CG42336
NM_001275351	CG1172		CG42359
NM_141277	CG1172		CG42371
NM_134803	CG11723		CG42374
NM_001272977	CG11723		CG42376
NM_132482	CG11752		CG42379
NM_001275448	CG11753		CG42380
NM_001275447	CG11753		CG42381
NM_141552	CG11753		CG42399
NM_001275452	CG11755		CG42456
NM_132480	CG11756		CG42488
NM_165776	CG11777		CG42496
NM_142529	CG11779		CG42497
NM_143063	CG11781		CG42507
NM_170193	CG11791		CG42516
NM_001276016	CG11791		CG42518
NM_143070	CG11791		CG42525
NM_001104437	CG11791		CG42535
NM_137177	CG11808		CG42536
NM_170199	CG11836		CG42542
NM_001170247	CG11836		CG42553
NM_143076	CG11836		CG42554
NM_001369964	CG11836		CG42561
NM_001202363	CG11836		CG42562
NM_001202362	CG11836		CG42588
NM_001202361	CG11836		CG42633
NM_001104440	CG11836		CG4266
NM_170198	CG11839		CG42662
NM_143406	CG11843		CG42672
NM_001300649	CG11843		CG42684
NM_143105	CG11857		CG42699
NM_001316488	CG11857		CG42724
NM_001276122	CG11873		CG42726
NM_001276124	CG11873		CG42727
NM_143409	CG11873		CG42740
NM_001276127	CG11882		CG42748
NM_143419	CG11882		CG42759
NM_143078	CG11920		CG4278
NM_001300314	CG11970		CG42795
NM_141594	CG11970		CG42819
NM_001275465	CG11975		CG42832
NM_141596	CG11975		CG42837
NM_141600	CG11980		CG4287
NM_169250	CG11980		CG4294
NM_169251	CG11980		CG43072
NM_141603	CG11983		CG43085
NM_001275467	CG11983		CG4313
NM_141605	CG11986		CG43131
NM_139370	CG12004		CG43163
NM_001299970	CG12004		CG43184
NM_001104004	CG12004		CG43191
NM_167897	CG12004		CG43203
NM_141255	CG12007		CG43220
NM_168030	CG12010		CG43221
NM_001300000	CG12012		CG43229
NM_139556	CG12012		CG43273
NM_001169868	CG12012		CG43317
NM_139548	CG12016		CG43318
NM_168022	CG12016		CG4338
NM_139402	CG12018		CG4360
NM_139405	CG12020		CG43645
NM_001299978	CG12025		CG43725
NM_139414	CG12025		CG43867
NM_001274367	CG12025		CG4390
NM_170545	CG12054		CG43925
NM_001260457	CG12054		CG43954
NM_001260456	CG12054		CG43998
NM_143596	CG12054		CG43999
NM_139362	CG12091		CG44000
NM_001274332	CG12091		CG44001
NM_139490	CG12093		CG44094
NM_139366	CG12099		CG44194
NM_167895	CG12099		CG4424
NM_136470	CG12107		CG44242
NM_132261	CG12112		CG44243
NM_001272409	CG12112		CG44247
NM_165725	CG12134		CG44296
NM_136698	CG12134		CG4440
NM_132175	CG12155		CG4452
NM_206054	CG12159		CG4455
NM_136486	CG12159		CG4459
NM_141264	CG12163		CG4467
NM_169034	CG12163		CG44838
NM_169033	CG12163		CG45049
NM_141308	CG12170		CG45050
NM_001169402	CG12194		CG45069
NM_135021	CG12194		CG45081
NM_001273123	CG12194		CG45086
NM_141876	CG12213		CG45088
NM_169442	CG12213		CG45089
NM_001104284	CG12213		CG45099
NM_001275560	CG12213		CG4511
NM_142175	CG12241		CG45218
NM_143338	CG12259		CG4537
NM_141950	CG12267		CG4538
NM_001202283	CG12267		CG4552
NM_135604	CG12299		CG4553
NM_140524	CG12301		CG4565
NM_140495	CG12316		CG4570
NM_168611	CG12316		CG4594
NM_142442	CG12320		CG4598
NM_001316550	CG12320		CG4603
NM_142428	CG12321		CG4611
NM_001299367	CG12325		CG4619
NM_136774	CG12325		CG4622
NM_138190	CG1233		CG46280
NM_167833	CG1233		CG46281
NM_142466	CG12333		CG4630
NM_136768	CG12341		CG46307
NM_136773	CG12343		CG46312
NM_135339	CG12375		CG46318
NM_132833	CG12379		CG46387
NM_136832	CG12384		CG4645
NM_001300257	CG1239		CG4646
NM_001300256	CG1239		CG4702
NM_141320	CG1239		CG4751
NM_136795	CG12391		CG4768
NM_164678	CG12393		CG4788
NM_001144323	CG12393		CG4806
NM_135140	CG12393		CG4813
NM_141728	CG12420		CG4820
NM_164313	CG12581		CG4825
NM_141178	CG12581		CG4854
NM_139621	CG1265		CG4858
NM_132872	CG12698		CG4908
NM_134511	CG12702		CG4927
NM_001272806	CG12702		CG4936
NM_001298536	CG12702		CG4949
NM_139626	CG1273		CG4953
NM_132000	CG12730		CG4957
NM_176406	CG12746		CG4972
NM_141294	CG12746		CG4975
NM_169067	CG12746		CG4984
NM_001299252	CG12769		CG5013
NM_165585	CG12769		CG5022
NM_141739	CG12818		CG5027
NM_137129	CG12863		CG5033
NM_136740	CG12896		CG5037
NM_136729	CG12909		CG5045
NM_136706	CG12920		CG5056
NM_001103775	CG12929		CG5059
NM_136658	CG12929		CG5087
NM_001273943	CG12935		CG5096
NM_136765	CG12935		CG5098
NM_001300210	CG12974		CG5104
NM_141039	CG12974		CG5110
NM_168895	CG12974		CG5112
NM_001275213	CG12974		CG5114
NM_141036	CG12975		CG5116
NM_001272721	CG12991		CG5131
NM_001272720	CG12991		CG5180
NM_001272718	CG12991		CG5188
NM_001272719	CG12991		CG5191
NM_132995	CG12991		CG5196
NM_132953	CG13001		CG5199
NM_132940	CG13005		CG5220
NM_140662	CG13025		CG5235
NM_001275042	CG13025		CG5262
NM_140671	CG13029		CG5276
NM_001275046	CG13029		CG5285
NM_001300273	CG1307		CG5287
NM_141418	CG1307		CG5292
NM_001273639	CG13086		CG5339
NM_001273640	CG13086		CG5355
NM_136112	CG13086		CG5359
NM_001273328	CG13091		CG5367
NM_135397	CG13091		CG5376
NM_001298828	CG13096		CG5377
NM_135392	CG13096		CG5412
NM_135393	CG13097		CG5439
NM_165944	CG13148		CG5458
NM_001273995	CG13148		CG5498
NM_001273994	CG13148		CG5500
NM_136967	CG13148		CG5516
NM_139630	CG1316		CG5522
NM_001103811	CG13177		CG5543
NM_001299403	CG13177		CG5567
NM_001273958	CG13220		CG5569
NM_136820	CG13220		CG5676
NM_134562	CG1324		CG5694
NM_001298573	CG1324		CG5708
NM_140962	CG13248		CG5715
NM_136994	CG13326		CG5746
NM_001259372	CG13334		CG5757
NM_137044	CG13334		CG5793
NM_137059	CG13339		CG5800
NM_137071	CG13344		CG5808
NM_001032245	CG13344		CG5815
NM_144243	CG13364		CG5830
NM_001297819	CG13366		CG5854
NM_001297816	CG13366		CG5861
NM_001042789	CG13366		CG5880
NM_001103388	CG13373		CG5882
NM_130484	CG13373		CG5885
NM_001201798	CG13384		CG5888
NM_001201797	CG13384		CG5902
NM_001201796	CG13384		CG5934
NM_001201795	CG13384		CG5938
NM_001201794	CG13384		CG5946
NM_164813	CG13384		CG5961
NM_164812	CG13384		CG5969
NM_164815	CG13384		CG5986
NM_164814	CG13384		CG6013
NM_205936	CG13384		CG6015
NM_205935	CG13384		CG6026
NM_001273318	CG13392		CG6028
NM_135376	CG13392		CG6040
NM_001273323	CG13398		CG6066
NM_135383	CG13398		CG6083
NM_142747	CG13409		CG6084
NM_137642	CG13427		CG6125
NM_001259514	CG13428		CG6136
NM_137643	CG13428		CG6145
NM_001273782	CG1344		CG6153
NM_136331	CG1344		CG6191
NM_140514	CG13454		CG6230
NM_140433	CG13484		CG6329
NM_137986	CG13561		CG6340
NM_142937	CG13599		CG6398
NM_136456	CG1360		CG6426
NM_142943	CG13603		CG6454
NM_142945	CG13604		CG6488
NM_001275965	CG13604		CG6512
NM_001104428	CG13604		CG6523
NM_001104427	CG13604		CG6550
NM_001104426	CG13604		CG6567
NM_142976	CG13609		CG6574
NM_143015	CG13625		CG6650
NM_168274	CG13667		CG6654
NM_139963	CG13667		CG6664
NM_139945	CG13671		CG6665
NM_134677	CG13690		CG6686
NM_134679	CG13692		CG6689
NM_134648	CG13694		CG6693
NM_001272868	CG13694		CG6700
NM_136707	CG1371		CG6707
NM_144452	CG13713		CG6752
NM_001273885	CG13742		CG6765
NM_001273884	CG13742		CG6766
NM_001299298	CG13742		CG6788
NM_136604	CG13742		CG6805
NM_136572	CG13751		CG6808
NM_001298752	CG13766		CG6841
NM_135206	CG13766		CG6843
NM_135237	CG13773		CG6885
NM_001298766	CG13775		CG6951
NM_001298765	CG13775		CG6961
NM_135243	CG13775		CG6962
NM_164742	CG13784		CG6983
NM_001042878	CG13784		CG7006
NM_001273247	CG13784		CG7009
NM_001273245	CG13784		CG7029
NM_001273246	CG13784		CG7065
NM_001260334	CG13827		CG7071
NM_142880	CG13827		CG7083
NM_001169744	CG13868		CG7099
NM_138165	CG13876		CG7130
NM_139371	CG13917		CG7133
NM_001202088	CG13917		CG7135
NM_001274337	CG13917		CG7139
NM_139380	CG13919		CG7148
NM_139382	CG13920		CG7154
NM_001299973	CG13920		CG7156
NM_139401	CG13933		CG7182
NM_001274356	CG13933		CG7183
NM_135115	CG14005		CG7202
NM_001273178	CG14005		CG7215
NM_135093	CG14015		CG7218
NM_135059	CG14036		CG7222
NM_140803	CG14073		CG7239
NM_001275093	CG14073		CG7265
NM_001259897	CG14074		CG7271
NM_144151	CG14104		CG7272
NM_140379	CG14111		CG7275
NM_001274792	CG14135		CG7322
NM_140238	CG14135		CG7326
NM_136277	CG1416		CG7332
NM_165399	CG1416		CG7367
NM_165398	CG1416		CG7376
NM_140094	CG14174		CG7379
NM_136695	CG1418		CG7382
NM_001276082	CG14260		CG7387
NM_143294	CG14260		CG7394
NM_001275361	CG1427		CG7407
NM_141299	CG1427		CG7414
NM_206433	CG1427		CG7430
NM_130707	CG14270		CG7453
NM_142418	CG14317		CG7457
NM_001300450	CG14322		CG7483
NM_142385	CG14322		CG7484
NM_001275747	CG14322		CG7518
NM_001275746	CG14322		CG7519
NM_001103437	CG1440		CG7523
NM_001103436	CG1440		CG7544
NM_132249	CG1440		CG7550
NM_001298089	CG1440		CG7556
NM_132151	CG14427		CG7564
NM_141154	CG14450		CG7611
NM_001275290	CG14450		CG7627
NM_137370	CG14478		CG7630
NM_166229	CG14478		CG7637
NM_001299600	CG14478		CG7639
NM_001299601	CG14478		CG7646
NM_137422	CG14488		CG7655
NM_001043093	CG14505		CG7656
NM_001259475	CG14505		CG7668
NM_141120	CG14561		CG7685
NM_001275272	CG14561		CG7692
NM_134614	CG14621		CG7706
NM_001298595	CG14621		CG7707
NM_001298594	CG14621		CG7708
NM_001298593	CG14621		CG7718
NM_141183	CG14641		CG7728
NM_144068	CG14645		CG7739
NM_001202236	CG14646		CG7741
NM_141205	CG14646		CG7744
NM_141216	CG14650		CG7745
NM_001275339	CG14657		CG7747
NM_001275340	CG14657		CG7772
NM_141244	CG14657		CG7791
NM_001014607	CG14667		CG7806
NM_001275359	CG14671		CG7810
NM_141293	CG14671		CG7824
NM_141771	CG14694		CG7841
NM_141835	CG14710		CG7849
NM_141837	CG14711		CG7857
NM_141854	CG14722		CG7879
NM_001259268	CG14764		CG7903
NM_176103	CG14764		CG7943
NM_165619	CG14767		CG7956
NM_165620	CG14767		CG7963
NM_144143	CG14767		CG7966
NM_001297853	CG14777		CG7985
NM_130558	CG14787		CG7987
NM_134606	CG1486		CG8003
NM_167743	CG1486		CG8004
NM_142146	CG14860		CG8005
NM_142201	CG14868		CG8031
NM_142290	CG14883		CG8032
NM_142316	CG14906		CG8036
NM_142317	CG14907		CG8038
NM_135638	CG14915		CG8042
NM_132546	CG1492		CG8043
NM_001316624	CG1492		CG8066
NM_135647	CG14921		CG8078
NM_135674	CG14937		CG8079
NM_139526	CG14965		CG8089
NM_139527	CG14966		CG8093
NM_139543	CG14968		CG8097
NM_168012	CG14968		CG8108
NM_168057	CG14995		CG8132
NM_168058	CG14995		CG8135
NM_168059	CG14995		CG8176
NM_139600	CG14995		CG8184
NM_001169872	CG14995		CG8188
NM_001169871	CG14995		CG8202
NM_001274468	CG14995		CG8206
NM_001169876	CG15012		CG8207
NM_139635	CG15014		CG8209
NM_139642	CG15019		CG8223
NM_001104032	CG15019		CG8229
NM_145192	CG15107		CG8243
NM_001274153	CG15107		CG8248
NM_137553	CG15111		CG8281
NM_166328	CG15111		CG8289
NM_001103904	CG15118		CG8312
NM_137552	CG15118		CG8323
NM_166325	CG15118		CG8326
NM_166327	CG15118		CG8360
NM_137597	CG15128		CG8369
NM_136690	CG1513		CG8370
NM_135993	CG15141		CG8379
NM_136042	CG15160		CG8388
NM_001299118	CG15160		CG8389
NM_001299117	CG15160		CG8399
NM_144202	CG15213		CG8407
NM_136370	CG15233		CG8414
NM_136394	CG15237		CG8420
NM_134785	CG15358		CG8441
NM_001316377	CG15358		CG8461
NM_134806	CG15382		CG8478
NM_144094	CG15386		CG8485
NM_001298674	CG15435		CG8520
NM_134994	CG15435		CG8531
NM_134996	CG15436		CG8545
NM_134992	CG15439		CG8547
NM_134993	CG15440		CG8549
NM_134995	CG15443		CG8569
NM_001273100	CG15443		CG8578
NM_001297948	CG15465		CG8602
NM_135776	CG15480		CG8620
NM_001276155	CG15514		CG8654
NM_143482	CG15514		CG8668
NM_143534	CG15533		CG8671
NM_143531	CG15535		CG8677
NM_001300683	CG15535		CG8708
NM_143532	CG15536		CG8712
NM_143594	CG15561		CG8765
NM_132830	CG15601		CG8777
NM_001298357	CG15601		CG8800
NM_001298356	CG15601		CG8814
NM_001298358	CG15601		CG8818
NM_206689	CG1561		CG8833
NM_135028	CG15625		CG8834
NM_135017	CG15628		CG8837
NM_001273118	CG15628		CG8839
NM_137685	CG15650		CG8858
NM_137758	CG15676		CG8860
NM_001299760	CG15676		CG8878
NM_001272598	CG15760		CG8908
NM_132681	CG15760		CG8924
NM_001298292	CG15760		CG8929
NM_132029	CG15771		CG8939
NM_176687	CG15771		CG8960
NM_001297980	CG15771		CG8963
NM_139668	CG15876		CG9005
NM_134703	CG15880		CG9018
NM_136376	CG15908		CG9062
NM_132860	CG15916		CG9084
NM_143971	CG15922		CG9114
NM_001275834	CG15922		CG9121
NM_001273849	CG1603		CG9125
NM_136446	CG1603		CG9129
NM_132434	CG1637		CG9132
NM_167257	CG1637		CG9135
NM_167258	CG1637		CG9149
NM_001298166	CG1637		CG9171
NM_001298165	CG1637		CG9215
NM_176576	CG1646		CG9231
NM_170377	CG1646		CG9248
NM_143377	CG1646		CG9253
NM_001104487	CG1646		CG9257
NM_001104488	CG1646		CG9281
NM_132655	CG1662		CG9289
NM_001298280	CG1662		CG9300
NM_136682	CG1671		CG9304
NM_142910	CG16710		CG9313
NM_141616	CG16736		CG9330
NM_141624	CG16749		CG9344
NM_135775	CG16812		CG9356
NM_135827	CG16890		CG9368
NM_001298980	CG16890		CG9384
NM_165057	CG16890		CG9406
NM_138129	CG16896		CG9410
NM_137070	CG16935		CG9422
NM_001299467	CG16935		CG9425
NM_206741	CG16952		CG9426
NM_206740	CG16952		CG9427
NM_001169293	CG16952		CG9485
NM_001369984	CG16952		CG9536
NM_132857	CG16952		CG9593
NM_001298375	CG16952		CG9596
NM_135766	CG16974		CG9601
NM_001259089	CG16974		CG9609
NM_001201943	CG17002		CG9641
NM_001201942	CG17002		CG9643
NM_136409	CG17002		CG9666
NM_001299436	CG17019		CG9684
NM_136983	CG17019		CG9705
NM_132508	CG1703		CG9706
NM_001298201	CG1703		CG9752
NM_140560	CG17032		CG9775
NM_001274976	CG17032		CG9776
NM_144126	CG17059		CG9784
NM_134535	CG17068		CG9801
NM_134668	CG17078		CG9813
NM_001272882	CG17078		CG9837
NM_001272883	CG17078		CG9839
NM_001272881	CG17078		CG9911
NM_138204	CG17129		CG9915
NM_167837	CG17129		CG9919
NM_167838	CG17129		CG9921
NM_142837	CG17141		CG9934
NM_001144067	CG17162		CG9948
NM_001300718	CG17162		CG9951
NM_001111001	CG17162		CG9961
NM_001111002	CG17162		CG9988
NM_001111003	CG17162		chb
NM_001170188	CG17193		Chc
NM_143967	CG17193		Chchd2
NM_134896	CG17219		Chd1
NM_141820	CG17230		Chd3
NM_140939	CG17233		CheA56a
NM_001259910	CG17233		Chi
NM_001259912	CG17233		chic
NM_001259911	CG17233		chico
NM_001259914	CG17233		chif
NM_001259913	CG17233		chm
NM_168837	CG17233		CHMP2B
NM_168836	CG17233		chn
NM_139381	CG17249		CHOp24
NM_001259220	CG17266		Chrac-14
NM_136380	CG17266		Chrac-16
NM_001043269	CG17271		Chro
NM_142659	CG17271		ci
NM_169488	CG17327		CIAPIN1
NM_001275590	CG17327		cic
NM_135942	CG17328		cid
NM_001273565	CG17328		cin
NM_132428	CG17333		cindr
NM_136337	CG17337		Cka
NM_001299213	CG17337		CkIalpha
NM_136096	CG17343		CkIIalpha
NM_140422	CG17359		CkIIbeta
NM_132483	CG1737		ckn
NM_001298190	CG1737		Cks30A
NM_001298189	CG1737		cl
NM_132481	CG1738		Clamp
NM_137118	CG17385		Claspin
NM_001299489	CG17385		Clc
NM_001042981	CG17486		ClC-c
NM_001273764	CG17493		Clic
NM_001273763	CG17493		CLIP-190
NM_001042931	CG17493		Clp
NM_001273997	CG17574		clu
NM_136978	CG17574		cm
NM_134768	CG17660		cni
NM_165244	CG17681		cnk
NM_001259206	CG17715		cnn
NM_001259207	CG17715		cno
NM_001042946	CG17715		Cnot4
NM_001042947	CG17715		Coa7
NM_001042944	CG17715		Cog3
NM_001042945	CG17715		coil
NM_001042942	CG17715		colt
NM_001042943	CG17715		conv
NM_001260112	CG17721		Coop
NM_001260111	CG17721		Coprox
NM_141802	CG17721		Coq4
NM_136748	CG17765		Coq9
NM_001201849	CG17768		CoRest
NM_001032065	CG17768		corn
NM_142974	CG17786		corto
NM_142403	CG17801		cos
NM_137846	CG17807		COX5A
NM_143797	CG17829		COX5BL
NM_166852	CG17829		COX6B
NM_166851	CG17829		COX7A
NM_001273335	CG17834		COX7AL
NM_164827	CG17834		COX7C
NM_135398	CG17834		COX8
NM_001273773	CG17883		Cp190
NM_001273772	CG17883		cpa
NM_001042983	CG17883		cpb
NM_001042984	CG17883		Cpr
NM_135961	CG17904		Cpr60D
NM_144144	CG17977		Cpsf100
NM_143290	CG17991		Cpsf160
NM_135959	CG17996		Cpsf5
NM_001274964	CG18081		Cpsf6
NM_140550	CG18081		crb
NM_001259848	CG18081		crc
NM_134553	CG1812		CrebB
NM_134759	CG18132		CREG
NM_170563	CG1815		CRIF
NM_143624	CG1815		Crk
NM_001274718	CG18178		CRMP
NM_140093	CG18178		crn
NM_001300439	CG18213		crp
NM_001300438	CG18213		crq
NM_142332	CG18213		Crz
NM_136660	CG1827		Cse1
NM_137090	CG18327		Csk
NM_001274037	CG18327		Csl4
NM_144130	CG18336		CSN1b
NM_169419	CG18476		CSN5
NM_137471	CG18539		CSN8
NM_001299639	CG18539		Csp
NM_137472	CG18540		CstF50
NM_141946	CG18549		CtBP
NM_144459	CG18731		CTCF
NM_001300659	CG18731		ctp
NM_144412	CG18809		CTPsyn
NM_001272801	CG18809		Ctr9
NM_167681	CG18809		ctrip
NM_167682	CG18809		cue
NM_001274790	CG18815		Cul1
NM_001274789	CG18815		Cul2
NM_144417	CG18815		Cul3
NM_206334	CG18815		Cul4
NM_206333	CG18815		Cul5
NM_144447	CG18870		Cwc25
NM_001299755	CG18870		CycA
NM_170574	CG1910		CycB
NM_170572	CG1910		CycB3
NM_143631	CG1910		CycC
NM_169166	CG1943		CycE
NM_169167	CG1943		CycG
NM_001275397	CG1943		CycK
NM_141434	CG1943		CycT
NM_165673	CG1968		CYLD
NM_136632	CG1968		Cyp309a2
NM_139403	CG2021		cyp33
NM_132440	CG2145		Cyp6a22
NM_001298173	CG2145		Cyp6g1
NM_001274420	CG2162		Cyp9f2
NM_141313	CG2182		cype
NM_001272504	CG2186		Cypl
NM_132432	CG2186		cyr
NM_138260	CG2199		Cys
NM_001274323	CG2199		CysRS-m
NM_167873	CG2199		Cyt-c1
NM_001038843	CG2201		D1
NM_001038842	CG2201		D12
NM_136271	CG2201		D2hgdh
NM_001299196	CG2201		d4
NM_165387	CG2201		da
NM_165386	CG2201		Dab
NM_132429	CG2202		Dad1
NM_143530	CG2217		dah
NM_001202389	CG2217		Dap160
NM_001300681	CG2217		Dark
NM_001300680	CG2217		Daxx
NM_143533	CG2218		dbe
NM_001300684	CG2218		dbo
NM_132507	CG2247		Dbp45A
NM_001258696	CG2247		Dcp-1
NM_001258698	CG2247		DCP1
NM_001258697	CG2247		DCP2
NM_001299968	CG2277		DCTN1-p150
NM_138251	CG2277		DCTN5-p25
NM_001274319	CG2277		DCTN6-p27
NM_001276139	CG2321		Dd
NM_143435	CG2321		defl
NM_001273707	CG2617		Den1
NM_136206	CG2617		Dera
NM_001297903	CG2662		Det
NM_130662	CG2662		Df31
NM_001260044	CG2678		Dg
NM_141493	CG2678		Dgkepsilon
NM_001260047	CG2698		dgt1
NM_001260046	CG2698		dgt2
NM_001144552	CG2698		dgt3
NM_001275431	CG2698		dgt5
NM_001275430	CG2698		Dh44
NM_001275432	CG2698		Dhap-at
NM_141499	CG2698		Dhc62B
NM_130672	CG2712		Dhc64C
NM_141500	CG2767		Dhod
NM_001300289	CG2846		DhpD
NM_141492	CG2846		Dhx15
NM_164500	CG2862		dia
NM_134867	CG2862		Diap1
NM_001273035	CG2862		Diap2
NM_001272255	CG2865		dib
NM_130641	CG2865		dikar
NM_132405	CG2887		dind
NM_132404	CG2889		Dip-C
NM_001258686	CG2889		DIP1
NM_132388	CG2909		DIP2
NM_001104219	CG2911		disp
NM_141302	CG2911		dj-1beta
NM_136494	CG2915		Dl
NM_165577	CG2915		Dlc90F
NM_166935	CG2924		Dlip1
NM_001297891	CG2924		Dlip3
NM_001297890	CG2924		dlp
NM_130638	CG2924		dlt
NM_001275360	CG2926		DMAP1
NM_141297	CG2926		dmpd
NM_001297917	CG2930		dmt
NM_141295	CG2931		Dmtn
NM_132375	CG2972		DnaJ-1
NM_001298143	CG2972		DnaJ-H
NM_001103793	CG30015		DNAlig1
NM_001273946	CG30020		DNAlig4
NM_136783	CG30020		DNApol-alpha180
NM_165859	CG30037		DNApol-alpha50
NM_165992	CG30062		DNApol-alpha60
NM_135027	CG3008		DNApol-alpha73
NM_166110	CG30091		DNApol-delta
NM_166241	CG30105		DNApol-epsilon58
NM_166243	CG30108		DNApol-gamma35
NM_166244	CG30109		DNApol-iota
NM_001169726	CG30122		dnk
NM_001169725	CG30122		dnt
NM_137510	CG30122		Doa
NM_001273823	CG30156		dock
NM_138109	CG30161		dod
NM_001299882	CG30172		Dok
NM_166645	CG30178		dom
NM_166473	CG30285		dome
NM_165655	CG30344		DOR
NM_136577	CG30349		dos
NM_165621	CG30357		Dp
NM_135029	CG3036		Dpck
NM_001273129	CG3036		DPCoAC
NM_001299260	CG30373		Dph1
NM_165595	CG30373		Dpit47
NM_001297803	CG3038		dpp
NM_130477	CG3038		DppIII
NM_166834	CG3038		dpr19
NM_165563	CG30383		Dpy-30L1
NM_137728	CG30392		Drak
NM_001299743	CG30392		Dredd
NM_137734	CG30394		Dref
NM_137735	CG30394		Drep2
NM_166483	CG30398		Drep4
NM_166478	CG30403		Drice
NM_166691	CG30423		drk
NM_001299938	CG30424		Droj2
NM_001103985	CG30424		drongo
NM_001103984	CG30424		drpr
NM_001103983	CG30424		Dscam1
NM_138136	CG30427		dsh
NM_001259583	CG30427		Dsor1
NM_001169827	CG30427		Dsp1
NM_001169828	CG30427		Dtg
NM_166698	CG30427		dtn
NM_166699	CG30427		Duba
NM_166697	CG30427		DUBAI
NM_136367	CG30431		dunk
NM_165467	CG30432		dup
NM_001274072	CG30471		dUTPase
NM_165551	CG30496		Dyb
NM_142071	CG3061		Dyrk3
NM_134865	CG3077		Dysb
NM_001273033	CG3077		E(bx)
NM_170357	CG31053		E(Pc)
NM_170325	CG31064		E(var)3-9
NM_170324	CG31064		e(y)2
NM_143288	CG31064		e(y)2b
NM_001300631	CG31064		e(y)3
NM_001300630	CG31064		E2f2
NM_001316619	CG31064		Eaat1
NM_169249	CG31100		Eaf
NM_001275466	CG31100		Eaf6
NM_170194	CG31109		east
NM_001276017	CG31109		Eato
NM_170195	CG31111		Eb1
NM_001170176	CG31122		ebi
NM_001369998	CG31122		ebo
NM_001275919	CG31139		EbpIII
NM_170040	CG31139		ec
NM_170095	CG31141		eco
NM_169932	CG31223		ECSIT
NM_142192	CG31301		ed
NM_169586	CG31313		Edc3
NM_001275639	CG31313		Edem1
NM_001275638	CG31313		Edem2
NM_169576	CG31321		eEF1alpha1
NM_001104294	CG31342		eEF1alpha2
NM_001104293	CG31342		eEF1beta
NM_170171	CG31357		eEF1delta
NM_170050	CG31365		eEF1gamma
NM_169439	CG31368		eEF2
NM_206476	CG31368		eEF5
NM_170178	CG31381		Efa6
NM_001202354	CG31381		eff
NM_001260113	CG31388		Efhc1.1
NM_141803	CG31388		Egfr
NM_169382	CG31441		egr
NM_001300354	CG31441		Ehbp1
NM_001300391	CG31495		eIF1
NM_169559	CG31495		eIF2alpha
NM_170203	CG31510		eIF2beta
NM_169084	CG31546		eIF2D
NM_169085	CG31548		eIF2gamma
NM_001275356	CG31550		eIF3a
NM_001104218	CG31550		eIF3b
NM_001316566	CG31550		eIF3c
NM_169056	CG31550		eIF3d1
NM_138028	CG3163		eIF3f2
NM_001103632	CG31635		eIF3h
NM_001273206	CG31635		eIF3i
NM_001273209	CG31635		eIF3k
NM_001273208	CG31635		eIF3l
NM_164692	CG31638		eIF3m
NM_001103629	CG31638		eIF4A
NM_164644	CG31648		eIF4B
NM_001298642	CG3165		eIF4G1
NM_134888	CG3165		eIF4G2
NM_164620	CG31650		eIF4H1
NM_164619	CG31650		eIF5
NM_001169409	CG31650		eIF6
NM_001169408	CG31650		Eip71CD
NM_135055	CG31650		Eip74EF
NM_001273146	CG31650		elav
NM_164511	CG31694		Elba2
NM_001273379	CG31712		Elba3
NM_135483	CG31712		elg1
NM_001273399	CG31715		elgi
NM_164917	CG31715		Elk
NM_001273388	CG31717		EloA
NM_164902	CG31717		EloB
NM_001298957	CG31729		EloC
NM_165038	CG31729		Elp1
NM_001299121	CG31789		Elys
NM_001299120	CG31789		emb
NM_165256	CG31789		EMC1
NM_165272	CG31800		EMC3
NM_165179	CG31812		EMC8-9
NM_165027	CG31849		EMRE
NM_001144350	CG31855		ena
NM_165040	CG31855		enc
NM_001259029	CG31875		EndoG
NM_001201837	CG31875		endos
NM_001201836	CG31875		enok
NM_001298770	CG31908		ens
NM_164727	CG31908		Ent1
NM_164726	CG31908		Ent2
NM_164645	CG31915		Eph
NM_001258481	CG31998		Ephrin
NM_166742	CG31998		epsilonCOP
NM_168416	CG32066		eRF1
NM_168417	CG32066		eRF3
NM_168482	CG32095		ergic53
NM_168495	CG32100		ERp60
NM_168520	CG32110		ERR
NM_001274850	CG32112		esc
NM_168506	CG32112		escl
NM_168507	CG32112		Etl1
NM_168508	CG32112		exd
NM_168616	CG32147		Exd2
NM_168688	CG32161		ey
NM_001300154	CG32163		fab1
NM_168675	CG32163		Fadd
NM_168733	CG32176		Faf2
NM_141501	CG3223		Fak
NM_139574	CG32262		fand
NM_168041	CG32263		Fatp1
NM_167996	CG32278		fax
NM_001299998	CG32280		fbl
NM_167992	CG32280		Fbxl7
NM_167993	CG32280		Fdx2
NM_167994	CG32280		fh
NM_167995	CG32281		Fib
NM_206230	CG32318		FIG4
NM_168144	CG32409		Fign
NM_168861	CG32425		Fit1
NM_168863	CG32425		fl(2)d
NM_001104179	CG32425		Flacc
NM_001170012	CG32428		FLASH
NM_144022	CG32428		flfl
NM_001202213	CG32428		fln
NM_168925	CG32441		fmt
NM_168926	CG32441		foi
NM_001300219	CG32452		FoxK
NM_168956	CG32452		Fpps
NM_168957	CG32452		fra
NM_168959	CG32454		frc
NM_134937	CG3246		FRG1
NM_139508	CG32486		frj
NM_138042	CG3253		Frl
NM_001259559	CG3253		fs(1)h
NM_001272765	CG32544		Fs(2)Ket
NM_167637	CG32544		Fsn
NM_138043	CG3257		FucTB
NM_001014746	CG32576		fus
NM_167492	CG32576		fuss
NM_167381	CG32625		fwd
NM_167256	CG32669		fws
NM_167106	CG32736		fy
NM_167107	CG32736		fzr2
NM_206628	CG32767		fzy
NM_001272321	CG32767		G9a
NM_001272320	CG32767		Gabat
NM_001169203	CG32767		GABPI
NM_001169204	CG32767		Galphai
NM_131975	CG32767		Galphaq
NM_001272222	CG32803		Galphas
NM_001272221	CG32803		GalT1
NM_130601	CG32803		gammaSnap1
NM_164719	CG32829		GAPcenA
NM_001272124	CG32850		Gas41
NM_166753	CG32850		GatA
NM_169692	CG32856		GATAd
NM_001202300	CG32856		GatC
NM_137692	CG3295		gb
NM_176344	CG33051		gbb
NM_176299	CG33057		Gbeta13F
NM_001300051	CG33057		Gbeta76C
NM_176361	CG33062		GC1
NM_001202201	CG33062		gcl
NM_142706	CG3308		Gcn5
NM_176561	CG33095		GCS1
NM_001032039	CG33095		GCS2alpha
NM_176559	CG33096		GCS2beta
NM_176560	CG33096		Gdap1
NM_001170248	CG33096		Gdi
NM_001300588	CG33096		gdl
NM_001300589	CG33096		gdl-ORF39
NM_001370006	CG33096		GEFmeso
NM_176551	CG33108		gek
NM_001170235	CG33108		geko
NM_001275957	CG33111		Gel
NM_001275958	CG33111		Gfat2
NM_001014646	CG33111		gfzf
NM_176548	CG33111		Ggamma1
NM_206549	CG33111		GILT1
NM_001032248	CG33155		Gint3
NM_001032246	CG33155		gish
NM_001032247	CG33155		Gk1
NM_001103832	CG33156		gkt
NM_176168	CG33156		Gle1
NM_176165	CG33156		GlnRS
NM_001259283	CG33199		glo
NM_176107	CG33199		Gmap
NM_001170294	CG33203		Gmd
NM_001170293	CG33203		GNBP1
NM_001144647	CG33203		gny
NM_001299925	CG33228		godzilla
[truncated: 6,922 more rows]

## Sheet: d. h4k5ac_c14a
Transcript ID	Gene ID		uniqueGenes
NM_165856	ADD1		ADD1
NM_001299394	ADD1		Alp2
NM_136872	ADD1		Alp7
NM_137810	Alp2		alpha-Est5
NM_137809	Alp7		alpha-Est6
NM_001260036	alpha-Est5		alphaTub84D
NM_079541	alpha-Est5		Ama
NM_079538	alpha-Est6		Arl1
NM_079540	alphaTub84D		aru
NM_176412	Ama		arx
NM_057231	Ama		asRNA:CR43957
NM_079374	Arl1		asRNA:CR44031
NM_078725	aru		asRNA:CR46081
NM_164395	aru		asRNA:CR46128
NM_140814	arx		asRNA:CR46262
NR_073611	asRNA:CR43957		Atg18a
NR_073612	asRNA:CR43957		atk
NR_073624	asRNA:CR44031		ATPsynO
NR_073625	asRNA:CR44031		Bacc
NR_133401	asRNA:CR46081		bnb
NR_133355	asRNA:CR46128		brm
NR_133058	asRNA:CR46262		Bsg25D
NM_001274636	Atg18a		btsz
NM_001274635	Atg18a		Bub1
NM_001274637	Atg18a		Caf1-105
NM_206301	Atg18a		Calr
NM_001300048	Atg18a		Ccm3
NM_139927	Atg18a		CG10073
NM_168259	Atg18a		CG10338
NM_001275184	atk		CG10383
NM_079634	ATPsynO		CG10669
NM_134862	Bacc		CG10931
NM_164498	Bacc		CG11018
NM_001258921	Bacc		CG1142
NM_001273031	Bacc		CG11753
NM_167633	bnb		CG11777
NM_167634	bnb		CG11902
NM_167635	bnb		CG12010
NM_078682	bnb		CG12025
NM_001274977	brm		CG12054
NM_001274978	brm		CG12935
NM_080497	brm		CG13096
NM_080498	brm		CG13155
NM_168641	brm		CG13334
NM_168640	brm		CG13427
NM_164637	Bsg25D		CG13428
NM_164638	Bsg25D		CG13667
NM_057568	Bsg25D		CG14015
NM_001201769	Bsg25D		CG14086
NM_001201770	Bsg25D		CG14088
NM_001273164	Bsg25D		CG14111
NM_001273163	Bsg25D		CG14135
NM_001014623	btsz		CG14505
NM_135075	Bub1		CG14764
NM_001298693	Bub1		CG14868
NM_001298692	Bub1		CG15012
NM_136745	Caf1-105		CG15908
NM_001275501	Calr		CG17078
NM_079569	Calr		CG18539
NM_142202	Ccm3		CG18540
NM_001274161	CG10073		CG2862
NM_136053	CG10338		CG2906
NM_001299127	CG10338		CG2915
NM_136052	CG10383		CG30015
NM_001299126	CG10383		CG30161
NM_001170257	CG10669		CG30431
NM_143131	CG10669		CG30432
NM_137417	CG10931		CG31053
NM_137594	CG11018		CG31368
NM_176415	CG1142		CG3213
NM_141552	CG11753		CG32228
NM_001275448	CG11753		CG32318
NM_001275447	CG11753		CG32856
NM_165776	CG11777		CG33057
NM_143132	CG11902		CG33156
NM_168030	CG12010		CG33228
NM_001299978	CG12025		CG33463
NM_139414	CG12025		CG34207
NM_001274367	CG12025		CG34208
NM_170545	CG12054		CG34214
NM_001273943	CG12935		CG34425
NM_136765	CG12935		CG3505
NM_001298828	CG13096		CG3995
NM_135392	CG13096		CG42366
NM_136926	CG13155		CG42489
NM_001259372	CG13334		CG4287
NM_137044	CG13334		CG43131
NM_137642	CG13427		CG43203
NM_001259514	CG13428		CG44296
NM_137643	CG13428		CG4592
NM_168274	CG13667		CG4806
NM_139963	CG13667		CG5002
NM_135093	CG14015		CG5199
NM_140845	CG14086		CG5516
NM_140843	CG14088		CG5715
NM_140379	CG14111		CG6136
NM_001274792	CG14135		CG6843
NM_140238	CG14135		CG6962
NM_001043093	CG14505		CG7461
NM_001259475	CG14505		CG7637
NM_176103	CG14764		CG7841
NM_001259268	CG14764		CG7857
NM_001299244	CG14764		CG8281
NM_142201	CG14868		CG8419
NM_001169876	CG15012		CG8501
NM_136376	CG15908		CG8837
NM_001272882	CG17078		CG9410
NM_001272883	CG17078		CG9427
NM_001272881	CG17078		CG9775
NM_134668	CG17078		Chro
NM_001299639	CG18539		ci
NM_137471	CG18539		cN-IIIB
NM_137472	CG18540		colt
NM_134867	CG2862		COX7C
NM_164500	CG2862		crb
NM_001273035	CG2862		Cul4
NM_165576	CG2906		CycC
NM_001103755	CG2906		CycT
NM_165577	CG2915		Cyp6a22
NM_136494	CG2915		cype
NM_001103793	CG30015		Cys
NM_138109	CG30161		dbe
NM_136367	CG30431		Dhod
NM_165467	CG30432		E(Pc)
NM_170357	CG31053		eIF2gamma
NM_206476	CG31368		eIF3f2
NM_169439	CG31368		Elba2
NM_134943	CG3213		EloA
NM_168839	CG32228		Elys
NM_206230	CG32318		ERR
NM_001202300	CG32856		Fdx2
NM_169692	CG32856		Fign
NM_001300051	CG33057		gdl
NM_176299	CG33057		gdl-ORF39
NM_001103832	CG33156		Gpo1
NM_176168	CG33156		Grasp65
NM_176165	CG33156		grh
NM_001299925	CG33228		Hel25E
NM_206218	CG33228		Hip14
NM_206124	CG33463		HLH54F
NM_001103940	CG34207		hll
NM_001103943	CG34208		HnRNP-K
NM_001103974	CG34214		hth
NM_001104213	CG34425		insv
NM_142123	CG3505		janA
NM_142334	CG3995		janB
NM_001273378	CG42366		jumu
NM_164876	CG42366		Klp61F
NM_001275449	CG42489		koi
NM_001170155	CG4287		l(2)dtl
NM_142257	CG4287		l(3)L1231
NM_001259995	CG43131		l(3)neo43
NM_001260265	CG43203		Lam
NM_001299341	CG44296		lambdaTry
NM_001273377	CG4592		link
NM_135480	CG4592		lncRNA:CR30055
NM_138111	CG4806		lncRNA:CR42651
NM_137418	CG5002		lncRNA:CR42721
NM_140970	CG5199		lncRNA:CR43887
NM_001275183	CG5199		lncRNA:CR44120
NM_001202299	CG5516		lncRNA:CR44121
NM_142258	CG5516		lncRNA:CR44504
NM_142985	CG5715		lncRNA:CR44652
NM_001275671	CG6136		lncRNA:CR44676
NM_001202295	CG6136		lncRNA:CR44677
NM_142203	CG6136		lncRNA:CR44930
NM_140815	CG6843		lncRNA:CR44985
NM_141867	CG6962		lncRNA:CR45153
NM_137565	CG7461		lncRNA:CR45270
NM_001299682	CG7461		lncRNA:CR45446
NM_136766	CG7637		lncRNA:CR45593
NM_140513	CG7841		lncRNA:CR45916
NM_001274947	CG7841		lncRNA:CR45940
NM_140512	CG7857		lola
NM_139904	CG8281		mag
NM_135349	CG8419		MED31
NM_136927	CG8501		MESR4
NM_001298653	CG8837		mi
NM_134920	CG8837		mino
NM_165481	CG9410		mir-286
NM_001273802	CG9410		mir-3
NM_136377	CG9410		mir-309
NM_001275500	CG9427		mir-4
NM_001170036	CG9775		mir-4984
NM_141225	CG9775		mir-5
NM_169012	CG9775		mir-6-1
NM_001275328	CG9775		mir-6-2
NM_168976	Chro		mir-6-3
NM_168975	Chro		mir-7
NM_001275297	Chro		mir-9a
NM_001300221	Chro		mkg-p
NM_141169	Chro		Mkk4
NM_001258472	ci		mms4
NM_001258473	ci		mod(mdg4)
NM_079878	ci		Mon1
NM_138051	cN-IIIB		MRG15
NM_057873	colt		mRpS2
NM_205894	colt		msb1l
NM_176118	COX7C		mud
NM_001299340	COX7C		Ncoa6
NM_144140	COX7C		Nepl4
NM_001299339	COX7C		nito
NM_001260355	crb		Nrt
NM_001043286	crb		ocn
NM_001275980	crb		Oseg6
NM_079756	crb		oys
NM_001169613	Cul4		Patr-1
NM_136508	Cul4		pbl
NM_057500	CycC		Pcf11
NM_206395	CycT		pcs
NM_079403	CycT		Pepck2
NM_001275064	CycT		Pfdn6
NM_001275063	CycT		pgc
NM_001299503	Cyp6a22		Pgk
NM_001299502	Cyp6a22		PI31
NM_143818	Cyp6a22		Pldn
NM_080526	cype		PlexA
NM_001258957	cype		PNUTS
NM_001258956	cype		Pof
NM_057508	Cys		pont
NM_057892	dbe		PR-Set7
NM_057876	Dhod		pre-lola-G
NM_134311	Dhod		pre-mod(mdg4)-AB
NM_165836	E(Pc)		pre-mod(mdg4)-AD
NM_001273966	E(Pc)		pre-mod(mdg4)-AE
NM_001275658	eIF2gamma		pre-mod(mdg4)-C
NM_169630	eIF2gamma		pre-mod(mdg4)-E
NM_169629	eIF2gamma		pre-mod(mdg4)-U
NM_136366	eIF3f2		pre-mod(mdg4)-V
NM_134847	Elba2		pre-mod(mdg4)-W
NM_142878	EloA		pre-mod(mdg4)-X
NM_170061	EloA		pre-mod(mdg4)-Y
NM_001298525	Elys		Psf1
NM_134496	Elys		Ptr
NM_139926	ERR		RabX1
NM_168258	ERR		Rad1
NM_139632	Fdx2		Rad60
NM_134919	Fign		Ranbp21
NM_001273066	Fign		Rap1
NM_001274948	gdl		Ravus
NM_001300142	gdl		Rbf2
NM_001031956	gdl		Rbp
NM_001031955	gdl-ORF39		Rep
NM_137219	Gpo1		retn
NM_140903	Grasp65		Rif1
NM_057497	grh		rin
NM_057494	grh		Roe1
NM_057496	grh		Rpi
NM_057495	grh		RpL18A
NM_164648	Hel25E		Rtnl2
NM_164647	Hel25E		Sac1
NM_164646	Hel25E		Sardh
NM_001273171	Hel25E		scaRNA:MeU5-C46
NM_140567	Hip14		Sep5
NM_001274982	Hip14		Set
NM_001274981	Hip14		sigmar
NM_057954	HLH54F		Sin3A
NM_135852	hll		Sirt6
NM_206183	HnRNP-K		sisRNA:CR46357
NM_057230	hth		sisRNA:CR46358
NM_057229	hth		slam
NM_057228	hth		SLC5A11
NM_001031999	hth		slif
NM_134846	insv		slx1
NM_001298637	insv		smo
NM_176585	janA		smog
NM_176586	janA		SNCF
NM_206588	janA		snoRNA:lola-a
NM_057236	janB		snoRNA:lola-b
NM_079578	jumu		snoRNA:lola-c
NM_057470	Klp61F		snoRNA:lola-d
NM_136396	koi		snoRNA:Psi18S-525k
NM_001273811	koi		SpdS
NM_001273810	koi		spi
NM_165492	koi		sqd
NM_080132	l(2)dtl		Sr-CII
NM_142122	l(3)L1231		Sry-alpha
NM_001260175	l(3)L1231		Sry-beta
NM_001300399	l(3)L1231		Ssb-c31a
NM_001275660	l(3)neo43		Ssl1
NM_142186	l(3)neo43		Su(var)3-7
NM_057268	Lam		Su(var)3-9
NM_001298700	Lam		Su(z)12
NM_001258964	Lam		sub
NM_001258963	Lam		Sws1
NM_136829	lambdaTry		T3dh
NM_137043	link		Taf10b
NR_037740	lncRNA:CR30055		TbCMF46
NR_037739	lncRNA:CR30055		ubl
NR_124526	lncRNA:CR30055		udd
NR_073987	lncRNA:CR42651		Ugt305A1
NR_048332	lncRNA:CR42721		UQCR-C1
NR_037752	lncRNA:CR42721		wde
NR_073924	lncRNA:CR43887		wech
NR_073741	lncRNA:CR44120		Ythdc1
NR_073742	lncRNA:CR44121		Z600
NR_124627	lncRNA:CR44504		ZIPIC
NR_124664	lncRNA:CR44652
NR_125007	lncRNA:CR44676
NR_125006	lncRNA:CR44677
NR_125087	lncRNA:CR44930
NR_124085	lncRNA:CR44985
NR_124714	lncRNA:CR45153
NR_124603	lncRNA:CR45270
NR_124604	lncRNA:CR45270
NR_124605	lncRNA:CR45270
NR_124950	lncRNA:CR45446
NR_125086	lncRNA:CR45593
NR_125085	lncRNA:CR45593
NR_133280	lncRNA:CR45916
NR_133275	lncRNA:CR45940
NM_206085	lola
NM_176134	lola
NM_176135	lola
NM_176133	lola
NM_176138	lola
NM_176139	lola
NM_176136	lola
NM_170623	lola
NM_170622	lola
NM_170621	lola
NM_170620	lola
NM_176140	lola
NM_001032229	lola
NM_170619	lola
NM_140972	mag
NM_141226	MED31
NM_001259979	MED31
NM_169013	MED31
NM_001275329	MED31
NM_001300230	MED31
NM_001103889	MESR4
NM_001299608	MESR4
NM_001299609	MESR4
NM_079051	MESR4
NM_137959	mi
NM_170359	mino
NM_170358	mino
NR_048162	mir-286
NR_048164	mir-3
NR_048166	mir-309
NR_048160	mir-4
NR_047920	mir-4984
NR_048158	mir-5
NR_048156	mir-6-1
NR_048153	mir-6-2
NR_048150	mir-6-3
NR_048184	mir-7
NR_048299	mir-9a
NM_001300052	mkg-p
NM_168272	mkg-p
NM_139962	mkg-p
NM_058005	Mkk4
NM_001170080	Mkk4
NM_001275446	Mkk4
NM_136767	mms4
NM_176523	mod(mdg4)
NM_176524	mod(mdg4)
NM_176525	mod(mdg4)
NM_176526	mod(mdg4)
NM_135024	Mon1
NM_001275659	MRG15
NM_142185	MRG15
NM_078749	mRpS2
NM_136147	msb1l
NM_167400	mud
NM_001272615	mud
NM_001272616	mud
NM_167399	mud
NM_080495	mud
NM_001258737	mud
NM_001258736	mud
NM_001103618	Ncoa6
NM_135077	Ncoa6
NM_001258955	Ncoa6
NM_135175	Nepl4
NM_165579	nito
NM_136495	nito
NM_001299245	nito
NM_168682	Nrt
NM_079839	ocn
NM_137582	Oseg6
NM_001299336	oys
NM_001299338	oys
NM_136702	oys
NM_142335	Patr-1
NM_001300440	Patr-1
NM_001104070	pbl
NM_079241	pbl
NM_168241	pbl
NM_001299501	Pcf11
NM_001299500	Pcf11
NM_001169683	Pcf11
NM_001169682	Pcf11
NM_137155	Pcf11
NM_001202002	Pcf11
NM_001299499	Pcf11
NM_137166	pcs
NM_001103897	Pepck2
NM_001275150	Pfdn6
NM_140902	Pfdn6
NM_001103941	pgc
NM_001103942	pgc
NM_001299786	pgc
NM_001273030	Pgk
NM_001273029	Pgk
NM_001273027	Pgk
NM_001273028	Pgk
NM_165854	PI31
NM_165855	PI31
NM_001273976	PI31
NM_001273978	PI31
NM_136871	PI31
NM_140237	Pldn
NM_001258499	PlexA
NM_079898	PlexA
NM_166805	PlexA
NM_166804	PlexA
NM_001014454	PNUTS
NM_001014453	PNUTS
NM_001014455	PNUTS
NM_001272921	PNUTS
NM_166682	Pof
NM_001259569	Pof
NM_079127	Pof
NM_144351	pont
NM_001260171	PR-Set7
NM_169577	PR-Set7
NM_142097	PR-Set7
NM_001273941	pre-lola-G
NM_001299359	pre-lola-G
NM_001300521	pre-mod(mdg4)-AB
NM_001316594	pre-mod(mdg4)-AB
NM_001316596	pre-mod(mdg4)-AD
NM_001202330	pre-mod(mdg4)-AD
NM_001202331	pre-mod(mdg4)-AE
NM_001316602	pre-mod(mdg4)-AE
NM_001300524	pre-mod(mdg4)-C
NM_001316593	pre-mod(mdg4)-C
NM_001300522	pre-mod(mdg4)-E
NM_001300523	pre-mod(mdg4)-E
NM_001316595	pre-mod(mdg4)-E
NM_001316599	pre-mod(mdg4)-U
NM_001202334	pre-mod(mdg4)-U
NM_001347766	pre-mod(mdg4)-U
NM_001202333	pre-mod(mdg4)-V
NM_001316601	pre-mod(mdg4)-V
NM_001347765	pre-mod(mdg4)-V
NM_001316598	pre-mod(mdg4)-W
NM_001202332	pre-mod(mdg4)-W
NM_001202328	pre-mod(mdg4)-X
NM_001316600	pre-mod(mdg4)-X
NM_001202329	pre-mod(mdg4)-Y
NM_001316597	pre-mod(mdg4)-Y
NM_138242	Psf1
NM_001273794	Ptr
NM_001273793	Ptr
NM_001259217	Ptr
NM_001259216	Ptr
NM_136365	Ptr
NM_079974	RabX1
NM_058092	Rad1
NM_001275937	Rad60
NM_001275938	Rad60
NM_142877	Rad60
NM_001275940	Rad60
NM_001275939	Rad60
NM_001170227	Rad60
NM_001298524	Ranbp21
NM_134495	Ranbp21
NM_057509	Rap1
NM_001202094	Rap1
NM_001274366	Rap1
NM_169498	Ravus
NM_079648	Rbf2
NM_001275673	Rbp
NM_001275672	Rbp
NM_001170149	Rbp
NM_001202298	Rbp
NM_001202297	Rbp
NM_001316579	Rbp
NM_169654	Rbp
NM_169653	Rbp
NM_169652	Rbp
NM_058072	Rep
NM_001299845	retn
NM_166120	Rif1
NM_080168	rin
NM_169533	rin
NM_169532	rin
NM_137042	Roe1
NM_001259551	Rpi
NM_166594	Rpi
NM_079050	RpL18A
NM_001260035	Rtnl2
NM_079539	Rtnl2
NM_001202087	Sac1
NM_138243	Sac1
NM_137419	Sardh
NR_001999	scaRNA:MeU5-C46
NM_165578	Sep5
NM_143704	Sep5
NM_142181	Set
NM_166621	sigmar
NM_166622	sigmar
NM_137976	sigmar
NM_001259353	Sin3A
NM_001201983	Sin3A
NM_141733	Sirt6
NR_163208	sisRNA:CR46357
NR_163209	sisRNA:CR46358
NM_001298739	slam
NM_135176	slam
NM_135348	SLC5A11
NM_168977	slif
NM_141227	slx1
NM_078719	smo
NM_001273127	smog
NM_164600	smog
NM_001014465	smog
NM_001258953	smog
NM_001258952	smog
NM_140378	SNCF
NR_048082	snoRNA:lola-a
NR_048083	snoRNA:lola-b
NR_048084	snoRNA:lola-c
NR_048085	snoRNA:lola-d
NR_003755	snoRNA:Psi18S-525k
NM_141664	SpdS
NM_169298	SpdS
NM_001260076	SpdS
NM_001032110	spi
NM_057561	spi
NM_134291	spi
NM_001260159	sqd
NM_143952	sqd
NM_206481	sqd
NM_169528	sqd
NM_169529	sqd
NM_079981	Sr-CII
NM_079841	Sry-alpha
NM_001316561	Sry-alpha
NM_079840	Sry-beta
NM_001316522	Sry-beta
NM_057788	Ssb-c31a
NM_001275298	Ssl1
NM_141170	Ssl1
NM_001170130	Su(var)3-7
NM_079618	Su(var)3-7
NM_079633	Su(var)3-9
NM_168826	Su(z)12
NM_143802	Su(z)12
NM_001299619	sub
NM_137416	sub
NM_001103591	Sws1
NM_057861	T3dh
NM_058070	Taf10b
NM_135481	TbCMF46
NM_136395	ubl
NM_001316410	udd
NM_136509	udd
NM_001274465	Ugt305A1
NM_144446	Ugt305A1
NM_142144	UQCR-C1
NM_169607	UQCR-C1
NM_136764	wde
NM_001144143	wech
NM_001144142	wech
NM_139554	Ythdc1
NM_168029	Ythdc1
NM_079359	Z600
NM_143508	ZIPIC

## Sheet: e. h4k8ac_c14a
Transcript ID	Gene ID		uniqueGenes
NM_080485	128up		128up
NM_169797	14-3-3epsilon		14-3-3epsilon
NM_169796	14-3-3epsilon		18w
NM_169799	14-3-3epsilon		312
NM_169798	14-3-3epsilon		4E-T
NM_057466	18w		5-HT2A
NM_138261	312		7B2
NM_001274325	312		a10
NM_001272149	4E-T		A16
NM_166797	4E-T		Aatf
NM_166798	4E-T		ABCB7
NM_166796	4E-T		ABCD
NM_001170034	5-HT2A		Abp1
NM_001170035	5-HT2A		abs
NM_079499	5-HT2A		Ac3
NM_001104214	5-HT2A		Ac78C
NM_169011	5-HT2A		Acbp1
NM_001014608	7B2		ACC
NM_138986	7B2		AcCoAS
NM_079397	a10		Acf
NM_135754	A16		achi
NM_135222	Aatf		Achl
NM_167902	ABCB7		Acox57D-d
NM_167903	ABCB7		Acox57D-p
NM_143649	ABCD		Acp26Aa
NM_166740	ABCD		Acp29AB
NM_166736	ABCD		Acp95EF
NM_166737	ABCD		Acsl
NM_166738	ABCD		Actn
NM_140400	Abp1		ACXD
NM_079496	abs		Acyp
NM_136272	Ac3		Acyp2
NM_001014496	Ac3		Ada
NM_001259928	Ac78C		Ada1-2
NM_001298815	Acbp1		Ada2a
NM_135343	Acbp1		Ada2b
NM_001103756	ACC		Adat1
NM_136498	ACC		ADD1
NM_001299248	ACC		Adf1
NM_165581	ACC		Adk2
NM_001014599	AcCoAS		AdSL
NM_168894	AcCoAS		AdSS
NM_080486	Acf		Aduk
NM_165912	achi		Aef1
NM_165911	achi		aft
NM_001299423	achi		Afti
NM_137120	Achl		ago
NM_001299490	Achl		Agpat2
NM_079079	Acox57D-d		Agpat3
NM_001299748	Acox57D-p		Agpat4
NM_079078	Acox57D-p		AhcyL1
NM_057296	Acp26Aa		AIF
NM_078788	Acp29AB		AIMP1
NM_080159	Acp95EF		AIMP2
NM_001014511	Acsl		AIMP3
NM_166920	Actn		Akh
NM_001272235	Actn		AkhR
NM_058136	Actn		Akt1
NM_058137	Actn		Aladin
NM_138984	ACXD		AlaRS-m
NM_001274391	ACXD		Alg1
NM_001298987	Acyp		Alg11
NM_078839	Acyp		Alg2
NM_142234	Acyp2		Alh
NM_001275683	Acyp2		ALiX
NM_141609	Ada		Alp1
NM_164980	Ada1-2		Alp10
NM_001170174	Ada2a		Alp9
NM_001014637	Ada2a		alpha-Est2
NM_001014634	Ada2a		alpha-Est3
NM_001014636	Ada2a		alpha-Est4
NM_001014635	Ada2a		alpha-Est5
NM_001031980	Ada2b		alpha-Est6
NM_001275438	Ada2b		alpha-Man-Ia
NM_141516	Ada2b		alpha-Man-Ic
NM_135832	Adat1		alpha-Man-IIb
NM_001273521	Adat1		alpha-Spec
NM_165856	ADD1		alphaCOP
NM_001299394	ADD1		alphaTub84B
NM_136872	ADD1		alphaTub84D
NM_001273801	Adf1		Alr
NM_206028	Adf1		Ama
NM_165480	Adf1		Amacr
NM_165479	Adf1		amx
NM_079112	Adk2		ana1
NM_142329	AdSL		ana2
NM_142661	AdSS		ana3
NM_141625	Aduk		Ance
NM_169265	Aduk		Ance-2
NM_079476	Aef1		anchor
NM_168903	Aef1		angel
NM_168904	Aef1		Ank
NM_001275228	Aef1		anne
NM_058065	aft		AnxB11
NM_001260173	Afti		aop
NM_001260172	Afti		Aos1
NM_142098	Afti		AP-2alpha
NM_001370051	Afti		AP-2mu
NM_079198	ago		AP-2sigma
NM_168072	ago		APC10
NM_168073	ago		Apc2
NM_001169441	Agpat2		Apf
NM_135387	Agpat2		aph-1
NM_140631	Agpat3		aPKC
NM_168662	Agpat3		apolpp
NM_168661	Agpat3		apt
NM_001259864	Agpat3		Arc1
NM_140630	Agpat4		Arc2
NM_168660	Agpat4		Arc42
NM_001275013	Agpat4		Archease
NM_139489	AhcyL1		Arf102F
NM_164456	AIF		Arf51F
NM_134805	AIF		Arf79F
NM_001272978	AIF		ArfGAP1
NM_136582	AIMP1		ArfGAP3
NM_140525	AIMP2		Arfip
NM_206375	AIMP2		ArgRS-m
NM_145193	AIMP3		Arl1
NM_079194	Akh		Arl2
NM_164705	AkhR		Arl4
NM_058039	AkhR		Arl5
NM_205917	AkhR		Arl6IP1
NM_001273220	AkhR		Arl8
NM_169706	Akt1		arm
NM_169705	Akt1		Arp1
NM_169707	Akt1		Arp2
NM_001300425	Akt1		Arp3
NM_001300424	Akt1		Arp5
NM_132329	Aladin		Arp53D
NM_001298120	Aladin		Arp6
NM_079208	AlaRS-m		Arpc1
NM_142405	Alg1		Arpc2
NM_001275253	Alg11		Arpc3A
NM_141083	Alg11		Arpc5
NM_139515	Alg2		arr
NM_169170	Alh		Arr2
NM_169172	Alh		Art1
NM_001170065	Alh		Art2
NM_001170066	Alh		Art3
NM_001275402	Alh		Art7
NM_001275401	Alh		Art8
NM_001104227	Alh		aru
NM_001104228	Alh		arx
NM_143325	ALiX		Asap
NM_141058	Alp1		Asator
NM_001275230	Alp1		Asciz
NM_139719	Alp10		asf1
NM_001300015	Alp9		ash1
NM_139720	Alp9		ash2
NM_079544	alpha-Est2		Ask1
NM_001275416	alpha-Est2		AsnRS
NM_001170069	alpha-Est3		asp
NM_001300281	alpha-Est3		AspRS
NM_001275415	alpha-Est3		asrij
NM_079542	alpha-Est4		asRNA:CR11538
NM_001260036	alpha-Est5		asRNA:CR31144
NM_079541	alpha-Est5		asRNA:CR31429
NM_079538	alpha-Est6		asRNA:CR42254
NM_206675	alpha-Man-Ia		asRNA:CR42547
NM_206676	alpha-Man-Ia		asRNA:CR43425
NM_206672	alpha-Man-Ia		asRNA:CR43430
NM_206673	alpha-Man-Ia		asRNA:CR43467
NM_206674	alpha-Man-Ia		asRNA:CR43468
NM_167223	alpha-Man-Ia		asRNA:CR43469
NM_170452	alpha-Man-Ic		asRNA:CR43470
NM_142237	alpha-Man-IIb		asRNA:CR43471
NM_057391	alpha-Spec		asRNA:CR43480
NM_001274359	alpha-Spec		asRNA:CR43683
NM_001274358	alpha-Spec		asRNA:CR43723
NM_001274357	alpha-Spec		asRNA:CR43730
NM_058047	alphaCOP		asRNA:CR43786
NM_167908	alphaCOP		asRNA:CR43809
NM_057424	alphaTub84B		asRNA:CR43824
NM_079540	alphaTub84D		asRNA:CR43864
NM_134509	Alr		asRNA:CR43866
NM_001272802	Alr		asRNA:CR43872
NM_176412	Ama		asRNA:CR43889
NM_057231	Ama		asRNA:CR43906
NM_001273709	Amacr		asRNA:CR43933
NM_136210	Amacr		asRNA:CR43944
NM_079905	amx		asRNA:CR43957
NM_001258662	amx		asRNA:CR44018
NM_170148	ana1		asRNA:CR44029
NM_143011	ana1		asRNA:CR44030
NM_001299287	ana2		asRNA:CR44031
NM_136571	ana2		asRNA:CR44045
NM_136921	ana3		asRNA:CR44046
NM_001298986	Ance		asRNA:CR44067
NM_165070	Ance		asRNA:CR44083
NM_057698	Ance		asRNA:CR44093
NM_176028	Ance-2		asRNA:CR44095
NM_140741	anchor		asRNA:CR44114
NM_001275066	anchor		asRNA:CR44119
NM_057856	angel		asRNA:CR44134
NM_001169348	Ank		asRNA:CR44147
NM_175927	Ank		asRNA:CR44155
NM_175926	Ank		asRNA:CR44160
NM_175928	Ank		asRNA:CR44169
NM_001272114	anne		asRNA:CR44182
NM_001103379	anne		asRNA:CR44266
NM_205865	anne		asRNA:CR44275
NM_166731	anne		asRNA:CR44291
NM_166732	anne		asRNA:CR44368
NM_166733	anne		asRNA:CR44372
NM_166730	anne		asRNA:CR44390
NM_166728	anne		asRNA:CR44599
NM_166729	anne		asRNA:CR44653
NM_078646	AnxB11		asRNA:CR44690
NM_001272688	AnxB11		asRNA:CR44724
NM_001272689	AnxB11		asRNA:CR44793
NM_001272686	AnxB11		asRNA:CR44807
NM_001272685	AnxB11		asRNA:CR44841
NM_164457	aop		asRNA:CR44847
NM_078731	aop		asRNA:CR44850
NM_001272981	aop		asRNA:CR44911
NM_001272980	aop		asRNA:CR44960
NM_001272979	aop		asRNA:CR44989
NM_141941	Aos1		asRNA:CR44995
NM_205885	AP-2alpha		asRNA:CR44996
NM_057471	AP-2alpha		asRNA:CR45007
NM_001170215	AP-2mu		asRNA:CR45016
NM_142792	AP-2mu		asRNA:CR45026
NM_170015	AP-2mu		asRNA:CR45044
NM_142704	AP-2sigma		asRNA:CR45124
NM_137379	APC10		asRNA:CR45126
NM_058082	Apc2		asRNA:CR45132
NM_001347815	Apc2		asRNA:CR45135
NM_001347814	Apc2		asRNA:CR45140
NM_164880	Apf		asRNA:CR45149
NM_134866	aph-1		asRNA:CR45152
NM_001273034	aph-1		asRNA:CR45160
NM_080153	aPKC		asRNA:CR45202
NM_001043076	aPKC		asRNA:CR45257
NM_001043080	aPKC		asRNA:CR45260
NM_001272156	apolpp		asRNA:CR45264
NM_001297792	apolpp		asRNA:CR45330
NM_001297791	apolpp		asRNA:CR45343
NM_079895	apolpp		asRNA:CR45350
NM_057832	apt		asRNA:CR45366
NM_137111	Arc1		asRNA:CR45367
NM_137112	Arc2		asRNA:CR45397
NM_142583	Arc42		asRNA:CR45467
NM_142718	Archease		asRNA:CR45501
NM_001272158	Arf102F		asRNA:CR45738
NM_079892	Arf102F		asRNA:CR45778
NM_166090	Arf51F		asRNA:CR45797
NM_166091	Arf51F		asRNA:CR45801
NM_166089	Arf51F		asRNA:CR45814
NM_166088	Arf51F		asRNA:CR45822
NM_079027	Arf51F		asRNA:CR45831
NM_168970	Arf79F		asRNA:CR45865
NM_168972	Arf79F		asRNA:CR45873
NM_168971	Arf79F		asRNA:CR45885
NM_168973	Arf79F		asRNA:CR45886
NM_001275296	Arf79F		asRNA:CR45891
NM_001104197	Arf79F		asRNA:CR45892
NM_001104198	Arf79F		asRNA:CR45894
NM_057607	Arf79F		asRNA:CR45895
NM_079316	ArfGAP1		asRNA:CR45908
NM_001274832	ArfGAP1		asRNA:CR45912
NM_168955	ArfGAP3		asRNA:CR45925
NM_141152	ArfGAP3		asRNA:CR45927
NM_001275288	ArfGAP3		asRNA:CR45929
NM_001275287	ArfGAP3		asRNA:CR45943
NM_001275289	ArfGAP3		asRNA:CR45952
NM_001104193	ArfGAP3		asRNA:CR45960
NM_001104194	ArfGAP3		asRNA:CR45968
NM_141801	Arfip		asRNA:CR45969
NM_001275422	ArgRS-m		asRNA:CR45970
NM_141488	ArgRS-m		asRNA:CR46012
NM_079374	Arl1		asRNA:CR46029
NM_057538	Arl2		asRNA:CR46050
NM_001272118	Arl4		asRNA:CR46068
NM_001258479	Arl4		asRNA:CR46070
NM_143648	Arl4		asRNA:CR46081
NM_139944	Arl5		asRNA:CR46089
NM_142313	Arl6IP1		asRNA:CR46093
NM_001275718	Arl6IP1		asRNA:CR46104
NM_001300297	Arl8		asRNA:CR46107
NM_001300296	Arl8		asRNA:CR46128
NM_141512	Arl8		asRNA:CR46133
NM_166912	arm		asRNA:CR46138
NM_206605	arm		asRNA:CR46145
NM_001272220	arm		asRNA:CR46264
NM_057317	arm		asRNA:CR46266
NM_057318	arm		Asx
NM_134273	arm		Atac1
NM_079607	Arp1		Atac2
NM_001103531	Arp2		Ate1
NM_001272692	Arp2		Atet
NM_078648	Arp2		Atf-2
NM_001274630	Arp3		Atg1
NM_079244	Arp3		Atg101
NM_142427	Arp5		Atg12
NM_001275768	Arp5		Atg13
NM_057689	Arp53D		Atg14
NM_078610	Arp6		Atg16
NM_057248	Arpc1		Atg18a
NM_165063	Arpc1		Atg2
NM_136189	Arpc2		Atg3
NM_001299173	Arpc2		Atg4b
NM_169675	Arpc3A		Atg9
NM_142241	Arpc3A		atk
NM_134849	Arpc5		atms
NM_001273016	Arpc5		ATP6AP2
NM_079998	arr		ATPsynbeta
NM_079252	Arr2		ATPsynC
NM_141760	Art1		ATPsynD
NM_001298671	Art2		ATPsynE
NM_134977	Art2		ATPsynO
NM_169623	Art3		att-ORFB
NM_142177	Art3		Atu
NM_137909	Art7		Atx-1
NM_135634	Art8		aurA
NM_164395	aru		aux
NM_078725	aru		ave
NM_140814	arx		awd
NM_001014504	Asap		Axn
NM_001169614	Asap		axo
NM_001299254	Asap		Axs
NM_001272125	Asator		az2
NM_001272126	Asator		babo
NM_143667	Asator		Bacc
NM_166765	Asator		baf
NM_139519	Asciz		bai
NM_001274428	Asciz		Balat
NM_079439	asf1		ball
NM_001202202	asf1		Bap111
NM_079436	ash1		Bap170
NM_001259905	ash1		Bap55
NM_170160	ash2		barc
NM_176558	ash2		barr
NM_001260363	ash2		BBIP1
NM_206518	Ask1		BBS8
NM_057741	Ask1		BBS9
NM_001273632	AsnRS		bc10
NM_136104	AsnRS		BCAS2
NM_079764	asp		bdg
NM_001274001	AspRS		BEAF-32
NM_057261	AspRS		beag
NM_137889	asrij		bel
NM_001274214	asrij		beta'COP
NR_133226	asRNA:CR11538		beta3GalTII
NR_037759	asRNA:CR31144		beta4GalNAcTA
NR_048349	asRNA:CR31429		beta4GalNAcTB
NR_048348	asRNA:CR31429		beta4GalT7
NR_048350	asRNA:CR31429		betaggt-I
NR_133121	asRNA:CR42254		betaGlu
NR_133122	asRNA:CR42254		Bgb
NR_133120	asRNA:CR42254		BHD
NR_033161	asRNA:CR42547		BI-1
NR_047711	asRNA:CR43425		bib
NR_048145	asRNA:CR43430		bic
NR_048080	asRNA:CR43467		bif
NR_048081	asRNA:CR43467		Bili
NR_048099	asRNA:CR43468		Bin1
NR_073873	asRNA:CR43469		bin3
NR_048098	asRNA:CR43469		bip2
NR_048233	asRNA:CR43470		Bka
NR_048234	asRNA:CR43470		Blm
NR_048398	asRNA:CR43471		Blos1
NR_047706	asRNA:CR43480		Blos3
NR_047707	asRNA:CR43480		Blos4
NR_073752	asRNA:CR43683		blot
NR_073855	asRNA:CR43723		blp
NR_073854	asRNA:CR43723		blw
NR_124571	asRNA:CR43730		bmm
NR_073892	asRNA:CR43786		bnb
NR_073816	asRNA:CR43809		bnk
NR_073721	asRNA:CR43824		BobA
NR_123771	asRNA:CR43864		boca
NR_073628	asRNA:CR43864		BOD1
NR_073730	asRNA:CR43866		boi
NR_073956	asRNA:CR43872		bon
NR_073953	asRNA:CR43889		bonsai
NR_073627	asRNA:CR43906		bora
NR_125035	asRNA:CR43933		bou
NR_125034	asRNA:CR43933		brat
NR_073958	asRNA:CR43944		Brca2
NR_073611	asRNA:CR43957		Brd8
NR_073612	asRNA:CR43957		Brf
NR_073995	asRNA:CR44018		brm
NR_123750	asRNA:CR44029		Bro
NR_073620	asRNA:CR44029		Bruce
NR_123752	asRNA:CR44030		BRWD3
NR_073622	asRNA:CR44030		Bsg
NR_073621	asRNA:CR44030		Bsg25D
NR_073624	asRNA:CR44031		bsk
NR_073625	asRNA:CR44031		BtbVII
NR_074065	asRNA:CR44045		Btk29A
NR_074066	asRNA:CR44046		btn
NR_074067	asRNA:CR44046		btsz
NR_073901	asRNA:CR44067		btz
NR_073770	asRNA:CR44083		Bub1
NR_073985	asRNA:CR44093		Bub3
NR_074015	asRNA:CR44095		BubR1
NR_073695	asRNA:CR44114		bug
NR_073740	asRNA:CR44119		Bug22
NR_073978	asRNA:CR44134		BuGZ
NR_073707	asRNA:CR44147		bur
NR_073979	asRNA:CR44155		bves
NR_074027	asRNA:CR44160		bwa
NR_073846	asRNA:CR44169		c(2)M
NR_073847	asRNA:CR44169		c(3)G
NR_073758	asRNA:CR44182		ca
NR_123870	asRNA:CR44266		CaBP1
NR_124462	asRNA:CR44275		cact
NR_125117	asRNA:CR44291		cactin
NR_133118	asRNA:CR44368		Cad88C
NR_124566	asRNA:CR44372		Cad96Cb
NR_124567	asRNA:CR44372		Cadps
NR_124586	asRNA:CR44390		Caf1-105
NR_124587	asRNA:CR44390		Caf1-55
NR_124233	asRNA:CR44599		cag
NR_124665	asRNA:CR44653		cal1
NR_123777	asRNA:CR44690		CalpB
NR_124675	asRNA:CR44724		CalpC
NR_124091	asRNA:CR44793		Calr
NR_124717	asRNA:CR44807		Cals
NR_123953	asRNA:CR44841		calypso
NR_124241	asRNA:CR44847		CaMKI
NR_124251	asRNA:CR44850		Cand1
NR_124410	asRNA:CR44911		Cap-D2
NR_123910	asRNA:CR44960		Cap-D3
NR_124131	asRNA:CR44989		Cap-G
NR_124174	asRNA:CR44995		Cap-H2
NR_124141	asRNA:CR44996		Caper
NR_124166	asRNA:CR45007		Capr
NR_125134	asRNA:CR45016		cass
NR_125133	asRNA:CR45016		cathD
NR_124801	asRNA:CR45026		cav
NR_124802	asRNA:CR45026		caz
NR_125288	asRNA:CR45044		cbc
NR_123741	asRNA:CR45124		Cby
NR_123746	asRNA:CR45126		Cc2d2a
NR_124483	asRNA:CR45132		Ccdc58
NR_124504	asRNA:CR45135		CCHa1-R
NR_124533	asRNA:CR45140		Cchl
NR_124534	asRNA:CR45140		Ccm3
NR_124676	asRNA:CR45149		CCT1
NR_124677	asRNA:CR45149		CCT2
NR_124697	asRNA:CR45152		CCT3
NR_124790	asRNA:CR45160		CCT4
NR_124476	asRNA:CR45202		CCT5
NR_124142	asRNA:CR45257		CCT6
NR_124149	asRNA:CR45260		CCT8
NR_124520	asRNA:CR45264		CD98hc
NR_124230	asRNA:CR45330		Cdc16
NR_124231	asRNA:CR45330		Cdc27
NR_124145	asRNA:CR45343		Cdc2rk
NR_124720	asRNA:CR45350		Cdc37
NR_124002	asRNA:CR45366		Cdc5
NR_124001	asRNA:CR45367		Cdep
NR_124944	asRNA:CR45397		CdGAPr
NR_124493	asRNA:CR45467		cdi
NR_123961	asRNA:CR45501		Cdk1
NR_124780	asRNA:CR45738		Cdk12
NR_133078	asRNA:CR45778		Cdk2
NR_133503	asRNA:CR45797		Cdk5
NR_133287	asRNA:CR45801		Cdk5alpha
NR_133152	asRNA:CR45814		Cdk7
NR_133183	asRNA:CR45822		Cdk8
NR_133184	asRNA:CR45822		Cdk9
NR_133174	asRNA:CR45831		cdm
NR_133253	asRNA:CR45865		Cds
NR_133196	asRNA:CR45873		Ced-12
NR_133225	asRNA:CR45885		CenB1A
NR_133232	asRNA:CR45886		CenG1A
NR_133405	asRNA:CR45891		Cenp-C
NR_133227	asRNA:CR45892		Cep89
NR_133250	asRNA:CR45894		cer
NR_133251	asRNA:CR45895		Cerk
NR_133252	asRNA:CR45895		Cf2
NR_133347	asRNA:CR45908		Cfp1
NR_133273	asRNA:CR45912		cg
NR_133274	asRNA:CR45912		CG10011
NR_133272	asRNA:CR45912		CG10014
NR_133134	asRNA:CR45925		CG10035
NR_133123	asRNA:CR45927		CG10050
NR_133505	asRNA:CR45929		CG10053
NR_133285	asRNA:CR45943		CG10064
NR_133290	asRNA:CR45952		CG10075
NR_133303	asRNA:CR45960		CG10077
NR_133313	asRNA:CR45968		CG10082
NR_133312	asRNA:CR45969		CG10103
NR_133314	asRNA:CR45970		CG10147
NR_133379	asRNA:CR46012		CG10151
NR_133407	asRNA:CR46029		CG10189
NR_133217	asRNA:CR46050		CG10194
NR_133291	asRNA:CR46068		CG10214
NR_133080	asRNA:CR46070		CG10217
NR_133401	asRNA:CR46081		CG10237
NR_133437	asRNA:CR46089		CG1024
NR_133441	asRNA:CR46093		CG10265
NR_133475	asRNA:CR46104		CG10274
NR_133478	asRNA:CR46107		CG10286
NR_133356	asRNA:CR46128		CG10307
NR_133355	asRNA:CR46128		CG10321
NR_133331	asRNA:CR46133		CG10324
NR_133325	asRNA:CR46138		CG10333
NR_133368	asRNA:CR46145		CG10336
NR_133079	asRNA:CR46264		CG10338
NR_133235	asRNA:CR46266		CG10341
NR_133234	asRNA:CR46266		CG10343
NM_001014527	Asx		CG10353
NM_166057	Asx		CG10366
NM_001274041	Asx		CG10375
NM_001274040	Asx		CG10376
NM_135244	Atac1		CG10383
NM_136045	Atac2		CG10407
NM_058046	Ate1		CG10413
NM_166380	Ate1		CG10417
NM_166379	Ate1		CG10425
NM_001274172	Ate1		CG10431
NM_164580	Atet		CG10445
NM_001103608	Atet		CG10462
NM_001103609	Atet		CG10466
NM_078747	Atet		CG10467
NM_001038884	Atf-2		CG10469
NM_140344	Atg1		CG10470
NM_001169962	Atg1		CG10492
NM_133098	Atg101		CG10495
NM_140294	Atg12		CG10505
NM_141539	Atg13		CG10543
NM_143412	Atg14		CG10555
NM_170434	Atg16		CG10576
NM_170433	Atg16		CG10581
NM_170432	Atg16		CG10584
NM_001144652	Atg16		CG10591
NM_001274636	Atg18a		CG10638
NM_001274635	Atg18a		CG10646
NM_001274637	Atg18a		CG10650
NM_001300048	Atg18a		CG10654
NM_168259	Atg18a		CG10669
NM_139927	Atg18a		CG10672
NM_206301	Atg18a		CG10674
NM_139491	Atg2		CG10730
NM_001274412	Atg2		CG10731
NM_140802	Atg3		CG1074
NM_142195	Atg4b		CG10747
NM_137270	Atg9		CG10764
NM_001274094	Atg9		CG10795
NM_001275184	atk		CG10803
NM_141236	atms		CG10809
NM_141619	ATP6AP2		CG10864
NM_001272152	ATPsynbeta		CG10877
NM_001297790	ATPsynbeta		CG10880
NM_166808	ATPsynbeta		CG10898
NM_170544	ATPsynC		CG10903
NM_170543	ATPsynC		CG10907
NM_001260455	ATPsynC		CG10914
NM_001260454	ATPsynC		CG10915
NM_001260453	ATPsynC		CG10916
NM_143595	ATPsynC		CG10927
NM_079678	ATPsynD		CG10931
NM_001300472	ATPsynD		CG10932
NM_169847	ATPsynD		CG10947
NM_169579	ATPsynE		CG10949
NM_001202292	ATPsynE		CG10958
NM_142099	ATPsynE		CG10973
NM_079634	ATPsynO		CG10979
NM_206523	att-ORFB		CG10984
NM_079516	Atu		CG11007
NM_132128	Atx-1		CG11018
NM_057401	aurA		CG1103
NM_001275315	aux		CG11076
NM_001275314	aux		CG11077
NM_141181	aux		CG11089
NM_166066	ave		CG11109
NM_001300696	awd		CG11110
NM_001300695	awd		CG11125
NM_057413	awd		CG11127
NM_170459	Axn		CG11137
NM_170457	Axn		CG11141
NM_001276168	Axn		CG11170
NM_001144654	Axn		CG11180
NM_079917	axo		CG11200
NM_001274495	axo		CG11210
NM_001274494	axo		CG11247
NM_001274493	axo		CG1129
NM_057429	Axs		CG11309
NM_136445	az2		CG11327
NM_001169621	babo		CG11360
NM_057652	babo		CG11367
NM_057651	babo		CG11396
NM_164498	Bacc		CG11399
NM_134862	Bacc		CG11409
NM_001258921	Bacc		CG11413
NM_001273031	Bacc		CG11414
NM_001273291	baf		CG1142
NM_135332	baf		CG11436
NM_143066	bai		CG11447
NM_136979	Balat		CG11456
NM_170292	ball		CG11523
NM_143251	ball		CG11534
NM_132302	Bap111		CG11537
NM_136372	Bap170		CG11539
NM_137365	Bap55		CG11555
NM_168902	barc		CG11560
NM_141056	barc		CG11563
NM_001299165	barr		CG11583
NM_165317	barr		CG11586
NM_057758	barr		CG11588
NM_001170097	BBIP1		CG11593
NM_134680	BBS8		CG11596
NM_001144255	BBS9		CG11597
NM_139715	bc10		CG11608
NM_143339	BCAS2		CG1161
NM_137220	bdg		CG11617
NM_166121	bdg		CG11656
NM_001299540	bdg		CG11679
NM_176181	bdg		CG11695
NM_001259399	BEAF-32		CG11696
NM_166069	BEAF-32		CG11722
NM_079023	BEAF-32		CG11723
NM_141608	beag		CG11737
NM_080522	bel		CG11752
NM_001275450	bel		CG11753
NM_080097	beta'COP		CG11755
NM_136555	beta3GalTII		CG11756
NM_137102	beta4GalNAcTA		CG11760
NM_143400	beta4GalNAcTB		CG11777
NM_143062	beta4GalT7		CG11779
NM_080361	betaggt-I		CG11781
NM_001273132	betaggt-I		CG11791
NM_143636	betaGlu		CG11808
NM_001274342	Bgb		CG11835
NM_057717	Bgb		CG11836
NM_139833	BHD		CG11837
NM_168262	BI-1		CG11839
NM_139948	BI-1		CG11841
NM_001273384	bib		CG11842
NM_057489	bib		CG11843
NM_165954	bic		CG11852
NM_057505	bic		CG11857
NM_001272527	bif		CG11873
NM_001272528	bif		CG11882
NM_001272526	bif		CG11885
NM_078573	bif		CG11902
NM_167295	bif		CG11906
NM_001170255	Bili		CG11920
NM_001300592	Bili		CG11927
NM_079653	Bin1		CG11970
NM_078902	bin3		CG11975
NM_143666	bip2		CG11980
NM_080128	Bka		CG11983
NM_079595	Blm		CG11999
NM_166060	Blos1		CG12003
NM_001104170	Blos3		CG12004
NM_001274760	Blos4		CG12007
NM_140157	Blos4		CG12010
NM_079401	blot		CG12012
NM_079646	blp		CG12016
NM_001300420	blp		CG12020
NM_166554	blw		CG12025
NM_140466	bmm		CG12054
NM_001169974	bmm		CG12091
NM_078682	bnb		CG12093
NM_167633	bnb		CG12099
NM_167634	bnb		CG12104
NM_167635	bnb		CG12105
NM_079865	bnk		CG12107
NM_080348	BobA		CG12128
NM_165541	boca		CG12129
NM_170361	BOD1		CG12134
NM_001170280	BOD1		CG12159
NM_001276101	BOD1		CG12170
NM_001276102	BOD1		CG12179
NM_143342	BOD1		CG1218
NM_166941	boi		CG12194
NM_001170194	bon		CG12213
NM_079985	bon		CG12241
NM_001275839	bon		CG12259
NM_001275838	bon		CG12267
NM_001275837	bon		CG1227
NM_001275836	bon		CG12288
NM_137847	bonsai		CG12299
NM_140791	bora		CG12301
NM_132145	bou		CG12316
NM_001201913	brat		CG12320
NM_001299154	brat		CG12321
NM_057597	brat		CG1233
NM_138081	Brca2		CG12333
NM_143428	Brd8		CG12338
NM_001170165	Brf		CG1234
NM_142359	Brf		CG12341
NM_001274977	brm		CG12379
NM_001274978	brm		CG12384
NM_080497	brm		CG12391
NM_080498	brm		CG12393
NM_168641	brm		CG12420
NM_168640	brm		CG12581
NM_057718	Bro		CG1265
NM_141738	Bruce		CG12702
NM_001275534	Bruce		CG1273
NM_001275533	Bruce		CG12744
NM_001275532	Bruce		CG12746
NM_001275531	Bruce		CG12788
NM_170139	BRWD3		CG12817
NM_164783	Bsg		CG12818
NM_164782	Bsg		CG12826
NM_164785	Bsg		CG12851
NM_164784	Bsg		CG12853
NM_164789	Bsg		CG12857
NM_001201769	Bsg25D		CG12863
NM_001201770	Bsg25D		CG12895
NM_164637	Bsg25D		CG12909
NM_164638	Bsg25D		CG12917
NM_057568	Bsg25D		CG12920
NM_001273164	Bsg25D		CG12929
NM_001273163	Bsg25D		CG12935
NM_001169461	bsk		CG12942
NM_001169459	bsk		CG12948
NM_164900	bsk		CG12970
NM_079172	BtbVII		CG12975
NM_139517	BtbVII		CG12984
NM_001144408	BtbVII		CG13001
NM_001259662	BtbVII		CG13005
NM_001259661	BtbVII		CG13025
NM_167990	BtbVII		CG13029
NM_001274427	BtbVII		CG13032
NM_001274426	BtbVII		CG1307
NM_001103651	Btk29A		CG13086
NM_164804	Btk29A		CG13088
NM_057397	Btk29A		CG13126
NM_170026	btn		CG13148
NM_001014623	btsz		CG13151
NM_001014624	btsz		CG1316
NM_170350	btz		CG1317
NM_001276099	btz		CG13171
NM_001276098	btz		CG13175
NM_079810	btz		CG13215
NM_001298693	Bub1		CG13216
NM_001298692	Bub1		CG13217
NM_135075	Bub1		CG13218
NM_058033	Bub3		CG13220
NM_001300658	Bub3		CG13227
NM_058034	BubR1		CG1324
NM_137221	bug		CG13248
NM_135558	Bug22		CG13251
NM_001259118	BuGZ		CG13295
NM_001259117	BuGZ		CG13321
NM_135964	BuGZ		CG13326
NM_001273583	BuGZ		CG13334
NM_001273584	BuGZ		CG13339
NM_001103697	BuGZ		CG13344
NM_001299057	BuGZ		CG13358
NM_138759	bur		CG13373
NM_001299191	bur		CG13409
NM_134582	bves		CG13423
NM_206800	bves		CG13427
NM_001272824	bves		CG13428
NM_001272823	bves		CG13430
NM_001273687	bwa		CG1344
NM_136176	bwa		CG13484
NM_135944	c(2)M		CG13538
NM_169671	c(3)G		CG13561
NM_169670	c(3)G		CG13599
NM_142233	c(3)G		CG13603
NM_170430	ca		CG13604
NM_001300664	ca		CG13609
NM_135948	CaBP1		CG13623
NM_001299050	CaBP1		CG13625
NM_001273567	cact		CG13627
NM_205999	cact		CG13630
NM_165152	cact		CG13640
NM_057595	cact		CG13641
NM_057594	cact		CG13667
NM_078698	cactin		CG13671
NM_169594	Cad88C		CG13689
NM_001170256	Cad96Cb		CG13690
NM_143098	Cad96Cb		CG13692
NM_001300595	Cad96Cb		CG13694
NM_001031858	Cadps		CG13700
NM_001031859	Cadps		CG1371
NM_001031860	Cadps		CG13748
NM_001258511	Cadps		CG13751
NM_001258510	Cadps		CG13766
NM_136745	Caf1-105		CG13773
NM_001170146	Caf1-55		CG13775
NM_079630	Caf1-55		CG13784
NM_057859	cag		CG13807
NM_001273947	cag		CG13810
NM_142340	cal1		CG13827
NM_079292	CalpB		CG13868
NM_001259777	CalpB		CG13871
NM_132890	CalpC		CG13876
NM_079569	Calr		CG13887
NM_001275501	Calr		CG13894
NM_001272157	Cals		CG13896
NM_001297793	Cals		CG13901
NM_079893	Cals		CG13919
NM_166823	Cals		CG13920
NM_137252	calypso		CG13921
NM_176194	calypso		CG13926
NM_079883	CaMKI		CG14015
NM_166764	CaMKI		CG14020
NM_166760	CaMKI		CG14036
NM_166761	CaMKI		CG14043
NM_166759	CaMKI		CG14057
NM_001273404	Cand1		CG1407
NM_135545	Cand1		CG14074
NM_143452	Cap-D2		CG14079
NM_001169416	Cap-D3		CG14104
NM_135091	Cap-D3		CG14107
NM_001169664	Cap-G		CG14110
NM_206105	Cap-G		CG14111
NM_141757	Cap-H2		CG14135
NM_169359	Cap-H2		CG1416
NM_169358	Cap-H2		CG14174
NM_206471	Cap-H2		CG14183
NM_001298771	Caper		CG14184
NM_001298773	Caper		CG14196
NM_001298772	Caper		CG14230
NM_001298775	Caper		CG14231
NM_001298774	Caper		CG14232
NM_164730	Caper		CG14270
NM_135251	Caper		CG14285
NM_144414	Capr		CG14286
NM_001300178	Capr		CG1434
NM_058106	cass		CG14407
NM_143756	cathD		CG14410
NM_001347752	cathD		CG14442
NM_001347753	cathD		CG14450
NM_170135	cav		CG14457
NM_170134	cav		CG14464
NM_170133	cav		CG14478
NM_079753	cav		CG14502
NM_078641	caz		CG14505
NM_001272673	caz		CG14561
NM_001272672	caz		CG14570
NM_167493	caz		CG14591
NM_137032	cbc		CG14610
NM_001275884	Cby		CG14621
NM_142732	Cby		CG14641
NM_137385	Cc2d2a		CG14646
NM_140893	Ccdc58		CG14650
NM_001300192	Ccdc58		CG14657
NM_168819	Ccdc58		CG14661
NM_137397	CCHa1-R		CG14667
NM_001275891	Cchl		CG14671
NM_142746	Cchl		CG14694
NM_142202	Ccm3		CG14701
NM_079726	CCT1		CG14710
NM_170016	CCT1		CG14711
NM_132296	CCT2		CG14712
NM_169727	CCT3		CG14722
NM_142315	CCT3		CG14757
NM_001202307	CCT3		CG14780
NM_001202308	CCT3		CG14803
NM_135735	CCT4		CG14814
NM_165867	CCT5		CG14829
NM_078983	CCT5		CG14852
NM_132838	CCT6		CG1486
NM_136574	CCT8		CG14860
NM_001275427	CD98hc		CG14868
NM_141495	CD98hc		CG14882
NM_058049	Cdc16		CG14906
NM_139836	Cdc27		CG14907
NM_001274574	Cdc27		CG14915
NM_078950	Cdc2rk		CG14921
NM_057658	Cdc37		CG14932
NM_138189	Cdc5		CG14937
NM_001169842	Cdc5		CG14963
NM_001043211	Cdep		CG14965
NM_141248	Cdep		CG14966
NM_001104215	Cdep		CG14968
NM_169022	Cdep		CG14995
NM_001273671	CdGAPr		CG15011
NM_001169546	CdGAPr		CG15012
NM_001169547	CdGAPr		CG15014
NM_136158	CdGAPr		CG15019
NM_001260262	cdi		CG15027
NM_079677	cdi		CG15107
NM_057449	Cdk1		CG15111
NM_168912	Cdk12		CG15118
NM_001275238	Cdk12		CG15120
NM_141068	Cdk12		CG15126
NM_001170195	Cdk2		CG15127
NM_079696	Cdk2		CG15128
NM_169916	Cdk2		CG1513
NM_057732	Cdk5		CG15141
NM_001273391	Cdk5alpha		CG15160
NM_078811	Cdk5alpha		CG15168
NM_078489	Cdk7		CG15169
NM_080487	Cdk8		CG15170
NM_057878	Cdk9		CG15221
NM_142425	cdm		CG15237
NM_001275767	cdm		CG15283
NM_001300047	Cds		CG15317
NM_079922	Cds		CG15356
NM_135704	Ced-12		CG15362
NM_079734	CenB1A		CG15382
NM_170049	CenB1A		CG15386
NM_165067	CenG1A		CG15387
NM_169228	Cenp-C		CG15399
NM_001300308	Cenp-C		CG15404
NM_137209	Cep89		CG15412
NM_137576	cer		CG1542
NM_169050	Cerk		CG15429
NM_001363925	Cf2		CG15435
NM_078750	Cf2		CG15436
NM_175963	Cf2		CG15439
NM_175965	Cf2		CG1544
NM_175964	Cf2		CG15440
NM_001273128	Cf2		CG15443
NM_001201641	Cfp1		CG15480
NM_132328	Cfp1		CG15482
NM_001144194	cg		CG15484
NM_001103835	cg		CG15497
NM_001103834	cg		CG15514
NM_001103836	cg		CG15526
NM_166034	cg		CG15533
NM_166035	cg		CG15535
NM_166036	cg		CG15536
NM_001316419	cg		CG15561
NM_001299480	cg		CG15601
NM_001299479	cg		CG15602
NM_079014	cg		CG1561
NM_143367	CG10011		CG15625
NM_141907	CG10014		CG15628
NM_141925	CG10035		CG15650
NM_001300375	CG10035		CG15653
NM_141456	CG10050		CG15674
NM_001300277	CG10053		CG15676
NM_141454	CG10053		CG15701
NM_139808	CG10064		CG15706
NM_139807	CG10075		CG1571
NM_168182	CG10077		CG15710
NM_139805	CG10077		CG15717
NM_001274562	CG10077		CG15812
NM_166466	CG10082		CG15861
NM_139801	CG10103		CG15876
NM_001274558	CG10103		CG15880
NM_001274557	CG10103		CG15908
NM_001274556	CG10103		CG15912
NM_001274555	CG10103		CG15914
NM_001274554	CG10103		CG15916
NM_139789	CG10147		CG15922
NM_001274548	CG10147		CG1602
NM_137140	CG10151		CG1603
NM_001144198	CG10151		CG1620
NM_166067	CG10151		CG1646
NM_166068	CG10151		CG1662
NM_001273656	CG10189		CG1671
NM_136131	CG10189		CG16736
NM_136129	CG10194		CG16743
NM_142927	CG10214		CG16749
NM_142925	CG10217		CG16762
NM_170091	CG10217		CG16812
NM_001259162	CG10237		CG16815
NM_001144542	CG1024		CG16865
NM_001275386	CG1024		CG16888
NM_141395	CG1024		CG16890
NM_137168	CG10265		CG16896
NM_206117	CG10265		CG16926
NM_001104055	CG10274		CG16935
NM_141392	CG10286		CG16974
NM_137761	CG10307		CG16979
NM_001299761	CG10307		CG1701
NM_137750	CG10321		CG17019
NM_001274195	CG10321		CG17032
NM_142314	CG10324		CG17036
NM_136044	CG10333		CG17059
NM_136051	CG10336		CG17068
NM_165261	CG10336		CG17075
NM_136053	CG10338		CG17110
NM_001299127	CG10338		CG17119
NM_001103708	CG10341		CG17127
NM_136054	CG10341		CG17129
NM_136056	CG10343		CG17139
NM_001272543	CG10353		CG17140
NM_001272544	CG10353		CG17141
NM_001272541	CG10353		CG17159
NM_001272540	CG10353		CG17162
NM_132534	CG10353		CG17163
NM_167312	CG10353		CG17168
NM_001258704	CG10353		CG17169
NM_136151	CG10366		CG17186
NM_142928	CG10375		CG17187
NM_001170233	CG10375		CG17193
NM_136055	CG10376		CG17219
NM_136052	CG10383		CG17221
NM_001299126	CG10383		CG17230
NM_142262	CG10407		CG17233
NM_001316537	CG10407		CG17249
NM_001275693	CG10407		CG17261
NM_136043	CG10413		CG17266
NM_001299119	CG10413		CG17271
NM_136325	CG10417		CG17300
NM_165430	CG10417		CG17327
NM_143106	CG10425		CG17328
NM_136080	CG10431		CG17333
NM_001299149	CG10431		CG17337
NM_001260045	CG10445		CG17343
NM_001300290	CG10445		CG17359
NM_141494	CG10445		CG1737
NM_001259167	CG10462		CG1738
NM_001273670	CG10462		CG17385
NM_001038826	CG10462		CG17486
NM_001273669	CG10462		CG17490
NM_001038825	CG10462		CG17556
NM_136152	CG10462		CG17574
NM_001273672	CG10466		CG17597
NM_136159	CG10466		CG17612
NM_139769	CG10467		CG17625
NM_139768	CG10469		CG17648
NM_136092	CG10470		CG17658
NM_001103709	CG10492		CG17660
NM_136093	CG10492		CG17683
NM_136095	CG10495		CG17687
NM_137727	CG10505		CG17712
NM_137690	CG10543		CG17715
NM_166416	CG10543		CG17721
NM_001274183	CG10543		CG17724
NM_176241	CG10543		CG1773
NM_132246	CG10555		CG17764
NM_001298087	CG10555		CG17765
NM_001300020	CG10576		CG17768
NM_168130	CG10576		CG17776
NM_139727	CG10576		CG17777
NM_141022	CG10581		CG17786
NM_141021	CG10584		CG17801
NM_139721	CG10591		CG17807
NM_168501	CG10638		CG17816
NM_001300121	CG10638		CG17841
NM_206346	CG10638		CG17904
NM_140324	CG10646		CG1792
NM_136085	CG10650		CG17982
NM_001299152	CG10650		CG17991
NM_140326	CG10654		CG17996
NM_001274838	CG10654		CG18011
NM_001170257	CG10669		CG18065
NM_143131	CG10669		CG18094
NM_139689	CG10672		CG18130
NM_139693	CG10674		CG18132
NM_136177	CG10730		CG1815
NM_001299548	CG10731		CG18170
NM_001032251	CG10731		CG18178
NM_141214	CG1074		CG18213
NM_001273689	CG10747		CG18231
NM_136178	CG10747		CG18259
NM_137369	CG10764		CG18266
NM_001369962	CG10795		CG1827
NM_137739	CG10795		CG18273
NM_001272284	CG10803		CG18327
NM_001272285	CG10803		CG18336
NM_001272286	CG10803		CG1840
NM_001272287	CG10803		CG18418
NM_130708	CG10803		CG18446
NM_001169932	CG10809		CG1847
NM_140108	CG10809		CG18528
NM_142469	CG10864		CG18536
NM_142637	CG10877		CG18537
NM_134811	CG10880		CG18538
NM_001272987	CG10880		CG18539
NM_141826	CG10898		CG18540
NM_001275436	CG10903		CG18549
NM_141505	CG10903		CG18596
NM_140251	CG10907		CG18598
NM_137453	CG10914		CG18628
NM_137455	CG10915		CG18659
NM_001299636	CG10915		CG18731
NM_137459	CG10916		CG18749
NM_001274141	CG10916		CG18764
NM_137501	CG10927		CG18809
NM_137417	CG10931		CG18810
NM_132186	CG10932		CG18815
NM_001298058	CG10932		CG1882
NM_136187	CG10947		CG18870
NM_136188	CG10949		CG1890
NM_001299172	CG10949		CG1896
NM_132217	CG10958		CG1902
NM_001038913	CG10973		CG1910
NM_001275372	CG10979		CG1943
NM_141334	CG10979		CG1951
NM_140336	CG10984		CG1968
NM_001274853	CG10984		CG1971
NM_168510	CG10984		CG2016
NM_168511	CG10984		CG2023
NM_137585	CG11007		CG2046
NM_001299688	CG11007		CG2063
NM_137594	CG11018		CG2091
NM_001043195	CG1103		CG2116
NM_141199	CG1103		CG2124
NM_001258500	CG11076		CG2126
NM_143686	CG11076		CG2129
NM_166807	CG11076		CG2145
NM_143687	CG11077		CG2162
NM_143048	CG11089		CG2182
NM_001202357	CG11089		CG2199
NM_168974	CG11109		CG2201
NM_141168	CG11109		CG2202
NM_137657	CG11110		CG2217
NM_001273842	CG11125		CG2218
NM_136436	CG11125		CG2277
NM_136439	CG11127		CG2519
NM_141167	CG11137		CG2608
NM_001316459	CG11137		CG2611
NM_136438	CG11141		CG2656
NM_001299230	CG11141		CG2662
NM_165525	CG11141		CG2678
NM_166516	CG11170		CG2691
NM_001299778	CG11170		CG2698
NM_137651	CG11180		CG2712
NM_001299709	CG11180		CG2747
NM_137627	CG11200		CG2765
NM_166388	CG11200		CG2790
NM_001299701	CG11200		CG2794
NM_136507	CG11210		CG2846
NM_168936	CG11247		CG2862
NM_141094	CG11247		CG2909
NM_001275260	CG11247		CG2911
NM_001104189	CG11247		CG2926
NM_001300235	CG1129		CG2931
NM_001300212	CG11309		CG2938
NM_168896	CG11309		CG2964
NM_001275219	CG11309		CG2972
NM_001275218	CG11309		CG30002
NM_141044	CG11309		CG30008
NM_001275220	CG11309		CG30015
NM_135221	CG11327		CG30016
NM_001272141	CG11360		CG30036
NM_001272139	CG11360		CG30037
NM_141155	CG11367		CG30049
NM_140998	CG11396		CG30062
NM_140997	CG11399		CG3008
NM_001297843	CG11409		CG30080
NM_138086	CG11413		CG30087
NM_138088	CG11414		CG30088
NM_176415	CG1142		CG30090
NM_131941	CG11436		CG30091
NM_142578	CG11447		CG30094
NM_001170013	CG11456		CG30096
NM_141008	CG11456		CG30105
NM_001275201	CG11456		CG30114
NM_141129	CG11523		CG30120
NM_140292	CG11534		CG30122
NM_139514	CG11537		CG30161
NM_001276219	CG11539		CG30172
NM_143620	CG11539		CG30178
NM_001298615	CG11555		CG30259
NM_134666	CG11555		CG30275
NM_001316463	CG11560		CG30283
NM_140290	CG11560		CG30285
NM_143627	CG11563		CG30286
NM_001038900	CG11583		CG30287
NM_139624	CG11586		CG30291
NM_001274481	CG11586		CG30338
NM_001274800	CG11588		CG30344
NM_140265	CG11588		CG30345
NM_139594	CG11593		CG30349
NM_001274463	CG11593		CG30373
NM_166916	CG11596		CG3038
NM_166917	CG11596		CG30383
NM_001272226	CG11596		CG30392
NM_001272225	CG11596		CG30394
NM_130607	CG11596		CG30398
NM_001043137	CG11597		CG3040
NM_001169952	CG11597		CG30403
NM_140256	CG11597		CG30423
NM_141961	CG11608		CG30424
NM_001014606	CG1161		CG30431
NM_141271	CG1161		CG30432
NM_134658	CG11617		CG3045
NM_001258888	CG11617		CG30466
NM_141994	CG11656		CG30471
NM_132835	CG11679		CG30496
NM_001169254	CG11695		CG30503
NM_132504	CG11695		CG3061
NM_132503	CG11696		CG3071
NM_141713	CG11722		CG3077
NM_134803	CG11723		CG3078
NM_001272977	CG11723		CG3085
NM_001275442	CG11737		CG31053
NM_001275441	CG11737		CG31064
NM_141546	CG11737		CG31100
NM_132482	CG11752		CG31109
NM_001275448	CG11753		CG31111
NM_001275447	CG11753		CG31122
NM_141552	CG11753		CG31139
NM_001275452	CG11755		CG31156
NM_141558	CG11755		CG31161
NM_132480	CG11756		CG31195
NM_141562	CG11760		CG31223
NM_165776	CG11777		CG31224
NM_169849	CG11779		CG31231
NM_001032022	CG11779		CG31272
NM_142529	CG11779		CG31301
NM_143063	CG11781		CG31313
NM_170193	CG11791		CG31347
NM_001276016	CG11791		CG31357
NM_143070	CG11791		CG31365
NM_001104437	CG11791		CG31368
NM_137177	CG11808		CG31381
NM_001298620	CG11835		CG31388
NM_134688	CG11835		CG31441
NM_001272906	CG11835		CG31457
NM_001272907	CG11835		CG31460
NM_170199	CG11836		CG31469
NM_001170247	CG11836		CG31516
NM_143076	CG11836		CG31522
NM_001369964	CG11836		CG31546
NM_001202363	CG11836		CG31548
NM_001202362	CG11836		CG31550
NM_001202361	CG11836		CG3156
NM_001104440	CG11836		CG31606
NM_143403	CG11837		CG31638
NM_170198	CG11839		CG31643
NM_143404	CG11841		CG31648
NM_143405	CG11842		CG3165
NM_143406	CG11843		CG31650
NM_001300649	CG11843		CG31678
NM_143100	CG11852		CG31712
NM_143105	CG11857		CG31715
NM_001316488	CG11857		CG31717
NM_001276122	CG11873		CG31729
NM_001276123	CG11873		CG31789
NM_001276124	CG11873		CG31792
NM_143409	CG11873		CG31793
NM_001276127	CG11882		CG31800
NM_143419	CG11882		CG31805
NM_134678	CG11885		CG31812
NM_143132	CG11902		CG3184
NM_137558	CG11906		CG31849
NM_143078	CG11920		CG31855
NM_135023	CG11927		CG31875
NM_001300314	CG11970		CG31898
NM_141594	CG11970		CG31908
NM_001275465	CG11975		CG31915
NM_141596	CG11975		CG31917
NM_141600	CG11980		CG31957
NM_169250	CG11980		CG3198
NM_169251	CG11980		CG31998
NM_141603	CG11983		CG32022
NM_001275467	CG11983		CG32052
NM_141270	CG11999		CG32069
NM_139368	CG12003		CG32075
NM_139370	CG12004		CG32095
NM_001299970	CG12004		CG32147
NM_001104004	CG12004		CG32161
NM_141255	CG12007		CG32163
NM_168030	CG12010		CG32176
NM_001300000	CG12012		CG32201
NM_139556	CG12012		CG32202
NM_001169868	CG12012		CG32228
NM_139548	CG12016		CG3225
NM_168022	CG12016		CG32259
NM_139405	CG12020		CG32260
NM_001299978	CG12025		CG32262
NM_139414	CG12025		CG32263
NM_001274367	CG12025		CG32264
NM_170545	CG12054		CG32271
NM_001260457	CG12054		CG32276
NM_001260456	CG12054		CG32278
NM_143596	CG12054		CG32280
NM_139362	CG12091		CG32281
NM_001274332	CG12091		CG32298
NM_139490	CG12093		CG32299
NM_139366	CG12099		CG32318
NM_167895	CG12099		CG32344
NM_139372	CG12104		CG32368
NM_001299971	CG12104		CG32409
NM_001274338	CG12104		CG32425
NM_139375	CG12105		CG32428
NM_136470	CG12107		CG32436
NM_206068	CG12128		CG32441
NM_136699	CG12128		CG32448
NM_136701	CG12129		CG32452
NM_165725	CG12134		CG32454
NM_136698	CG12134		CG3246
NM_206054	CG12159		CG32483
NM_136486	CG12159		CG3253
NM_141308	CG12170		CG32544
NM_167011	CG12179		CG3257
NM_131947	CG12179		CG32579
NM_141332	CG1218		CG32581
NM_001169402	CG12194		CG32590
NM_135021	CG12194		CG32625
NM_001273123	CG12194		CG32638
NM_141876	CG12213		CG32669
NM_169442	CG12213		CG32679
NM_001104284	CG12213		CG32713
NM_001275560	CG12213		CG32736
NM_142175	CG12241		CG32801
NM_143338	CG12259		CG32803
NM_141950	CG12267		CG32808
NM_001202283	CG12267		CG3281
NM_001300278	CG1227		CG32829
NM_141455	CG1227		CG32850
NM_135978	CG12288		CG32856
NM_135604	CG12299		CG3295
NM_140524	CG12301		CG32983
NM_140495	CG12316		CG32986
NM_168611	CG12316		CG32987
NM_142442	CG12320		CG32988
NM_001316550	CG12320		CG33057
NM_142428	CG12321		CG33062
NM_138190	CG1233		CG33095
NM_167833	CG1233		CG33096
NM_142466	CG12333		CG33098
NM_001299363	CG12338		CG33107
NM_136759	CG12338		CG33108
NM_141453	CG1234		CG33129
NM_136768	CG12341		CG33143
NM_132833	CG12379		CG33156
NM_136832	CG12384		CG33158
NM_136795	CG12391		CG33169
NM_164678	CG12393		CG33170
NM_001144323	CG12393		CG33172
NM_135140	CG12393		CG33199
NM_141728	CG12420		CG33203
NM_164313	CG12581		CG33213
NM_141178	CG12581		CG33226
NM_139621	CG1265		CG33228
NM_134511	CG12702		CG33229
NM_001272806	CG12702		CG33230
NM_001298536	CG12702		CG33257
NM_139626	CG1273		CG33290
NM_165717	CG12744		CG33303
NM_136686	CG12744		CG33331
NM_176406	CG12746		CG33332
NM_141294	CG12746		CG3337
NM_169067	CG12746		CG3345
NM_134485	CG12788		CG33453
NM_001272783	CG12788		CG33460
NM_001272782	CG12788		CG33461
NM_001043236	CG12817		CG33462
NM_141739	CG12818		CG33463
NM_136468	CG12826		CG3349
NM_001299936	CG12851		CG33506
NM_001299937	CG12851		CG33514
NM_138143	CG12851		CG33523
NM_144120	CG12853		CG33552
NM_137143	CG12857		CG33632
NM_001274048	CG12857		CG33655
NM_137129	CG12863		CG33671
NM_001273939	CG12895		CG33672
NM_136742	CG12895		CG3368
NM_136729	CG12909		CG33722
NM_136714	CG12917		CG33774
NM_136706	CG12920		CG33791
NM_001103775	CG12929		CG33792
NM_136658	CG12929		CG3386
NM_001273943	CG12935		CG33941
NM_136765	CG12935		CG33964
NM_136784	CG12942		CG33969
NM_141679	CG12948		CG33977
NM_001300334	CG12948		CG33995
NM_176180	CG12970		CG34001
NM_141036	CG12975		CG34008
NM_001300208	CG12984		CG34015
NM_141019	CG12984		CG3402
NM_132953	CG13001		CG34021
NM_132940	CG13005		CG34029
NM_140662	CG13025		CG3407
NM_001275042	CG13025		CG34107
NM_140671	CG13029		CG34116
NM_001275046	CG13029		CG34117
NM_140654	CG13032		CG34132
NM_001300273	CG1307		CG34140
NM_141418	CG1307		CG34159
NM_001273639	CG13086		CG34163
NM_001273640	CG13086		CG34179
NM_136112	CG13086		CG34183
NM_135390	CG13088		CG34184
NM_001298858	CG13126		CG34190
NM_135486	CG13126		CG34194
NM_165944	CG13148		CG3420
NM_001273995	CG13148		CG34203
NM_001273994	CG13148		CG34210
NM_136967	CG13148		CG34214
NM_136949	CG13151		CG34217
NM_139630	CG1316		CG34219
NM_001299984	CG1317		CG34220
NM_139458	CG1317		CG34223
NM_001169857	CG1317		CG34224
NM_136904	CG13171		CG34231
NM_136896	CG13175		CG34254
NM_136805	CG13215		CG34263
NM_136804	CG13216		CG34276
NM_136803	CG13217		CG34277
NM_136800	CG13218		CG34297
NM_001273958	CG13220		CG3430
NM_136820	CG13220		CG34308
NM_136802	CG13227		CG34315
NM_134562	CG1324		CG34316
NM_001298573	CG1324		CG34317
NM_140962	CG13248		CG3434
NM_140989	CG13251		CG3437
NM_139764	CG13295		CG34402
NM_001299438	CG13321		CG34404
NM_136987	CG13321		CG34409
NM_136994	CG13326		CG34425
NM_001259372	CG13334		CG34447
NM_137044	CG13334		CG3448
NM_137059	CG13339		CG3502
NM_137071	CG13344		CG3505
NM_001032245	CG13344		CG3527
NM_130506	CG13358		CG3534
NM_001103388	CG13373		CG3552
NM_130484	CG13373		CG3558
NM_142747	CG13409		CG3625
NM_137641	CG13423		CG3634
NM_137642	CG13427		CG3645
NM_001259514	CG13428		CG3652
NM_137643	CG13428		CG3663
NM_001032270	CG13430		CG3702
NM_001032271	CG13430		CG3732
NM_001273782	CG1344		CG3735
NM_136331	CG1344		CG3744
NM_140433	CG13484		CG3756
NM_137911	CG13538		CG3769
NM_137986	CG13561		CG3776
NM_142937	CG13599		CG3788
NM_142943	CG13603		CG3792
NM_142945	CG13604		CG3803
NM_001275965	CG13604		CG3817
NM_001104428	CG13604		CG3862
NM_001104427	CG13604		CG3868
NM_001104426	CG13604		CG3907
NM_142976	CG13609		CG3909
NM_001275991	CG13623		CG3919
NM_143010	CG13623		CG3982
NM_143015	CG13625		CG3995
NM_170166	CG13627		CG4022
NM_143024	CG13630		CG4042
NM_143043	CG13640		CG4049
NM_143045	CG13641		CG4074
NM_168274	CG13667		CG4078
NM_139963	CG13667		CG4080
NM_139945	CG13671		CG4098
NM_134694	CG13689		CG4101
NM_001272910	CG13689		CG4133
NM_134677	CG13690		CG4186
NM_134679	CG13692		CG4210
NM_134648	CG13694		CG4213
NM_001272868	CG13694		CG42231
NM_140780	CG13700		CG42232
NM_001275082	CG13700		CG42233
NM_001275084	CG13700		CG42238
NM_001275083	CG13700		CG42245
NM_136707	CG1371		CG42260
NM_136586	CG13748		CG42272
NM_136572	CG13751		CG42296
NM_001298752	CG13766		CG4230
NM_135206	CG13766		CG42304
NM_135237	CG13773		CG42307
NM_001298766	CG13775		CG42308
NM_001298765	CG13775		CG42336
NM_135243	CG13775		CG42359
NM_164742	CG13784		CG42360
NM_001042878	CG13784		CG42361
NM_001273247	CG13784		CG42371
NM_001273245	CG13784		CG42374
NM_001273246	CG13784		CG42376
NM_139449	CG13807		CG42379
NM_139440	CG13810		CG42380
NM_001260334	CG13827		CG42381
NM_142880	CG13827		CG42382
NM_137628	CG13868		CG42394
NM_137629	CG13871		CG42455
NM_138165	CG13876		CG42456
NM_001299962	CG13887		CG42487
NM_138218	CG13887		CG42488
NM_001259609	CG13887		CG42489
NM_167843	CG13887		CG42496
NM_138210	CG13894		CG42497
NM_138212	CG13896		CG42516
NM_001144395	CG13896		CG42518
NM_001274292	CG13896		CG42535
NM_138217	CG13901		CG42536
NM_001274295	CG13901		CG42542
NM_139380	CG13919		CG42553
NM_139382	CG13920		CG42554
NM_001299973	CG13920		CG42557
NM_139399	CG13921		CG42558
NM_001369971	CG13921		CG42561
NM_001202090	CG13921		CG42562
NM_206235	CG13921		CG42633
NM_001274352	CG13921		CG42637
NM_001274351	CG13921		CG4266
NM_139376	CG13926		CG42662
NM_135093	CG14015		CG42671
NM_135084	CG14020		CG42672
NM_001273168	CG14020		CG42688
NM_135059	CG14036		CG42697
NM_135042	CG14043		CG42724
NM_140698	CG14057		CG42726
NM_001169987	CG14057		CG42727
NM_165729	CG1407		CG42740
NM_165728	CG1407		CG42748
NM_001273914	CG1407		CG42759
NM_001299334	CG1407		CG42762
NM_001299333	CG1407		CG42763
NM_001299335	CG1407		CG4278
NM_136700	CG1407		CG42782
NM_001259897	CG14074		CG42795
NM_140834	CG14079		CG42819
NM_144151	CG14104		CG4282
NM_140380	CG14107		CG42820
NM_140381	CG14110		CG42832
NM_140379	CG14111		CG42837
NM_001274792	CG14135		CG42847
NM_140238	CG14135		CG4287
NM_136277	CG1416		CG4291
NM_165399	CG1416		CG4294
NM_165398	CG1416		CG43114
NM_140094	CG14174		CG4313
NM_140915	CG14183		CG43163
NM_140916	CG14184		CG43184
NM_001202207	CG14184		CG43191
NM_133139	CG14196		CG43220
NM_134505	CG14230		CG43221
NM_134503	CG14231		CG4325
NM_001258836	CG14231		CG43273
NM_134504	CG14232		CG43293
NM_001258837	CG14232		CG43308
NM_130707	CG14270		CG43317
NM_142516	CG14285		CG43318
NM_142515	CG14286		CG43321
NM_132722	CG1434		CG43322
NM_001298308	CG1434		CG43355
NM_132746	CG14407		CG43376
NM_132745	CG14410		CG4338
NM_001169210	CG14442		CG43394
NM_132114	CG14442		CG43400
NM_001298025	CG14442		CG43401
NM_001298027	CG14442		CG43402
NM_001298026	CG14442		CG4360
NM_141154	CG14450		CG4364
NM_001275290	CG14450		CG43645
NM_001014600	CG14457		CG43725
NM_141144	CG14457		CG43736
NM_001275284	CG14457		CG4390
NM_001043001	CG14464		CG43925
NM_001299208	CG14464		CG43998
NM_137370	CG14478		CG43999
NM_166229	CG14478		CG44000
NM_001299600	CG14478		CG44001
NM_001299601	CG14478		CG44002
NM_001169721	CG14502		CG44088
NM_137467	CG14502		CG44098
NM_166276	CG14502		CG44194
NM_001299638	CG14502		CG4424
NM_001043093	CG14505		CG44242
NM_001259475	CG14505		CG44243
NM_141120	CG14561		CG44247
NM_001275272	CG14561		CG44250
NM_141096	CG14570		CG44251
NM_001201936	CG14591		CG44296
NM_001201935	CG14591		CG44303
NM_136352	CG14591		CG4440
NM_165456	CG14591		CG44439
NM_141441	CG14610		CG4452
NM_134614	CG14621		CG4455
NM_001298595	CG14621		CG4459
NM_001298594	CG14621		CG4462
NM_001298593	CG14621		CG4465
NM_141183	CG14641		CG4467
NM_001202236	CG14646		CG44838
NM_141205	CG14646		CG45049
NM_141216	CG14650		CG45069
NM_001275339	CG14657		CG45081
NM_001275340	CG14657		CG45085
NM_141244	CG14657		CG45087
NM_001259989	CG14661		CG45088
NM_141250	CG14661		CG45089
NM_001014607	CG14667		CG45099
NM_001275359	CG14671		CG45101
NM_141293	CG14671		CG4511
NM_141771	CG14694		CG45218
NM_141800	CG14701		CG4537
NM_141835	CG14710		CG4538
NM_141837	CG14711		CG4552
NM_141839	CG14712		CG4553
NM_141854	CG14722		CG4558
NM_136519	CG14757		CG4562
NM_130564	CG14780		CG4565
NM_001297865	CG14803		CG4570
NM_130594	CG14803		CG4592
NM_166909	CG14814		CG4593
NM_001297864	CG14814		CG4594
NM_130591	CG14814		CG4598
NM_139832	CG14829		CG46059
NM_142116	CG14852		CG4611
NM_134606	CG1486		CG4612
NM_167743	CG1486		CG4615
NM_142146	CG14860		CG4617
NM_142201	CG14868		CG4619
NM_142287	CG14882		CG4622
NM_001275708	CG14882		CG46280
NM_142316	CG14906		CG46281
NM_142317	CG14907		CG4630
NM_135638	CG14915		CG46307
NM_135647	CG14921		CG46318
NM_001169485	CG14932		CG46338
NM_135673	CG14932		CG46387
NM_135674	CG14937		CG4646
NM_139521	CG14963		CG4658
NM_139526	CG14965		CG4676
NM_139527	CG14966		CG4679
NM_139543	CG14968		CG4686
NM_168057	CG14995		CG4702
NM_168058	CG14995		CG4707
NM_168059	CG14995		CG4709
NM_139600	CG14995		CG4730
NM_001169872	CG14995		CG4743
NM_001169871	CG14995		CG4768
NM_001274468	CG14995		CG4770
NM_139622	CG15011		CG4788
NM_001169876	CG15012		CG4806
NM_139635	CG15014		CG4813
NM_139642	CG15019		CG4820
NM_001104032	CG15019		CG4825
NM_132771	CG15027		CG4853
NM_145192	CG15107		CG4854
NM_001274153	CG15107		CG4858
NM_137553	CG15111		CG4866
NM_166328	CG15111		CG4882
NM_001103904	CG15118		CG4884
NM_137552	CG15118		CG4887
NM_166325	CG15118		CG4908
NM_166327	CG15118		CG4936
NM_137584	CG15120		CG4949
NM_144106	CG15126		CG4953
NM_145337	CG15127		CG4955
NM_137597	CG15128		CG4957
NM_136690	CG1513		CG4968
NM_135993	CG15141		CG4972
NM_136042	CG15160		CG4975
NM_001299118	CG15160		CG4984
NM_001299117	CG15160		CG5001
NM_136082	CG15168		CG5002
NM_136084	CG15169		CG5003
NM_136083	CG15170		CG5013
NM_001299151	CG15170		CG5022
NM_001103487	CG15221		CG5027
NM_136394	CG15237		CG5028
NM_144317	CG15283		CG5033
NM_132341	CG15317		CG5038
NM_134789	CG15356		CG5044
NM_134790	CG15362		CG5056
NM_134806	CG15382		CG5059
NM_144094	CG15386		CG5096
NM_001103588	CG15387		CG5098
NM_134868	CG15399		CG5103
NM_001298648	CG15404		CG5104
NM_134912	CG15404		CG5110
NM_001103602	CG15412		CG5114
NM_001273067	CG15412		CG5116
NM_143593	CG1542		CG5126
NM_134979	CG15429		CG5131
NM_001273092	CG15429		CG5180
NM_001298674	CG15435		CG5188
NM_134994	CG15435		CG5189
NM_134996	CG15436		CG5191
NM_134992	CG15439		CG5196
NM_143592	CG1544		CG5225
NM_134993	CG15440		CG5235
NM_134995	CG15443		CG5245
NM_001273100	CG15443		CG5270
NM_135776	CG15480		CG5276
NM_135770	CG15482		CG5281
NM_135743	CG15484		CG5285
NM_142719	CG15497		CG5287
NM_001276155	CG15514		CG5292
NM_143482	CG15514		CG5323
NM_143512	CG15526		CG5327
NM_143534	CG15533		CG5355
NM_143531	CG15535		CG5376
NM_001300683	CG15535		CG5380
NM_143532	CG15536		CG5382
NM_143594	CG15561		CG5390
NM_132830	CG15601		CG5412
NM_001298357	CG15601		CG5421
NM_001298356	CG15601		CG5435
NM_001298358	CG15601		CG5439
NM_132849	CG15602		CG5446
NM_001298369	CG15602		CG5458
NM_206689	CG1561		CG5466
NM_135028	CG15625		CG5478
NM_135017	CG15628		CG5498
NM_001273118	CG15628		CG5500
NM_137685	CG15650		CG5504
NM_137696	CG15653		CG5515
NM_001299756	CG15674		CG5516
NM_137758	CG15676		CG5522
NM_001299760	CG15676		CG5543
NM_137256	CG15701		CG5589
NM_137255	CG15706		CG5592
NM_001299552	CG15706		CG5597
NM_001299550	CG15706		CG5599
NM_132207	CG1571		CG5641
NM_137278	CG15710		CG5645
NM_132628	CG15717		CG5664
NM_001298258	CG15717		CG5694
NM_001298257	CG15717		CG5707
NM_079173	CG15812		CG5715
NM_167991	CG15812		CG5728
NM_001299934	CG15861		CG5734
NM_138140	CG15861		CG5746
NM_139668	CG15876		CG5757
NM_134703	CG15880		CG5776
NM_136376	CG15908		CG5793
NM_131940	CG15912		CG5800
NM_132856	CG15914		CG5808
NM_132860	CG15916		CG5815
NM_143971	CG15922		CG5828
NM_001275834	CG15922		CG5830
NM_136447	CG1602		CG5844
NM_001273849	CG1603		CG5846
NM_136446	CG1603		CG5850
NM_001273848	CG1620		CG5854
NM_001169601	CG1620		CG5861
NM_136443	CG1620		CG5867
NM_176576	CG1646		CG5885
NM_170377	CG1646		CG5888
NM_143377	CG1646		CG5902
NM_001104487	CG1646		CG5934
NM_001104488	CG1646		CG5938
NM_132655	CG1662		CG5945
NM_001298280	CG1662		CG5946
NM_136682	CG1671		CG5961
NM_141616	CG16736		CG5964
NM_001273438	CG16743		CG5969
NM_135632	CG16743		CG5986
NM_141624	CG16749		CG6005
NM_139465	CG16762		CG6013
NM_135775	CG16812		CG6015
NM_135778	CG16815		CG6026
NM_135833	CG16865		CG6028
NM_001273522	CG16865		CG6040
NM_135834	CG16888		CG6083
NM_135827	CG16890		CG6084
NM_001298980	CG16890		CG6136
NM_165057	CG16890		CG6145
NM_138129	CG16896		CG6153
NM_144107	CG16926		CG6168
NM_001299687	CG16926		CG6171
NM_137070	CG16935		CG6178
NM_001299467	CG16935		CG6179
NM_135766	CG16974		CG6180
NM_001259089	CG16974		CG6191
NM_140522	CG16979		CG6204
NM_001103739	CG1701		CG6218
NM_001273838	CG1701		CG6230
NM_001299436	CG17019		CG6236
NM_136983	CG17019		CG6254
NM_140560	CG17032		CG6329
NM_001274976	CG17032		CG6345
NM_001298953	CG17036		CG6388
NM_144126	CG17059		CG6398
NM_134535	CG17068		CG6418
NM_134664	CG17075		CG6432
NM_001258892	CG17075		CG6454
NM_001275929	CG17110		CG6488
NM_001300550	CG17110		CG6511
NM_142864	CG17110		CG6523
NM_176543	CG17119		CG6550
NM_001144341	CG17127		CG6553
NM_135609	CG17127		CG6567
NM_138204	CG17129		CG6574
NM_167837	CG17129		CG6610
NM_167838	CG17129		CG6621
NM_001038809	CG17139		CG6650
NM_001038807	CG17140		CG6652
NM_001038808	CG17140		CG6654
NM_142837	CG17141		CG6661
NM_001111004	CG17159		CG6665
NM_001201441	CG17159		CG6674
NM_001144067	CG17162		CG6683
NM_001300719	CG17162		CG6686
NM_001300718	CG17162		CG6689
NM_001111000	CG17162		CG6693
NM_001111001	CG17162		CG6700
NM_001111002	CG17162		CG6701
NM_001111003	CG17162		CG6707
NM_001258470	CG17163		CG6712
NM_001015255	CG17163		CG6724
NM_001015254	CG17168		CG6726
NM_001170391	CG17169		CG6752
NM_142582	CG17186		CG6753
NM_141799	CG17187		CG6758
NM_001170188	CG17193		CG6763
NM_143967	CG17193		CG6765
NM_134896	CG17219		CG6766
NM_164523	CG17221		CG6785
NM_134902	CG17221		CG6808
NM_001273055	CG17221		CG6813
NM_141820	CG17230		CG6833
NM_140939	CG17233		CG6841
NM_001259910	CG17233		CG6843
NM_001259912	CG17233		CG6878
NM_001259911	CG17233		CG6885
NM_001259914	CG17233		CG6888
NM_001259913	CG17233		CG6907
NM_168837	CG17233		CG6937
NM_168836	CG17233		CG6951
NM_139381	CG17249		CG6961
NM_134903	CG17261		CG6962
NM_001273056	CG17261		CG6985
NM_001259220	CG17266		CG7006
NM_136380	CG17266		CG7009
NM_001043269	CG17271		CG7028
NM_142659	CG17271		CG7029
NM_140374	CG17300		CG7058
NM_169488	CG17327		CG7065
NM_001275590	CG17327		CG7071
NM_135942	CG17328		CG7083
NM_001273565	CG17328		CG7099
NM_132428	CG17333		CG7130
NM_136337	CG17337		CG7133
NM_001299213	CG17337		CG7139
NM_136096	CG17343		CG7148
NM_140422	CG17359		CG7154
NM_132483	CG1737		CG7156
NM_001298190	CG1737		CG7164
NM_001298189	CG1737		CG7166
NM_132481	CG1738		CG7168
NM_137118	CG17385		CG7182
NM_001299489	CG17385		CG7183
NM_001042981	CG17486		CG7201
NM_001042930	CG17490		CG7202
NM_001299205	CG17490		CG7206
NM_142324	CG17556		CG7208
NM_001275723	CG17556		CG7215
NM_001273997	CG17574		CG7218
NM_136978	CG17574		CG7220
NM_136068	CG17597		CG7222
NM_001299137	CG17597		CG7265
NM_164581	CG17612		CG7271
NM_134980	CG17612		CG7289
NM_142821	CG17625		CG7322
NM_134776	CG17648		CG7324
NM_138001	CG17658		CG7352
NM_134768	CG17660		CG7367
NM_001042964	CG17683		CG7369
NM_001042965	CG17683		CG7376
NM_001042962	CG17683		CG7379
NM_001042963	CG17683		CG7382
NM_140377	CG17687		CG7407
NM_134775	CG17712		CG7414
NM_001259206	CG17715		CG7430
NM_001259207	CG17715		CG7453
NM_001042946	CG17715		CG7457
NM_001042947	CG17715		CG7461
NM_001042944	CG17715		CG7484
NM_001042945	CG17715		CG7488
NM_001042942	CG17715		CG7514
NM_001042943	CG17715		CG7518
NM_001260112	CG17721		CG7519
NM_001260111	CG17721		CG7523
NM_141802	CG17721		CG7536
NM_137000	CG17724		CG7542
NM_001274014	CG17724		CG7544
NM_143700	CG17724		CG7550
NM_136668	CG1773		CG7556
NM_131983	CG17764		CG7564
NM_136748	CG17765		CG7600
NM_001201849	CG17768		CG7611
NM_001032065	CG17768		CG7627
NM_001297878	CG17776		CG7632
NM_144252	CG17776		CG7637
NM_001297879	CG17777		CG7639
NM_144253	CG17777		CG7646
NM_142974	CG17786		CG7656
NM_142403	CG17801		CG7668
NM_137846	CG17807		CG7685
NM_169199	CG17816		CG7706
NM_169198	CG17816		CG7708
NM_001170070	CG17816		CG7718
NM_001275421	CG17816		CG7730
NM_001104236	CG17816		CG7739
NM_001104235	CG17816		CG7741
NM_141487	CG17816		CG7745
NM_206458	CG17816		CG7747
NM_132394	CG17841		CG7791
NM_001369989	CG17841		CG7806
NM_135961	CG17904		CG7810
NM_143621	CG1792		CG7824
NM_132219	CG17982		CG7840
NM_001298078	CG17982		CG7841
NM_143290	CG17991		CG7848
NM_135959	CG17996		CG7849
NM_136715	CG18011		CG7857
NM_166398	CG18065		CG7884
NM_001273655	CG18094		CG7889
NM_136130	CG18094		CG7907
NM_132544	CG18130		CG7943
NM_134759	CG18132		CG7950
NM_170563	CG1815		CG7970
NM_143624	CG1815		CG7971
NM_001031926	CG18170		CG7974
NM_001031927	CG18170		CG7987
NM_001274718	CG18178		CG7997
NM_140093	CG18178		CG8001
NM_001300439	CG18213		CG8004
NM_001300438	CG18213		CG8005
NM_142332	CG18213		CG8009
NM_140788	CG18231		CG8026
NM_133096	CG18259		CG8031
NM_135101	CG18266		CG8032
NM_136660	CG1827		CG8036
NM_130487	CG18273		CG8038
NM_137090	CG18327		CG8042
NM_001274037	CG18327		CG8043
NM_144130	CG18336		CG8046
NM_001273959	CG18336		CG8060
NM_001272545	CG1840		CG8066
NM_132536	CG1840		CG8067
NM_139667	CG18418		CG8078
NM_136685	CG18446		CG8079
NM_132530	CG1847		CG8087
NM_167311	CG1847		CG8089
NM_142994	CG18528		CG8093
NM_137468	CG18536		CG8100
NM_137469	CG18537		CG8111
NM_137470	CG18538		CG8112
NM_137471	CG18539		CG8132
NM_001299639	CG18539		CG8135
NM_137472	CG18540		CG8136
NM_141946	CG18549		CG8149
NM_142774	CG18596		CG8152
NM_142441	CG18598		CG8155
NM_140144	CG18628		CG8176
NM_001201962	CG18659		CG8184
NM_001201961	CG18659		CG8187
NM_001259288	CG18659		CG8204
NM_001259287	CG18659		CG8206
NM_001259289	CG18659		CG8207
NM_145873	CG18659		CG8209
NM_136614	CG18659		CG8229
NM_144459	CG18731		CG8237
NM_001300659	CG18731		CG8243
NM_001300299	CG18749		CG8248
NM_001031983	CG18749		CG8252
NM_144455	CG18764		CG8270
NM_144412	CG18809		CG8281
NM_167681	CG18809		CG8289
NM_167682	CG18809		CG8298
NM_144413	CG18810		CG8300
NM_001274790	CG18815		CG8301
NM_001274789	CG18815		CG8319
NM_144417	CG18815		CG8323
NM_206334	CG18815		CG8349
NM_206333	CG18815		CG8353
NM_136482	CG1882		CG8360
NM_001299240	CG1882		CG8366
NM_001299241	CG1882		CG8372
NM_001299239	CG1882		CG8388
NM_165562	CG1882		CG8389
NM_165561	CG1882		CG8399
NM_165560	CG1882		CG8419
NM_144447	CG18870		CG8420
NM_001299755	CG18870		CG8441
NM_143628	CG1890		CG8461
NM_143629	CG1896		CG8475
NM_136663	CG1902		CG8478
NM_170574	CG1910		CG8485
NM_170572	CG1910		CG8520
NM_143631	CG1910		CG8526
NM_169166	CG1943		CG8531
NM_169167	CG1943		CG8545
NM_001275397	CG1943		CG8547
NM_141434	CG1943		CG8549
NM_143398	CG1951		CG8569
NM_165673	CG1968		CG8602
NM_136632	CG1968		CG8620
NM_170578	CG1971		CG8635
NM_001260464	CG1971		CG8654
NM_143643	CG1971		CG8671
NM_001300699	CG1971		CG8708
NM_001259990	CG2016		CG8712
NM_001259991	CG2016		CG8750
NM_001275341	CG2016		CG8757
NM_141251	CG2016		CG8765
NM_001300258	CG2023		CG8777
NM_141338	CG2023		CG8800
NM_141333	CG2046		CG8818
NM_136631	CG2063		CG8833
NM_141325	CG2091		CG8834
NM_132216	CG2116		CG8839
NM_132410	CG2124		CG8841
NM_001276224	CG2126		CG8858
NM_143638	CG2126		CG8860
NM_132221	CG2129		CG8891
NM_132440	CG2145		CG8908
NM_001298173	CG2145		CG8924
NM_001274420	CG2162		CG8929
NM_141313	CG2182		CG8944
NM_138260	CG2199		CG8963
NM_001274323	CG2199		CG8993
NM_167873	CG2199		CG9004
NM_001299196	CG2201		CG9005
NM_165386	CG2201		CG9018
NM_132429	CG2202		CG9062
NM_143530	CG2217		CG9065
NM_001202389	CG2217		CG9067
[truncated: 7,307 more rows]

## Sheet: f. h3k4me1_c14a
Transcript ID	Gene ID		uniqueGenes
NM_080485	128up		128up
NM_169797	14-3-3epsilon		14-3-3epsilon
NM_169796	14-3-3epsilon		14-3-3zeta
NM_169799	14-3-3epsilon		140up
NM_169798	14-3-3epsilon		18w
NM_001273916	14-3-3zeta		312
NM_206070	14-3-3zeta		4E-T
NM_001014516	14-3-3zeta		7B2
NM_001014515	14-3-3zeta		a10
NM_165740	14-3-3zeta		A16
NM_165744	14-3-3zeta		Aatf
NM_165743	14-3-3zeta		aay
NM_165742	14-3-3zeta		ABCB7
NM_165741	14-3-3zeta		ABCD
NM_165745	14-3-3zeta		abd-A
NM_057537	14-3-3zeta		Abd-B
NM_001275632	140up		Abi
NM_057603	140up		abo
NM_057466	18w		Abp1
NM_138261	312		abs
NM_001274325	312		Ac3
NM_001272149	4E-T		Ac78C
NM_166797	4E-T		Acbp1
NM_166798	4E-T		ACC
NM_166796	4E-T		Acer
NM_138986	7B2		Acf
NM_001014608	7B2		achi
NM_079397	a10		Ack
NM_135754	A16		Ack-like
NM_135222	Aatf		Acn
NM_079277	aay		Acox57D-p
NM_167902	ABCB7		Acp26Ab
NM_167903	ABCB7		Acp63F
NM_143649	ABCD		Acp95EF
NM_166740	ABCD		Acph-1
NM_166736	ABCD		Acsl
NM_166737	ABCD		Act42A
NM_166738	ABCD		Act5C
NM_169733	abd-A		Actn
NM_001316542	Abd-B		ACXD
NM_001316543	Abd-B		Acyp2
NM_080157	Abd-B		Ada
NM_001260162	Abi		Ada1-2
NM_001260161	Abi		Ada2a
NM_057915	Abi		Ada2b
NM_001275631	Abi		Ada3
NM_001275630	Abi		Adar
NM_001104315	Abi		Adat1
NM_080045	abo		ADD1
NM_140400	Abp1		AdenoK
NM_079496	abs		Adf1
NM_136272	Ac3		Adi1
NM_001014496	Ac3		AdipoR
NM_001259928	Ac78C		Adk2
NM_001275208	Ac78C		adp
NM_001298815	Acbp1		ADPS
NM_135343	Acbp1		AdSS
NM_001103756	ACC		Aduk
NM_136498	ACC		Aef1
NM_001299248	ACC		Afti
NM_165581	ACC		AGBE
NM_001273329	Acer		ago
NM_057847	Acer		AGO1
NM_080486	Acf		Agpat2
NM_165912	achi		Agpat3
NM_165911	achi		Ahcy
NM_139602	Ack		AhcyL1
NM_001274006	Ack-like		AIF
NM_001274005	Ack-like		AIMP1
NM_057739	Ack-like		AIMP2
NM_057738	Ack-like		AIMP3
NM_001273627	Acn		Akap200
NM_136091	Acn		Akh
NM_165273	Acn		AkhR
NM_001299748	Acox57D-p		akirin
NM_079078	Acox57D-p		Akt1
NM_001298717	Acp26Ab		al
NM_134272	Acp26Ab		Aladin
NM_057297	Acp26Ab		AlaRS
NM_001316457	Acp63F		AlaRS-m
NM_079182	Acp63F		alc
NM_080159	Acp95EF		Alg1
NM_170453	Acph-1		Alg11
NM_080178	Acph-1		Alg2
NM_170615	Acsl		Alg9
NM_001014512	Acsl		Alh
NM_001014511	Acsl		alien
NM_001014510	Acsl		ALiX
NM_001014509	Acsl		AlkB
NM_001014508	Acsl		Alp1
NM_143777	Acsl		Alp8
NM_078901	Act42A		alph
NM_167053	Act5C		alpha-Est5
NM_001297986	Act5C		alpha-Est6
NM_001014726	Act5C		alpha-Man-Ia
NM_001014725	Act5C		alpha-Man-Ib
NM_078497	Act5C		alpha-Man-Ic
NM_001272235	Actn		alpha-Man-IIb
NM_058136	Actn		alpha-Spec
NM_058137	Actn		alpha4GT1
NM_166920	Actn		alphaCOP
NM_138984	ACXD		alphaSnap
NM_001274391	ACXD		alphaTub67C
NM_142234	Acyp2		alphaTub84B
NM_001275683	Acyp2		alphaTub84D
NM_141609	Ada		Alr
NM_164980	Ada1-2		Als2
NM_001170174	Ada2a		alt
NM_001014637	Ada2a		Ama
NM_001014634	Ada2a		amon
NM_001014636	Ada2a		amos
NM_001014635	Ada2a		Amph
NM_001031980	Ada2b		Amt
NM_001275438	Ada2b		Amun
NM_141516	Ada2b		amx
NM_001272738	Ada3		ana1
NM_078671	Ada3		ana2
NM_001297862	Adar		ana3
NM_001297863	Adar		Ance
NM_001258540	Adar		anchor
NM_001258542	Adar		angel
NM_001258541	Adar		Ankle2
NM_001258544	Adar		anne
NM_001258543	Adar		Anp
NM_001258546	Adar		Ant2
NM_001258545	Adar		Antp
NM_001258548	Adar		AnxB11
NM_001258547	Adar		AnxB9
NM_166903	Adar		aop
NM_001038732	Adar		Aos1
NM_130584	Adar		ap
NM_135832	Adat1		AP-1-2beta
NM_001273521	Adat1		AP-1gamma
NM_136872	ADD1		AP-1mu
NM_165856	ADD1		AP-1sigma
NM_001299394	ADD1		AP-2alpha
NM_168532	AdenoK		AP-2mu
NM_140367	AdenoK		AP-2sigma
NM_001300125	AdenoK		APC10
NM_001273801	Adf1		Apc2
NM_206028	Adf1		APC4
NM_165480	Adf1		Apf
NM_165479	Adf1		aph-1
NM_001104107	Adi1		aPKC
NM_001275915	AdipoR		Apl
NM_001260310	AdipoR		apolpp
NM_170020	AdipoR		app
NM_170019	AdipoR		Appl
NM_142804	AdipoR		Aprt
NM_079112	Adk2		apt
NM_137452	adp		aqz
NM_001299634	adp		ara
NM_001202008	ADPS		Arc42
NM_001202006	ADPS		Arf102F
NM_142661	AdSS		Arf51F
NM_169265	Aduk		Arf79F
NM_141625	Aduk		ArfGAP3
NM_079476	Aef1		Arfip
NM_168903	Aef1		Arfrp1
NM_168904	Aef1		Argl
NM_001275228	Aef1		ArgRS
NM_001260173	Afti		ArgRS-m
NM_001260172	Afti		ari-1
NM_142098	Afti		ari-2
NM_001370051	Afti		Arl1
NM_176162	AGBE		Arl2
NM_168072	ago		Arl4
NM_168073	ago		Arl5
NM_079198	ago		Arl6
NM_001259385	AGO1		Arl6IP1
NM_166021	AGO1		Arl8
NM_079010	AGO1		arm
NM_135387	Agpat2		armi
NM_001169441	Agpat2		Arp1
NM_001259864	Agpat3		Arp10
NM_140631	Agpat3		Arp2
NM_168663	Agpat3		Arp3
NM_168662	Agpat3		Arp5
NM_168661	Agpat3		Arp53D
NM_001272644	Ahcy		Arp6
NM_078609	Ahcy		Arp8
NM_001298339	Ahcy		Arpc1
NM_139489	AhcyL1		Arpc2
NM_134805	AIF		Arpc3A
NM_001272978	AIF		Arpc3B
NM_164456	AIF		Arpc4
NM_136582	AIMP1		Arpc5
NM_206375	AIMP2		arr
NM_140525	AIMP2		Ars2
NM_145193	AIMP3		Art1
NM_001298823	Akap200		Art2
NM_001298822	Akap200		Art4
NM_001298824	Akap200		Art7
NM_058112	Akap200		Art8
NM_175984	Akap200		aru
NM_164820	Akap200		Arv1
NM_079194	Akh		arx
NM_058039	AkhR		Asap
NM_205917	AkhR		Asator
NM_164705	AkhR		Asciz
NM_001273220	AkhR		asf1
NM_168211	akirin		ash1
NM_139856	akirin		ash2
NM_001202131	akirin		Ask1
NM_001202130	akirin		asl
NM_001202129	akirin		AsnRS
NM_001274582	akirin		AsnRS-m
NM_169706	Akt1		asp
NM_169705	Akt1		Asph
NM_169707	Akt1		ASPP
NM_001300425	Akt1		AspRS
NM_001300424	Akt1		AspRS-m
NM_164382	al		asrij
NM_132329	Aladin		asRNA:ASTR
NM_001298120	Aladin		asRNA:CR11538
NM_205934	AlaRS		asRNA:CR31144
NM_078787	AlaRS		asRNA:CR31429
NM_079208	AlaRS-m		asRNA:CR42254
NM_206061	alc		asRNA:CR42547
NM_136616	alc		asRNA:CR42871
NM_142405	Alg1		asRNA:CR43159
NM_001275253	Alg11		asRNA:CR43425
NM_141083	Alg11		asRNA:CR43460
NM_139515	Alg2		asRNA:CR43463
NM_143096	Alg9		asRNA:CR43466
NM_169171	Alh		asRNA:CR43467
NM_169170	Alh		asRNA:CR43469
NM_169172	Alh		asRNA:CR43470
NM_001170065	Alh		asRNA:CR43480
NM_001170066	Alh		asRNA:CR43609
NM_079526	Alh		asRNA:CR43629
NM_001275403	Alh		asRNA:CR43723
NM_001275402	Alh		asRNA:CR43730
NM_001275401	Alh		asRNA:CR43767
NM_001275400	Alh		asRNA:CR43786
NM_001275399	Alh		asRNA:CR43809
NM_001104227	Alh		asRNA:CR43812
NM_001104228	Alh		asRNA:CR43824
NM_001273347	alien		asRNA:CR43864
NM_001298842	alien		asRNA:CR43872
NM_078793	alien		asRNA:CR43877
NM_164843	alien		asRNA:CR43889
NM_143325	ALiX		asRNA:CR43906
NM_206735	AlkB		asRNA:CR43944
NM_001347758	AlkB		asRNA:CR43948
NM_141058	Alp1		asRNA:CR43957
NM_001275230	Alp1		asRNA:CR44019
NM_137811	Alp8		asRNA:CR44021
NM_001299780	Alp8		asRNA:CR44029
NM_170419	alph		asRNA:CR44030
NM_170418	alph		asRNA:CR44031
NM_170417	alph		asRNA:CR44045
NM_170416	alph		asRNA:CR44046
NM_001260427	alph		asRNA:CR44054
NM_143444	alph		asRNA:CR44067
NM_001260036	alpha-Est5		asRNA:CR44093
NM_079541	alpha-Est5		asRNA:CR44095
NM_079538	alpha-Est6		asRNA:CR44114
NM_206675	alpha-Man-Ia		asRNA:CR44115
NM_206676	alpha-Man-Ia		asRNA:CR44119
NM_206672	alpha-Man-Ia		asRNA:CR44124
NM_206673	alpha-Man-Ia		asRNA:CR44134
NM_206674	alpha-Man-Ia		asRNA:CR44147
NM_167223	alpha-Man-Ia		asRNA:CR44155
NM_143410	alpha-Man-Ib		asRNA:CR44160
NM_170452	alpha-Man-Ic		asRNA:CR44169
NM_142237	alpha-Man-IIb		asRNA:CR44182
NM_057391	alpha-Spec		asRNA:CR44266
NM_001274359	alpha-Spec		asRNA:CR44291
NM_001274358	alpha-Spec		asRNA:CR44340
NM_001274357	alpha-Spec		asRNA:CR44351
NM_134893	alpha4GT1		asRNA:CR44368
NM_058047	alphaCOP		asRNA:CR44372
NM_167908	alphaCOP		asRNA:CR44390
NM_079456	alphaSnap		asRNA:CR44416
NM_079285	alphaTub67C		asRNA:CR44592
NM_057424	alphaTub84B		asRNA:CR44599
NM_079540	alphaTub84D		asRNA:CR44600
NM_134509	Alr		asRNA:CR44653
NM_001272802	Alr		asRNA:CR44690
NM_141090	Als2		asRNA:CR44793
NM_169771	alt		asRNA:CR44807
NM_169770	alt		asRNA:CR44847
NM_169768	alt		asRNA:CR44850
NM_169769	alt		asRNA:CR44866
NM_206505	alt		asRNA:CR44873
NM_142388	alt		asRNA:CR44891
NM_001275750	alt		asRNA:CR44910
NM_001275749	alt		asRNA:CR44911
NM_169160	Ama		asRNA:CR44959
NM_176412	Ama		asRNA:CR44960
NM_057231	Ama		asRNA:CR44961
NM_057970	amon		asRNA:CR44962
NM_058098	amos		asRNA:CR44968
NM_001273990	Amph		asRNA:CR44982
NM_001273991	Amph		asRNA:CR44989
NM_078993	Amph		asRNA:CR44995
NM_001104330	Amt		asRNA:CR44996
NM_001201653	Amun		asRNA:CR45007
NM_001201652	Amun		asRNA:CR45016
NM_001201651	Amun		asRNA:CR45026
NM_001201650	Amun		asRNA:CR45124
NM_001272530	Amun		asRNA:CR45126
NM_001272529	Amun		asRNA:CR45132
NM_132513	Amun		asRNA:CR45134
NM_167299	Amun		asRNA:CR45135
NM_167298	Amun		asRNA:CR45139
NM_167300	Amun		asRNA:CR45140
NM_167301	Amun		asRNA:CR45141
NM_001298207	Amun		asRNA:CR45143
NM_001258662	amx		asRNA:CR45146
NM_079905	amx		asRNA:CR45149
NM_170148	ana1		asRNA:CR45152
NM_143011	ana1		asRNA:CR45160
NM_136571	ana2		asRNA:CR45189
NM_001299287	ana2		asRNA:CR45208
NM_136921	ana3		asRNA:CR45210
NM_001298986	Ance		asRNA:CR45257
NM_165070	Ance		asRNA:CR45264
NM_057698	Ance		asRNA:CR45305
NM_140741	anchor		asRNA:CR45326
NM_001275066	anchor		asRNA:CR45350
NM_057856	angel		asRNA:CR45366
NM_132993	Ankle2		asRNA:CR45367
NM_167570	Ankle2		asRNA:CR45396
NM_167569	Ankle2		asRNA:CR45397
NM_001298446	Ankle2		asRNA:CR45467
NM_001272114	anne		asRNA:CR45479
NM_001103379	anne		asRNA:CR45481
NM_205865	anne		asRNA:CR45485
NM_166731	anne		asRNA:CR45501
NM_166732	anne		asRNA:CR45518
NM_166733	anne		asRNA:CR45525
NM_166730	anne		asRNA:CR45549
NM_166728	anne		asRNA:CR45611
NM_166729	anne		asRNA:CR45612
NM_079848	Anp		asRNA:CR45623
NM_001300676	Anp		asRNA:CR45648
NM_176725	Ant2		asRNA:CR45738
NM_206446	Antp		asRNA:CR45778
NM_206450	Antp		asRNA:CR45789
NM_206451	Antp		asRNA:CR45797
NM_206453	Antp		asRNA:CR45801
NM_206449	Antp		asRNA:CR45813
NM_001272688	AnxB11		asRNA:CR45818
NM_001272689	AnxB11		asRNA:CR45822
NM_001272686	AnxB11		asRNA:CR45827
NM_001272687	AnxB11		asRNA:CR45828
NM_001272685	AnxB11		asRNA:CR45831
NM_078646	AnxB11		asRNA:CR45865
NM_167519	AnxB11		asRNA:CR45873
NM_206530	AnxB9		asRNA:CR45874
NM_206531	AnxB9		asRNA:CR45885
NM_057256	AnxB9		asRNA:CR45889
NM_057255	AnxB9		asRNA:CR45891
NM_001275868	AnxB9		asRNA:CR45892
NM_001275867	AnxB9		asRNA:CR45894
NM_078731	aop		asRNA:CR45895
NM_001272981	aop		asRNA:CR45907
NM_001272980	aop		asRNA:CR45908
NM_001272979	aop		asRNA:CR45912
NM_164457	aop		asRNA:CR45925
NM_141941	Aos1		asRNA:CR45927
NM_001169588	ap		asRNA:CR45928
NM_001169587	ap		asRNA:CR45929
NM_165445	ap		asRNA:CR45943
NM_078691	AP-1-2beta		asRNA:CR45968
NM_206671	AP-1gamma		asRNA:CR45969
NM_001103448	AP-1gamma		asRNA:CR45970
NM_132299	AP-1gamma		asRNA:CR46012
NM_001272442	AP-1gamma		asRNA:CR46044
NM_167178	AP-1gamma		asRNA:CR46045
NM_001258661	AP-1gamma		asRNA:CR46055
NM_001258660	AP-1gamma		asRNA:CR46067
NM_176718	AP-1gamma		asRNA:CR46068
NM_176717	AP-1gamma		asRNA:CR46070
NM_141649	AP-1mu		asRNA:CR46081
NM_001275963	AP-1sigma		asRNA:CR46089
NM_001260345	AP-1sigma		asRNA:CR46092
NM_001260344	AP-1sigma		asRNA:CR46093
NM_142941	AP-1sigma		asRNA:CR46096
NM_205885	AP-2alpha		asRNA:CR46099
NM_057471	AP-2alpha		asRNA:CR46104
NM_170015	AP-2mu		asRNA:CR46105
NM_001170215	AP-2mu		asRNA:CR46107
NM_142792	AP-2mu		asRNA:CR46109
NM_142704	AP-2sigma		asRNA:CR46128
NM_137379	APC10		asRNA:CR46133
NM_058082	Apc2		asRNA:CR46134
NM_001347815	Apc2		asRNA:CR46138
NM_001347814	Apc2		asRNA:CR46139
NM_132294	APC4		asRNA:CR46140
NM_001169243	APC4		asRNA:CR46145
NM_164880	Apf		asRNA:CR46262
NM_134866	aph-1		asRNA:CR46263
NM_001273034	aph-1		asRNA:CR46264
NM_001043076	aPKC		ast
NM_001043080	aPKC		AstA-R1
NM_080153	aPKC		Asx
NM_001300155	Apl		Atac1
NM_168676	Apl		Atac2
NM_001275027	Apl		ATbp
NM_001297792	apolpp		Ate1
NM_001297791	apolpp		Atet
NM_001259803	app		Atf-2
NM_206343	app		Atg1
NM_140304	app		Atg101
NM_001144466	app		Atg12
NM_001144467	app		Atg13
NM_001144464	app		Atg14
NM_001144465	app		Atg16
NM_001300114	app		Atg17
NM_001258520	Appl		Atg18a
NM_001258522	Appl		Atg18b
NM_001258521	Appl		Atg2
NM_001258523	Appl		Atg3
NM_001258519	Appl		Atg4a
NM_057278	Appl		Atg4b
NM_001299980	Aprt		Atg5
NM_001299979	Aprt		Atg6
NM_057289	Aprt		Atg7
NM_057832	apt		Atg8a
NM_176424	aqz		Atg9
NM_176425	aqz		atl
NM_001275462	aqz		atms
NM_001275461	aqz		ato
NM_079321	ara		ATP6AP2
NM_001169961	ara		ATP7
NM_142583	Arc42		Atpalpha
NM_001272158	Arf102F		ATPCL
NM_079892	Arf102F		ATPsynbeta
NM_166090	Arf51F		ATPsynC
NM_166091	Arf51F		ATPsynCF6
NM_166089	Arf51F		ATPsynD
NM_166088	Arf51F		ATPsyndelta
NM_079027	Arf51F		ATPsynE
NM_168970	Arf79F		ATPsynF
NM_168972	Arf79F		ATPsynG
NM_168971	Arf79F		ATPsyngamma
NM_168973	Arf79F		ATPsynO
NM_001275296	Arf79F		att-ORFB
NM_001104197	Arf79F		Atu
NM_001104198	Arf79F		Atx-1
NM_057607	Arf79F		Atx2
NM_168955	ArfGAP3		Atxn7
NM_141152	ArfGAP3		aurA
NM_001275288	ArfGAP3		aurB
NM_001275287	ArfGAP3		aust
NM_001275289	ArfGAP3		aux
NM_001104193	ArfGAP3		ave
NM_001104194	ArfGAP3		Aven
NM_141801	Arfip		awd
NM_132298	Arfrp1		Axn
NM_001298839	Argl		Axs
NM_135413	Argl		Axud1
NM_001032063	Argl		az2
NM_132853	ArgRS		B4
NM_001275422	ArgRS-m		B52
NM_141488	ArgRS-m		bab2
NM_206777	ari-1		babo
NM_001272743	ari-1		Bacc
NM_001272742	ari-1		baf
NM_001258807	ari-1		bai
NM_078675	ari-1		ball
NM_167610	ari-1		bam
NM_058026	ari-2		ban
NM_079374	Arl1		Bap111
NM_057538	Arl2		Bap170
NM_001272118	Arl4		Bap55
NM_001258479	Arl4		Bap60
NM_143648	Arl4		barc
NM_139944	Arl5		barr
NM_137577	Arl6		baz
NM_001299686	Arl6		BBIP1
NM_142313	Arl6IP1		BBS1
NM_001275718	Arl6IP1		BBS5
NM_001300297	Arl8		BBS8
NM_001300296	Arl8		BBS9
NM_141512	Arl8		bbx
NM_206605	arm		bc10
NM_001272220	arm		BCAS2
NM_134273	arm		bcd
NM_166912	arm		bchs
NM_057317	arm		BCL7-like
NM_057318	arm		bdg
NM_001259674	armi		BEAF-32
NM_001014556	armi		beag
NM_139559	armi		beat-IIIc
NM_079607	Arp1		bel
NM_134494	Arp10		Bem46
NM_001298523	Arp10		ben
NM_001103531	Arp2		Best1
NM_001272692	Arp2		Bet1
NM_078648	Arp2		Bet3
NM_001274630	Arp3		Bet5
NM_079244	Arp3		beta-PheRS
NM_142427	Arp5		beta-Spec
NM_001275768	Arp5		beta'COP
NM_057689	Arp53D		beta3GalTII
NM_078610	Arp6		beta4GalNAcTA
NM_133023	Arp8		beta4GalNAcTB
NM_057248	Arpc1		beta4GalT7
NM_165063	Arpc1		betaCOP
NM_136189	Arpc2		betaggt-II
NM_001299173	Arpc2		betaGlu
NM_169675	Arpc3A		betaTub56D
NM_142241	Arpc3A		Bgb
NM_001103539	Arpc3B		bgcn
NM_001272711	Arpc3B		BHD
NM_132965	Arpc3B		BI-1
NM_135152	Arpc4		bib
NM_134849	Arpc5		bic
NM_001273016	Arpc5		BicD
NM_079998	arr		bif
NM_001273791	Ars2		BigH1
NM_001273790	Ars2		bigmax
NM_136359	Ars2		Bili
NM_165460	Ars2		Bin1
NM_165458	Ars2		bin3
NM_165459	Ars2		bip2
NM_141760	Art1		Bka
NM_001298671	Art2		Blm
NM_134977	Art2		Blos1
NM_141706	Art4		Blos4
NM_001275516	Art4		blot
NM_137909	Art7		blp
NM_135634	Art8		blw
NM_078725	aru		bmm
NM_164393	aru		bnb
NM_164395	aru		bnk
NM_001144523	Arv1		BobA
NM_168921	Arv1		boca
NM_168920	Arv1		bocks
NM_140814	arx		BOD1
NM_001014504	Asap		boi
NM_001169614	Asap		bol
NM_001299254	Asap		bon
NM_001272125	Asator		bonsai
NM_001272126	Asator		bora
NM_001297785	Asator		borr
NM_143667	Asator		bou
NM_166765	Asator		bowl
NM_139519	Asciz		Br140
NM_001274428	Asciz		brat
NM_079439	asf1		Brca2
NM_001202202	asf1		Brd
NM_001259905	ash1		Brd8
NM_079436	ash1		Bre1
NM_170160	ash2		Brf
NM_001260363	ash2		brk
NM_176558	ash2		brm
NM_206518	Ask1		Brms1
NM_057741	Ask1		Bro
NM_141300	asl		brp
NM_001273632	AsnRS		bru1
NM_136104	AsnRS		Bruce
NM_137332	AsnRS-m		brv3
NM_079764	asp		BRWD3
NM_001259430	Asph		brwl
NM_001259428	Asph		Bsg
NM_001259429	Asph		Bsg25A
NM_166140	Asph		Bsg25D
NM_166141	Asph		bsk
NM_001274091	Asph		BTBD9
NM_079033	Asph		BtbVII
NM_176185	Asph		btd
NM_137721	ASPP		BthD
NM_001274193	ASPP		Btk29A
NM_001274001	AspRS		btn
NM_057261	AspRS		btsz
NM_001273591	AspRS-m		btz
NM_001273590	AspRS-m		Bub1
NM_165196	AspRS-m		Bub3
NM_137889	asrij		BubR1
NM_001274214	asrij		bug
NR_048327	asRNA:ASTR		Bug22
NR_163198	asRNA:ASTR		BuGZ
NR_125073	asRNA:ASTR		bun
NR_133226	asRNA:CR11538		bur
NR_037759	asRNA:CR31144		bves
NR_048349	asRNA:CR31429		bwa
NR_048348	asRNA:CR31429		Bx42
NR_048350	asRNA:CR31429		byn
NR_133121	asRNA:CR42254		bys
NR_133122	asRNA:CR42254		c(2)M
NR_133120	asRNA:CR42254		c(3)G
NR_033161	asRNA:CR42547		c11.1
NR_037749	asRNA:CR42871		c12.1
NR_048278	asRNA:CR43159		c12.2
NR_047711	asRNA:CR43425		C15
NR_048387	asRNA:CR43460		C3G
NR_048386	asRNA:CR43460		ca
NR_048388	asRNA:CR43460		CaBP1
NR_047957	asRNA:CR43463		cact
NR_047956	asRNA:CR43463		cactin
NR_048203	asRNA:CR43466		cad
NR_048080	asRNA:CR43467		Cad74A
NR_048081	asRNA:CR43467		Cad86C
NR_073873	asRNA:CR43469		Cad87A
NR_048098	asRNA:CR43469		Cadps
NR_048233	asRNA:CR43470		Caf1-105
NR_048234	asRNA:CR43470		Caf1-180
NR_047706	asRNA:CR43480		Caf1-55
NR_047707	asRNA:CR43480		cag
NR_047865	asRNA:CR43609		CAH3
NR_048320	asRNA:CR43629		CAH6
NR_125062	asRNA:CR43629		CAH7
NR_125063	asRNA:CR43629		cal1
NR_073855	asRNA:CR43723		CalpA
NR_073854	asRNA:CR43723		CalpB
NR_124571	asRNA:CR43730		CalpC
NR_073686	asRNA:CR43767		Calr
NR_073892	asRNA:CR43786		Cals
NR_073816	asRNA:CR43809		calypso
NR_073891	asRNA:CR43812		CaMKI
NR_073721	asRNA:CR43824		CaMKII
NR_123771	asRNA:CR43864		Camta
NR_073628	asRNA:CR43864		cana
NR_073956	asRNA:CR43872		CanB
NR_073965	asRNA:CR43877		Cand1
NR_073953	asRNA:CR43889		Cap-D2
NR_073627	asRNA:CR43906		Cap-D3
NR_073958	asRNA:CR43944		Cap-G
NR_073868	asRNA:CR43948		Cap-H2
NR_073611	asRNA:CR43957		Caper
NR_073612	asRNA:CR43957		Capr
NR_156772	asRNA:CR44019		capt
NR_156771	asRNA:CR44019		car
NR_074058	asRNA:CR44021		CARPA
NR_123750	asRNA:CR44029		casp
NR_073620	asRNA:CR44029		cass
NR_123752	asRNA:CR44030		Cat
NR_073622	asRNA:CR44030		cathD
NR_073621	asRNA:CR44030		cav
NR_073624	asRNA:CR44031		caz
NR_073625	asRNA:CR44031		cbc
NR_074065	asRNA:CR44045		Cbl
NR_074066	asRNA:CR44046		CBP
NR_074067	asRNA:CR44046		Cbp80
NR_073647	asRNA:CR44054		cbs
NR_073901	asRNA:CR44067		Cby
NR_073985	asRNA:CR44093		Cc2d2a
NR_074015	asRNA:CR44095		CCDC53
NR_073695	asRNA:CR44114		Ccdc58
NR_073696	asRNA:CR44115		CCHa1-R
NR_073740	asRNA:CR44119		Cchl
NR_073661	asRNA:CR44124		Ccm3
NR_073978	asRNA:CR44134		CCT1
NR_073707	asRNA:CR44147		CCT2
NR_073979	asRNA:CR44155		CCT3
NR_074027	asRNA:CR44160		CCT4
NR_073846	asRNA:CR44169		CCT5
NR_073847	asRNA:CR44169		CCT6
NR_073758	asRNA:CR44182		CCT7
NR_123870	asRNA:CR44266		CCT8
NR_125117	asRNA:CR44291		CD98hc
NR_123958	asRNA:CR44340		Cda5
NR_124754	asRNA:CR44351		CDase
NR_133118	asRNA:CR44368		Cdc16
NR_124548	asRNA:CR44368		Cdc27
NR_124566	asRNA:CR44372		Cdc2rk
NR_124567	asRNA:CR44372		Cdc37
NR_124586	asRNA:CR44390		Cdc42
NR_124587	asRNA:CR44390		CDC45L
NR_124602	asRNA:CR44416		Cdc5
NR_124215	asRNA:CR44592		CDC50
NR_124233	asRNA:CR44599		Cdc6
NR_124234	asRNA:CR44600		Cdc7
NR_124665	asRNA:CR44653		Cdep
NR_123777	asRNA:CR44690		CdGAPr
NR_124091	asRNA:CR44793		cdi
NR_124717	asRNA:CR44807		Cdk1
NR_124241	asRNA:CR44847		Cdk12
NR_124251	asRNA:CR44850		Cdk2
NR_124290	asRNA:CR44866		CDK2AP1
NR_124169	asRNA:CR44873		Cdk4
NR_123760	asRNA:CR44891		Cdk5alpha
NR_124409	asRNA:CR44910		Cdk7
NR_124410	asRNA:CR44911		Cdk8
NR_123810	asRNA:CR44959		Cdk9
NR_123910	asRNA:CR44960		cdm
NR_123915	asRNA:CR44961		CecA1
NR_123874	asRNA:CR44962		Ced-12
NR_123875	asRNA:CR44962		ced-6
NR_124175	asRNA:CR44968		Cen
NR_124176	asRNA:CR44968		CenB1A
NR_124030	asRNA:CR44982		CenG1A
NR_124131	asRNA:CR44989		Cenp-C
NR_124174	asRNA:CR44995		Cep135
NR_124141	asRNA:CR44996		cer
NR_124166	asRNA:CR45007		Cerk
NR_125134	asRNA:CR45016		cert
NR_125133	asRNA:CR45016		Cf2
NR_124801	asRNA:CR45026		Cfp1
NR_124802	asRNA:CR45026		cg
NR_123741	asRNA:CR45124		CG10011
NR_123746	asRNA:CR45126		CG10026
NR_124483	asRNA:CR45132		CG10035
NR_124503	asRNA:CR45134		CG10050
NR_124502	asRNA:CR45134		CG10053
NR_124504	asRNA:CR45135		CG10055
NR_125318	asRNA:CR45139		CG10064
NR_125411	asRNA:CR45139		CG10077
NR_125414	asRNA:CR45139		CG10082
NR_124533	asRNA:CR45140		CG10098
NR_124534	asRNA:CR45140		CG10103
NR_124535	asRNA:CR45141		CG10139
NR_124565	asRNA:CR45143		CG10140
NR_124601	asRNA:CR45146		CG10147
NR_124676	asRNA:CR45149		CG10151
NR_124677	asRNA:CR45149		CG10171
NR_124697	asRNA:CR45152		CG10188
NR_124790	asRNA:CR45160		CG10189
NR_125303	asRNA:CR45189		CG10194
NR_125252	asRNA:CR45208		CG10214
NR_124998	asRNA:CR45210		CG10217
NR_124142	asRNA:CR45257		CG10222
NR_124520	asRNA:CR45264		CG10237
NR_124078	asRNA:CR45305		CG1024
NR_124715	asRNA:CR45326		CG10265
NR_124720	asRNA:CR45350		CG10268
NR_124002	asRNA:CR45366		CG10274
NR_124001	asRNA:CR45367		CG10283
NR_124943	asRNA:CR45396		CG10286
NR_124944	asRNA:CR45397		CG10307
NR_124493	asRNA:CR45467		CG10321
NR_123776	asRNA:CR45479		CG10324
NR_123785	asRNA:CR45481		CG10333
NR_123930	asRNA:CR45485		CG10336
NR_123961	asRNA:CR45501		CG10338
NR_123799	asRNA:CR45518		CG10341
NR_123802	asRNA:CR45525		CG10343
NR_125110	asRNA:CR45549		CG10347
NR_123977	asRNA:CR45611		CG10353
NR_123976	asRNA:CR45612		CG10366
NR_123886	asRNA:CR45623		CG10375
NR_125234	asRNA:CR45648		CG10376
NR_124780	asRNA:CR45738		CG10383
NR_133078	asRNA:CR45778		CG10395
NR_133077	asRNA:CR45789		CG10405
NR_133503	asRNA:CR45797		CG10413
NR_133287	asRNA:CR45801		CG10417
NR_133151	asRNA:CR45813		CG10425
NR_133156	asRNA:CR45818		CG10428
NR_133183	asRNA:CR45822		CG10431
NR_133184	asRNA:CR45822		CG10435
NR_133158	asRNA:CR45827		CG10445
NR_133159	asRNA:CR45828		CG10462
NR_133174	asRNA:CR45831		CG10463
NR_133253	asRNA:CR45865		CG10466
NR_133196	asRNA:CR45873		CG10470
NR_133197	asRNA:CR45874		CG10479
NR_133225	asRNA:CR45885		CG10492
NR_133247	asRNA:CR45889		CG10494
NR_133405	asRNA:CR45891		CG10495
NR_133227	asRNA:CR45892		CG10505
NR_133250	asRNA:CR45894		CG10516
NR_133251	asRNA:CR45895		CG10543
NR_133252	asRNA:CR45895		CG10555
NR_133348	asRNA:CR45907		CG10565
NR_133347	asRNA:CR45908		CG10576
NR_133273	asRNA:CR45912		CG10581
NR_133274	asRNA:CR45912		CG10584
NR_133272	asRNA:CR45912		CG10600
NR_133134	asRNA:CR45925		CG10602
NR_133123	asRNA:CR45927		CG10616
NR_133136	asRNA:CR45928		CG10628
NR_133505	asRNA:CR45929		CG10631
NR_133285	asRNA:CR45943		CG10638
NR_133313	asRNA:CR45968		CG10646
NR_133312	asRNA:CR45969		CG10650
NR_133314	asRNA:CR45970		CG10669
NR_133379	asRNA:CR46012		CG10674
NR_133425	asRNA:CR46044		CG10694
NR_133427	asRNA:CR46045		CG10730
NR_133431	asRNA:CR46055		CG10731
NR_133236	asRNA:CR46067		CG1074
NR_133291	asRNA:CR46068		CG10747
NR_133080	asRNA:CR46070		CG10778
NR_133401	asRNA:CR46081		CG10795
NR_133437	asRNA:CR46089		CG10803
NR_133440	asRNA:CR46092		CG10804
NR_133441	asRNA:CR46093		CG10809
NR_133445	asRNA:CR46096		CG10859
NR_133449	asRNA:CR46099		CG10864
NR_133475	asRNA:CR46104		CG10866
NR_133476	asRNA:CR46105		CG10874
NR_133478	asRNA:CR46107		CG10877
NR_133480	asRNA:CR46109		CG10880
NR_133355	asRNA:CR46128		CG10889
NR_133331	asRNA:CR46133		CG10898
NR_133330	asRNA:CR46134		CG10903
NR_133325	asRNA:CR46138		CG10904
NR_133322	asRNA:CR46139		CG10907
NR_133321	asRNA:CR46140		CG10914
NR_133368	asRNA:CR46145		CG10915
NR_133058	asRNA:CR46262		CG10916
NR_133059	asRNA:CR46263		CG10931
NR_133079	asRNA:CR46264		CG10932
NM_078727	ast		CG10947
NM_166982	AstA-R1		CG10948
NM_079961	AstA-R1		CG10949
NM_001014527	Asx		CG10958
NM_166057	Asx		CG10973
NM_001274041	Asx		CG10979
NM_001274040	Asx		CG10984
NM_135244	Atac1		CG11007
NM_136045	Atac2		CG11023
NM_001111011	ATbp		CG1103
NM_058046	Ate1		CG11030
NM_166380	Ate1		CG11034
NM_166379	Ate1		CG1105
NM_001274172	Ate1		CG11050
NM_001103609	Atet		CG11052
NM_078747	Atet		CG11076
NM_164580	Atet		CG11077
NM_001038884	Atf-2		CG11089
NM_140344	Atg1		CG11103
NM_001169962	Atg1		CG11109
NM_133098	Atg101		CG11110
NM_140294	Atg12		CG11122
NM_141539	Atg13		CG11123
NM_143412	Atg14		CG11125
NM_170434	Atg16		CG11127
NM_170433	Atg16		CG1113
NM_170432	Atg16		CG11137
NM_001144652	Atg16		CG11141
NM_206434	Atg17		CG11149
NM_141316	Atg17		CG1116
NM_001274636	Atg18a		CG11170
NM_001274635	Atg18a		CG11180
NM_001274637	Atg18a		CG11200
NM_168259	Atg18a		CG11210
NM_206301	Atg18a		CG1124
NM_001300048	Atg18a		CG11241
NM_139927	Atg18a		CG11247
NM_001273738	Atg18b		CG11248
NM_136256	Atg18b		CG1129
NM_139491	Atg2		CG11307
NM_001274412	Atg2		CG11309
NM_140802	Atg3		CG11357
NM_134719	Atg4a		CG11360
NM_001272923	Atg4a		CG11362
NM_142195	Atg4b		CG11367
NM_132162	Atg5		CG11377
NM_142952	Atg6		CG11399
NM_137506	Atg7		CG11409
NM_166298	Atg7		CG11413
NM_167245	Atg8a		CG11414
NM_001298159	Atg8a		CG1142
NM_001298158	Atg8a		CG11436
NM_137270	Atg9		CG11444
NM_001274094	Atg9		CG11447
NM_143017	atl		CG11456
NM_001275334	atms		CG11470
NM_141236	atms		CG11486
NM_169213	ato		CG11504
NM_141619	ATP6AP2		CG11523
NM_001272537	ATP7		CG11534
NM_132528	ATP7		CG11537
NM_169936	Atpalpha		CG11539
NM_169938	Atpalpha		CG11555
NM_206526	Atpalpha		CG11560
NM_206527	Atpalpha		CG11563
NM_001170196	Atpalpha		CG11583
NM_001275862	Atpalpha		CG11586
NM_001275861	Atpalpha		CG11593
NM_001144202	ATPCL		CG11596
NM_166131	ATPCL		CG11597
NM_001299541	ATPCL		CG11601
NM_079031	ATPCL		CG1161
NM_001272152	ATPsynbeta		CG11617
NM_001297790	ATPsynbeta		CG11656
NM_166808	ATPsynbeta		CG11658
NM_170544	ATPsynC		CG11679
NM_170543	ATPsynC		CG11694
NM_001260455	ATPsynC		CG11695
NM_001260454	ATPsynC		CG11696
NM_001260453	ATPsynC		CG11699
NM_143595	ATPsynC		CG11710
NM_001275944	ATPsynCF6		CG1172
NM_001260335	ATPsynCF6		CG11722
NM_057846	ATPsynCF6		CG11723
NM_169847	ATPsynD		CG11737
NM_079678	ATPsynD		CG11752
NM_001300472	ATPsynD		CG11753
NM_001272468	ATPsyndelta		CG11755
NM_132382	ATPsyndelta		CG11756
NM_001298145	ATPsyndelta		CG11760
NM_169579	ATPsynE		CG11777
NM_001202292	ATPsynE		CG11779
NM_142099	ATPsynE		CG11781
NM_138096	ATPsynF		CG11791
NM_166678	ATPsynF		CG11807
NM_001042889	ATPsynG		CG11808
NM_001042888	ATPsynG		CG11825
NM_143778	ATPsynG		CG11835
NM_170426	ATPsyngamma		CG11836
NM_170425	ATPsyngamma		CG11839
NM_079826	ATPsyngamma		CG11842
NM_079634	ATPsynO		CG11843
NM_206523	att-ORFB		CG11857
NM_079516	Atu		CG11873
NM_132128	Atx-1		CG11882
NM_169658	Atx2		CG11885
NM_169657	Atx2		CG11902
NM_001300410	Atx2		CG11906
NM_142209	Atx2		CG11920
NM_134833	Atxn7		CG11927
NM_164481	Atxn7		CG11964
NM_001273003	Atxn7		CG11970
NM_001273004	Atxn7		CG11975
NM_057401	aurA		CG11980
NM_057988	aurB		CG11983
NM_001298846	aust		CG11986
NM_135434	aust		CG11999
NM_001275315	aux		CG12004
NM_001275314	aux		CG12007
NM_141181	aux		CG12010
NM_166066	ave		CG12012
NM_132589	Aven		CG12016
NM_001298233	Aven		CG12018
NM_001300696	awd		CG12020
NM_001300695	awd		CG12025
NM_057413	awd		CG12054
NM_170459	Axn		CG12081
NM_170457	Axn		CG12084
NM_001276168	Axn		CG12091
NM_001144654	Axn		CG12093
NM_057429	Axs		CG12096
NM_134829	Axud1		CG12099
NM_001272999	Axud1		CG12104
NM_164480	Axud1		CG12107
NM_001273000	Axud1		CG12112
NM_136445	az2		CG12128
NM_001273516	B4		CG12129
NM_057977	B4		CG12133
NM_165046	B4		CG12134
NM_001170132	B52		CG12155
NM_001170133	B52		CG12159
NM_176488	B52		CG12163
NM_176489	B52		CG12170
NM_176490	B52		CG12173
NM_176493	B52		CG12179
NM_176494	B52		CG1218
NM_176491	B52		CG12182
NM_176492	B52		CG12194
NM_001014619	B52		CG12204
NM_079155	bab2		CG12213
NM_001274313	bab2		CG12219
NM_001169621	babo		CG12236
NM_057652	babo		CG12241
NM_057651	babo		CG12259
NM_134862	Bacc		CG12267
NM_001258921	Bacc		CG1227
NM_164498	Bacc		CG12288
NM_001273031	Bacc		CG12299
NM_001273291	baf		CG12301
NM_135332	baf		CG12316
NM_143066	bai		CG12320
NM_170292	ball		CG12321
NM_143251	ball		CG12325
NM_057452	bam		CG1233
NR_048212	ban		CG12333
NM_132302	Bap111		CG1234
NM_136372	Bap170		CG12341
NM_137365	Bap55		CG12343
NM_078588	Bap60		CG12344
NM_168902	barc		CG12375
NM_141056	barc		CG12379
NM_001299165	barr		CG12384
NM_165317	barr		CG1239
NM_057758	barr		CG12391
NM_001042818	baz		CG12393
NM_001347807	baz		CG12420
NM_001298436	baz		CG12493
NM_001298435	baz		CG12499
NM_001170097	BBIP1		CG12531
NM_139823	BBS1		CG12576
NM_141242	BBS5		CG12581
NM_134680	BBS8		CG12608
NM_001144255	BBS9		CG1265
NM_001031917	bbx		CG12659
NM_001272842	bbx		CG12698
NM_001272841	bbx		CG12702
NM_139715	bc10		CG12713
NM_143339	BCAS2		CG1273
NM_169159	bcd		CG12730
NM_169157	bcd		CG12744
NM_176410	bcd		CG12746
NM_176411	bcd		CG12769
NM_057477	bcd		CG12772
NM_135124	bchs		CG12780
NM_132334	BCL7-like		CG12788
NM_137220	bdg		CG12795
NM_166121	bdg		CG12818
NM_001299540	bdg		CG12848
NM_176181	bdg		CG12851
NM_001259399	BEAF-32		CG12863
NM_166069	BEAF-32		CG12895
NM_079023	BEAF-32		CG12896
NM_141608	beag		CG12909
NM_135986	beat-IIIc		CG12920
NM_165209	beat-IIIc		CG12929
NM_080522	bel		CG12935
NM_001275450	bel		CG12942
NM_058024	Bem46		CG12945
NM_001272611	ben		CG12947
NM_001272612	ben		CG12948
NM_001258734	ben		CG12974
NM_001169281	ben		CG12975
NM_078595	ben		CG12991
NM_001260089	Best1		CG13000
NM_144346	Best1		CG13001
NM_001144561	Best1		CG13005
NM_001275523	Best1		CG13016
NM_140839	Bet1		CG13018
NM_168789	Bet1		CG13025
NM_140055	Bet3		CG13032
NM_143521	Bet5		CG1307
NM_142980	beta-PheRS		CG13086
NM_001272732	beta-Spec		CG13091
NM_001272731	beta-Spec		CG13096
NM_078664	beta-Spec		CG13097
NM_080097	beta'COP		CG13123
NM_136555	beta3GalTII		CG13126
NM_137102	beta4GalNAcTA		CG13148
NM_143400	beta4GalNAcTB		CG1316
NM_143062	beta4GalT7		CG1317
NM_078676	betaCOP		CG13175
NM_080155	betaggt-II		CG13177
NM_143636	betaGlu		CG13185
NM_166356	betaTub56D		CG13192
NM_079071	betaTub56D		CG13197
NM_001274342	Bgb		CG13204
NM_057717	Bgb		CG13216
NM_079108	bgcn		CG13217
NM_001299858	bgcn		CG13220
NM_139833	BHD		CG1324
NM_168262	BI-1		CG13295
NM_139948	BI-1		CG13326
NM_001273384	bib		CG13334
NM_057489	bib		CG13339
NM_165954	bic		CG13344
NM_057505	bic		CG13358
NM_001259128	BicD		CG13364
NM_001273602	BicD		CG13365
NM_001273601	BicD		CG13366
NM_165220	BicD		CG13373
NM_001272527	bif		CG13384
NM_001272528	bif		CG13392
NM_001272526	bif		CG13397
NM_167295	bif		CG13398
NM_078573	bif		CG13409
NM_142126	BigH1		CG13423
NM_143299	bigmax		CG1344
NM_143085	Bili		CG13454
NM_001170251	Bili		CG13465
NM_001170252	Bili		CG13484
NM_001170253	Bili		CG13501
NM_001170254	Bili		CG13531
NM_001170255	Bili		CG13561
NM_001300592	Bili		CG13587
NM_079653	Bin1		CG13599
NM_001316407	bin3		CG1360
NM_078902	bin3		CG13601
NM_165468	bin3		CG13603
NM_143666	bip2		CG13604
NM_080128	Bka		CG13609
NM_079595	Blm		CG13623
NM_166060	Blos1		CG13625
NM_001274760	Blos4		CG13630
NM_140157	Blos4		CG13641
NM_079401	blot		CG13663
NM_079646	blp		CG13667
NM_001300420	blp		CG13671
NM_166554	blw		CG13690
NM_140466	bmm		CG13692
NM_001169974	bmm		CG13694
NM_078682	bnb		CG13698
NM_167633	bnb		CG1371
NM_167634	bnb		CG13711
NM_167635	bnb		CG13712
NM_079865	bnk		CG13713
NM_080348	BobA		CG13716
NM_165541	boca		CG13741
NM_141660	bocks		CG13742
NM_001014611	bocks		CG13748
NM_170361	BOD1		CG13751
NM_001170280	BOD1		CG13760
NM_001276101	BOD1		CG13766
NM_001276102	BOD1		CG13773
NM_143342	BOD1		CG13775
NM_166941	boi		CG13784
NM_001274685	bol		CG13806
NM_001300063	bol		CG13827
NM_079265	bol		CG13868
NM_001170194	bon		CG13876
NM_079985	bon		CG13887
NM_001275839	bon		CG13894
NM_001275838	bon		CG13901
NM_001275837	bon		CG13917
NM_001275836	bon		CG13919
NM_137847	bonsai		CG13920
NM_140791	bora		CG13921
NM_135435	borr		CG13926
NM_164850	borr		CG13928
NM_132145	bou		CG13933
NM_001258933	bowl		CG13937
NM_001258932	bowl		CG13955
NM_001258934	bowl		CG13994
NM_164558	bowl		CG13995
NM_164557	bowl		CG14005
NM_057535	bowl		CG14014
NM_136422	Br140		CG14015
NM_001299226	Br140		CG14017
NM_001201913	brat		CG14022
NM_206004	brat		CG14036
NM_134302	brat		CG14043
NM_001299154	brat		CG14050
NM_057597	brat		CG14057
NM_138081	Brca2		CG1407
NM_057541	Brd		CG14073
NM_143428	Brd8		CG14074
NM_001300021	Bre1		CG14104
NM_139732	Bre1		CG14111
NM_001170165	Brf		CG14135
NM_142359	Brf		CG1416
NM_078514	brk		CG14174
NM_001274977	brm		CG1418
NM_001274978	brm		CG14182
NM_080497	brm		CG14183
NM_080498	brm		CG14184
NM_168641	brm		CG14194
NM_168640	brm		CG14200
NM_132612	Brms1		CG14210
NM_057718	Bro		CG14220
NM_001259298	brp		CG14221
NM_001273478	bru1		CG14223
NM_141738	Bruce		CG14229
NM_001275534	Bruce		CG14230
NM_001275533	Bruce		CG14231
NM_001275532	Bruce		CG14232
NM_001275531	Bruce		CG14252
NM_001297902	brv3		CG14260
NM_130657	brv3		CG1427
NM_170139	BRWD3		CG14270
NM_135454	brwl		CG14285
NM_164859	brwl		CG14286
NM_001273295	Bsg		CG14292
NM_164790	Bsg		CG14312
NM_164783	Bsg		CG14317
NM_164782	Bsg		CG14322
NM_164787	Bsg		CG1434
NM_164786	Bsg		CG14352
NM_164785	Bsg		CG1440
NM_164784	Bsg		CG14407
NM_164789	Bsg		CG14414
NM_164788	Bsg		CG14427
NM_078748	Bsg25A		CG14434
NM_001201769	Bsg25D		CG14442
NM_001201770	Bsg25D		CG14450
NM_164637	Bsg25D		CG14451
NM_164638	Bsg25D		CG14478
NM_057568	Bsg25D		CG14480
NM_001273164	Bsg25D		CG14488
NM_001273163	Bsg25D		CG14491
NM_001169461	bsk		CG14492
NM_001169459	bsk		CG14502
NM_164900	bsk		CG14505
NM_001272502	BTBD9		CG14507
NM_132421	BTBD9		CG14544
NM_001259662	BtbVII		CG14545
NM_001259661	BtbVII		CG14561
NM_079172	BtbVII		CG14570
NM_139517	BtbVII		CG14591
NM_001144408	BtbVII		CG14610
NM_167990	BtbVII		CG14621
NM_001274427	BtbVII		CG1463
NM_001274426	BtbVII		CG14630
NM_078545	btd		CG14641
NM_132675	BthD		CG14645
NM_001103651	Btk29A		CG14646
NM_001103650	Btk29A		CG14647
NM_164805	Btk29A		CG14650
NM_164804	Btk29A		CG14651
NM_057398	Btk29A		CG14657
NM_057397	Btk29A		CG14662
NM_170026	btn		CG14667
NM_001014623	btsz		CG14671
NM_001014624	btsz		CG14694
NM_170350	btz		CG14696
NM_001276099	btz		CG14701
NM_001276098	btz		CG14710
NM_079810	btz		CG14711
NM_001298693	Bub1		CG14712
NM_001298692	Bub1		CG14722
NM_135075	Bub1		CG14757
NM_058033	Bub3		CG14763
NM_001300658	Bub3		CG14764
NM_058034	BubR1		CG14767
NM_137221	bug		CG14777
NM_135558	Bug22		CG14780
NM_001259118	BuGZ		CG14787
NM_001259117	BuGZ		CG14795
NM_135964	BuGZ		CG14803
NM_001273583	BuGZ		CG14805
NM_001273584	BuGZ		CG14811
NM_001103697	BuGZ		CG14812
NM_001299057	BuGZ		CG14814
NM_001042894	bun		CG14817
NM_001042892	bun		CG14829
NM_080364	bun		CG14852
NM_165013	bun		CG1486
NM_138759	bur		CG14860
NM_001299191	bur		CG14868
NM_134582	bves		CG14879
NM_206800	bves		CG14882
NM_001272824	bves		CG14883
NM_001272823	bves		CG14905
NM_001273687	bwa		CG14906
NM_136176	bwa		CG14907
NM_001272441	Bx42		CG14915
NM_078538	Bx42		CG1492
NM_001274801	byn		CG14921
NM_079307	byn		CG14937
NM_078519	bys		CG14945
NM_135944	c(2)M		CG14964
NM_169671	c(3)G		CG14965
NM_169670	c(3)G		CG14966
NM_142233	c(3)G		CG14968
NM_144349	c11.1		CG14985
NM_001298121	c11.1		CG14995
NM_144348	c12.1		CG15012
NM_001272452	c12.2		CG15014
NM_144347	c12.2		CG15019
NM_057525	C15		CG15027
NM_001272362	C3G		CG15073
NM_001272364	C3G		CG15099
NM_176694	C3G		CG15107
NM_001144695	C3G		CG15111
NM_001144696	C3G		CG15118
NM_001298037	C3G		CG15120
NM_170430	ca		CG15128
NM_001300664	ca		CG1513
NM_135948	CaBP1		CG15141
NM_001299050	CaBP1		CG15142
NM_001273567	cact		CG15160
NM_205999	cact		CG15208
NM_165152	cact		CG15213
NM_057595	cact		CG15221
NM_057594	cact		CG1523
NM_078698	cactin		CG15233
NM_001273712	cad		CG15237
NM_134301	cad		CG1529
NM_057606	cad		CG15308
NM_001259885	Cad74A		CG15309
NM_140716	Cad74A		CG15317
NM_168724	Cad74A		CG15347
NM_001260105	Cad86C		CG15356
NM_001260104	Cad86C		CG15358
NM_001260103	Cad86C		CG15362
NM_001260102	Cad86C		CG15375
NM_176458	Cad86C		CG15382
NM_169440	Cad87A		CG15386
NM_001031858	Cadps		CG15387
NM_001031859	Cadps		CG15390
NM_001031860	Cadps		CG15399
NM_001258511	Cadps		CG15404
NM_001258510	Cadps		CG15412
NM_136745	Caf1-105		CG1542
NM_132267	Caf1-180		CG15431
NM_001170146	Caf1-55		CG15432
NM_079630	Caf1-55		CG15435
NM_001273947	cag		CG15436
NM_057859	cag		CG15439
NM_132269	CAH3		CG15440
NM_001272422	CAH3		CG15443
NM_001298094	CAH3		CG15456
NM_001104517	CAH6		CG15465
NM_141722	CAH7		CG15480
NM_001300339	CAH7		CG15482
NM_001300338	CAH7		CG15514
NM_142340	cal1		CG15525
NM_001103908	CalpA		CG15526
NM_057699	CalpA		CG15528
NM_057700	CalpA		CG15533
NM_001299684	CalpA		CG15535
NM_001259777	CalpB		CG15536
NM_079292	CalpB		CG15561
NM_132890	CalpC		CG15601
NM_079569	Calr		CG15602
NM_001275501	Calr		CG1561
NM_001272157	Cals		CG15625
NM_001297793	Cals		CG15628
NM_079893	Cals		CG15650
NM_166823	Cals		CG15653
NM_137252	calypso		CG15676
NM_176194	calypso		CG15696
NM_079883	CaMKI		CG15701
NM_166764	CaMKI		CG15706
NM_166760	CaMKI		CG1571
NM_166761	CaMKI		CG15743
NM_166759	CaMKI		CG15744
NM_001169360	CaMKII		CG15747
NM_001169361	CaMKII		CG1575
NM_001169362	CaMKII		CG15771
NM_166810	CaMKII		CG1578
NM_166811	CaMKII		CG15812
NM_001144152	Camta		CG15814
NM_001144153	Camta		CG1582
NM_001169627	Camta		CG15876
NM_001299321	Camta		CG15880
NM_001032076	cana		CG15891
NM_001258602	CanB		CG15892
NM_080002	CanB		CG15908
NM_001273404	Cand1		CG15912
NM_135545	Cand1		CG15914
NM_143452	Cap-D2		CG15916
NM_135091	Cap-D3		CG15922
NM_001169416	Cap-D3		CG1602
NM_206105	Cap-G		CG1603
NM_001169664	Cap-G		CG1620
NM_169359	Cap-H2		CG1622
NM_169358	Cap-H2		CG1632
NM_206471	Cap-H2		CG1637
NM_141757	Cap-H2		CG1646
NM_001298771	Caper		CG1647
NM_001298773	Caper		CG1662
NM_001298772	Caper		CG1671
NM_001298775	Caper		CG16710
NM_001298774	Caper		CG16717
NM_135251	Caper		CG16721
NM_164730	Caper		CG16736
NM_144414	Capr		CG16743
NM_001300178	Capr		CG16749
NM_001272927	capt		CG16753
NM_001038780	capt		CG1677
NM_001038781	capt		CG16789
NM_001272778	car		CG16791
NM_078686	car		CG16812
NM_167664	car		CG16813
NM_132179	CARPA		CG16815
NM_001298057	CARPA		CG16863
NM_206126	casp		CG16865
NM_137236	casp		CG16868
NM_001299544	casp		CG16888
NM_058106	cass		CG16890
NM_080483	Cat		CG16896
NM_143756	cathD		CG16903
NM_001347752	cathD		CG16908
NM_001347753	cathD		CG16926
NM_170135	cav		CG16935
NM_170134	cav		CG16952
NM_170133	cav		CG16953
NM_079753	cav		CG16959
NM_001272673	caz		CG16972
NM_001272672	caz		CG16974
NM_078641	caz		CG16979
NM_167493	caz		CG16985
NM_137032	cbc		CG16986
NM_168276	Cbl		CG17002
NM_139967	Cbl		CG1701
NM_206638	CBP		CG17019
NM_001272380	CBP		CG1703
NM_078515	CBP		CG17032
NM_167012	Cbp80		CG17059
NM_080011	Cbp80		CG17068
NM_001259369	cbs		CG17078
NM_001259368	cbs		CG17110
NM_137031	cbs		CG17118
NM_142732	Cby		CG17119
NM_137385	Cc2d2a		CG17127
NM_135334	CCDC53		CG17129
NM_140893	Ccdc58		CG17141
NM_001300192	Ccdc58		CG17159
NM_168819	Ccdc58		CG17162
NM_137397	CCHa1-R		CG17163
NM_001275891	Cchl		CG17168
NM_142746	Cchl		CG17169
NM_142202	Ccm3		CG17180
NM_170016	CCT1		CG17186
NM_079726	CCT1		CG17187
NM_132296	CCT2		CG17193
NM_169727	CCT3		CG17219
NM_142315	CCT3		CG17221
NM_001202307	CCT3		CG17230
NM_001202308	CCT3		CG17233
NM_135735	CCT4		CG17249
NM_078983	CCT5		CG17265
NM_165867	CCT5		CG17266
NM_132838	CCT6		CG17271
NM_141578	CCT7		CG17294
NM_136574	CCT8		CG17327
NM_001275427	CD98hc		CG17328
NM_001275426	CD98hc		CG17333
NM_001275425	CD98hc		CG17337
NM_141495	CD98hc		CG17343
NM_001258877	Cda5		CG17359
NM_170489	CDase		CG1737
NM_170488	CDase		CG1738
NM_170491	CDase		CG17385
NM_170490	CDase		CG17440
NM_001276180	CDase		CG17486
NM_143540	CDase		CG17490
NM_058049	Cdc16		CG1750
NM_139836	Cdc27		CG17528
NM_001274574	Cdc27		CG17574
NM_078950	Cdc2rk		CG17593
NM_057658	Cdc37		CG17597
NM_001258834	Cdc42		CG17612
NM_001258833	Cdc42		CG17625
NM_078690	Cdc42		CG17636
NM_130524	CDC45L		CG1764
NM_138189	Cdc5		CG17648
NM_001169842	Cdc5		CG17660
NM_132900	CDC50		CG17681
NM_001298398	CDC50		CG17712
NM_139990	Cdc6		CG17715
NM_167080	Cdc7		CG17716
NM_001298021	Cdc7		CG17721
NM_001043211	Cdep		CG17724
NM_169022	Cdep		CG17732
NM_141248	Cdep		CG17746
NM_001104215	Cdep		CG17754
NM_001273671	CdGAPr		CG17764
NM_001169546	CdGAPr		CG17765
NM_001169547	CdGAPr		CG17768
NM_136158	CdGAPr		CG17776
NM_001260262	cdi		CG17786
NM_079677	cdi		CG17801
NM_057449	Cdk1		CG17802
NM_168912	Cdk12		CG17806
NM_001275238	Cdk12		CG17807
NM_141068	Cdk12		CG17816
NM_169916	Cdk2		CG17829
NM_001170195	Cdk2		CG17834
NM_079696	Cdk2		CG17841
NM_001272510	CDK2AP1		CG1785
NM_132460	CDK2AP1		CG1789
NM_057848	Cdk4		CG17904
NM_166184	Cdk4		CG17977
NM_166185	Cdk4		CG17991
NM_001299565	Cdk4		CG17996
NM_001299564	Cdk4		CG18004
NM_001273391	Cdk5alpha		CG1801
NM_078811	Cdk5alpha		CG18011
NM_078489	Cdk7		CG18048
NM_080487	Cdk8		CG1806
NM_057878	Cdk9		CG18081
NM_142425	cdm		CG1812
NM_001275767	cdm		CG18132
NM_079849	CecA1		CG1814
NM_135704	Ced-12		CG1815
NM_001259297	ced-6		CG18170
NM_001259296	ced-6		CG18178
NM_136644	ced-6		CG18190
NM_165676	ced-6		CG18213
NM_165675	ced-6		CG1824
NM_136205	Cen		CG18249
NM_165338	Cen		CG18259
NM_170049	CenB1A		CG18265
NM_079734	CenB1A		CG18269
NM_165068	CenG1A		CG1827
NM_165067	CenG1A		CG18273
NM_169228	Cenp-C		CG18327
NM_001300308	Cenp-C		CG18336
NM_001274940	Cep135		CG1840
NM_140492	Cep135		CG18428
NM_001202179	Cep135		CG18446
NM_137576	cer		CG1847
NM_169050	Cerk		CG18476
NM_001300049	cert		CG18528
NM_139942	cert		CG18530
NM_078750	Cf2		CG18539
NM_175963	Cf2		CG18540
NM_175965	Cf2		CG18549
NM_175964	Cf2		CG18596
NM_001363925	Cf2		CG18600
NM_001273128	Cf2		CG18628
NM_001201641	Cfp1		CG18659
NM_132328	Cfp1		CG18661
NM_001103835	cg		CG18731
NM_001103834	cg		CG18749
NM_001103836	cg		CG18764
NM_001316419	cg		CG18766
NM_001144194	cg		CG18787
NM_166034	cg		CG18809
NM_166035	cg		CG18810
NM_166036	cg		CG18815
NM_001299480	cg		CG1882
NM_001299479	cg		CG18870
NM_079014	cg		CG1902
NM_143367	CG10011		CG1910
NM_001273652	CG10026		CG1943
NM_165301	CG10026		CG1951
NM_141925	CG10035		CG1965
NM_001300375	CG10035		CG1968
NM_141456	CG10050		CG2004
NM_001300277	CG10053		CG2006
NM_141454	CG10053		CG2016
NM_141446	CG10055		CG2021
NM_139808	CG10064		CG2023
NM_168182	CG10077		CG2046
NM_139805	CG10077		CG2059
NM_001274562	CG10077		CG2063
NM_166466	CG10082		CG2091
NM_141437	CG10098		CG2116
NM_139801	CG10103		CG2124
NM_001274558	CG10103		CG2126
NM_001274557	CG10103		CG2145
NM_001274556	CG10103		CG2162
NM_001274555	CG10103		CG2182
NM_001274554	CG10103		CG2186
NM_137132	CG10139		CG2199
NM_001299495	CG10139		CG2201
NM_140391	CG10140		CG2202
NM_139789	CG10147		CG2211
NM_001274548	CG10147		CG2217
NM_137140	CG10151		CG2218
NM_001144198	CG10151		CG2224
NM_166067	CG10151		CG2246
NM_166068	CG10151		CG2247
NM_168542	CG10171		CG2260
NM_140382	CG10171		CG2277
NM_001273659	CG10188		CG2321
NM_136133	CG10188		CG2519
NM_165305	CG10188		CG2540
NM_001273656	CG10189		CG2608
NM_136131	CG10189		CG2611
NM_136129	CG10194		CG2617
NM_142927	CG10214		CG2656
NM_170091	CG10217		CG2662
NM_142925	CG10217		CG2678
NM_140384	CG10222		CG2685
NM_001300131	CG10222		CG2691
NM_001259162	CG10237		CG2694
NM_001144542	CG1024		CG2698
NM_001275386	CG1024		CG2712
NM_141395	CG1024		CG2747
NM_206117	CG10265		CG2765
NM_137168	CG10265		CG2767
NM_136148	CG10268		CG2790
NM_001104055	CG10274		CG2794
NM_001169535	CG10283		CG2818
NM_001169536	CG10283		CG2846
NM_136035	CG10283		CG2852
NM_165255	CG10283		CG2854
NM_141392	CG10286		CG2862
NM_137761	CG10307		CG2865
NM_001299761	CG10307		CG2875
NM_137750	CG10321		CG2887
NM_001274195	CG10321		CG2889
NM_142314	CG10324		CG2906
NM_136044	CG10333		CG2909
NM_136051	CG10336		CG2911
NM_165261	CG10336		CG2915
NM_136053	CG10338		CG2918
NM_001299127	CG10338		CG2921
NM_001103708	CG10341		CG2924
NM_136054	CG10341		CG2926
NM_136056	CG10343		CG2930
NM_132527	CG10347		CG2931
NM_167310	CG10347		CG2938
NM_001272543	CG10353		CG2972
NM_001272544	CG10353		CG2990
NM_001272541	CG10353		CG2991
NM_001272540	CG10353		CG30015
NM_132534	CG10353		CG30016
NM_001258704	CG10353		CG30020
NM_167312	CG10353		CG30037
NM_136151	CG10366		CG30062
NM_142928	CG10375		CG3008
NM_001170233	CG10375		CG30080
NM_136055	CG10376		CG30087
NM_136052	CG10383		CG30089
NM_001299126	CG10383		CG30091
NM_136323	CG10395		CG30094
NM_165428	CG10395		CG30096
NM_001043252	CG10405		CG30099
NM_136043	CG10413		CG30100
NM_001299119	CG10413		CG30105
NM_136325	CG10417		CG30108
NM_165430	CG10417		CG30109
NM_143106	CG10425		CG30120
NM_136074	CG10428		CG30122
NM_136080	CG10431		CG30156
NM_001299149	CG10431		CG30161
NM_141502	CG10435		CG30172
NM_001260045	CG10445		CG30178
NM_001300290	CG10445		CG30183
NM_141494	CG10445		CG30285
NM_001259167	CG10462		CG30289
NM_001273670	CG10462		CG30291
NM_001273669	CG10462		CG3032
NM_001038826	CG10462		CG30323
NM_001038825	CG10462		CG30338
NM_136152	CG10462		CG30344
NM_136156	CG10463		CG30349
NM_001273672	CG10466		CG30357
NM_136159	CG10466		CG3036
NM_136092	CG10470		CG30373
NM_139749	CG10479		CG30379
NM_001274529	CG10479		CG3038
NM_001103709	CG10492		CG30380
NM_136093	CG10492		CG30383
NM_137742	CG10494		CG30389
NM_166457	CG10494		CG30392
NM_136095	CG10495		CG30394
NM_137727	CG10505		CG30398
NM_140562	CG10516		CG3040
NM_137690	CG10543		CG30403
NM_166416	CG10543		CG30423
NM_001274183	CG10543		CG30424
NM_176241	CG10543		CG30427
NM_132246	CG10555		CG30430
NM_001298087	CG10555		CG30431
NM_001259927	CG10565		CG30432
NM_141027	CG10565		CG3045
NM_168130	CG10576		CG30471
NM_001300020	CG10576		CG30491
NM_139727	CG10576		CG30496
NM_141022	CG10581		CG30503
NM_141021	CG10584		CG3061
NM_001273618	CG10600		CG3065
NM_136069	CG10600		CG3077
NM_001144367	CG10600		CG3085
NM_136072	CG10602		CG31021
NM_165269	CG10602		CG3104
NM_165268	CG10602		CG31041
NM_001259805	CG10616		CG31053
NM_140319	CG10616		CG31064
NM_001300119	CG10616		CG31100
NM_136155	CG10628		CG31106
NM_136154	CG10631		CG31109
NM_168501	CG10638		CG31111
NM_206346	CG10638		CG31122
NM_001300121	CG10638		CG31125
NM_140324	CG10646		CG31126
NM_136085	CG10650		CG31139
NM_001299152	CG10650		CG31141
NM_143131	CG10669		CG31142
NM_001170257	CG10669		CG31156
NM_139693	CG10674		CG31161
NM_142955	CG10694		CG31195
NM_136177	CG10730		CG31211
NM_001299548	CG10731		CG31223
NM_001032251	CG10731		CG31224
NM_141214	CG1074		CG31229
NM_001273689	CG10747		CG31231
NM_136178	CG10747		CG31272
NM_001272387	CG10778		CG31275
NM_132197	CG10778		CG31301
NM_001369962	CG10795		CG31313
NM_137739	CG10795		CG31321
NM_001272284	CG10803		CG31342
NM_001272285	CG10803		CG31344
NM_001272286	CG10803		CG31347
NM_001272287	CG10803		CG31357
NM_130708	CG10803		CG31360
NM_001297910	CG10804		CG31365
NM_166975	CG10804		CG31368
NM_001144678	CG10804		CG31381
NM_130705	CG10804		CG31388
NM_001169932	CG10809		CG31415
NM_140108	CG10809		CG31441
NM_135807	CG10859		CG31457
NM_001298969	CG10859		CG31460
NM_142469	CG10864		CG31495
NM_001300002	CG10866		CG31510
NM_139581	CG10866		CG31516
NM_134808	CG10874		CG31522
NM_001272982	CG10874		CG31523
NM_001258916	CG10874		CG31542
NM_164458	CG10874		CG31546
NM_142637	CG10877		CG31548
NM_134811	CG10880		CG31550
NM_001272987	CG10880		CG31551
NM_142606	CG10889		CG3156
NM_141826	CG10898		CG31601
NM_001275436	CG10903		CG31606
NM_141505	CG10903		CG31626
NM_138016	CG10904		CG3163
NM_001299871	CG10904		CG31635
NM_140251	CG10907		CG31637
NM_137453	CG10914		CG31638
NM_137455	CG10915		CG31643
NM_001299636	CG10915		CG31648
NM_137459	CG10916		CG3165
NM_001274141	CG10916		CG31650
NM_137417	CG10931		CG31678
NM_132186	CG10932		CG31694
NM_001298058	CG10932		CG31697
NM_136187	CG10947		CG31710
NM_168524	CG10948		CG31712
NM_168525	CG10948		CG31715
NM_140349	CG10948		CG31717
NM_136188	CG10949		CG31729
NM_001299172	CG10949		CG3176
NM_132217	CG10958		CG31776
NM_001038913	CG10973		CG31789
NM_001275372	CG10979		CG31792
NM_141334	CG10979		CG31800
NM_001274853	CG10984		CG31805
NM_168510	CG10984		CG31812
NM_168511	CG10984		CG31849
NM_140336	CG10984		CG31855
NM_137585	CG11007		CG31875
NM_001299688	CG11007		CG31908
NM_001272857	CG11023		CG31915
NM_175941	CG11023		CG31917
NM_001169365	CG11023		CG31922
NM_001043195	CG1103		CG31935
NM_141199	CG1103		CG31937
NM_135112	CG11030		CG31955
NM_001273174	CG11030		CG31957
NM_001298709	CG11034		CG3198
NM_001298708	CG11034		CG31998
NM_135117	CG11034		CG31999
NM_141431	CG1105		CG32022
NM_135208	CG11050		CG32039
NM_164695	CG11050		CG32052
NM_164694	CG11050		CG32061
NM_001260049	CG11052		CG32066
NM_001260048	CG11052		CG32073
NM_001275433	CG11052		CG32085
NM_143924	CG11052		CG32095
NM_001258500	CG11076		CG32099
NM_143686	CG11076		CG32100
NM_166807	CG11076		CG32102
NM_143687	CG11077		CG32104
NM_143048	CG11089		CG32110
NM_001202357	CG11089		CG32147
NM_001038753	CG11103		CG3216
NM_168974	CG11109		CG32161
NM_141168	CG11109		CG32163
NM_137657	CG11110		CG32176
NM_132457	CG11122		CG32202
NM_136432	CG11123		CG32228
NM_001273842	CG11125		CG3223
NM_136436	CG11125		CG3224
NM_136439	CG11127		CG32243
NM_001275348	CG1113		CG3225
NM_141265	CG1113		CG3226
NM_001316459	CG11137		CG32262
NM_141167	CG11137		CG32263
NM_136438	CG11141		CG32264
NM_001299230	CG11141		CG32276
NM_165525	CG11141		CG32278
NM_135108	CG11149		CG32280
NM_164657	CG11149		CG32281
NM_001169418	CG11149		CG32313
NM_001169419	CG11149		CG32318
NM_001273173	CG11149		CG32344
NM_169027	CG1116		CG32368
NM_169028	CG1116		CG32409
NM_141259	CG1116		CG32425
NM_166516	CG11170		CG32428
NM_001299778	CG11170		CG32436
NM_137651	CG11180		CG32441
NM_001299709	CG11180		CG32444
NM_137627	CG11200		CG32452
NM_001299701	CG11200		CG32454
NM_136507	CG11210		CG3246
NM_141252	CG1124		CG32483
NM_001316460	CG11241		CG32486
NM_168960	CG11241		CG3253
NM_141156	CG11241		CG32532
NM_168936	CG11247		CG32533
NM_141094	CG11247		CG32536
NM_001275260	CG11247		CG32537
NM_001104189	CG11247		CG32544
NM_168934	CG11248		CG3257
NM_001275257	CG11248		CG32573
NM_141091	CG11248		CG32576
NM_169021	CG1129		CG32579
NM_001300235	CG1129		CG32581
NM_001202248	CG1129		CG32590
NM_141241	CG1129		CG32599
NM_001170019	CG11307		CG32625
NM_168928	CG11307		CG32669
NM_001300212	CG11309		CG32679
NM_168896	CG11309		CG32700
NM_001275219	CG11309		CG32706
NM_001275218	CG11309		CG32708
NM_141044	CG11309		CG32736
NM_001275220	CG11309		CG32758
NM_001259697	CG11357		CG32767
NM_139659	CG11357		CG32801
NM_001104036	CG11357		CG32803
NM_001272141	CG11360		CG32808
NM_001272140	CG11360		CG3281
NM_001272139	CG11360		CG32817
NM_143677	CG11360		CG32829
NM_137835	CG11362		CG32850
NM_141155	CG11367		CG32856
NM_134646	CG11377		CG3295
NM_001272861	CG11377		CG32982
NM_140997	CG11399		CG33051
NM_001297843	CG11409		CG33057
NM_138086	CG11413		CG33062
NM_138088	CG11414		CG3308
NM_176415	CG1142		CG33082
NM_131941	CG11436		CG3309
NM_001297934	CG11444		CG33095
NM_131943	CG11444		CG33096
NM_142578	CG11447		CG33107
NM_001170013	CG11456		CG33108
NM_141008	CG11456		CG33111
NM_001275201	CG11456		CG33116
NM_143443	CG11470		CG33129
NM_001300656	CG11470		CG33155
NM_206260	CG11486		CG33156
NM_206261	CG11486		CG33158
NM_139510	CG11486		CG33169
NM_001104018	CG11486		CG33170
NM_001104017	CG11486		CG33172
NM_167981	CG11486		CG33199
NM_167975	CG11486		CG33203
NM_167976	CG11486		CG33213
NM_167977	CG11486		CG33228
NM_167978	CG11486		CG33229
NM_167979	CG11486		CG33230
NM_170454	CG11504		CG33235
NM_176584	CG11504		CG33260
NM_143501	CG11504		CG33267
NM_141129	CG11523		CG33290
NM_140292	CG11534		CG33298
NM_139514	CG11537		CG33303
NM_001276219	CG11539		CG33331
NM_143620	CG11539		CG33332
NM_001298615	CG11555		CG33339
NM_134666	CG11555		CG3335
NM_001316463	CG11560		CG3337
NM_140290	CG11560		CG33453
NM_143627	CG11563		CG33460
NM_001038900	CG11583		CG33461
NM_139624	CG11586		CG33463
NM_001274481	CG11586		CG33474
NM_139594	CG11593		CG3349
NM_001274463	CG11593		CG33506
NM_001272226	CG11596		CG33514
NM_001272225	CG11596		CG33523
NM_166916	CG11596		CG33552
NM_166917	CG11596		CG33632
NM_130607	CG11596		CG33635
NM_001043137	CG11597		CG33655
NM_001169952	CG11597		CG33671
NM_140256	CG11597		CG33672
NM_001298616	CG11601		CG33679
NM_001298617	CG11601		CG33695
NM_134669	CG11601		CG33722
NM_001014606	CG1161		CG33774
NM_141271	CG1161		CG33785
NM_134658	CG11617		CG33786
NM_001258888	CG11617		CG33791
NM_141994	CG11656		CG33792
NM_206336	CG11658		CG3386
NM_206337	CG11658		CG33919
NM_206338	CG11658		CG33926
NM_140241	CG11658		CG33932
NM_132835	CG11679		CG33941
NM_141529	CG11694		CG33964
NM_132504	CG11695		CG33969
NM_001169254	CG11695		CG33977
NM_132503	CG11696		CG33981
NM_132500	CG11699		CG33995
NM_001316639	CG11699		CG34001
NM_134549	CG11710		CG34008
NM_001298563	CG11710		CG34012
NM_167704	CG11710		CG34015
NM_001260002	CG1172		CG3402
NM_001275351	CG1172		CG34029
NM_141277	CG1172		CG3407
NM_141713	CG11722		CG3408
NM_134803	CG11723		CG34107
NM_001272977	CG11723		CG34116
NM_001275442	CG11737		CG34117
NM_001275441	CG11737		CG34126
NM_141546	CG11737		CG34132
NM_132482	CG11752		CG34133
NM_001275448	CG11753		CG34140
NM_001275447	CG11753		CG34150
NM_141552	CG11753		CG34159
NM_001275452	CG11755		CG34163
NM_141558	CG11755		CG34164
NM_132480	CG11756		CG34172
NM_141562	CG11760		CG34179
NM_165776	CG11777		CG34183
NM_142529	CG11779		CG34184
NM_143063	CG11781		CG34190
NM_170193	CG11791		CG34194
NM_143070	CG11791		CG34199
NM_001276016	CG11791		CG34203
NM_001104437	CG11791		CG34213
NM_137173	CG11807		CG34214
NM_001274062	CG11807		CG34217
NM_001274061	CG11807		CG34220
NM_137177	CG11808		CG34224
NM_001273937	CG11825		CG34228
NM_001273936	CG11825		CG34231
NM_136739	CG11825		CG34242
NM_001298620	CG11835		CG34250
NM_134688	CG11835		CG34263
NM_001272906	CG11835		CG34266
NM_001272907	CG11835		CG34276
NM_170199	CG11836		CG34277
NM_143076	CG11836		CG34288
NM_001369964	CG11836		CG34290
NM_001170247	CG11836		CG34293
NM_001202363	CG11836		CG34298
NM_001202362	CG11836		CG3430
NM_001202361	CG11836		CG34308
NM_001104440	CG11836		CG34315
NM_170198	CG11839		CG34317
NM_143405	CG11842		CG3434
NM_143406	CG11843		CG34348
NM_001300649	CG11843		CG34355
NM_143105	CG11857		CG3436
NM_001316488	CG11857		CG3437
NM_001276122	CG11873		CG34376
NM_001276123	CG11873		CG34383
NM_001276124	CG11873		CG34396
NM_143409	CG11873		CG34401
NM_001276127	CG11882		CG34402
NM_143419	CG11882		CG34408
NM_134678	CG11885		CG34409
NM_143132	CG11902		CG34423
NM_137558	CG11906		CG34432
NM_143078	CG11920		CG34433
NM_135023	CG11927		CG34449
NM_141590	CG11964		CG34457
NM_001300314	CG11970		CG34458
NM_141594	CG11970		CG3448
NM_001275465	CG11975		CG3500
NM_141596	CG11975		CG3502
NM_169250	CG11980		CG3505
NM_169251	CG11980		CG3527
NM_141600	CG11980		CG3529
NM_141603	CG11983		CG3542
NM_001275467	CG11983		CG3546
NM_141605	CG11986		CG3548
NM_141270	CG11999		CG3552
NM_001299970	CG12004		CG3558
NM_139370	CG12004		CG3566
NM_001104004	CG12004		CG3568
NM_167897	CG12004		CG3609
NM_141255	CG12007		CG3625
NM_168030	CG12010		CG3632
NM_001300000	CG12012		CG3634
NM_139556	CG12012		CG3638
NM_001169868	CG12012		CG3645
NM_168022	CG12016		CG3651
NM_139548	CG12016		CG3652
NM_139402	CG12018		CG3662
NM_139405	CG12020		CG3663
NM_001299978	CG12025		CG3679
NM_139414	CG12025		CG3698
NM_001274367	CG12025		CG3702
NM_170545	CG12054		CG3709
NM_001260457	CG12054		CG3732
NM_001260456	CG12054		CG3735
NM_143596	CG12054		CG3740
NM_132266	CG12081		CG3744
NM_001272414	CG12081		CG3756
NM_138268	CG12084		CG3760
NM_001274328	CG12084		CG3764
NM_139362	CG12091		CG3769
NM_001274332	CG12091		CG3776
NM_139490	CG12093		CG3777
NM_132634	CG12096		CG3781
NM_001298261	CG12096		CG3788
NM_001298262	CG12096		CG3792
NM_139366	CG12099		CG3793
NM_167895	CG12099		CG3803
NM_001299971	CG12104		CG3815
NM_139372	CG12104		CG3817
NM_001274338	CG12104		CG3847
NM_136470	CG12107		CG3862
NM_132261	CG12112		CG3868
NM_001272409	CG12112		CG3894
NM_206068	CG12128		CG3902
NM_136699	CG12128		CG3907
NM_136701	CG12129		CG3909
NM_136696	CG12133		CG3919
NM_136698	CG12134		CG3995
NM_165725	CG12134		CG4004
NM_132175	CG12155		CG4022
NM_206054	CG12159		CG4038
NM_136486	CG12159		CG4041
NM_169034	CG12163		CG4042
NM_169033	CG12163		CG4049
NM_141264	CG12163		CG4074
NM_141308	CG12170		CG4078
NM_141266	CG12173		CG4080
NM_167011	CG12179		CG4096
NM_131947	CG12179		CG4098
NM_141332	CG1218		CG4101
NM_001299993	CG12182		CG4119
[truncated: 13,061 more rows]

## Sheet: g. h3k4me3_c14a
Transcript ID	Gene ID		uniqueGenes
NM_169797	14-3-3epsilon		14-3-3epsilon
NM_169796	14-3-3epsilon		14-3-3zeta
NM_169799	14-3-3epsilon		140up
NM_169798	14-3-3epsilon		312
NM_001014516	14-3-3zeta		4E-T
NM_001014515	14-3-3zeta		7B2
NM_165740	14-3-3zeta		A16
NM_165744	14-3-3zeta		Aatf
NM_165743	14-3-3zeta		abo
NM_165742	14-3-3zeta		Abp1
NM_165741	14-3-3zeta		abs
NM_165745	14-3-3zeta		ACC
NM_206070	14-3-3zeta		Acf
NM_057537	14-3-3zeta		Ack
NM_001275632	140up		Acn
NM_057603	140up		Acp95EF
NM_138261	312		Acph-1
NM_001274325	312		Actn
NM_001272149	4E-T		ACXD
NM_166797	4E-T		Acyp2
NM_166798	4E-T		Ada
NM_166796	4E-T		Ada2a
NM_001014608	7B2		Ada3
NM_138986	7B2		Adar
NM_135754	A16		Adat1
NM_135222	Aatf		ADD1
NM_080045	abo		Adf1
NM_140400	Abp1		Adk2
NM_079496	abs		AdSS
NM_001299248	ACC		Aduk
NM_080486	Acf		Aef1
NM_139602	Ack		Afti
NM_001273627	Acn		ago
NM_136091	Acn		AGO1
NM_165273	Acn		AGO2
NM_080159	Acp95EF		AhcyL1
NM_080178	Acph-1		AIF
NM_170453	Acph-1		AIMP1
NM_166920	Actn		AIMP2
NM_001272235	Actn		Akap200
NM_058136	Actn		Akh
NM_058137	Actn		AkhR
NM_138984	ACXD		akirin
NM_001274391	ACXD		Akt1
NM_142234	Acyp2		Aladin
NM_001275683	Acyp2		AlaRS
NM_141609	Ada		Alg1
NM_001170174	Ada2a		Alg11
NM_001014637	Ada2a		Alg2
NM_001014634	Ada2a		Alh
NM_001014636	Ada2a		AlkB
NM_001014635	Ada2a		Alp1
NM_001272738	Ada3		Alp8
NM_078671	Ada3		alph
NM_166903	Adar		alpha-Cat
NM_001038732	Adar		alpha-Est6
NM_001297862	Adar		alpha-Man-Ia
NM_001297863	Adar		alpha-Spec
NM_001258540	Adar		alphaTub84B
NM_001258542	Adar		alphaTub84D
NM_001258541	Adar		alt
NM_001258544	Adar		Ama
NM_001258543	Adar		Amph
NM_001258546	Adar		Amun
NM_001258545	Adar		amx
NM_001258548	Adar		ana2
NM_001258547	Adar		ana3
NM_130584	Adar		Ance
NM_135832	Adat1		angel
NM_001273521	Adat1		Ankle2
NM_165856	ADD1		Anp
NM_001299394	ADD1		AnxB11
NM_136872	ADD1		AP-1-2beta
NM_001273801	Adf1		AP-2alpha
NM_206028	Adf1		AP-2mu
NM_165480	Adf1		AP-2sigma
NM_165479	Adf1		Apf
NM_079112	Adk2		aph-1
NM_142661	AdSS		aPKC
NM_141625	Aduk		apolpp
NM_169265	Aduk		app
NM_079476	Aef1		aqz
NM_168903	Aef1		Arf51F
NM_168904	Aef1		Arf79F
NM_001275228	Aef1		ArfGAP3
NM_001260173	Afti		Arfip
NM_001260172	Afti		ArgRS
NM_142098	Afti		ari-2
NM_001370051	Afti		Arl1
NM_079198	ago		Arl5
NM_168072	ago		Arl6
NM_168073	ago		Arl8
NM_001259385	AGO1		arm
NM_166021	AGO1		Arp1
NM_079010	AGO1		Arpc1
NM_001274953	AGO2		Arpc2
NM_140518	AGO2		Arpc5
NM_168626	AGO2		arr
NM_139489	AhcyL1		Art1
NM_164456	AIF		Art2
NM_134805	AIF		Art4
NM_001272978	AIF		Art8
NM_136582	AIMP1		aru
NM_140525	AIMP2		Arv1
NM_206375	AIMP2		arx
NM_001298823	Akap200		Asap
NM_001298822	Akap200		Asciz
NM_058112	Akap200		asf1
NM_175984	Akap200		ash1
NM_079194	Akh		ash2
NM_164705	AkhR		AsnRS-m
NM_058039	AkhR		asp
NM_205917	AkhR		ASPP
NM_001273220	AkhR		AspRS
NM_168211	akirin		AspRS-m
NM_139856	akirin		asRNA:CR31144
NM_001202131	akirin		asRNA:CR31429
NM_001202130	akirin		asRNA:CR42254
NM_001202129	akirin		asRNA:CR42547
NM_001274582	akirin		asRNA:CR43159
NM_169706	Akt1		asRNA:CR43463
NM_169705	Akt1		asRNA:CR43466
NM_169707	Akt1		asRNA:CR43469
NM_001300425	Akt1		asRNA:CR43470
NM_001300424	Akt1		asRNA:CR43730
NM_132329	Aladin		asRNA:CR43786
NM_001298120	Aladin		asRNA:CR43812
NM_205934	AlaRS		asRNA:CR43824
NM_078787	AlaRS		asRNA:CR43864
NM_142405	Alg1		asRNA:CR43877
NM_001275253	Alg11		asRNA:CR43889
NM_141083	Alg11		asRNA:CR43957
NM_139515	Alg2		asRNA:CR44019
NM_169170	Alh		asRNA:CR44030
NM_169172	Alh		asRNA:CR44031
NM_001170065	Alh		asRNA:CR44045
NM_001170066	Alh		asRNA:CR44046
NM_001275402	Alh		asRNA:CR44054
NM_001275401	Alh		asRNA:CR44093
NM_001104227	Alh		asRNA:CR44124
NM_001104228	Alh		asRNA:CR44134
NM_206735	AlkB		asRNA:CR44147
NM_001347758	AlkB		asRNA:CR44266
NM_141058	Alp1		asRNA:CR44291
NM_001275230	Alp1		asRNA:CR44340
NM_137811	Alp8		asRNA:CR44390
NM_001299780	Alp8		asRNA:CR44416
NM_170419	alph		asRNA:CR44599
NM_170418	alph		asRNA:CR44807
NM_170417	alph		asRNA:CR44850
NM_170416	alph		asRNA:CR44866
NM_001260427	alph		asRNA:CR44873
NM_143444	alph		asRNA:CR44959
NM_079495	alpha-Cat		asRNA:CR44961
NM_001300225	alpha-Cat		asRNA:CR44962
NM_079538	alpha-Est6		asRNA:CR44982
NM_206675	alpha-Man-Ia		asRNA:CR44989
NM_206676	alpha-Man-Ia		asRNA:CR45007
NM_206672	alpha-Man-Ia		asRNA:CR45016
NM_206673	alpha-Man-Ia		asRNA:CR45026
NM_206674	alpha-Man-Ia		asRNA:CR45124
NM_167223	alpha-Man-Ia		asRNA:CR45132
NM_057391	alpha-Spec		asRNA:CR45135
NM_001274359	alpha-Spec		asRNA:CR45149
NM_001274358	alpha-Spec		asRNA:CR45152
NM_001274357	alpha-Spec		asRNA:CR45160
NM_057424	alphaTub84B		asRNA:CR45257
NM_079540	alphaTub84D		asRNA:CR45366
NM_169771	alt		asRNA:CR45397
NM_169770	alt		asRNA:CR45467
NM_142388	alt		asRNA:CR45479
NM_206505	alt		asRNA:CR45549
NM_001275750	alt		asRNA:CR45648
NM_001275749	alt		asRNA:CR45738
NM_176412	Ama		asRNA:CR45831
NM_057231	Ama		asRNA:CR45865
NM_001273990	Amph		asRNA:CR45873
NM_001273991	Amph		asRNA:CR45894
NM_078993	Amph		asRNA:CR45895
NM_001201653	Amun		asRNA:CR45912
NM_001201652	Amun		asRNA:CR45928
NM_001201651	Amun		asRNA:CR45929
NM_001201650	Amun		asRNA:CR45943
NM_001272529	Amun		asRNA:CR45969
NM_132513	Amun		asRNA:CR46044
NM_167299	Amun		asRNA:CR46045
NM_167298	Amun		asRNA:CR46067
NM_167300	Amun		asRNA:CR46070
NM_167301	Amun		asRNA:CR46081
NM_001298207	Amun		asRNA:CR46093
NM_079905	amx		asRNA:CR46096
NM_001258662	amx		asRNA:CR46104
NM_001299287	ana2		asRNA:CR46105
NM_136571	ana2		asRNA:CR46107
NM_136921	ana3		asRNA:CR46145
NM_001298986	Ance		ast
NM_165070	Ance		AstA-R1
NM_057698	Ance		Asx
NM_057856	angel		Atac1
NM_132993	Ankle2		Atac2
NM_167570	Ankle2		ATbp
NM_167569	Ankle2		Atf-2
NM_001298446	Ankle2		Atg1
NM_079848	Anp		Atg101
NM_001300676	Anp		Atg13
NM_078646	AnxB11		Atg14
NM_001272688	AnxB11		Atg16
NM_001272689	AnxB11		Atg17
NM_001272686	AnxB11		Atg18a
NM_001272685	AnxB11		Atg18b
NM_078691	AP-1-2beta		Atg2
NM_205885	AP-2alpha		Atg3
NM_057471	AP-2alpha		Atg4a
NM_001170215	AP-2mu		Atg5
NM_142792	AP-2mu		Atg6
NM_170015	AP-2mu		Atg8a
NM_142704	AP-2sigma		Atg9
NM_164880	Apf		atl
NM_134866	aph-1		atms
NM_001273034	aph-1		ATP6AP2
NM_080153	aPKC		ATP7
NM_001043076	aPKC		ATPCL
NM_001043080	aPKC		ATPsynbeta
NM_001297792	apolpp		ATPsynC
NM_001297791	apolpp		ATPsynCF6
NM_140304	app		ATPsynD
NM_001144466	app		ATPsyndelta
NM_001144467	app		ATPsynE
NM_001144464	app		ATPsynF
NM_001144465	app		ATPsynG
NM_001300114	app		ATPsyngamma
NM_001259803	app		ATPsynO
NM_206343	app		Atu
NM_176424	aqz		Atxn7
NM_176425	aqz		aurB
NM_001275462	aqz		aust
NM_001275461	aqz		ave
NM_166090	Arf51F		awd
NM_166091	Arf51F		Axn
NM_166089	Arf51F		Axud1
NM_166088	Arf51F		B4
NM_079027	Arf51F		B52
NM_168970	Arf79F		babo
NM_168972	Arf79F		baf
NM_168971	Arf79F		ball
NM_168973	Arf79F		Bap111
NM_001275296	Arf79F		Bap170
NM_001104197	Arf79F		Bap55
NM_001104198	Arf79F		barc
NM_057607	Arf79F		barr
NM_168955	ArfGAP3		baz
NM_141152	ArfGAP3		BBIP1
NM_001275288	ArfGAP3		BBS1
NM_001275287	ArfGAP3		BBS8
NM_001275289	ArfGAP3		bbx
NM_001104193	ArfGAP3		bc10
NM_001104194	ArfGAP3		BCAS2
NM_141801	Arfip		BCL7-like
NM_132853	ArgRS		bdg
NM_058026	ari-2		BEAF-32
NM_079374	Arl1		beag
NM_139944	Arl5		bel
NM_137577	Arl6		Bem46
NM_001299686	Arl6		Best1
NM_001300297	Arl8		Bet3
NM_001300296	Arl8		beta-Spec
NM_141512	Arl8		beta'COP
NM_166912	arm		beta3GalTII
NM_206605	arm		betaCOP
NM_001272220	arm		betaTub56D
NM_057317	arm		BHD
NM_057318	arm		bib
NM_134273	arm		bic
NM_079607	Arp1		bif
NM_057248	Arpc1		Bin1
NM_165063	Arpc1		bin3
NM_136189	Arpc2		bip2
NM_001299173	Arpc2		Bka
NM_134849	Arpc5		Blm
NM_001273016	Arpc5		Blos1
NM_079998	arr		Blos4
NM_141760	Art1		blot
NM_001298671	Art2		blp
NM_141706	Art4		blw
NM_001275516	Art4		bmm
NM_135634	Art8		bocks
NM_164395	aru		BOD1
NM_078725	aru		boi
NM_001144523	Arv1		bon
NM_168921	Arv1		bonsai
NM_168920	Arv1		bora
NM_140814	arx		borr
NM_001014504	Asap		Br140
NM_001169614	Asap		brat
NM_001299254	Asap		Bre1
NM_139519	Asciz		brk
NM_001274428	Asciz		brm
NM_079439	asf1		Brms1
NM_001202202	asf1		Bruce
NM_079436	ash1		brv3
NM_001259905	ash1		BRWD3
NM_170160	ash2		Bsg
NM_176558	ash2		Bsg25D
NM_001260363	ash2		BTBD9
NM_137332	AsnRS-m		BtbVII
NM_079764	asp		Btk29A
NM_137721	ASPP		btn
NM_001274193	ASPP		btsz
NM_001274001	AspRS		Bub1
NM_057261	AspRS		Bub3
NM_001273591	AspRS-m		BubR1
NM_001273590	AspRS-m		bug
NM_165196	AspRS-m		Bug22
NR_037759	asRNA:CR31144		BuGZ
NR_048348	asRNA:CR31429		bun
NR_133121	asRNA:CR42254		bys
NR_133122	asRNA:CR42254		c(2)M
NR_133120	asRNA:CR42254		c(3)G
NR_033161	asRNA:CR42547		c12.1
NR_048278	asRNA:CR43159		c12.2
NR_047957	asRNA:CR43463		C3G
NR_047956	asRNA:CR43463		CaBP1
NR_048203	asRNA:CR43466		cact
NR_073873	asRNA:CR43469		cactin
NR_048098	asRNA:CR43469		cad
NR_048233	asRNA:CR43470		Caf1-105
NR_048234	asRNA:CR43470		Caf1-180
NR_124571	asRNA:CR43730		Caf1-55
NR_073892	asRNA:CR43786		cal1
NR_073891	asRNA:CR43812		CalpA
NR_073721	asRNA:CR43824		CalpB
NR_123771	asRNA:CR43864		CalpC
NR_073628	asRNA:CR43864		Calr
NR_073965	asRNA:CR43877		Cand1
NR_073953	asRNA:CR43889		Cap-D2
NR_073611	asRNA:CR43957		Cap-G
NR_073612	asRNA:CR43957		Cap-H2
NR_156772	asRNA:CR44019		Caper
NR_156771	asRNA:CR44019		Capr
NR_123752	asRNA:CR44030		casp
NR_073622	asRNA:CR44030		cass
NR_073621	asRNA:CR44030		Cat
NR_073624	asRNA:CR44031		cav
NR_073625	asRNA:CR44031		caz
NR_074065	asRNA:CR44045		cbc
NR_074066	asRNA:CR44046		Cbl
NR_074067	asRNA:CR44046		cbs
NR_073647	asRNA:CR44054		Cc2d2a
NR_073985	asRNA:CR44093		CCHa1-R
NR_073661	asRNA:CR44124		Ccm3
NR_073978	asRNA:CR44134		CCT1
NR_073707	asRNA:CR44147		CCT2
NR_123870	asRNA:CR44266		CCT3
NR_125117	asRNA:CR44291		CCT4
NR_123958	asRNA:CR44340		CCT5
NR_124586	asRNA:CR44390		CCT6
NR_124587	asRNA:CR44390		CCT8
NR_124602	asRNA:CR44416		Cdc27
NR_124233	asRNA:CR44599		Cdc37
NR_124717	asRNA:CR44807		Cdc5
NR_124251	asRNA:CR44850		Cdc7
NR_124290	asRNA:CR44866		Cdep
NR_124169	asRNA:CR44873		CdGAPr
NR_123810	asRNA:CR44959		cdi
NR_123915	asRNA:CR44961		Cdk1
NR_123874	asRNA:CR44962		Cdk12
NR_123875	asRNA:CR44962		Cdk2
NR_124030	asRNA:CR44982		CDK2AP1
NR_124131	asRNA:CR44989		Cdk8
NR_124166	asRNA:CR45007		Cdk9
NR_125134	asRNA:CR45016		CecA1
NR_125133	asRNA:CR45016		Ced-12
NR_124801	asRNA:CR45026		Cen
NR_124802	asRNA:CR45026		CenB1A
NR_123741	asRNA:CR45124		CenG1A
NR_124483	asRNA:CR45132		Cenp-C
NR_124504	asRNA:CR45135		cert
NR_124676	asRNA:CR45149		Cf2
NR_124677	asRNA:CR45149		Cfp1
NR_124697	asRNA:CR45152		cg
NR_124790	asRNA:CR45160		CG10011
NR_124142	asRNA:CR45257		CG10026
NR_124002	asRNA:CR45366		CG10055
NR_124944	asRNA:CR45397		CG10077
NR_124493	asRNA:CR45467		CG10082
NR_123776	asRNA:CR45479		CG10103
NR_125110	asRNA:CR45549		CG10151
NR_125234	asRNA:CR45648		CG10188
NR_124780	asRNA:CR45738		CG10214
NR_133174	asRNA:CR45831		CG10217
NR_133253	asRNA:CR45865		CG10237
NR_133196	asRNA:CR45873		CG1024
NR_133250	asRNA:CR45894		CG10265
NR_133251	asRNA:CR45895		CG10286
NR_133252	asRNA:CR45895		CG10307
NR_133273	asRNA:CR45912		CG10321
NR_133274	asRNA:CR45912		CG10324
NR_133272	asRNA:CR45912		CG10333
NR_133136	asRNA:CR45928		CG10336
NR_133505	asRNA:CR45929		CG10343
NR_133285	asRNA:CR45943		CG10347
NR_133312	asRNA:CR45969		CG10353
NR_133425	asRNA:CR46044		CG10375
NR_133427	asRNA:CR46045		CG10376
NR_133236	asRNA:CR46067		CG10405
NR_133080	asRNA:CR46070		CG10413
NR_133401	asRNA:CR46081		CG10417
NR_133441	asRNA:CR46093		CG10445
NR_133445	asRNA:CR46096		CG10462
NR_133475	asRNA:CR46104		CG10466
NR_133476	asRNA:CR46105		CG10492
NR_133478	asRNA:CR46107		CG10516
NR_133368	asRNA:CR46145		CG10543
NM_078727	ast		CG10555
NM_166982	AstA-R1		CG10565
NM_079961	AstA-R1		CG10576
NM_001014527	Asx		CG10600
NM_166057	Asx		CG10602
NM_001274041	Asx		CG10646
NM_001274040	Asx		CG10674
NM_135244	Atac1		CG10694
NM_136045	Atac2		CG10731
NM_001111011	ATbp		CG1074
NM_001038884	Atf-2		CG10747
NM_140344	Atg1		CG10778
NM_001169962	Atg1		CG10803
NM_133098	Atg101		CG10809
NM_141539	Atg13		CG10864
NM_143412	Atg14		CG10874
NM_170434	Atg16		CG10880
NM_170433	Atg16		CG10889
NM_170432	Atg16		CG10914
NM_001144652	Atg16		CG10915
NM_141316	Atg17		CG10931
NM_206434	Atg17		CG10947
NM_001274636	Atg18a		CG10949
NM_001274635	Atg18a		CG10973
NM_001274637	Atg18a		CG10984
NM_001300048	Atg18a		CG1105
NM_168259	Atg18a		CG11050
NM_139927	Atg18a		CG11052
NM_206301	Atg18a		CG11076
NM_001273738	Atg18b		CG11077
NM_136256	Atg18b		CG11089
NM_139491	Atg2		CG11109
NM_001274412	Atg2		CG11110
NM_140802	Atg3		CG11122
NM_134719	Atg4a		CG1113
NM_001272923	Atg4a		CG1116
NM_132162	Atg5		CG11170
NM_142952	Atg6		CG11180
NM_167245	Atg8a		CG11247
NM_001298159	Atg8a		CG1129
NM_001298158	Atg8a		CG11360
NM_137270	Atg9		CG11362
NM_001274094	Atg9		CG11367
NM_143017	atl		CG11377
NM_141236	atms		CG11399
NM_141619	ATP6AP2		CG11409
NM_001272537	ATP7		CG11413
NM_132528	ATP7		CG11414
NM_001144202	ATPCL		CG1142
NM_166131	ATPCL		CG11436
NM_001299541	ATPCL		CG11444
NM_079031	ATPCL		CG11447
NM_001272152	ATPsynbeta		CG11456
NM_001297790	ATPsynbeta		CG11470
NM_166808	ATPsynbeta		CG11486
NM_170544	ATPsynC		CG11504
NM_170543	ATPsynC		CG11537
NM_001260455	ATPsynC		CG11555
NM_001260454	ATPsynC		CG11560
NM_001260453	ATPsynC		CG11563
NM_143595	ATPsynC		CG11583
NM_057846	ATPsynCF6		CG11586
NM_001275944	ATPsynCF6		CG11593
NM_001260335	ATPsynCF6		CG11597
NM_079678	ATPsynD		CG11658
NM_001300472	ATPsynD		CG11693
NM_169847	ATPsynD		CG11694
NM_001272468	ATPsyndelta		CG11696
NM_132382	ATPsyndelta		CG11698
NM_001298145	ATPsyndelta		CG11699
NM_169579	ATPsynE		CG11703
NM_001202292	ATPsynE		CG1172
NM_142099	ATPsynE		CG11723
NM_138096	ATPsynF		CG11752
NM_166678	ATPsynF		CG11753
NM_143778	ATPsynG		CG11777
NM_001042889	ATPsynG		CG11779
NM_001042888	ATPsynG		CG11781
NM_170426	ATPsyngamma		CG11791
NM_170425	ATPsyngamma		CG11808
NM_079826	ATPsyngamma		CG11835
NM_079634	ATPsynO		CG11836
NM_079516	Atu		CG11839
NM_164481	Atxn7		CG11857
NM_134833	Atxn7		CG11873
NM_001273003	Atxn7		CG11885
NM_001273004	Atxn7		CG11906
NM_057988	aurB		CG11920
NM_001298846	aust		CG11964
NM_135434	aust		CG11970
NM_166066	ave		CG11975
NM_001300696	awd		CG11983
NM_001300695	awd		CG12004
NM_057413	awd		CG12007
NM_170459	Axn		CG12010
NM_170457	Axn		CG12016
NM_001276168	Axn		CG12020
NM_001144654	Axn		CG12025
NM_164480	Axud1		CG12054
NM_134829	Axud1		CG12091
NM_001272999	Axud1		CG12093
NM_001273000	Axud1		CG12099
NM_057977	B4		CG12107
NM_001273516	B4		CG12112
NM_001170132	B52		CG12133
NM_001170133	B52		CG12134
NM_176488	B52		CG12155
NM_176489	B52		CG12159
NM_176490	B52		CG12163
NM_176493	B52		CG12170
NM_176494	B52		CG12173
NM_176491	B52		CG12179
NM_176492	B52		CG1218
NM_001014619	B52		CG12194
NM_001169621	babo		CG12204
NM_057652	babo		CG12241
NM_057651	babo		CG12259
NM_001273291	baf		CG12299
NM_135332	baf		CG12301
NM_170292	ball		CG12320
NM_143251	ball		CG12321
NM_132302	Bap111		CG1233
NM_136372	Bap170		CG12341
NM_137365	Bap55		CG12375
NM_168902	barc		CG12391
NM_141056	barc		CG12393
NM_001299165	barr		CG12499
NM_165317	barr		CG12581
NM_057758	barr		CG12608
NM_001042818	baz		CG1265
NM_001347807	baz		CG12698
NM_001298436	baz		CG1273
NM_001298435	baz		CG12769
NM_001170097	BBIP1		CG12818
NM_139823	BBS1		CG12863
NM_134680	BBS8		CG12895
NM_001031917	bbx		CG12896
NM_139715	bc10		CG12920
NM_143339	BCAS2		CG12929
NM_132334	BCL7-like		CG12935
NM_137220	bdg		CG12947
NM_001299540	bdg		CG12974
NM_176181	bdg		CG12975
NM_001259399	BEAF-32		CG12991
NM_166069	BEAF-32		CG13001
NM_079023	BEAF-32		CG13025
NM_141608	beag		CG1307
NM_080522	bel		CG13086
NM_001275450	bel		CG13096
NM_058024	Bem46		CG13097
NM_001260089	Best1		CG13148
NM_144346	Best1		CG1316
NM_001144561	Best1		CG1317
NM_001275523	Best1		CG13177
NM_140055	Bet3		CG13326
NM_001272732	beta-Spec		CG13334
NM_001272731	beta-Spec		CG13339
NM_078664	beta-Spec		CG13344
NM_080097	beta'COP		CG13366
NM_136555	beta3GalTII		CG13373
NM_078676	betaCOP		CG13384
NM_079071	betaTub56D		CG13392
NM_139833	BHD		CG13398
NM_001273384	bib		CG13409
NM_057489	bib		CG1344
NM_165954	bic		CG13454
NM_057505	bic		CG13484
NM_001272527	bif		CG13561
NM_001272528	bif		CG13599
NM_001272526	bif		CG1360
NM_078573	bif		CG13603
NM_167295	bif		CG13604
NM_079653	Bin1		CG13609
NM_001316407	bin3		CG13625
NM_078902	bin3		CG13630
NM_165468	bin3		CG13667
NM_143666	bip2		CG13671
NM_080128	Bka		CG13690
NM_079595	Blm		CG13692
NM_166060	Blos1		CG1371
NM_001274760	Blos4		CG13748
NM_140157	Blos4		CG13766
NM_079401	blot		CG13773
NM_079646	blp		CG13784
NM_001300420	blp		CG13827
NM_166554	blw		CG13917
NM_140466	bmm		CG13933
NM_001169974	bmm		CG14015
NM_141660	bocks		CG14036
NM_001014611	bocks		CG14073
NM_170361	BOD1		CG14074
NM_001170280	BOD1		CG1416
NM_001276101	BOD1		CG1418
NM_001276102	BOD1		CG14183
NM_143342	BOD1		CG14184
NM_166941	boi		CG14200
NM_001170194	bon		CG14220
NM_079985	bon		CG14252
NM_001275839	bon		CG14260
NM_001275838	bon		CG1427
NM_001275837	bon		CG14270
NM_001275836	bon		CG14292
NM_137847	bonsai		CG14312
NM_140791	bora		CG14322
NM_164850	borr		CG1440
NM_135435	borr		CG14434
NM_136422	Br140		CG14442
NM_001299226	Br140		CG14450
NM_206004	brat		CG14478
NM_134302	brat		CG14488
NM_001300021	Bre1		CG14507
NM_139732	Bre1		CG14621
NM_078514	brk		CG14641
NM_001274977	brm		CG14645
NM_001274978	brm		CG14646
NM_080497	brm		CG14657
NM_080498	brm		CG14667
NM_168641	brm		CG14701
NM_168640	brm		CG14710
NM_132612	Brms1		CG14722
NM_141738	Bruce		CG14764
NM_001275534	Bruce		CG14767
NM_001275533	Bruce		CG14777
NM_001275532	Bruce		CG14787
NM_001275531	Bruce		CG14805
NM_001297902	brv3		CG14814
NM_130657	brv3		CG14817
NM_170139	BRWD3		CG14829
NM_164783	Bsg		CG1486
NM_164782	Bsg		CG14860
NM_164785	Bsg		CG14868
NM_164784	Bsg		CG14882
NM_001201769	Bsg25D		CG14883
NM_001201770	Bsg25D		CG14921
NM_164637	Bsg25D		CG14937
NM_164638	Bsg25D		CG14945
NM_057568	Bsg25D		CG14965
NM_001273164	Bsg25D		CG14966
NM_001273163	Bsg25D		CG14995
NM_001272502	BTBD9		CG15012
NM_132421	BTBD9		CG15014
NM_079172	BtbVII		CG15019
NM_139517	BtbVII		CG15084
NM_001144408	BtbVII		CG15107
NM_001259662	BtbVII		CG15120
NM_001259661	BtbVII		CG1513
NM_167990	BtbVII		CG15141
NM_001274427	BtbVII		CG15160
NM_001274426	BtbVII		CG15213
NM_001103651	Btk29A		CG15237
NM_164805	Btk29A		CG15309
NM_164804	Btk29A		CG15386
NM_057398	Btk29A		CG15404
NM_057397	Btk29A		CG1542
NM_170026	btn		CG15435
NM_001014623	btsz		CG15439
NM_001298693	Bub1		CG15440
NM_001298692	Bub1		CG15465
NM_135075	Bub1		CG15514
NM_058033	Bub3		CG15525
NM_001300658	Bub3		CG15528
NM_058034	BubR1		CG15535
NM_137221	bug		CG15536
NM_135558	Bug22		CG15561
NM_001259118	BuGZ		CG15601
NM_001259117	BuGZ		CG15628
NM_135964	BuGZ		CG15650
NM_001273583	BuGZ		CG15676
NM_001273584	BuGZ		CG15747
NM_001103697	BuGZ		CG15771
NM_001299057	BuGZ		CG15880
NM_080364	bun		CG15908
NM_001042894	bun		CG15912
NM_001042892	bun		CG15916
NM_165013	bun		CG1602
NM_078519	bys		CG1603
NM_135944	c(2)M		CG1622
NM_169671	c(3)G		CG1632
NM_169670	c(3)G		CG1646
NM_142233	c(3)G		CG1662
NM_144348	c12.1		CG1671
NM_001272452	c12.2		CG16736
NM_144347	c12.2		CG16812
NM_001272362	C3G		CG16865
NM_176694	C3G		CG16888
NM_001298037	C3G		CG16890
NM_135948	CaBP1		CG16896
NM_001299050	CaBP1		CG16935
NM_001273567	cact		CG16952
NM_205999	cact		CG17002
NM_165152	cact		CG17019
NM_057595	cact		CG1703
NM_057594	cact		CG17032
NM_078698	cactin		CG17059
NM_001273712	cad		CG17068
NM_057606	cad		CG17078
NM_134301	cad		CG17118
NM_136745	Caf1-105		CG17127
NM_132267	Caf1-180		CG17163
NM_001170146	Caf1-55		CG17168
NM_079630	Caf1-55		CG17169
NM_142340	cal1		CG17180
NM_001103908	CalpA		CG17187
NM_057699	CalpA		CG17193
NM_057700	CalpA		CG17219
NM_001299684	CalpA		CG17230
NM_079292	CalpB		CG17233
NM_001259777	CalpB		CG17265
NM_132890	CalpC		CG17271
NM_079569	Calr		CG17294
NM_001275501	Calr		CG17327
NM_001273404	Cand1		CG17328
NM_135545	Cand1		CG17333
NM_143452	Cap-D2		CG17343
NM_001169664	Cap-G		CG1737
NM_206105	Cap-G		CG1738
NM_141757	Cap-H2		CG17385
NM_169359	Cap-H2		CG17486
NM_169358	Cap-H2		CG17574
NM_206471	Cap-H2		CG17612
NM_001298771	Caper		CG17636
NM_001298773	Caper		CG1764
NM_001298772	Caper		CG17660
NM_001298775	Caper		CG17681
NM_001298774	Caper		CG17721
NM_164730	Caper		CG17765
NM_135251	Caper		CG17768
NM_144414	Capr		CG17801
NM_001300178	Capr		CG17807
NM_137236	casp		CG17834
NM_206126	casp		CG17904
NM_001299544	casp		CG17977
NM_058106	cass		CG17991
NM_080483	Cat		CG17996
NM_170135	cav		CG18004
NM_170134	cav		CG18081
NM_170133	cav		CG1812
NM_079753	cav		CG1814
NM_078641	caz		CG1815
NM_001272673	caz		CG18213
NM_001272672	caz		CG1824
NM_167493	caz		CG18249
NM_137032	cbc		CG18259
NM_168276	Cbl		CG1827
NM_139967	Cbl		CG18327
NM_001259369	cbs		CG1840
NM_001259368	cbs		CG18476
NM_137031	cbs		CG18596
NM_137385	Cc2d2a		CG18628
NM_137397	CCHa1-R		CG18659
NM_142202	Ccm3		CG18749
NM_079726	CCT1		CG18809
NM_170016	CCT1		CG18815
NM_132296	CCT2		CG18870
NM_169727	CCT3		CG1910
NM_142315	CCT3		CG1951
NM_001202307	CCT3		CG1965
NM_001202308	CCT3		CG1968
NM_135735	CCT4		CG2021
NM_165867	CCT5		CG2124
NM_078983	CCT5		CG2162
NM_132838	CCT6		CG2182
NM_136574	CCT8		CG2186
NM_139836	Cdc27		CG2199
NM_001274574	Cdc27		CG2202
NM_057658	Cdc37		CG2217
NM_138189	Cdc5		CG2246
NM_001169842	Cdc5		CG2247
NM_167080	Cdc7		CG2260
NM_001298021	Cdc7		CG2277
NM_001043211	Cdep		CG2321
NM_141248	Cdep		CG2617
NM_001104215	Cdep		CG2662
NM_169022	Cdep		CG2765
NM_001273671	CdGAPr		CG2767
NM_001169546	CdGAPr		CG2794
NM_001169547	CdGAPr		CG2862
NM_136158	CdGAPr		CG2875
NM_001260262	cdi		CG2887
NM_079677	cdi		CG2889
NM_057449	Cdk1		CG2906
NM_168912	Cdk12		CG2909
NM_001275238	Cdk12		CG2911
NM_141068	Cdk12		CG2924
NM_001170195	Cdk2		CG2926
NM_079696	Cdk2		CG2931
NM_169916	Cdk2		CG2972
NM_001272510	CDK2AP1		CG2990
NM_132460	CDK2AP1		CG30015
NM_080487	Cdk8		CG30016
NM_057878	Cdk9		CG30020
NM_079849	CecA1		CG30062
NM_135704	Ced-12		CG3008
NM_136205	Cen		CG30091
NM_165338	Cen		CG30105
NM_079734	CenB1A		CG30122
NM_170049	CenB1A		CG30156
NM_165067	CenG1A		CG30172
NM_169228	Cenp-C		CG30285
NM_001300308	Cenp-C		CG3032
NM_001300049	cert		CG30344
NM_139942	cert		CG30349
NM_001363925	Cf2		CG30357
NM_078750	Cf2		CG30389
NM_175963	Cf2		CG30394
NM_175965	Cf2		CG30403
NM_175964	Cf2		CG30423
NM_001273128	Cf2		CG30427
NM_001201641	Cfp1		CG3045
NM_132328	Cfp1		CG30471
NM_001144194	cg		CG3061
NM_001103835	cg		CG3077
NM_001103834	cg		CG31021
NM_001103836	cg		CG31041
NM_166034	cg		CG31064
NM_166035	cg		CG31100
NM_166036	cg		CG31109
NM_001316419	cg		CG31111
NM_001299480	cg		CG31122
NM_001299479	cg		CG31195
NM_079014	cg		CG31223
NM_143367	CG10011		CG31224
NM_001273652	CG10026		CG31229
NM_136124	CG10026		CG31272
NM_165302	CG10026		CG31321
NM_165301	CG10026		CG31347
NM_141446	CG10055		CG31357
NM_168182	CG10077		CG31360
NM_139805	CG10077		CG31368
NM_001274562	CG10077		CG31381
NM_166466	CG10082		CG31388
NM_139801	CG10103		CG31415
NM_001274558	CG10103		CG31441
NM_001274557	CG10103		CG31495
NM_001274556	CG10103		CG31510
NM_001274555	CG10103		CG31546
NM_001274554	CG10103		CG31548
NM_137140	CG10151		CG31550
NM_001144198	CG10151		CG3163
NM_166067	CG10151		CG31638
NM_166068	CG10151		CG31650
NM_001273659	CG10188		CG31678
NM_136133	CG10188		CG31694
NM_165305	CG10188		CG31697
NM_142927	CG10214		CG31712
NM_142925	CG10217		CG31715
NM_170091	CG10217		CG31729
NM_001259162	CG10237		CG31800
NM_001144542	CG1024		CG31812
NM_001275386	CG1024		CG31849
NM_141395	CG1024		CG31855
NM_137168	CG10265		CG31875
NM_206117	CG10265		CG31908
NM_141392	CG10286		CG31917
NM_137761	CG10307		CG31922
NM_001299761	CG10307		CG31937
NM_137750	CG10321		CG31957
NM_001274195	CG10321		CG31998
NM_142314	CG10324		CG32066
NM_136044	CG10333		CG32085
NM_136051	CG10336		CG32095
NM_165261	CG10336		CG32100
NM_136056	CG10343		CG32147
NM_132527	CG10347		CG32161
NM_167310	CG10347		CG32163
NM_001272543	CG10353		CG32176
NM_001272544	CG10353		CG3223
NM_001272541	CG10353		CG3225
NM_001272540	CG10353		CG3226
NM_132534	CG10353		CG32262
NM_167312	CG10353		CG32263
NM_001258704	CG10353		CG32280
NM_142928	CG10375		CG32318
NM_001170233	CG10375		CG32409
NM_136055	CG10376		CG32425
NM_001043252	CG10405		CG32428
NM_136043	CG10413		CG32441
NM_001299119	CG10413		CG32444
NM_136325	CG10417		CG32452
NM_165430	CG10417		CG32454
NM_001260045	CG10445		CG32483
NM_001300290	CG10445		CG32486
NM_141494	CG10445		CG3253
NM_001259167	CG10462		CG32533
NM_001273670	CG10462		CG32544
NM_001038826	CG10462		CG3257
NM_001273669	CG10462		CG32576
NM_001038825	CG10462		CG32579
NM_136152	CG10462		CG32599
NM_001273672	CG10466		CG3262
NM_136159	CG10466		CG32625
NM_001103709	CG10492		CG32669
NM_136093	CG10492		CG32758
NM_140562	CG10516		CG32767
NM_137690	CG10543		CG32829
NM_166416	CG10543		CG32856
NM_001274183	CG10543		CG3295
NM_132246	CG10555		CG33057
NM_001298087	CG10555		CG33062
NM_001259927	CG10565		CG33095
NM_141027	CG10565		CG33096
NM_001300020	CG10576		CG33108
NM_168130	CG10576		CG33111
NM_139727	CG10576		CG33116
NM_001273618	CG10600		CG33155
NM_136069	CG10600		CG33158
NM_001144367	CG10600		CG33199
NM_136072	CG10602		CG33203
NM_165269	CG10602		CG33213
NM_165268	CG10602		CG33228
NM_140324	CG10646		CG33229
NM_139693	CG10674		CG33235
NM_142955	CG10694		CG33267
NM_001299548	CG10731		CG33290
NM_001032251	CG10731		CG33298
NM_141214	CG1074		CG33303
NM_001273689	CG10747		CG33331
NM_136178	CG10747		CG33332
NM_001272387	CG10778		CG3337
NM_132197	CG10778		CG33506
NM_001272284	CG10803		CG33552
NM_001272285	CG10803		CG33632
NM_001272286	CG10803		CG33635
NM_001272287	CG10803		CG33671
NM_130708	CG10803		CG33672
NM_001169932	CG10809		CG33695
NM_140108	CG10809		CG33722
NM_142469	CG10864		CG33774
NM_164458	CG10874		CG33785
NM_134808	CG10874		CG33786
NM_001272982	CG10874		CG33926
NM_001258916	CG10874		CG33932
NM_134811	CG10880		CG33941
NM_001272987	CG10880		CG33981
NM_142606	CG10889		CG33995
NM_137453	CG10914		CG34001
NM_137455	CG10915		CG34015
NM_001299636	CG10915		CG3402
NM_137417	CG10931		CG34029
NM_136187	CG10947		CG3407
NM_136188	CG10949		CG3408
NM_001299172	CG10949		CG34117
NM_001038913	CG10973		CG34132
NM_140336	CG10984		CG34133
NM_001274853	CG10984		CG34140
NM_168510	CG10984		CG34150
NM_168511	CG10984		CG34163
NM_141431	CG1105		CG34164
NM_164695	CG11050		CG34179
NM_164694	CG11050		CG34183
NM_135208	CG11050		CG34184
NM_001260049	CG11052		CG34194
NM_001260048	CG11052		CG34203
NM_001275433	CG11052		CG34214
NM_143924	CG11052		CG34231
NM_166807	CG11076		CG34288
NM_143687	CG11077		CG34290
NM_143048	CG11089		CG34298
NM_168974	CG11109		CG34308
NM_141168	CG11109		CG3434
NM_137657	CG11110		CG34348
NM_132457	CG11122		CG34355
NM_001275348	CG1113		CG3436
NM_141265	CG1113		CG3437
NM_141259	CG1116		CG34376
NM_169027	CG1116		CG34383
NM_169028	CG1116		CG34401
NM_166516	CG11170		CG34449
NM_001299778	CG11170		CG3448
NM_137651	CG11180		CG3505
NM_001299709	CG11180		CG3527
NM_168936	CG11247		CG3548
NM_141094	CG11247		CG3552
NM_001275260	CG11247		CG3558
NM_001104189	CG11247		CG3568
NM_001300235	CG1129		CG3609
NM_001202248	CG1129		CG3625
NM_141241	CG1129		CG3632
NM_169021	CG1129		CG3634
NM_001272141	CG11360		CG3638
NM_001272139	CG11360		CG3645
NM_137835	CG11362		CG3651
NM_141155	CG11367		CG3662
NM_134646	CG11377		CG3679
NM_001272861	CG11377		CG3702
NM_140997	CG11399		CG3709
NM_001297843	CG11409		CG3732
NM_138086	CG11413		CG3744
NM_138088	CG11414		CG3756
NM_176415	CG1142		CG3760
NM_131941	CG11436		CG3781
NM_001297934	CG11444		CG3788
NM_131943	CG11444		CG3803
NM_142578	CG11447		CG3817
NM_001170013	CG11456		CG3862
NM_141008	CG11456		CG3902
NM_001275201	CG11456		CG3907
NM_143443	CG11470		CG3909
NM_001300656	CG11470		CG3919
NM_139510	CG11486		CG40191
NM_001104018	CG11486		CG4022
NM_001104017	CG11486		CG4042
NM_206260	CG11486		CG4049
NM_206261	CG11486		CG4074
NM_167981	CG11486		CG4080
NM_167975	CG11486		CG4098
NM_167976	CG11486		CG4101
NM_167977	CG11486		CG4119
NM_167978	CG11486		CG4186
NM_167979	CG11486		CG4210
NM_176584	CG11504		CG42231
NM_170454	CG11504		CG42232
NM_143501	CG11504		CG42238
NM_139514	CG11537		CG42245
NM_001298615	CG11555		CG42258
NM_134666	CG11555		CG42260
NM_001316463	CG11560		CG42296
NM_140290	CG11560		CG4230
NM_143627	CG11563		CG42306
NM_001038900	CG11583		CG42307
NM_139624	CG11586		CG42336
NM_001274481	CG11586		CG42359
NM_139594	CG11593		CG42371
NM_001274463	CG11593		CG42374
NM_001043137	CG11597		CG42379
NM_001169952	CG11597		CG42380
NM_140256	CG11597		CG42381
NM_206336	CG11658		CG42399
NM_206337	CG11658		CG42455
NM_206338	CG11658		CG42456
NM_140241	CG11658		CG42488
NM_001260056	CG11693		CG42496
NM_141528	CG11693		CG42497
NM_141529	CG11694		CG42507
NM_132503	CG11696		CG42516
NM_141530	CG11698		CG42518
NM_132500	CG11699		CG42525
NM_001316639	CG11699		CG42535
NM_142535	CG11703		CG42536
NM_001260002	CG1172		CG42542
NM_001275351	CG1172		CG42553
NM_141277	CG1172		CG42554
NM_134803	CG11723		CG42556
NM_001272977	CG11723		CG42561
NM_132482	CG11752		CG42562
NM_001275448	CG11753		CG42588
NM_001275447	CG11753		CG42633
NM_141552	CG11753		CG4266
NM_165776	CG11777		CG42672
NM_142529	CG11779		CG42684
NM_143063	CG11781		CG42699
NM_143070	CG11791		CG42724
NM_001104437	CG11791		CG42740
NM_137177	CG11808		CG42759
NM_001298620	CG11835		CG4278
NM_134688	CG11835		CG42797
NM_001272906	CG11835		CG42832
NM_001272907	CG11835		CG4287
NM_170199	CG11836		CG4294
NM_001170247	CG11836		CG4313
NM_143076	CG11836		CG43163
NM_001369964	CG11836		CG43191
NM_001202363	CG11836		CG43220
NM_001202362	CG11836		CG43221
NM_001202361	CG11836		CG43273
NM_001104440	CG11836		CG43317
NM_170198	CG11839		CG4338
NM_143105	CG11857		CG43394
NM_001316488	CG11857		CG4360
NM_001276122	CG11873		CG4364
NM_001276123	CG11873		CG43645
NM_001276124	CG11873		CG43736
NM_143409	CG11873		CG43867
NM_134678	CG11885		CG4390
NM_137558	CG11906		CG43925
NM_143078	CG11920		CG43954
NM_141590	CG11964		CG44000
NM_001300314	CG11970		CG44001
NM_141594	CG11970		CG44002
NM_001275465	CG11975		CG4404
NM_141596	CG11975		CG44088
NM_141603	CG11983		CG44194
NM_001275467	CG11983		CG44247
NM_139370	CG12004		CG44296
NM_001299970	CG12004		CG4440
NM_001104004	CG12004		CG4452
NM_167897	CG12004		CG4455
NM_141255	CG12007		CG4467
NM_168030	CG12010		CG44774
NM_139548	CG12016		CG44838
NM_168022	CG12016		CG45049
NM_139405	CG12020		CG45050
NM_001299978	CG12025		CG45069
NM_139414	CG12025		CG45081
NM_001274367	CG12025		CG45086
NM_001260457	CG12054		CG45088
NM_001260456	CG12054		CG45089
NM_143596	CG12054		CG45099
NM_139362	CG12091		CG4511
NM_001274332	CG12091		CG4537
NM_139490	CG12093		CG4538
NM_139366	CG12099		CG4553
NM_167895	CG12099		CG4554
NM_136470	CG12107		CG4570
NM_132261	CG12112		CG4593
NM_001272409	CG12112		CG4603
NM_136696	CG12133		CG4611
NM_165725	CG12134		CG4619
NM_136698	CG12134		CG4622
NM_132175	CG12155		CG46280
NM_206054	CG12159		CG46281
NM_136486	CG12159		CG4630
NM_141264	CG12163		CG46307
NM_169034	CG12163		CG46312
NM_169033	CG12163		CG46318
NM_141308	CG12170		CG46387
NM_141266	CG12173		CG4645
NM_167011	CG12179		CG4646
NM_131947	CG12179		CG4658
NM_141332	CG1218		CG4751
NM_001169402	CG12194		CG4768
NM_135021	CG12194		CG4788
NM_001273123	CG12194		CG4806
NM_133158	CG12204		CG4813
NM_142175	CG12241		CG4820
NM_143338	CG12259		CG4882
NM_135604	CG12299		CG4908
NM_140524	CG12301		CG4927
NM_142442	CG12320		CG4936
NM_001316550	CG12320		CG4949
NM_142428	CG12321		CG4953
NM_138190	CG1233		CG4955
NM_167833	CG1233		CG4968
NM_136768	CG12341		CG4970
NM_135339	CG12375		CG4972
NM_136795	CG12391		CG4975
NM_164678	CG12393		CG4984
NM_001144323	CG12393		CG5002
NM_135140	CG12393		CG5013
NM_142787	CG12499		CG5022
NM_164313	CG12581		CG5027
NM_141178	CG12581		CG5033
NM_132791	CG12608		CG5045
NM_139621	CG1265		CG5056
NM_132872	CG12698		CG5059
NM_139626	CG1273		CG5087
NM_001299252	CG12769		CG5096
NM_165585	CG12769		CG5098
NM_141739	CG12818		CG5104
NM_137129	CG12863		CG5114
NM_001273939	CG12895		CG5116
NM_136742	CG12895		CG5131
NM_136740	CG12896		CG5180
NM_136706	CG12920		CG5191
NM_001103775	CG12929		CG5199
NM_136658	CG12929		CG5220
NM_001273943	CG12935		CG5235
NM_136765	CG12935		CG5250
NM_001104261	CG12947		CG5262
NM_001300210	CG12974		CG5274
NM_141039	CG12974		CG5276
NM_168895	CG12974		CG5281
NM_001275213	CG12974		CG5282
NM_141036	CG12975		CG5285
NM_001272721	CG12991		CG5287
NM_001272720	CG12991		CG5292
NM_001272718	CG12991		CG5339
NM_001272719	CG12991		CG5346
NM_132995	CG12991		CG5355
NM_132953	CG13001		CG5367
NM_140662	CG13025		CG5376
NM_001275042	CG13025		CG5390
NM_001300273	CG1307		CG5439
NM_141418	CG1307		CG5445
NM_001273639	CG13086		CG5458
NM_001273640	CG13086		CG5478
NM_136112	CG13086		CG5498
NM_001298828	CG13096		CG5510
NM_135392	CG13096		CG5516
NM_135393	CG13097		CG5522
NM_165944	CG13148		CG5543
NM_001273995	CG13148		CG5567
NM_001273994	CG13148		CG5664
NM_136967	CG13148		CG5694
NM_139630	CG1316		CG5708
NM_001299984	CG1317		CG5715
NM_139458	CG1317		CG5745
NM_001169857	CG1317		CG5746
NM_001103811	CG13177		CG5757
NM_001299403	CG13177		CG5793
NM_136994	CG13326		CG5800
NM_001259372	CG13334		CG5808
NM_137044	CG13334		CG5830
NM_137059	CG13339		CG5846
NM_137071	CG13344		CG5854
NM_001032245	CG13344		CG5861
NM_001297819	CG13366		CG5888
NM_001297816	CG13366		CG5902
NM_001042789	CG13366		CG5934
NM_001103388	CG13373		CG5937
NM_130484	CG13373		CG5938
NM_001201798	CG13384		CG5946
NM_001201797	CG13384		CG5969
NM_001201796	CG13384		CG5986
NM_001201795	CG13384		CG6013
NM_001201794	CG13384		CG6015
NM_164813	CG13384		CG6040
NM_164812	CG13384		CG6051
NM_164815	CG13384		CG6083
NM_164814	CG13384		CG6084
NM_205936	CG13384		CG6115
NM_205935	CG13384		CG6136
NM_001273318	CG13392		CG6145
NM_135376	CG13392		CG6153
NM_001273323	CG13398		CG6179
NM_135383	CG13398		CG6191
NM_142747	CG13409		CG6227
NM_001273782	CG1344		CG6230
NM_136331	CG1344		CG6325
NM_140514	CG13454		CG6329
NM_140433	CG13484		CG6340
NM_137986	CG13561		CG6398
NM_142937	CG13599		CG6418
NM_136456	CG1360		CG6425
NM_142943	CG13603		CG6426
NM_142945	CG13604		CG6443
NM_001275965	CG13604		CG6454
NM_001104428	CG13604		CG6488
NM_001104427	CG13604		CG6512
NM_001104426	CG13604		CG6523
NM_142976	CG13609		CG6550
NM_143015	CG13625		CG6567
NM_143024	CG13630		CG6617
NM_168274	CG13667		CG6621
NM_139963	CG13667		CG6650
NM_139945	CG13671		CG6654
NM_134677	CG13690		CG6665
NM_134679	CG13692		CG6674
NM_136707	CG1371		CG6686
NM_136586	CG13748		CG6689
NM_001298752	CG13766		CG6693
NM_135206	CG13766		CG6700
NM_135237	CG13773		CG6707
NM_164742	CG13784		CG6712
NM_001042878	CG13784		CG6724
NM_001273247	CG13784		CG6729
NM_001273245	CG13784		CG6752
NM_001273246	CG13784		CG6758
NM_001260334	CG13827		CG6766
NM_142880	CG13827		CG6788
NM_139371	CG13917		CG6805
NM_001202088	CG13917		CG6833
NM_001274337	CG13917		CG6841
NM_139401	CG13933		CG6843
NM_001274356	CG13933		CG6928
NM_135093	CG14015		CG6951
NM_135059	CG14036		CG6961
NM_140803	CG14073		CG6962
NM_001275093	CG14073		CG6983
NM_001259897	CG14074		CG7006
NM_136277	CG1416		CG7009
NM_165399	CG1416		CG7044
NM_165398	CG1416		CG7065
NM_136695	CG1418		CG7083
NM_140915	CG14183		CG7099
NM_140916	CG14184		CG7135
NM_001202207	CG14184		CG7148
NM_133159	CG14200		CG7154
NM_134481	CG14220		CG7156
NM_001258830	CG14220		CG7166
NM_143256	CG14252		CG7182
NM_001276082	CG14260		CG7206
NM_143294	CG14260		CG7222
NM_001275361	CG1427		CG7265
NM_141299	CG1427		CG7272
NM_206433	CG1427		CG7275
NM_130707	CG14270		CG7276
NM_142502	CG14292		CG7322
NM_142447	CG14312		CG7326
NM_001300450	CG14322		CG7332
NM_142385	CG14322		CG7367
NM_001275747	CG14322		CG7369
NM_001275746	CG14322		CG7376
NM_001103437	CG1440		CG7379
NM_001103436	CG1440		CG7382
NM_132249	CG1440		CG7394
NM_001298089	CG1440		CG7430
NM_001298040	CG14434		CG7457
NM_001169210	CG14442		CG7483
NM_132114	CG14442		CG7484
NM_001298025	CG14442		CG7518
NM_001298027	CG14442		CG7536
NM_001298026	CG14442		CG7564
NM_141154	CG14450		CG7611
NM_001275290	CG14450		CG7627
NM_137370	CG14478		CG7637
NM_166229	CG14478		CG7639
NM_001299600	CG14478		CG7655
NM_001299601	CG14478		CG7656
NM_137422	CG14488		CG7668
NM_001104494	CG14507		CG7702
NM_134614	CG14621		CG7706
NM_001298595	CG14621		CG7707
NM_001298594	CG14621		CG7708
NM_001298593	CG14621		CG7718
NM_141183	CG14641		CG7739
NM_144068	CG14645		CG7744
NM_001202236	CG14646		CG7747
NM_141205	CG14646		CG7772
NM_001275339	CG14657		CG7800
NM_001275340	CG14657		CG7806
NM_141244	CG14657		CG7810
NM_001014607	CG14667		CG7879
NM_141800	CG14701		CG7903
NM_141835	CG14710		CG7943
NM_141854	CG14722		CG7945
NM_001259268	CG14764		CG7946
NM_001299244	CG14764		CG7956
NM_176103	CG14764		CG7966
NM_165619	CG14767		CG7985
NM_165620	CG14767		CG8003
NM_144143	CG14767		CG8005
NM_001297853	CG14777		CG8009
NM_130558	CG14787		CG8031
NM_130598	CG14805		CG8032
NM_166909	CG14814		CG8038
NM_001297864	CG14814		CG8042
NM_130591	CG14814		CG8064
NM_001297867	CG14817		CG8079
NM_130597	CG14817		CG8093
NM_139832	CG14829		CG8097
NM_134606	CG1486		CG8108
NM_167743	CG1486		CG8132
NM_142146	CG14860		CG8134
NM_142201	CG14868		CG8135
NM_142287	CG14882		CG8149
NM_001275708	CG14882		CG8155
NM_142290	CG14883		CG8176
NM_135647	CG14921		CG8184
NM_135674	CG14937		CG8188
NM_164987	CG14945		CG8202
NM_135697	CG14945		CG8207
NM_139526	CG14965		CG8209
NM_139527	CG14966		CG8223
NM_168057	CG14995		CG8229
NM_168058	CG14995		CG8243
NM_168059	CG14995		CG8248
NM_139600	CG14995		CG8281
NM_001169872	CG14995		CG8289
NM_001169871	CG14995		CG8298
NM_001274468	CG14995		CG8312
NM_001169876	CG15012		CG8323
NM_139635	CG15014		CG8360
NM_139642	CG15019		CG8369
NM_001104032	CG15019		CG8370
NM_137539	CG15084		CG8379
NM_145192	CG15107		CG8388
NM_001274153	CG15107		CG8389
NM_137584	CG15120		CG8401
NM_136690	CG1513		CG8407
NM_135993	CG15141		CG8414
NM_136042	CG15160		CG8420
NM_001299118	CG15160		CG8435
NM_001299117	CG15160		CG8441
NM_144202	CG15213		CG8461
NM_136394	CG15237		CG8478
NM_001103466	CG15309		CG8520
NM_001272465	CG15309		CG8545
NM_132381	CG15309		CG8547
NM_144094	CG15386		CG8549
NM_001298648	CG15404		CG8565
NM_134912	CG15404		CG8569
NM_143593	CG1542		CG8578
NM_001298674	CG15435		CG8602
NM_134994	CG15435		CG8617
NM_134992	CG15439		CG8620
NM_134993	CG15440		CG8668
NM_001297948	CG15465		CG8671
NM_001276155	CG15514		CG8677
NM_143482	CG15514		CG8708
NM_143500	CG15525		CG8765
NM_143510	CG15528		CG8800
NM_143531	CG15535		CG8814
NM_001300683	CG15535		CG8818
NM_143532	CG15536		CG8833
NM_143594	CG15561		CG8834
NM_132830	CG15601		CG8839
NM_001298357	CG15601		CG8841
NM_001298356	CG15601		CG8858
NM_001298358	CG15601		CG8878
NM_135017	CG15628		CG8908
NM_001273118	CG15628		CG8929
NM_137685	CG15650		CG8939
NM_137758	CG15676		CG8944
NM_001299760	CG15676		CG8963
NM_167364	CG15747		CG8993
NM_001298276	CG15747		CG9004
NM_132029	CG15771		CG9005
NM_176687	CG15771		CG9018
NM_001297980	CG15771		CG9084
NM_134703	CG15880		CG9107
NM_136376	CG15908		CG9121
NM_131940	CG15912		CG9129
NM_132860	CG15916		CG9135
NM_136447	CG1602		CG9149
NM_001273849	CG1603		CG9150
NM_136446	CG1603		CG9154
NM_001272583	CG1622		CG9205
NM_132644	CG1622		CG9215
NM_001298270	CG1622		CG9240
NM_132239	CG1632		CG9248
NM_001258648	CG1632		CG9253
NM_176576	CG1646		CG9257
NM_170377	CG1646		CG9281
NM_143377	CG1646		CG9289
NM_001104487	CG1646		CG9300
NM_001104488	CG1646		CG9302
NM_132655	CG1662		CG9304
NM_001298280	CG1662		CG9313
NM_136682	CG1671		CG9344
NM_141616	CG16736		CG9356
NM_135775	CG16812		CG9368
NM_135833	CG16865		CG9406
NM_001273522	CG16865		CG9410
NM_135834	CG16888		CG9422
NM_135827	CG16890		CG9425
NM_001298980	CG16890		CG9426
NM_165057	CG16890		CG9485
NM_138129	CG16896		CG9536
NM_137070	CG16935		CG9590
NM_001299467	CG16935		CG9601
NM_206741	CG16952		CG9609
NM_206740	CG16952		CG9636
NM_001169293	CG16952		CG9641
NM_001369984	CG16952		CG9643
NM_132857	CG16952		CG9666
NM_001298375	CG16952		CG9667
NM_001201943	CG17002		CG9705
NM_001201942	CG17002		CG9706
NM_136409	CG17002		CG9727
NM_001299436	CG17019		CG9752
NM_136983	CG17019		CG9775
NM_132508	CG1703		CG9776
NM_001298201	CG1703		CG9784
NM_140560	CG17032		CG9795
NM_001274976	CG17032		CG9799
NM_144126	CG17059		CG9801
NM_134535	CG17068		CG9813
NM_134668	CG17078		CG9849
NM_001272882	CG17078		CG9853
NM_001272883	CG17078		CG9911
NM_001272881	CG17078		CG9915
NM_164941	CG17118		CG9917
NM_001144341	CG17127		CG9919
NM_135609	CG17127		CG9921
NM_001258470	CG17163		CG9922
NM_001015255	CG17163		CG9934
NM_001015254	CG17168		CG9948
NM_001170391	CG17169		CG9961
NM_138193	CG17180		CG9988
NM_001274285	CG17180		chb
NM_141799	CG17187		Chc
NM_001170188	CG17193		Chchd2
NM_143967	CG17193		Chchd3
NM_134896	CG17219		Chd1
NM_141820	CG17230		Chd3
NM_140939	CG17233		CheA56a
NM_001259910	CG17233		Chi
NM_001259912	CG17233		chic
NM_001259911	CG17233		chico
NM_001259914	CG17233		chif
NM_001259913	CG17233		CHMP2B
NM_168837	CG17233		chn
NM_168836	CG17233		CHOp24
NM_134890	CG17265		Chrac-16
NM_001043269	CG17271		Chro
NM_142659	CG17271		ci
NM_135375	CG17294		Ciao1
NM_169488	CG17327		CIAPIN1
NM_001275590	CG17327		cid
NM_135942	CG17328		cindr
NM_001273565	CG17328		ck
NM_132428	CG17333		Cka
NM_136096	CG17343		CkIalpha
NM_132483	CG1737		CkIIbeta
NM_001298190	CG1737		ckn
NM_001298189	CG1737		Cks30A
NM_132481	CG1738		Cks85A
NM_137118	CG17385		cl
NM_001299489	CG17385		Clamp
NM_001042981	CG17486		Claspin
NM_001273997	CG17574		Clbn
NM_136978	CG17574		Clc
NM_164581	CG17612		ClC-c
NM_134980	CG17612		Clic
NM_001103384	CG17636		CLIP-190
NM_001258513	CG17636		Clp
NM_001258512	CG17636		clu
NM_132643	CG1764		CNBP
NM_134768	CG17660		cni
NM_165244	CG17681		cnk
NM_001260112	CG17721		cnn
NM_001260111	CG17721		cno
NM_141802	CG17721		Cnot4
NM_136748	CG17765		Cnx99A
NM_001201849	CG17768		Coa7
NM_142403	CG17801		coil
NM_137846	CG17807		colt
NM_001273335	CG17834		comt
NM_164827	CG17834		Cont
NM_135398	CG17834		conv
NM_135961	CG17904		Coprox
NM_144144	CG17977		Coq4
NM_143290	CG17991		CoRest
NM_135959	CG17996		corn
NM_165808	CG18004		corolla
NM_165807	CG18004		corto
NM_136781	CG18004		cos
NM_001274964	CG18081		COX4
NM_140550	CG18081		COX5A
NM_001259848	CG18081		COX5B
NM_134553	CG1812		COX5BL
NM_165680	CG1814		COX6B
NM_165679	CG1814		COX7A
NM_136655	CG1814		COX7AL
NM_170563	CG1815		COX7C
NM_143624	CG1815		COX8
NM_001300439	CG18213		Cp1
NM_001300438	CG18213		Cp190
NM_142332	CG18213		cpa
NM_132582	CG1824		cpb
NM_001170078	CG18249		Cpsf160
NM_141514	CG18249		Cpsf5
NM_133096	CG18259		Cpsf6
NM_136660	CG1827		crb
NM_137090	CG18327		crc
NM_001272545	CG1840		CrebB
NM_132536	CG1840		CRIF
NM_169419	CG18476		crim
NM_142774	CG18596		CRMP
NM_140144	CG18628		crp
NM_001201962	CG18659		Crtc
NM_001201961	CG18659		Cse1
NM_001259288	CG18659		Csk
NM_001259287	CG18659		Csl4
NM_001259289	CG18659		CSN1b
NM_145873	CG18659		CSN3
NM_136614	CG18659		CSN5
NM_001300299	CG18749		CSN8
NM_001031983	CG18749		CstF50
NM_144412	CG18809		CstF64
NM_001272801	CG18809		CtBP
NM_167681	CG18809		CtIP
NM_167682	CG18809		Ctl1
NM_001274790	CG18815		ctp
NM_001274789	CG18815		CTPsyn
NM_144417	CG18815		Ctr9
NM_206334	CG18815		ctrip
NM_206333	CG18815		Cul1
NM_144447	CG18870		Cul2
NM_001299755	CG18870		Cul3
NM_170574	CG1910		Cul4
NM_170572	CG1910		Cul5
NM_143631	CG1910		Cwc25
NM_143398	CG1951		cyc
NM_001260027	CG1965		CycA
NM_001275396	CG1965		CycB
NM_141432	CG1965		CycB3
NM_165673	CG1968		CycC
NM_136632	CG1968		CycE
NM_139403	CG2021		CycG
NM_132410	CG2124		CycT
NM_001274420	CG2162		CycY
NM_141313	CG2182		cyp33
NM_001272504	CG2186		Cyp6a22
NM_132432	CG2186		Cyp6g1
NM_138260	CG2199		cype
NM_001274323	CG2199		Cypl
NM_167873	CG2199		Cyt-c1
NM_132429	CG2202		D1
NM_143530	CG2217		d4
NM_001202389	CG2217		da
NM_001300681	CG2217		Dab
NM_001300680	CG2217		Dad1
NM_001170307	CG2246		dah
NM_170511	CG2246		Dap160
NM_170510	CG2246		Dark
NM_170509	CG2246		Daxx
NM_170508	CG2246		dbe
NM_170507	CG2246		dbo
NM_001276187	CG2246		dco
NM_001276188	CG2246		Dcp-1
NM_001276186	CG2246		DCP2
NM_143556	CG2246		DCTN1-p150
NM_001202397	CG2246		Dd
NM_001202396	CG2246		Ddx1
NM_001202395	CG2246		Deaf1
NM_001202392	CG2246		Den1
NM_132507	CG2247		Dera
NM_001258696	CG2247		Det
NM_001258698	CG2247		Df31
NM_001258697	CG2247		Dg
NM_132213	CG2260		Dgkepsilon
NM_001299968	CG2277		dgt2
NM_138251	CG2277		dgt3
NM_001274319	CG2277		dgt5
NM_001276139	CG2321		dgt6
NM_143435	CG2321		Dh44
NM_001273707	CG2617		Dhc64C
NM_136206	CG2617		Dhod
NM_001297903	CG2662		DhpD
NM_130662	CG2662		Dhx15
NM_138144	CG2765		dia
NM_001259586	CG2765		Diap1
NM_001103981	CG2765		Diap2
NM_001103982	CG2765		dikar
NM_141500	CG2767		dind
NM_134689	CG2794		DIP-alpha
NM_164500	CG2862		DIP1
NM_134867	CG2862		DIP2
NM_001273035	CG2862		dj-1beta
NM_166981	CG2875		Dl
NM_001272290	CG2875		Dlc90F
NM_130713	CG2875		dlg1
NM_132405	CG2887		Dlg5
NM_132404	CG2889		Dlip1
NM_001258686	CG2889		Dlip3
NM_001103755	CG2906		dlp
NM_165576	CG2906		dlt
NM_132388	CG2909		DMAP1
NM_001104219	CG2911		dmpd
NM_141302	CG2911		dmt
NM_166935	CG2924		Dmtn
NM_001297891	CG2924		DnaJ-1
NM_001297890	CG2924		DnaJ-H
NM_130638	CG2924		DNApol-alpha180
NM_001275360	CG2926		DNApol-alpha50
NM_141297	CG2926		DNApol-alpha60
NM_141295	CG2931		DNApol-alpha73
NM_132375	CG2972		DNApol-delta
NM_001298143	CG2972		DNApol-epsilon58
NM_001103463	CG2990		DNApol-gamma35
NM_167214	CG2990		DNApol-iota
NM_001259330	CG30015		dnk
NM_165802	CG30015		dnt
NM_001103792	CG30015		Dnz1
NM_136777	CG30015		Doa
NM_165804	CG30016		dock
NM_001273946	CG30020		Dok
NM_136783	CG30020		dom
NM_165992	CG30062		dome
NM_135027	CG3008		DOR
NM_166110	CG30091		dos
NM_166241	CG30105		Dp
NM_001169726	CG30122		Dpck
NM_001169725	CG30122		DPCoAC
NM_137510	CG30122		Dpit47
NM_001273823	CG30156		dpn
NM_001299882	CG30172		dpp
NM_166649	CG30172		DppIII
NM_166473	CG30285		dpr19
NM_132148	CG3032		dpr6
NM_001298045	CG3032		Dpy-30L1
NM_165655	CG30344		Drak
NM_136577	CG30349		dre4
NM_165621	CG30357		Dredd
NM_137711	CG30389		Dref
NM_137712	CG30389		Drep2
NM_001274188	CG30389		Drep4
NM_001274187	CG30389		Drice
NM_001274189	CG30389		drk
NM_137734	CG30394		Droj2
NM_137735	CG30394		drongo
NM_166478	CG30403		Dscam1
NM_166691	CG30423		dsd
NM_138136	CG30427		dsh
NM_001259583	CG30427		Dsor1
NM_001169827	CG30427		Dsp1
NM_001169828	CG30427		Dtg
NM_166698	CG30427		dtn
NM_166699	CG30427		Duba
NM_166697	CG30427		dup
NM_137802	CG3045		dUTPase
NM_001274072	CG30471		Dysb
NM_142071	CG3061		E(bx)
NM_134865	CG3077		E(Pc)
NM_001273033	CG3077		E(var)3-9
NM_170513	CG31021		e(y)1
NM_170415	CG31041		e(y)3
NM_170325	CG31064		E(z)
NM_170324	CG31064		E2f1
NM_143288	CG31064		E2f2
NM_001300631	CG31064		Eaat1
NM_001300630	CG31064		Eaf
NM_001316619	CG31064		Eaf6
NM_001275466	CG31100		east
NM_170194	CG31109		Eato
NM_001276017	CG31109		Eb1
NM_170195	CG31111		ebi
NM_001170176	CG31122		ebo
NM_001369998	CG31122		EbpIII
NM_169923	CG31195		ec
NM_169932	CG31223		eco
NM_001300467	CG31224		ed
NM_001300468	CG31224		Edc3
NM_169826	CG31224		Edem1
NM_169828	CG31229		eEF1alpha1
NM_141756	CG31272		eEF1alpha2
NM_169576	CG31321		eEF1beta
NM_169477	CG31347		eEF1delta
NM_170171	CG31357		eEF1gamma
NM_169773	CG31360		eEF2
NM_169439	CG31368		eEF5
NM_206476	CG31368		Efa6
NM_170178	CG31381		eff
NM_001202354	CG31381		Efhc1.1
NM_001260113	CG31388		Egfr
NM_141803	CG31388		Egm
NM_169305	CG31415		egr
NM_169382	CG31441		Ehbp1
NM_001300354	CG31441		eIF1
NM_001300391	CG31495		eIF1A
NM_169559	CG31495		eIF2alpha
NM_170203	CG31510		eIF2beta
NM_169084	CG31546		eIF2D
NM_169085	CG31548		eIF2gamma
NM_001275356	CG31550		eIF3a
NM_001104218	CG31550		eIF3b
NM_001316566	CG31550		eIF3c
NM_169056	CG31550		eIF3e
NM_138028	CG3163		eIF3f1
NM_164692	CG31638		eIF3g1
NM_001103629	CG31638		eIF3h
NM_164620	CG31650		eIF3i
NM_164619	CG31650		eIF3j
NM_001169409	CG31650		eIF3k
NM_001169408	CG31650		eIF3l
NM_135055	CG31650		eIF3m
NM_001273146	CG31650		eIF4A
NM_165336	CG31678		eIF4E6
NM_164511	CG31694		eIF4G1
NM_165310	CG31697		eIF4G2
NM_001273379	CG31712		eIF4H1
NM_135483	CG31712		eIF5
NM_001273399	CG31715		eIF6
NM_164917	CG31715		Eip63E
NM_165038	CG31729		elav
NM_165272	CG31800		Elba2
NM_165179	CG31812		elg1
NM_165027	CG31849		elgi
NM_001144350	CG31855		Elk
NM_165040	CG31855		elm
NM_001259029	CG31875		EloA
NM_001201837	CG31875		EloB
NM_001201836	CG31875		EloC
NM_001298770	CG31908		Elp1
NM_164727	CG31908		Elp3
NM_164726	CG31908		Elys
NM_135051	CG31917		ema
NM_164408	CG31922		emb
NM_134772	CG31937		EMC1
NM_164564	CG31957		EMC3
NM_001273082	CG31957		EMRE
NM_001258481	CG31998		ena
NM_166742	CG31998		enc
NM_168416	CG32066		EndoA
NM_168417	CG32066		endos
NM_168470	CG32085		Eno
NM_168482	CG32095		enok
NM_168495	CG32100		ens
NM_168616	CG32147		Ent1
NM_168688	CG32161		Eph
NM_001300154	CG32163		Ephrin
NM_168675	CG32163		epsilonCOP
NM_168733	CG32176		eRF1
NM_141501	CG3223		eRF3
NM_135016	CG3225		ergic53
NM_132104	CG3226		ERp60
NM_139574	CG32262		ERR
NM_168041	CG32263		esc
NM_001299998	CG32280		escl
NM_167992	CG32280		Etl1
NM_167993	CG32280		exd
NM_167994	CG32280		Exd2
NM_206230	CG32318		Exo84
NM_168144	CG32409		fab1
NM_168861	CG32425		Fadd
NM_168863	CG32425		Faf2
NM_001104179	CG32425		Fak
NM_001170012	CG32428		FAM21
NM_144022	CG32428		FANCI
NM_001202213	CG32428		fand
NM_168925	CG32441		Fatp1
NM_168926	CG32441		fax
NM_168930	CG32444		fbl
NM_001300219	CG32452		Fbl6
NM_168956	CG32452		Fbxl7
NM_168957	CG32452		FBXO11
NM_168959	CG32454		Fdx2
NM_167839	CG32483		feo
NM_139508	CG32486		FER
NM_138042	CG3253		fh
NM_001259559	CG3253		Fibp
NM_167649	CG32533		Fim
NM_001298508	CG32533		Fit1
NM_001272765	CG32544		fj
NM_167637	CG32544		Fkbp39
NM_138043	CG3257		fl(2)d
NM_001014746	CG32576		flfl
NM_167492	CG32576		fliI
NM_001272677	CG32579		flw
NM_001272678	CG32579		fmt
NM_167501	CG32579		Fnta
NM_167398	CG32599		foi
NM_001273759	CG3262		FoxK
NM_136299	CG3262		fra
NM_165412	CG3262		frc
NM_167381	CG32625		FRG1
NM_167256	CG32669		frj
NM_167045	CG32758		Frl
NM_206628	CG32767		fs(1)h
NM_001272321	CG32767		fs(1)K10
NM_001272320	CG32767		Fs(2)Ket
NM_001169203	CG32767		fs(2)ltoPP43
NM_001169204	CG32767		Fsn
NM_131975	CG32767		FucTC
NM_164719	CG32829		fwd
NM_169692	CG32856		fy
NM_001202300	CG32856		fz
NM_137692	CG3295		fz2
NM_176299	CG33057		fzr2
NM_001300051	CG33057		fzy
NM_176361	CG33062		Gabat
NM_001202201	CG33062		GABPI
NM_176561	CG33095		Galphai
NM_001032039	CG33095		Galphao
NM_176559	CG33096		Galphaq
NM_176560	CG33096		Galphas
NM_001170248	CG33096		GalT1
NM_001300588	CG33096		gammaTub37C
NM_001300589	CG33096		GAPcenA
NM_001370006	CG33096		garz
NM_176551	CG33108		Gas41
NM_001170235	CG33108		GatA
NM_001275957	CG33111		GATAd
NM_001275958	CG33111		GatC
NM_001014646	CG33111		gbb
NM_176548	CG33111		Gbeta13F
NM_206549	CG33111		Gbeta76C
NM_176060	CG33116		GCC185
NM_001032248	CG33155		GCC88
NM_001032246	CG33155		gcl
NM_001032247	CG33155		Gcn5
NM_176337	CG33158		GCS1
NM_001259283	CG33199		GCS2beta
NM_176107	CG33199		Gdap1
NM_001170294	CG33203		Gdi
NM_001170293	CG33203		Gdn1
NM_001144647	CG33203		gek
NM_176572	CG33213		geko
NM_001299925	CG33228		Gel
NM_206218	CG33228		geminin
NM_001299958	CG33229		Gen
NM_206223	CG33229		Gfat2
NM_206687	CG33235		gfzf
NM_206324	CG33267		Ggamma1
NM_206417	CG33290		ghi
NM_001169449	CG33298		Gint3
NM_001169448	CG33298		gish
NM_205944	CG33298		gkt
NM_205943	CG33298		Gle1
NM_001273406	CG33303		GlnRS
NM_205958	CG33303		glo
NM_206491	CG33331		GluRS-m
NM_206492	CG33332		Glut4EF
NM_001316498	CG3337		GlyRS
NM_142700	CG3337		GMF
NM_001014528	CG33506		gny
NM_001014488	CG33552		godzilla
NM_001043072	CG33632		goe
NM_001032044	CG33635		gogo
NM_001273993	CG33671		Golgin104
NM_001032241	CG33671		Gp150
NM_001032242	CG33672		Gpat4
NM_001032077	CG33695		gpp
NM_001032078	CG33695		Gprk2
NM_001032079	CG33695		Graf
NM_001032081	CG33695		GramD1B
NM_001300301	CG33722		Grasp65
NM_001300300	CG33722		grh
NM_001031981	CG33722		Grip71
NM_001031982	CG33722		Grip75
NM_001032225	CG33774		gro
NM_001032272	CG33785		grp
NM_001032273	CG33786		gry
NM_001300075	CG33926		Gs1l
NM_001031947	CG33926		GstO1
NM_001031908	CG33932		GstO2
NM_001298534	CG33932		Gug
NM_001347760	CG33941		gukh
NM_001038865	CG33981		gw
NM_001038866	CG33981		gwl
NM_001274133	CG33981		GXIVsPLA2
NM_001038788	CG33995		Gyc89Da
NM_001038787	CG33995		H
NM_001038786	CG33995		Hacl
NM_001274752	CG34001		hang
NM_001038910	CG34001		Hat1
NM_001038759	CG34015		hay
NM_138201	CG3402		HBS1
NM_001038875	CG34029		Hcf
NM_134965	CG3407		hd
NM_001274706	CG3408		HDAC1
NM_140071	CG3408		heix
NM_001043225	CG34117		Hel25E
NM_001042879	CG34132		Hel89B
NM_001043308	CG34133		Hem
NM_001043307	CG34133		HemK2
NM_143485	CG34133		hep
NM_001043109	CG34140		HERC2
NM_001043291	CG34150		Hers
NM_001273471	CG34163		Hexo1
NM_001103680	CG34163		hfp
NM_001298937	CG34164		Hip14
NM_001103682	CG34164		HipHop
NM_001298725	CG34179		Hipk
NM_001103625	CG34179		HIPP1
NM_001144322	CG34179		His2Av
NM_001103664	CG34183		His3.3A
NM_001103840	CG34184		His3.3B
NM_001103888	CG34194		His4r
NM_001299607	CG34194		HisCl1
NM_001103927	CG34203		hiw
NM_001103974	CG34214		Hlc
NM_001103810	CG34231		Hmgcl
NM_001104400	CG34288		Hmgcr
NM_001104429	CG34290		HmgD
NM_001104506	CG34298		Hmgs
NM_001104300	CG34308		Hmr
NM_140063	CG3434		Hmt4-20
NM_001103484	CG34348		hng1
NM_001260340	CG34355		HnRNP-K
NM_001104419	CG34355		Ho
NM_001316615	CG34355		hoip
NM_001298614	CG3436		homer
NM_134657	CG3436		hook
NM_140061	CG3437		hop
NM_001104402	CG34376		how
NM_170013	CG34376		HP1c
NM_142053	CG34383		HP4
NM_001144575	CG34383		Hph
NM_001275622	CG34383		hpo
NM_001275620	CG34383		HPS1
NM_001104308	CG34383		HPS4
NM_001104307	CG34383		Hr96
NM_001104306	CG34383		Hrb27C
NM_001104305	CG34383		Hrb87F
NM_133108	CG34401		Hrb98DE
NM_144236	CG34401		hrm
NM_001370011	CG34401		Hs2st
NM_001103452	CG34449		Hs6st
NM_001103451	CG34449		Hsc20
NM_001272453	CG34449		Hsc70-4
NM_167189	CG34449		Hsepi
NM_001258663	CG34449		Hsf
NM_001298122	CG34449		Hsp83
NM_001298123	CG34449		HSPC300
NM_140059	CG3448		hth
NM_142123	CG3505		htk
NM_131942	CG3527		HtrA2
NM_138097	CG3548		hts
NM_001144454	CG3552		Hus1-like
NM_140062	CG3552		hyd
NM_164519	CG3558		Hydr1
NM_001144305	CG3558		Hydr2
NM_143807	CG3558		hyx
NM_001273047	CG3558		I-2
NM_131938	CG3568		Ibf1
NM_001201755	CG3609		Ibf2
NM_134831	CG3609		ICA69
NM_001273002	CG3609		Ice1
NM_001103576	CG3625		icln
NM_001258893	CG3625		Ide
NM_001103527	CG3632		Idh3a
NM_001103526	CG3632		Idi
NM_001103529	CG3632		if
[truncated: 6,717 more rows]

## Sheet: h. h3k36me3_GeneBodyNoTSS_c14a
Transcript ID	Gene ID		uniqueGenes
NM_080485	128up		128up
NM_169797	14-3-3epsilon		14-3-3epsilon
NM_169796	14-3-3epsilon		140up
NM_169799	14-3-3epsilon		18SrRNA:CR41548
NM_169798	14-3-3epsilon		18SrRNA:CR45838
NM_001275632	140up		18SrRNA:CR45841
NM_057603	140up		28SrRNA:CR45837
NR_133550	18SrRNA:CR41548		28SrRNA:CR45844
NR_133555	18SrRNA:CR45838		312
NR_133559	18SrRNA:CR45841		5PtaseI
NR_133553	28SrRNA:CR45837		A16
NR_133562	28SrRNA:CR45844		AANAT1
NM_138261	312		Aatf
NM_001274325	312		Abi
NM_170190	5PtaseI		Abp1
NM_001144636	5PtaseI		Ac78C
NM_001370014	5PtaseI		Acbp1
NM_135754	A16		ACC
NM_079115	AANAT1		Acer
NM_206212	AANAT1		Acf
NM_135222	Aatf		Ack
NM_001260162	Abi		Ack-like
NM_001260161	Abi		Acn
NM_057915	Abi		Acp95EF
NM_001275631	Abi		Acph-1
NM_001275630	Abi		Act5C
NM_001104315	Abi		Ada2a
NM_140400	Abp1		Ada2b
NM_079470	Ac78C		Ada3
NM_001259928	Ac78C		Adat1
NM_001275210	Ac78C		ADD1
NM_001275208	Ac78C		Adf1
NM_001275209	Ac78C		Adgf-C
NM_001298815	Acbp1		AdipoR
NM_135343	Acbp1		Adk2
NM_001103757	ACC		Adk3
NM_001103756	ACC		adp
NM_136498	ACC		AdSS
NM_001299248	ACC		Aduk
NM_001299249	ACC		Afti
NM_165581	ACC		ago
NM_057847	Acer		AGO1
NM_001273329	Acer		AGO2
NM_080486	Acf		Agpat3
NM_139602	Ack		Agpat4
NM_001274006	Ack-like		agt
NM_001274005	Ack-like		AhcyL1
NM_057739	Ack-like		AIF
NM_057738	Ack-like		AIMP2
NM_001273627	Acn		AIMP3
NM_136091	Acn		Akap200
NM_165273	Acn		akirin
NM_080159	Acp95EF		Akt1
NM_080178	Acph-1		Aladin
NM_170453	Acph-1		AlaRS
NM_001014726	Act5C		AlaRS-m
NM_001014725	Act5C		alc
NM_167053	Act5C		Aldh7A1
NM_078497	Act5C		Alg1
NM_001297986	Act5C		Alg11
NM_001170174	Ada2a		Alh
NM_001014637	Ada2a		alien
NM_001014634	Ada2a		Alp4
NM_001014636	Ada2a		alpha-Man-Ib
NM_001014635	Ada2a		alpha-Spec
NM_001031980	Ada2b		alpha4GT1
NM_001275438	Ada2b		alphaCOP
NM_141516	Ada2b		alphaSnap
NM_001272738	Ada3		alphaTub84B
NM_078671	Ada3		alphaTub84D
NM_135832	Adat1		alt
NM_001273521	Adat1		Ama
NM_165856	ADD1		Amun
NM_001299394	ADD1		amx
NM_136872	ADD1		ana1
NM_001273801	Adf1		anchor
NM_206028	Adf1		angel
NM_165480	Adf1		Ankle2
NM_165479	Adf1		anox
NM_142051	Adgf-C		AnxB11
NM_001275915	AdipoR		aop
NM_001260310	AdipoR		Aos1
NM_170020	AdipoR		AP-1-2beta
NM_170019	AdipoR		AP-1mu
NM_142804	AdipoR		AP-2mu
NM_079112	Adk2		AP-2sigma
NM_079588	Adk3		APC10
NM_001300350	Adk3		Apc2
NM_137452	adp		APC4
NM_001299634	adp		aph-1
NM_142661	AdSS		aqz
NM_141625	Aduk		Arc42
NM_169265	Aduk		Arf79F
NM_001260173	Afti		ArfGAP3
NM_001260172	Afti		Arfip
NM_142098	Afti		arg
NM_001370051	Afti		ArgRS
NM_079198	ago		ArgRS-m
NM_168072	ago		ari-1
NM_168073	ago		ari-2
NM_001259385	AGO1		Arl2
NM_166020	AGO1		Arl5
NM_166021	AGO1		Arl6
NM_079010	AGO1		Arl6IP1
NM_001274953	AGO2		Arl8
NM_140518	AGO2		arm
NM_168626	AGO2		Arp1
NM_140631	Agpat3		Arp10
NM_168663	Agpat3		Arp6
NM_168662	Agpat3		Arpc1
NM_168661	Agpat3		Arpc2
NM_001259864	Agpat3		Arpc3A
NM_140630	Agpat4		Arpc4
NM_001275013	Agpat4		Arpc5
NM_058018	agt		arr
NM_001316493	agt		Ars2
NM_139489	AhcyL1		Art1
NM_164456	AIF		Art3
NM_134805	AIF		Art4
NM_001272978	AIF		Art8
NM_140525	AIMP2		Arv1
NM_206375	AIMP2		arx
NM_145193	AIMP3		Asap
NM_001298823	Akap200		Asator
NM_001298822	Akap200		ash1
NM_001298824	Akap200		ash2
NM_164820	Akap200		Ask1
NM_058112	Akap200		asl
NM_058111	Akap200		AsnRS-m
NM_175984	Akap200		asp
NM_168211	akirin		Asph
NM_139856	akirin		AspRS
NM_001202131	akirin		AspRS-m
NM_001202130	akirin		asrij
NM_001202129	akirin		asRNA:ASTR
NM_001274582	akirin		asRNA:CR31144
NM_169706	Akt1		asRNA:CR31429
NM_169705	Akt1		asRNA:CR31514
NM_169707	Akt1		asRNA:CR43159
NM_001300425	Akt1		asRNA:CR43463
NM_001300424	Akt1		asRNA:CR43468
NM_132329	Aladin		asRNA:CR43786
NM_001298120	Aladin		asRNA:CR43812
NM_205934	AlaRS		asRNA:CR43824
NM_078787	AlaRS		asRNA:CR43864
NM_079208	AlaRS-m		asRNA:CR43877
NM_206061	alc		asRNA:CR43944
NM_136616	alc		asRNA:CR44021
NM_140842	Aldh7A1		asRNA:CR44045
NM_142405	Alg1		asRNA:CR44049
NM_001275253	Alg11		asRNA:CR44065
NM_141083	Alg11		asRNA:CR44083
NM_169171	Alh		asRNA:CR44134
NM_169170	Alh		asRNA:CR44147
NM_169172	Alh		asRNA:CR44182
NM_001170065	Alh		asRNA:CR44228
NM_001170066	Alh		asRNA:CR44266
NM_079526	Alh		asRNA:CR44275
NM_001275403	Alh		asRNA:CR44367
NM_001275402	Alh		asRNA:CR44390
NM_001275401	Alh		asRNA:CR44599
NM_001275400	Alh		asRNA:CR44690
NM_001275399	Alh		asRNA:CR44847
NM_001104227	Alh		asRNA:CR44872
NM_001104228	Alh		asRNA:CR44972
NM_001273347	alien		asRNA:CR44976
NM_001298842	alien		asRNA:CR44989
NM_164843	alien		asRNA:CR44995
NM_078793	alien		asRNA:CR45007
NM_170534	Alp4		asRNA:CR45026
NM_079862	Alp4		asRNA:CR45053
NM_143410	alpha-Man-Ib		asRNA:CR45129
NM_057391	alpha-Spec		asRNA:CR45134
NM_001274359	alpha-Spec		asRNA:CR45141
NM_001274358	alpha-Spec		asRNA:CR45142
NM_001274357	alpha-Spec		asRNA:CR45144
NM_134893	alpha4GT1		asRNA:CR45145
NM_058047	alphaCOP		asRNA:CR45149
NM_167908	alphaCOP		asRNA:CR45151
NM_079456	alphaSnap		asRNA:CR45152
NM_057424	alphaTub84B		asRNA:CR45163
NM_079540	alphaTub84D		asRNA:CR45214
NM_169771	alt		asRNA:CR45275
NM_169770	alt		asRNA:CR45341
NM_169768	alt		asRNA:CR45350
NM_169769	alt		asRNA:CR45479
NM_142388	alt		asRNA:CR45520
NM_206505	alt		asRNA:CR45612
NM_001275750	alt		asRNA:CR45648
NM_001275749	alt		asRNA:CR45789
NM_169160	Ama		asRNA:CR45798
NM_176412	Ama		asRNA:CR45800
NM_057231	Ama		asRNA:CR45801
NM_001201653	Amun		asRNA:CR45818
NM_001201652	Amun		asRNA:CR45831
NM_001201651	Amun		asRNA:CR45835
NM_001201650	Amun		asRNA:CR45869
NM_001272530	Amun		asRNA:CR45870
NM_001272529	Amun		asRNA:CR45871
NM_132513	Amun		asRNA:CR45874
NM_167299	Amun		asRNA:CR45894
NM_167298	Amun		asRNA:CR45896
NM_167300	Amun		asRNA:CR45926
NM_167301	Amun		asRNA:CR45929
NM_001298207	Amun		asRNA:CR45943
NM_079905	amx		asRNA:CR45968
NM_001258662	amx		asRNA:CR45970
NM_170148	ana1		asRNA:CR46018
NM_143011	ana1		asRNA:CR46020
NM_140741	anchor		asRNA:CR46067
NM_001275066	anchor		asRNA:CR46081
NM_057856	angel		asRNA:CR46089
NM_132993	Ankle2		asRNA:CR46092
NM_167570	Ankle2		asRNA:CR46097
NM_167569	Ankle2		asRNA:CR46101
NM_001298446	Ankle2		asRNA:CR46133
NM_001031914	anox		asRNA:CR46134
NM_001031915	anox		asRNA:CR46135
NM_078646	AnxB11		asRNA:CR46136
NM_001272688	AnxB11		asRNA:CR46138
NM_001272689	AnxB11		asRNA:CR46144
NM_001272686	AnxB11		asRNA:CR46195
NM_001272687	AnxB11		asRNA:CR46251
NM_001272685	AnxB11		asRNA:CR46256
NM_167519	AnxB11		ast
NM_164457	aop		AstA
NM_078731	aop		Asx
NM_001272981	aop		Atac1
NM_001272980	aop		Atac2
NM_001272979	aop		ATbp
NM_141941	Aos1		Atf-2
NM_078691	AP-1-2beta		Atg1
NM_141649	AP-1mu		Atg101
NM_001170215	AP-2mu		Atg12
NM_142792	AP-2mu		Atg14
NM_170015	AP-2mu		Atg17
NM_142704	AP-2sigma		Atg18a
NM_137379	APC10		Atg2
NM_058082	Apc2		Atg3
NM_001347815	Apc2		Atg6
NM_001347814	Apc2		atl
NM_001169243	APC4		atms
NM_132294	APC4		ATP6AP2
NM_134866	aph-1		ATP7
NM_001273034	aph-1		ATP8A
NM_176425	aqz		ATPCL
NM_001275462	aqz		ATPsynbeta
NM_001275461	aqz		ATPsynC
NM_142583	Arc42		ATPsyngamma
NM_168970	Arf79F		ATPsynO
NM_168972	Arf79F		AttB
NM_168971	Arf79F		Atu
NM_168973	Arf79F		Atx2
NM_001275296	Arf79F		Atxn7
NM_001104197	Arf79F		aurA
NM_001104198	Arf79F		aurB
NM_057607	Arf79F		aust
NM_168955	ArfGAP3		ave
NM_141152	ArfGAP3		Axn
NM_001275288	ArfGAP3		axo
NM_001275287	ArfGAP3		Axs
NM_001275289	ArfGAP3		Axud1
NM_001104193	ArfGAP3		az2
NM_001104194	ArfGAP3		B52
NM_141801	Arfip		babo
NM_080136	arg		Bacc
NM_132853	ArgRS		baf
NM_001275422	ArgRS-m		bai
NM_141488	ArgRS-m		ball
NM_206777	ari-1		Bap111
NM_001272743	ari-1		Bap170
NM_001272742	ari-1		Bap55
NM_078675	ari-1		Bap60
NM_167610	ari-1		barc
NM_001258807	ari-1		barr
NM_058026	ari-2		baz
NM_057538	Arl2		bbc
NM_139944	Arl5		BBIP1
NM_137577	Arl6		BBS5
NM_001299686	Arl6		bbx
NM_142313	Arl6IP1		bc10
NM_001275718	Arl6IP1		bchs
NM_001300297	Arl8		BCL7-like
NM_001300296	Arl8		Bdbt
NM_141512	Arl8		bdg
NM_166912	arm		beag
NM_206605	arm		beg
NM_001272220	arm		bel
NM_057317	arm		Bem46
NM_057318	arm		Best1
NM_134273	arm		Bet1
NM_079607	Arp1		Bet3
NM_134494	Arp10		beta-PheRS
NM_001298523	Arp10		beta-Spec
NM_078610	Arp6		beta'COP
NM_057248	Arpc1		beta3GalTII
NM_165063	Arpc1		betaCOP
NM_136189	Arpc2		betaggt-II
NM_001299173	Arpc2		betaTub56D
NM_169675	Arpc3A		betaTub97EF
NM_142241	Arpc3A		bgcn
NM_135152	Arpc4		BHD
NM_134849	Arpc5		bib
NM_001273016	Arpc5		bic
NM_079998	arr		Bin1
NM_001273791	Ars2		bin3
NM_001273790	Ars2		Bka
NM_136359	Ars2		Blos3
NM_165460	Ars2		blot
NM_165458	Ars2		blw
NM_165459	Ars2		bmm
NM_141760	Art1		bocks
NM_169623	Art3		BOD1
NM_142177	Art3		boi
NM_141706	Art4		bon
NM_001275516	Art4		bonsai
NM_135634	Art8		bora
NM_001144523	Arv1		borr
NM_168921	Arv1		botv
NM_168920	Arv1		Br140
NM_140814	arx		brat
NM_001014504	Asap		Brd8
NM_001169614	Asap		Bre1
NM_001299254	Asap		Brf
NM_001272127	Asator		brm
NM_001272128	Asator		Brms1
NM_001272125	Asator		Bruce
NM_001272126	Asator		BRWD3
NM_001272129	Asator		brwl
NM_001297785	Asator		bsf
NM_143667	Asator		Bsg25D
NM_166765	Asator		bsk
NM_166766	Asator		BtbVII
NM_079436	ash1		Btk29A
NM_001259905	ash1		btn
NM_170160	ash2		btsz
NM_176558	ash2		Bub1
NM_001260363	ash2		Bub3
NM_206518	Ask1		BubR1
NM_057741	Ask1		bug
NM_141300	asl		Bug22
NM_137332	AsnRS-m		BuGZ
NM_079764	asp		bur
NM_001259430	Asph		bw
NM_001259428	Asph		bwa
NM_001259429	Asph		Bx42
NM_166140	Asph		bys
NM_166141	Asph		c(2)M
NM_001274091	Asph		c(3)G
NM_079033	Asph		c11.1
NM_176185	Asph		c12.1
NM_001274001	AspRS		c12.2
NM_001274002	AspRS		C3G
NM_057261	AspRS		CaBP1
NM_001273591	AspRS-m		cact
NM_001273590	AspRS-m		cactin
NM_165196	AspRS-m		Cad87A
NM_137889	asrij		Cad99C
NM_001274214	asrij		Caf1-105
NR_163198	asRNA:ASTR		Caf1-180
NR_048327	asRNA:ASTR		Caf1-55
NR_125073	asRNA:ASTR		cag
NR_037759	asRNA:CR31144		CAH3
NR_048349	asRNA:CR31429		CAHbeta
NR_048348	asRNA:CR31429		cal1
NR_048350	asRNA:CR31429		CalpA
NR_037757	asRNA:CR31514		Calr
NR_048278	asRNA:CR43159		calypso
NR_047957	asRNA:CR43463		CaMKII
NR_047956	asRNA:CR43463		Cand1
NR_048099	asRNA:CR43468		Cap-D2
NR_073892	asRNA:CR43786		Cap-G
NR_073891	asRNA:CR43812		Cap-H2
NR_073721	asRNA:CR43824		Caper
NR_123771	asRNA:CR43864		Capr
NR_073628	asRNA:CR43864		car
NR_073965	asRNA:CR43877		CarT
NR_073958	asRNA:CR43944		casp
NR_074058	asRNA:CR44021		cass
NR_074065	asRNA:CR44045		Catsup
NR_074063	asRNA:CR44049		cav
NR_073694	asRNA:CR44065		caz
NR_073770	asRNA:CR44083		cbc
NR_073978	asRNA:CR44134		Cbl
NR_073707	asRNA:CR44147		Cbp20
NR_073758	asRNA:CR44182		Cbp80
NR_073990	asRNA:CR44228		Cc2d2a
NR_123870	asRNA:CR44266		CCDC53
NR_124462	asRNA:CR44275		Ccdc56
NR_124547	asRNA:CR44367		Ccs
NR_124586	asRNA:CR44390		CCT1
NR_124587	asRNA:CR44390		CCT2
NR_124233	asRNA:CR44599		CCT3
NR_123777	asRNA:CR44690		CCT4
NR_124241	asRNA:CR44847		CCT5
NR_124167	asRNA:CR44872		CCT7
NR_124232	asRNA:CR44972		CCT8
NR_124023	asRNA:CR44976		Ccz1
NR_124131	asRNA:CR44989		cd
NR_124174	asRNA:CR44995		cdc14
NR_124166	asRNA:CR45007		Cdc23
NR_124801	asRNA:CR45026		Cdc27
NR_124802	asRNA:CR45026		Cdc37
NR_125123	asRNA:CR45053		Cdc5
NR_125124	asRNA:CR45053		CdGAPr
NR_124449	asRNA:CR45129		cdi
NR_124450	asRNA:CR45129		Cdk1
NR_124503	asRNA:CR45134		Cdk12
NR_124502	asRNA:CR45134		Cdk2
NR_124535	asRNA:CR45141		Cdk7
NR_124538	asRNA:CR45142		Cdk8
NR_124588	asRNA:CR45144		Cdk9
NR_124589	asRNA:CR45145		cdm
NR_124676	asRNA:CR45149		Cen
NR_124677	asRNA:CR45149		CenB1A
NR_124687	asRNA:CR45151		CenG1A
NR_124697	asRNA:CR45152		Cenp-C
NR_125047	asRNA:CR45163		Cep135
NR_125248	asRNA:CR45214		Cf2
NR_124599	asRNA:CR45275		Cfp1
NR_124144	asRNA:CR45341		cg
NR_124720	asRNA:CR45350		CG10011
NR_123776	asRNA:CR45479		CG10035
NR_123800	asRNA:CR45520		CG10041
NR_123976	asRNA:CR45612		CG10053
NR_125234	asRNA:CR45648		CG10055
NR_133077	asRNA:CR45789		CG10063
NR_133428	asRNA:CR45798		CG10068
NR_133424	asRNA:CR45800		CG10075
NR_133287	asRNA:CR45801		CG10077
NR_133156	asRNA:CR45818		CG10082
NR_133174	asRNA:CR45831		CG10098
NR_133185	asRNA:CR45835		CG10103
NR_133190	asRNA:CR45869		CG10132
NR_133191	asRNA:CR45870		CG10137
NR_133193	asRNA:CR45871		CG10151
NR_133197	asRNA:CR45874		CG10165
NR_133250	asRNA:CR45894		CG10166
NR_133186	asRNA:CR45896		CG10185
NR_133138	asRNA:CR45926		CG10188
NR_133137	asRNA:CR45926		CG10208
NR_133505	asRNA:CR45929		CG10222
NR_133285	asRNA:CR45943		CG10237
NR_133313	asRNA:CR45968		CG1024
NR_133314	asRNA:CR45970		CG10265
NR_133386	asRNA:CR46018		CG10268
NR_133394	asRNA:CR46020		CG10274
NR_133236	asRNA:CR46067		CG10283
NR_133401	asRNA:CR46081		CG10307
NR_133437	asRNA:CR46089		CG10321
NR_133440	asRNA:CR46092		CG10324
NR_133447	asRNA:CR46097		CG10333
NR_133453	asRNA:CR46101		CG10336
NR_133331	asRNA:CR46133		CG10337
NR_133330	asRNA:CR46134		CG10338
NR_133329	asRNA:CR46135		CG10341
NR_133328	asRNA:CR46136		CG10343
NR_133325	asRNA:CR46138		CG10347
NR_133369	asRNA:CR46144		CG10365
NR_133370	asRNA:CR46144		CG10366
NR_133520	asRNA:CR46195		CG10375
NR_133230	asRNA:CR46251		CG10376
NR_133082	asRNA:CR46256		CG10383
NM_078727	ast		CG10417
NM_079765	AstA		CG10425
NM_001300582	AstA		CG10428
NM_001014527	Asx		CG10431
NM_166057	Asx		CG10435
NM_001274041	Asx		CG10445
NM_001274040	Asx		CG10462
NM_135244	Atac1		CG10463
NM_136045	Atac2		CG10466
NM_001111011	ATbp		CG10470
NM_001038884	Atf-2		CG10479
NM_140344	Atg1		CG10492
NM_001169962	Atg1		CG10494
NM_133098	Atg101		CG10495
NM_140294	Atg12		CG10505
NM_143412	Atg14		CG10516
NM_141316	Atg17		CG10543
NM_206434	Atg17		CG10555
NM_001274636	Atg18a		CG10565
NM_001274635	Atg18a		CG10576
NM_001274637	Atg18a		CG10581
NM_001300048	Atg18a		CG10584
NM_168259	Atg18a		CG10600
NM_139927	Atg18a		CG10654
NM_206301	Atg18a		CG10669
NM_139491	Atg2		CG10702
NM_001274412	Atg2		CG10710
NM_140802	Atg3		CG1074
NM_142952	Atg6		CG10809
NM_170157	atl		CG10874
NM_143017	atl		CG10889
NM_001300577	atl		CG10903
NM_001275334	atms		CG10914
NM_141236	atms		CG10915
NM_141619	ATP6AP2		CG10936
NM_001272537	ATP7		CG10947
NM_132528	ATP7		CG10948
NM_137029	ATP8A		CG10949
NM_165984	ATP8A		CG10960
NM_001144180	ATP8A		CG10973
NM_001144181	ATP8A		CG10984
NM_001144182	ATP8A		CG11035
NM_001144202	ATPCL		CG11050
NM_166131	ATPCL		CG11089
NM_001299541	ATPCL		CG11109
NM_079031	ATPCL		CG11110
NM_001272152	ATPsynbeta		CG11123
NM_001297790	ATPsynbeta		CG11125
NM_166808	ATPsynbeta		CG11127
NM_170544	ATPsynC		CG11137
NM_170543	ATPsynC		CG11141
NM_001260455	ATPsynC		CG1116
NM_001260454	ATPsynC		CG11170
NM_001260453	ATPsynC		CG11178
NM_143595	ATPsynC		CG11180
NM_170426	ATPsyngamma		CG11200
NM_170425	ATPsyngamma		CG11210
NM_079826	ATPsyngamma		CG11211
NM_079634	ATPsynO		CG11241
NM_001169681	AttB		CG1129
NM_079022	AttB		CG11396
NM_079516	Atu		CG11399
NM_001300410	Atx2		CG11414
NM_169658	Atx2		CG11444
NM_169657	Atx2		CG11486
NM_142209	Atx2		CG11504
NM_164481	Atxn7		CG11523
NM_134833	Atxn7		CG11539
NM_001273003	Atxn7		CG11555
NM_001273004	Atxn7		CG11560
NM_057401	aurA		CG11562
NM_057988	aurB		CG11563
NM_001298846	aust		CG11583
NM_135434	aust		CG11586
NM_166066	ave		CG11593
NM_001170302	Axn		CG11594
NM_170459	Axn		CG11601
NM_170458	Axn		CG1161
NM_170457	Axn		CG11656
NM_001276169	Axn		CG11695
NM_001276168	Axn		CG11696
NM_001144654	Axn		CG11699
NM_001259702	axo		CG1172
NM_079917	axo		CG11722
NM_001274494	axo		CG11723
NM_057429	Axs		CG11768
NM_164480	Axud1		CG11777
NM_134829	Axud1		CG11791
NM_001272999	Axud1		CG11808
NM_001273000	Axud1		CG11836
NM_136445	az2		CG11837
NM_001170132	B52		CG11841
NM_001170133	B52		CG11857
NM_176488	B52		CG11873
NM_176489	B52		CG11906
NM_176490	B52		CG11927
NM_176493	B52		CG11964
NM_176494	B52		CG11970
NM_176491	B52		CG11975
NM_176492	B52		CG11980
NM_001014619	B52		CG11986
NM_001169621	babo		CG12003
NM_057652	babo		CG12004
NM_057651	babo		CG12010
NM_164498	Bacc		CG12012
NM_134862	Bacc		CG12016
NM_001258921	Bacc		CG12018
NM_001273031	Bacc		CG12020
NM_001273291	baf		CG12025
NM_135332	baf		CG12054
NM_143066	bai		CG12084
NM_170292	ball		CG12091
NM_143251	ball		CG12099
NM_132302	Bap111		CG12107
NM_136372	Bap170		CG12121
NM_137365	Bap55		CG12123
NM_078588	Bap60		CG12134
NM_168902	barc		CG12155
NM_141056	barc		CG12170
NM_001299165	barr		CG12179
NM_165317	barr		CG1218
NM_057758	barr		CG12182
NM_001042818	baz		CG12194
NM_001347807	baz		CG12200
NM_001298436	baz		CG12213
NM_001298435	baz		CG12219
NM_001259371	bbc		CG12236
NM_137033	bbc		CG12241
NM_165993	bbc		CG1227
NM_001274026	bbc		CG12279
NM_001170097	BBIP1		CG12299
NM_141242	BBS5		CG12301
NM_001031916	bbx		CG1231
NM_001031917	bbx		CG12316
NM_001272842	bbx		CG1233
NM_001272841	bbx		CG12333
NM_139715	bc10		CG1234
NM_135124	bchs		CG12341
NM_132334	BCL7-like		CG1236
NM_142686	Bdbt		CG1239
NM_137220	bdg		CG12391
NM_166121	bdg		CG12393
NM_001299540	bdg		CG1246
NM_176181	bdg		CG12499
NM_141608	beag		CG12581
NM_140693	beg		CG12608
NM_080522	bel		CG1265
NM_001275450	bel		CG12702
NM_058024	Bem46		CG12713
NM_001260089	Best1		CG12744
NM_144346	Best1		CG12746
NM_001144561	Best1		CG12772
NM_001275523	Best1		CG12788
NM_140839	Bet1		CG12795
NM_168789	Bet1		CG12811
NM_140055	Bet3		CG12857
NM_142980	beta-PheRS		CG12863
NM_001272732	beta-Spec		CG12869
NM_001272731	beta-Spec		CG12895
NM_078664	beta-Spec		CG12913
NM_080097	beta'COP		CG12914
NM_136555	beta3GalTII		CG12920
NM_078676	betaCOP		CG12923
NM_080155	betaggt-II		CG12929
NM_166356	betaTub56D		CG12935
NM_079071	betaTub56D		CG12942
NM_001170282	betaTub97EF		CG12947
NM_143349	betaTub97EF		CG12990
NM_079108	bgcn		CG13001
NM_001299858	bgcn		CG13014
NM_139833	BHD		CG13016
NM_001273384	bib		CG13018
NM_057489	bib		CG13025
NM_165954	bic		CG1307
NM_057505	bic		CG13074
NM_079653	Bin1		CG13075
NM_001316511	Bin1		CG1309
NM_001316512	Bin1		CG13096
NM_001273795	bin3		CG13097
NM_001316407	bin3		CG13144
NM_078902	bin3		CG13151
NM_165468	bin3		CG13154
NM_080128	Bka		CG1316
NM_001104170	Blos3		CG1317
NM_079401	blot		CG13185
NM_170638	blot		CG13192
NM_170637	blot		CG13220
NM_170636	blot		CG13229
NM_001300164	blot		CG13247
NM_166554	blw		CG13255
NM_140466	bmm		CG13280
NM_001169974	bmm		CG13295
NM_141660	bocks		CG13319
NM_001014611	bocks		CG13344
NM_170361	BOD1		CG13366
NM_001170280	BOD1		CG13367
NM_001276101	BOD1		CG13384
NM_001276102	BOD1		CG13390
NM_143342	BOD1		CG13397
NM_166940	boi		CG13409
NM_166941	boi		CG13457
NM_001103398	boi		CG13484
NM_001201612	boi		CG1354
NM_001201611	boi		CG13561
NM_001170194	bon		CG13562
NM_079985	bon		CG1358
NM_001275839	bon		CG13585
NM_001275838	bon		CG13599
NM_001275837	bon		CG13601
NM_001275836	bon		CG13604
NM_137847	bonsai		CG13605
NM_140791	bora		CG13623
NM_164850	borr		CG13625
NM_135435	borr		CG13630
NM_079066	botv		CG13690
NM_136422	Br140		CG1371
NM_001299226	Br140		CG13749
NM_001201913	brat		CG13775
NM_001299154	brat		CG13784
NM_206004	brat		CG13813
NM_057597	brat		CG13827
NM_134302	brat		CG13843
NM_143428	Brd8		CG13868
NM_001300021	Bre1		CG13884
NM_139732	Bre1		CG13887
NM_001170165	Brf		CG13901
NM_142359	Brf		CG13920
NM_001274977	brm		CG13921
NM_001274978	brm		CG13994
NM_080497	brm		CG13995
NM_080498	brm		CG14015
NM_168641	brm		CG14020
NM_168640	brm		CG14022
NM_132612	Brms1		CG14036
NM_141738	Bruce		CG14042
NM_001275534	Bruce		CG14057
NM_001275533	Bruce		CG14074
NM_001275532	Bruce		CG14077
NM_001275531	Bruce		CG14100
NM_170139	BRWD3		CG14131
NM_164859	brwl		CG1416
NM_135454	brwl		CG1418
NM_078872	bsf		CG14194
NM_001201769	Bsg25D		CG14200
NM_001201770	Bsg25D		CG14210
NM_164637	Bsg25D		CG14212
NM_164638	Bsg25D		CG14220
NM_057568	Bsg25D		CG14227
NM_001273164	Bsg25D		CG14230
NM_001273163	Bsg25D		CG14231
NM_001169461	bsk		CG14232
NM_001169459	bsk		CG14252
NM_164900	bsk		CG14260
NM_079172	BtbVII		CG1427
NM_139517	BtbVII		CG14313
NM_001144408	BtbVII		CG1434
NM_001259662	BtbVII		CG14341
NM_001259661	BtbVII		CG14352
NM_167990	BtbVII		CG14356
NM_001274427	BtbVII		CG14367
NM_001274426	BtbVII		CG14383
NM_001273315	Btk29A		CG1440
NM_001273314	Btk29A		CG14407
NM_001103651	Btk29A		CG14410
NM_001103650	Btk29A		CG14414
NM_164805	Btk29A		CG14478
NM_164804	Btk29A		CG14480
NM_057398	Btk29A		CG14483
NM_057397	Btk29A		CG14512
NM_170026	btn		CG14543
NM_001260180	btsz		CG14561
NM_001014623	btsz		CG14569
NM_001014622	btsz		CG14570
NM_001014625	btsz		CG14615
NM_001014624	btsz		CG14621
NM_001144583	btsz		CG14641
NM_001144584	btsz		CG14645
NM_001275653	btsz		CG14655
NM_001104324	btsz		CG14657
NM_001298693	Bub1		CG14667
NM_001298692	Bub1		CG14701
NM_135075	Bub1		CG14710
NM_058033	Bub3		CG14711
NM_001300658	Bub3		CG14712
NM_058034	BubR1		CG14767
NM_137221	bug		CG14780
NM_135558	Bug22		CG14787
NM_001259118	BuGZ		CG14806
NM_001259117	BuGZ		CG14812
NM_135964	BuGZ		CG14817
NM_001273583	BuGZ		CG14839
NM_001273584	BuGZ		CG14841
NM_001103697	BuGZ		CG1486
NM_001299057	BuGZ		CG14860
NM_138759	bur		CG14864
NM_001299191	bur		CG14879
NM_079100	bw		CG14882
NM_001299840	bw		CG14906
NM_001273687	bwa		CG1492
NM_136176	bwa		CG14921
NM_001272441	Bx42		CG14937
NM_078538	Bx42		CG14949
NM_078519	bys		CG14966
NM_135944	c(2)M		CG14977
NM_169671	c(3)G		CG15011
NM_169670	c(3)G		CG15012
NM_142233	c(3)G		CG15014
NM_144349	c11.1		CG15019
NM_001298121	c11.1		CG15027
NM_144348	c12.1		CG15073
NM_001272452	c12.2		CG15099
NM_144347	c12.2		CG15107
NM_001272362	C3G		CG15111
NM_001272363	C3G		CG15118
NM_001272364	C3G		CG1513
NM_176694	C3G		CG15130
NM_132122	C3G		CG15160
NM_001144697	C3G		CG1523
NM_001144694	C3G		CG15237
NM_001144695	C3G		CG1529
NM_001144696	C3G		CG1542
NM_001298037	C3G		CG15432
NM_135948	CaBP1		CG15435
NM_001299050	CaBP1		CG15439
NM_001273567	cact		CG15440
NM_205999	cact		CG15443
NM_165152	cact		CG15449
NM_057595	cact		CG15456
NM_057594	cact		CG15480
NM_078698	cactin		CG15482
NM_169440	Cad87A		CG15514
NM_170435	Cad99C		CG15525
NM_001202382	Cad99C		CG15528
NM_136745	Caf1-105		CG15535
NM_132267	Caf1-180		CG15536
NM_001170146	Caf1-55		CG15561
NM_079630	Caf1-55		CG15601
NM_057859	cag		CG15628
NM_001273947	cag		CG15629
NM_132269	CAH3		CG15650
NM_001272422	CAH3		CG15653
NM_001272420	CAH3		CG15657
NM_001272421	CAH3		CG15676
NM_001298094	CAH3		CG15744
NM_001300313	CAHbeta		CG15747
NM_141592	CAHbeta		CG1575
NM_142340	cal1		CG15771
NM_001103908	CalpA		CG15772
NM_057699	CalpA		CG15908
NM_057700	CalpA		CG15914
NM_001299684	CalpA		CG15922
NM_079569	Calr		CG15923
NM_001275501	Calr		CG1603
NM_137252	calypso		CG1620
NM_176194	calypso		CG1646
NM_001272153	CaMKII		CG1647
NM_001272154	CaMKII		CG1671
NM_001272155	CaMKII		CG16710
NM_001014696	CaMKII		CG16717
NM_001169361	CaMKII		CG16734
NM_079896	CaMKII		CG16736
NM_166810	CaMKII		CG16749
NM_166811	CaMKII		CG16753
NM_166812	CaMKII		CG16758
NM_166813	CaMKII		CG1677
NM_001273404	Cand1		CG16787
NM_135545	Cand1		CG16812
NM_143452	Cap-D2		CG16863
NM_001169664	Cap-G		CG16865
NM_206105	Cap-G		CG16868
NM_141757	Cap-H2		CG16888
NM_169359	Cap-H2		CG16890
NM_169358	Cap-H2		CG16896
NM_206471	Cap-H2		CG16903
NM_001298771	Caper		CG16908
NM_001298773	Caper		CG16935
NM_001298772	Caper		CG16952
NM_001298775	Caper		CG16953
NM_001298774	Caper		CG16959
NM_164730	Caper		CG16965
NM_135251	Caper		CG16974
NM_144414	Capr		CG16979
NM_001300178	Capr		CG16984
NM_001272778	car		CG16985
NM_078686	car		CG17002
NM_167664	car		CG17019
NM_136208	CarT		CG1703
NM_165340	CarT		CG17032
NM_137236	casp		CG17059
NM_206126	casp		CG17078
NM_001299544	casp		CG17118
NM_058106	cass		CG17168
NM_080192	Catsup		CG17169
NM_170135	cav		CG17180
NM_170134	cav		CG17186
NM_170133	cav		CG17202
NM_079753	cav		CG17233
NM_078641	caz		CG17258
NM_001272673	caz		CG17260
NM_001272672	caz		CG17264
NM_167493	caz		CG17266
NM_137032	cbc		CG17267
NM_168276	Cbl		CG17271
NM_139967	Cbl		CG17272
NM_079672	Cbp20		CG17292
NM_167012	Cbp80		CG17328
NM_080011	Cbp80		CG17337
NM_137385	Cc2d2a		CG17343
NM_135334	CCDC53		CG1737
NM_206340	Ccdc56		CG17385
NM_001169637	Ccs		CG17612
NM_143772	Ccs		CG17625
NM_079726	CCT1		CG17658
NM_170016	CCT1		CG17660
NM_132296	CCT2		CG17666
NM_169727	CCT3		CG17716
NM_142315	CCT3		CG17726
NM_001202307	CCT3		CG17746
NM_001202308	CCT3		CG17760
NM_135735	CCT4		CG17765
NM_165867	CCT5		CG17768
NM_078983	CCT5		CG17801
NM_141578	CCT7		CG17829
NM_136574	CCT8		CG1785
NM_139578	Ccz1		CG17906
NM_142824	cd		CG17919
NM_001298792	cdc14		CG17931
NM_001273700	Cdc23		CG17991
NM_136192	Cdc23		CG17994
NM_139836	Cdc27		CG17996
NM_001274574	Cdc27		CG18003
NM_057658	Cdc37		CG18004
NM_138189	Cdc5		CG1801
NM_001169842	Cdc5		CG18011
NM_001273671	CdGAPr		CG1806
NM_001169546	CdGAPr		CG18081
NM_001169547	CdGAPr		CG1812
NM_136158	CdGAPr		CG1814
NM_001260262	cdi		CG1815
NM_079677	cdi		CG18213
NM_057449	Cdk1		CG1824
NM_168912	Cdk12		CG18259
NM_001275238	Cdk12		CG1827
NM_141068	Cdk12		CG18273
NM_001170195	Cdk2		CG18335
NM_079696	Cdk2		CG18336
NM_169916	Cdk2		CG18428
NM_078489	Cdk7		CG18530
NM_080487	Cdk8		CG18549
NM_057878	Cdk9		CG18568
NM_142425	cdm		CG18596
NM_001275767	cdm		CG18600
NM_136205	Cen		CG18628
NM_165338	Cen		CG18659
NM_079734	CenB1A		CG18675
NM_170049	CenB1A		CG18764
NM_165068	CenG1A		CG18766
NM_165067	CenG1A		CG18788
NM_169228	Cenp-C		CG18809
NM_001300308	Cenp-C		CG18815
NM_140492	Cep135		CG1882
NM_001274940	Cep135		CG18870
NM_001202179	Cep135		CG1910
NM_001363925	Cf2		CG1927
NM_078750	Cf2		CG1943
NM_175963	Cf2		CG1951
NM_175965	Cf2		CG1965
NM_175964	Cf2		CG1968
NM_001273128	Cf2		CG2017
NM_001201641	Cfp1		CG2046
NM_132328	Cfp1		CG2064
NM_001144194	cg		CG2091
NM_001103835	cg		CG2100
NM_001103834	cg		CG2116
NM_001103836	cg		CG2126
NM_166034	cg		CG2145
NM_166035	cg		CG2162
NM_166036	cg		CG2182
NM_001316419	cg		CG2186
NM_001299480	cg		CG2199
NM_001299479	cg		CG2201
NM_079014	cg		CG2202
NM_143367	CG10011		CG2218
NM_141925	CG10035		CG2224
NM_001300375	CG10035		CG2225
NM_141920	CG10041		CG2247
NM_001300277	CG10053		CG2260
NM_141454	CG10053		CG2269
NM_141446	CG10055		CG2444
NM_139811	CG10063		CG2493
NM_141438	CG10068		CG2519
NM_139807	CG10075		CG2540
NM_168182	CG10077		CG2608
NM_139805	CG10077		CG2656
NM_001274562	CG10077		CG2680
NM_137751	CG10082		CG2681
NM_166466	CG10082		CG2685
NM_141437	CG10098		CG2691
NM_139801	CG10103		CG2712
NM_001274558	CG10103		CG2794
NM_001274557	CG10103		CG2811
NM_001274556	CG10103		CG2818
NM_001274555	CG10103		CG2875
NM_001274554	CG10103		CG2889
NM_136135	CG10132		CG2906
NM_001299156	CG10132		CG2909
NM_136137	CG10137		CG2915
NM_137140	CG10151		CG2918
NM_001144198	CG10151		CG2924
NM_166067	CG10151		CG2926
NM_166068	CG10151		CG2930
NM_001201922	CG10165		CG2931
NM_001201921	CG10165		CG2972
NM_136138	CG10165		CG2990
NM_001299157	CG10165		CG2991
NM_165309	CG10165		CG30015
NM_136136	CG10166		CG30020
NM_142264	CG10185		CG30033
NM_001273659	CG10188		CG30056
NM_136133	CG10188		CG30058
NM_165305	CG10188		CG30100
NM_142929	CG10208		CG30105
NM_140384	CG10222		CG30108
NM_001300131	CG10222		CG30109
NM_001259162	CG10237		CG30120
NM_001144542	CG1024		CG30122
NM_001275386	CG1024		CG30157
NM_141395	CG1024		CG30161
NM_137168	CG10265		CG30172
NM_206117	CG10265		CG30183
NM_136148	CG10268		CG30268
NM_001104055	CG10274		CG30278
NM_001169535	CG10283		CG30291
NM_001169536	CG10283		CG3032
NM_136035	CG10283		CG30344
NM_165255	CG10283		CG30345
NM_137761	CG10307		CG30349
NM_001299761	CG10307		CG30357
NM_137750	CG10321		CG3036
NM_001274195	CG10321		CG30389
NM_142314	CG10324		CG30392
NM_136044	CG10333		CG30394
NM_136051	CG10336		CG30398
NM_165261	CG10336		CG30423
NM_136142	CG10337		CG3061
NM_136053	CG10338		CG3065
NM_001299127	CG10338		CG3071
NM_001103708	CG10341		CG3077
NM_136054	CG10341		CG31100
NM_136056	CG10343		CG31109
NM_132527	CG10347		CG31111
NM_167310	CG10347		CG31122
NM_142919	CG10365		CG31125
NM_206547	CG10365		CG31142
NM_170087	CG10365		CG31156
NM_170086	CG10365		CG31161
NM_136151	CG10366		CG31195
NM_142928	CG10375		CG31211
NM_001170233	CG10375		CG31223
NM_136055	CG10376		CG31224
NM_136052	CG10383		CG31251
NM_001299126	CG10383		CG31321
NM_136325	CG10417		CG31342
NM_165430	CG10417		CG31347
NM_143106	CG10425		CG31365
NM_136074	CG10428		CG31368
NM_136080	CG10431		CG31381
NM_001299149	CG10431		CG31388
NM_141502	CG10435		CG31441
NM_001260045	CG10445		CG31457
NM_001300290	CG10445		CG31469
NM_141494	CG10445		CG3149
NM_001259167	CG10462		CG31542
NM_001273670	CG10462		CG31550
NM_001038826	CG10462		CG3156
NM_001273669	CG10462		CG3163
NM_001038825	CG10462		CG31635
NM_136152	CG10462		CG31643
NM_136156	CG10463		CG3165
NM_001273672	CG10466		CG31650
NM_136159	CG10466		CG31694
NM_136092	CG10470		CG31697
NM_139749	CG10479		CG31712
NM_001274529	CG10479		CG31717
NM_001103709	CG10492		CG3176
NM_136093	CG10492		CG31800
NM_137742	CG10494		CG31812
NM_166457	CG10494		CG3184
NM_136095	CG10495		CG31875
NM_137727	CG10505		CG31898
NM_140562	CG10516		CG31908
NM_137690	CG10543		CG3198
NM_166416	CG10543		CG31998
NM_001274183	CG10543		CG32066
NM_176241	CG10543		CG32095
NM_132246	CG10555		CG32100
NM_001298087	CG10555		CG32104
NM_001259927	CG10565		CG32110
NM_141027	CG10565		CG32112
NM_001300020	CG10576		CG32121
NM_168130	CG10576		CG3223
NM_139727	CG10576		CG3225
NM_141022	CG10581		CG3226
NM_141021	CG10584		CG32271
NM_001273618	CG10600		CG32280
NM_136069	CG10600		CG32313
NM_001144367	CG10600		CG32344
NM_140326	CG10654		CG32365
NM_001274838	CG10654		CG32373
NM_001170257	CG10669		CG32409
NM_143131	CG10669		CG32425
NM_001201912	CG10702		CG32441
NM_140405	CG10710		CG32448
NM_141214	CG1074		CG32452
NM_001169932	CG10809		CG3246
NM_140108	CG10809		CG32486
NM_164458	CG10874		CG3253
NM_134808	CG10874		CG32533
NM_001272982	CG10874		CG32536
NM_001258916	CG10874		CG32537
NM_142606	CG10889		CG32544
NM_001275436	CG10903		CG32554
NM_141505	CG10903		CG3257
NM_137453	CG10914		CG32576
NM_137455	CG10915		CG32579
NM_001299636	CG10915		CG32669
NM_137395	CG10936		CG32687
NM_136187	CG10947		CG3270
NM_140349	CG10948		CG32712
NM_168524	CG10948		CG32736
NM_168525	CG10948		CG32756
NM_136188	CG10949		CG32758
NM_001299172	CG10949		CG32767
NM_140348	CG10960		CG32803
NM_168522	CG10960		CG32829
NM_168523	CG10960		CG32856
NM_001038913	CG10973		CG3295
NM_140336	CG10984		CG33051
NM_001274853	CG10984		CG33057
NM_168510	CG10984		CG33062
NM_168511	CG10984		CG3308
NM_001316540	CG11035		CG3309
NM_141506	CG11035		CG33095
NM_164695	CG11050		CG33096
NM_164694	CG11050		CG33107
NM_135208	CG11050		CG33108
NM_143048	CG11089		CG33111
NM_001202357	CG11089		CG33116
NM_168974	CG11109		CG33170
NM_141168	CG11109		CG33199
NM_137657	CG11110		CG33267
NM_136432	CG11123		CG33298
NM_001273842	CG11125		CG33303
NM_136436	CG11125		CG3335
NM_136439	CG11127		CG3337
NM_141167	CG11137		CG33506
NM_001316459	CG11137		CG33523
NM_136438	CG11141		CG33635
NM_001299230	CG11141		CG33655
NM_165525	CG11141		CG33671
NM_141259	CG1116		CG33672
NM_169027	CG1116		CG33679
NM_169028	CG1116		CG33695
NM_166516	CG11170		CG33774
NM_001299779	CG11170		CG33775
NM_001299778	CG11170		CG33785
NM_132673	CG11178		CG33786
NM_167377	CG11178		CG33969
NM_137651	CG11180		CG33981
NM_001299709	CG11180		CG34001
NM_137627	CG11200		CG34015
NM_166388	CG11200		CG3402
NM_001299701	CG11200		CG34051
NM_136507	CG11210		CG3407
NM_136364	CG11211		CG34124
NM_168960	CG11241		CG34125
NM_141156	CG11241		CG34126
NM_001316460	CG11241		CG34133
NM_001300235	CG1129		CG34135
NM_001202248	CG1129		CG34136
NM_141241	CG1129		CG34141
NM_169021	CG1129		CG34150
NM_140998	CG11396		CG34159
NM_140997	CG11399		CG34164
NM_138088	CG11414		CG34179
NM_001297934	CG11444		CG34183
NM_131943	CG11444		CG34184
NM_139510	CG11486		CG3420
NM_001104018	CG11486		CG34200
NM_001104017	CG11486		CG34207
NM_001104016	CG11486		CG34217
NM_206260	CG11486		CG34219
NM_206261	CG11486		CG34230
NM_167981	CG11486		CG34231
NM_167982	CG11486		CG34235
NM_167983	CG11486		CG34277
NM_167984	CG11486		CG3430
NM_167980	CG11486		CG34312
NM_167975	CG11486		CG34315
NM_167976	CG11486		CG3434
NM_167977	CG11486		CG34355
NM_167978	CG11486		CG3436
NM_167979	CG11486		CG3437
NM_176584	CG11504		CG34376
NM_170454	CG11504		CG34382
NM_143501	CG11504		CG34383
NM_141129	CG11523		CG34386
NM_001276219	CG11539		CG34401
NM_143620	CG11539		CG34408
NM_001298615	CG11555		CG34423
NM_134666	CG11555		CG34453
NM_001316463	CG11560		CG34456
NM_140290	CG11560		CG3511
NM_134672	CG11562		CG3527
NM_143627	CG11563		CG3534
NM_001038900	CG11583		CG3542
NM_139624	CG11586		CG3552
NM_001274481	CG11586		CG3558
NM_139594	CG11593		CG3589
NM_001274463	CG11593		CG3597
NM_139591	CG11594		CG3631
NM_168047	CG11594		CG3632
NM_168046	CG11594		CG3634
NM_001274462	CG11594		CG3651
NM_001298616	CG11601		CG3662
NM_001298617	CG11601		CG3663
NM_134669	CG11601		CG3679
NM_001014606	CG1161		CG3700
NM_141271	CG1161		CG3702
NM_141994	CG11656		CG3708
NM_001169254	CG11695		CG3732
NM_132504	CG11695		CG3735
NM_132503	CG11696		CG3740
NM_132500	CG11699		CG3744
NM_001316639	CG11699		CG3756
NM_001260002	CG1172		CG3760
NM_001275351	CG1172		CG3781
NM_141277	CG1172		CG3793
NM_141713	CG11722		CG3803
NM_134803	CG11723		CG3815
NM_001272977	CG11723		CG3847
NM_001260065	CG11768		CG3862
NM_001202265	CG11768		CG3909
NM_141572	CG11768		CG3919
NM_165776	CG11777		CG3995
NM_170193	CG11791		CG4009
NM_001276016	CG11791		CG40191
NM_143070	CG11791		CG4022
NM_001104437	CG11791		CG4025
NM_137177	CG11808		CG4049
NM_170199	CG11836		CG4069
NM_001170247	CG11836		CG4074
NM_143076	CG11836		CG4078
NM_001369964	CG11836		CG4080
NM_001202363	CG11836		CG4098
NM_001202362	CG11836		CG4119
NM_001202361	CG11836		CG4210
NM_001104440	CG11836		CG42231
NM_143403	CG11837		CG42232
NM_143404	CG11841		CG42233
NM_143105	CG11857		CG42245
NM_001316488	CG11857		CG42272
NM_001276122	CG11873		CG4230
NM_001276123	CG11873		CG42304
NM_001276124	CG11873		CG42306
NM_143409	CG11873		CG42308
NM_137558	CG11906		CG42336
NM_135023	CG11927		CG42372
NM_141590	CG11964		CG42374
NM_001300314	CG11970		CG42379
NM_141594	CG11970		CG42380
NM_001275465	CG11975		CG42381
NM_141596	CG11975		CG42382
NM_141600	CG11980		CG42404
NM_169250	CG11980		CG42446
NM_169251	CG11980		CG42456
NM_141605	CG11986		CG42487
NM_139368	CG12003		CG42488
NM_139370	CG12004		CG42494
NM_001299970	CG12004		CG42497
NM_001104004	CG12004		CG42498
NM_167897	CG12004		CG42507
NM_168030	CG12010		CG42518
NM_001300000	CG12012		CG42537
NM_139556	CG12012		CG42542
NM_001169868	CG12012		CG42553
NM_139548	CG12016		CG42554
NM_168022	CG12016		CG42557
NM_139402	CG12018		CG42558
NM_139405	CG12020		CG42568
NM_001299978	CG12025		CG42633
NM_139414	CG12025		CG4266
NM_001274367	CG12025		CG42672
NM_170545	CG12054		CG42684
NM_001260457	CG12054		CG4269
NM_001260456	CG12054		CG42724
NM_143596	CG12054		CG42748
NM_138268	CG12084		CG42759
NM_001274328	CG12084		CG4278
NM_139362	CG12091		CG4281
NM_001274332	CG12091		CG42819
NM_139366	CG12099		CG4282
NM_167895	CG12099		CG42866
NM_136470	CG12107		CG4287
NM_132317	CG12121		CG4291
NM_132250	CG12123		CG4294
NM_165725	CG12134		CG43052
NM_136698	CG12134		CG43078
NM_132175	CG12155		CG43163
NM_141308	CG12170		CG43222
NM_167011	CG12179		CG4329
NM_131947	CG12179		CG43295
NM_141332	CG1218		CG4332
NM_001299993	CG12182		CG43367
NM_139474	CG12182		CG43376
NM_001274405	CG12182		CG4338
NM_001169402	CG12194		CG43394
NM_135021	CG12194		CG4360
NM_001273123	CG12194		CG4364
NM_133155	CG12200		CG43736
NM_141876	CG12213		CG43799
NM_169442	CG12213		CG43897
NM_001104284	CG12213		CG4390
NM_001275560	CG12213		CG43965
NM_132084	CG12219		CG4424
NM_132049	CG12236		CG44243
NM_167054	CG12236		CG44261
NM_142175	CG12241		CG44286
NM_001300278	CG1227		CG44296
NM_141455	CG1227		CG44303
NM_141970	CG12279		CG4452
NM_135604	CG12299		CG4467
NM_140524	CG12301		CG44774
NM_138188	CG1231		CG44838
NM_140495	CG12316		CG4497
NM_168611	CG12316		CG45049
NM_138190	CG1233		CG45069
NM_167833	CG1233		CG45081
NM_142466	CG12333		CG45086
NM_141453	CG1234		CG45099
NM_136768	CG12341		CG45100
NM_141322	CG1236		CG4511
NM_001300257	CG1239		CG4537
NM_001300256	CG1239		CG4538
NM_141320	CG1239		CG4552
NM_136795	CG12391		CG4554
NM_164678	CG12393		CG4610
NM_001144323	CG12393		CG4622
NM_135140	CG12393		CG46280
NM_001299994	CG1246		CG46281
NM_139479	CG1246		CG46312
NM_001202107	CG1246		CG46314
NM_001274407	CG1246		CG46315
NM_142787	CG12499		CG46318
NM_164313	CG12581		CG4645
NM_141178	CG12581		CG4658
NM_132791	CG12608		CG4662
NM_139621	CG1265		CG4679
NM_134511	CG12702		CG4702
NM_001272806	CG12702		CG4751
NM_001298536	CG12702		CG4768
NM_140549	CG12713		CG4813
NM_165717	CG12744		CG4820
NM_136686	CG12744		CG4825
NM_176406	CG12746		CG4849
NM_141294	CG12746		CG4853
NM_169067	CG12746		CG4854
NM_132268	CG12772		CG4866
NM_001272419	CG12772		CG4882
NM_134485	CG12788		CG4884
NM_001272783	CG12788		CG4887
NM_001272782	CG12788		CG4896
NM_001103604	CG12795		CG4901
NM_141715	CG12811		CG4908
NM_137143	CG12857		CG4936
NM_001274048	CG12857		CG4945
NM_137129	CG12863		CG4949
NM_137125	CG12869		CG4951
NM_001299491	CG12869		CG4953
NM_001299492	CG12869		CG4972
NM_001273939	CG12895		CG4975
NM_136742	CG12895		CG4984
NM_001299348	CG12913		CG5003
NM_136723	CG12913		CG5009
NM_001299347	CG12914		CG5027
NM_001299346	CG12914		CG5033
NM_136722	CG12914		CG5037
NM_136706	CG12920		CG5044
NM_001273911	CG12923		CG5045
NM_136688	CG12923		CG5059
NM_001103775	CG12929		CG5080
NM_136658	CG12929		CG5096
NM_001273943	CG12935		CG5098
NM_136765	CG12935		CG5104
NM_136784	CG12942		CG5110
NM_001104261	CG12947		CG5114
NM_133005	CG12990		CG5116
NM_132953	CG13001		CG5126
NM_132906	CG13014		CG5180
NM_137085	CG13016		CG5188
NM_144123	CG13018		CG5189
NM_140662	CG13025		CG5196
NM_001275042	CG13025		CG5199
NM_001300273	CG1307		CG5220
NM_141418	CG1307		CG5235
NM_140578	CG13074		CG5245
NM_140574	CG13075		CG5262
NM_139623	CG1309		CG5270
NM_001298828	CG13096		CG5274
NM_135392	CG13096		CG5276
NM_135393	CG13097		CG5281
NM_135571	CG13144		CG5282
NM_136949	CG13151		CG5285
NM_136938	CG13154		CG5339
NM_139630	CG1316		CG5355
NM_001299984	CG1317		CG5359
NM_139458	CG1317		CG5376
NM_001169857	CG1317		CG5381
NM_001103809	CG13185		CG5382
NM_136858	CG13192		CG5412
NM_001273958	CG13220		CG5435
NM_136820	CG13220		CG5439
NM_001273952	CG13229		CG5445
NM_001273951	CG13229		CG5458
NM_140958	CG13247		CG5478
NM_001369968	CG13247		CG5498
NM_144025	CG13255		CG5510
NM_001275200	CG13255		CG5515
NM_135968	CG13280		CG5516
NM_139764	CG13295		CG5522
NM_001169660	CG13319		CG5539
NM_136981	CG13319		CG5543
NM_137071	CG13344		CG5555
NM_001032245	CG13344		CG5567
NM_001297820	CG13366		CG5599
NM_001297819	CG13366		CG5641
NM_001297818	CG13366		CG5644
NM_001297817	CG13366		CG5664
NM_001297816	CG13366		CG5665
NM_001042789	CG13366		CG5676
NM_130492	CG13366		CG5694
NM_130495	CG13367		CG5708
NM_001201798	CG13384		CG5721
NM_001201797	CG13384		CG5728
NM_001201796	CG13384		CG5734
NM_001201795	CG13384		CG5745
NM_001201794	CG13384		CG5746
NM_164813	CG13384		CG5757
NM_164812	CG13384		CG5758
NM_164815	CG13384		CG5776
NM_164814	CG13384		CG5783
NM_205936	CG13384		CG5787
NM_205935	CG13384		CG5800
NM_135374	CG13390		CG5808
NM_001273322	CG13397		CG5823
NM_143788	CG13397		CG5850
NM_142747	CG13409		CG5861
NM_140494	CG13457		CG5862
NM_168610	CG13457		CG5886
NM_140433	CG13484		CG5888
NM_001272460	CG1354		CG5910
NM_132352	CG1354		CG5934
NM_001369969	CG1354		CG5938
NM_167201	CG1354		CG5961
NM_167202	CG1354		CG5986
NM_167203	CG1354		CG5989
NM_137986	CG13561		CG6015
NM_138005	CG13562		CG6028
NM_001259555	CG13562		CG6041
NM_001201944	CG1358		CG6094
NM_136457	CG1358		CG6144
NM_165546	CG1358		CG6145
NM_165545	CG1358		CG6153
NM_138084	CG13585		CG6171
NM_001169820	CG13585		CG6178
NM_001169821	CG13585		CG6179
NM_166676	CG13585		CG6180
NM_142937	CG13599		CG6195
NM_142935	CG13601		CG6218
NM_001275961	CG13601		CG6220
NM_142945	CG13604		CG6227
NM_001275965	CG13604		CG6230
NM_001104428	CG13604		CG6236
NM_001104427	CG13604		CG6325
NM_001104426	CG13604		CG6340
NM_142957	CG13605		CG6345
NM_001275991	CG13623		CG6379
NM_143010	CG13623		CG6388
NM_143015	CG13625		CG6398
NM_143024	CG13630		CG6424
NM_134677	CG13690		CG6425
NM_136707	CG1371		CG6426
NM_136584	CG13749		CG6443
NM_001298766	CG13775		CG6454
NM_001298765	CG13775		CG6479
NM_135243	CG13775		CG6495
NM_001042878	CG13784		CG6511
NM_001273247	CG13784		CG6512
NM_001273245	CG13784		CG6550
NM_001273246	CG13784		CG6553
NM_140938	CG13813		CG6602
NM_001260334	CG13827		CG6607
NM_142880	CG13827		CG6617
NM_142812	CG13843		CG6621
NM_001169744	CG13868		CG6654
NM_137628	CG13868		CG6659
NM_138191	CG13884		CG6664
NM_001299962	CG13887		CG6674
NM_138218	CG13887		CG6683
NM_001259609	CG13887		CG6686
NM_167843	CG13887		CG6689
NM_138217	CG13901		CG6693
NM_001274295	CG13901		CG6695
NM_139382	CG13920		CG6700
NM_001299973	CG13920		CG6701
NM_139399	CG13921		CG6707
NM_001369971	CG13921		CG6712
NM_001202090	CG13921		CG6723
NM_206235	CG13921		CG6724
NM_001274352	CG13921		CG6729
NM_001274351	CG13921		CG6758
NM_001298729	CG13994		CG6765
NM_135144	CG13994		CG6766
NM_135142	CG13995		CG6791
NM_135093	CG14015		CG6805
NM_135084	CG14020		CG6808
NM_001273168	CG14020		CG6813
NM_001298696	CG14022		CG6833
NM_135078	CG14022		CG6841
NM_135059	CG14036		CG6843
NM_001042872	CG14042		CG6878
NM_001042871	CG14042		CG6891
NM_140698	CG14057		CG6903
NM_001169987	CG14057		CG6937
NM_001259897	CG14074		CG6961
NM_140818	CG14077		CG6962
NM_140873	CG14100		CG7006
NM_001274796	CG14131		CG7011
NM_140249	CG14131		CG7044
NM_136277	CG1416		CG7071
NM_165399	CG1416		CG7083
NM_165398	CG1416		CG7099
NM_136695	CG1418		CG7101
NM_133132	CG14194		CG7102
NM_001272771	CG14194		CG7120
NM_133159	CG14200		CG7131
NM_134484	CG14210		CG7135
NM_001298520	CG14210		CG7139
NM_134489	CG14212		CG7148
NM_134481	CG14220		CG7149
NM_001258830	CG14220		CG7154
NM_134501	CG14227		CG7168
NM_134505	CG14230		CG7182
NM_134503	CG14231		CG7183
NM_001258836	CG14231		CG7206
NM_134504	CG14232		CG7215
NM_001258837	CG14232		CG7222
NM_143256	CG14252		CG7239
NM_001276082	CG14260		CG7246
NM_143294	CG14260		CG7265
NM_001275361	CG1427		CG7272
NM_141299	CG1427		CG7275
NM_206433	CG1427		CG7322
NM_142430	CG14313		CG7324
NM_132722	CG1434		CG7326
NM_001298308	CG1434		CG7332
NM_134736	CG14341		CG7339
NM_134765	CG14352		CG7367
NM_142082	CG14356		CG7368
NM_142048	CG14367		CG7369
NM_141988	CG14383		CG7372
NM_001103437	CG1440		CG7376
NM_001103436	CG1440		CG7379
NM_132249	CG1440		CG7382
NM_001298089	CG1440		CG7384
NM_132746	CG14407		CG7386
NM_132745	CG14410		CG7394
NM_176729	CG14414		CG7414
NM_167410	CG14414		CG7430
NM_132736	CG14414		CG7456
NM_001298311	CG14414		CG7457
NM_137370	CG14478		CG7483
NM_166229	CG14478		CG7484
NM_001299600	CG14478		CG7492
NM_001299601	CG14478		CG7497
NM_001259471	CG14480		CG7518
NM_137387	CG14480		CG7536
NM_137391	CG14483		CG7544
NM_001299612	CG14483		CG7546
NM_001274130	CG14483		CG7550
NM_143416	CG14512		CG7600
NM_143201	CG14543		CG7611
NM_001275272	CG14561		CG7630
NM_141097	CG14569		CG7637
NM_141096	CG14570		CG7638
NM_001298596	CG14615		CG7639
NM_134614	CG14621		CG7655
NM_001298595	CG14621		CG7656
NM_001298594	CG14621		CG7685
NM_001298593	CG14621		CG7692
NM_141183	CG14641		CG7706
NM_144068	CG14645		CG7708
NM_141237	CG14655		CG7718
NM_001275339	CG14657		CG7728
NM_001275340	CG14657		CG7739
NM_141244	CG14657		CG7741
NM_001014607	CG14667		CG7744
NM_141800	CG14701		CG7747
NM_141835	CG14710		CG7789
NM_141837	CG14711		CG7791
NM_141839	CG14712		CG7810
NM_165619	CG14767		CG7839
NM_165620	CG14767		CG7840
NM_144143	CG14767		CG7849
NM_130564	CG14780		CG7878
NM_130558	CG14787		CG7879
NM_001272218	CG14806		CG7884
NM_130600	CG14806		CG7903
NM_001272215	CG14812		CG7920
NM_130590	CG14812		CG7943
NM_001297867	CG14817		CG7945
NM_142094	CG14839		CG7946
NM_142093	CG14841		CG7956
NM_134606	CG1486		CG7974
NM_167743	CG1486		CG7987
NM_142146	CG14860		CG7988
NM_001043249	CG14864		CG7990
NM_142182	CG14864		CG8003
NM_169714	CG14879		CG8004
NM_001300434	CG14879		CG8009
NM_142278	CG14879		CG8010
NM_001275700	CG14879		CG8027
NM_142287	CG14882		CG8031
NM_001275708	CG14882		CG8032
NM_142316	CG14906		CG8038
NM_132546	CG1492		CG8042
NM_001316624	CG1492		CG8060
NM_135647	CG14921		CG8064
NM_135674	CG14937		CG8067
NM_139477	CG14949		CG8078
NM_139527	CG14966		CG8079
NM_139577	CG14977		CG8080
NM_001274453	CG14977		CG8108
NM_139622	CG15011		CG8112
NM_001169876	CG15012		CG8132
NM_139635	CG15014		CG8134
NM_139642	CG15019		CG8135
NM_001104032	CG15019		CG8142
NM_132771	CG15027		CG8149
NM_137518	CG15073		CG8155
NM_001299659	CG15073		CG8173
NM_137537	CG15099		CG8176
NM_001274152	CG15099		CG8184
NM_145192	CG15107		CG8199
NM_001274153	CG15107		CG8202
NM_137553	CG15111		CG8209
NM_166328	CG15111		CG8223
NM_001103904	CG15118		CG8229
NM_137552	CG15118		CG8230
NM_166325	CG15118		CG8243
NM_166327	CG15118		CG8252
NM_136690	CG1513		CG8272
NM_001259175	CG15130		CG8289
NM_136190	CG15130		CG8298
NM_136042	CG15160		CG8312
NM_001299118	CG15160		CG8319
NM_001299117	CG15160		CG8320
NM_143378	CG1523		CG8366
NM_136394	CG15237		CG8370
NM_134577	CG1529		CG8379
NM_001298577	CG1529		CG8388
NM_001144751	CG1529		CG8389
NM_143593	CG1542		CG8397
NM_134988	CG15432		CG8399
NM_001273098	CG15432		CG8414
NM_001273097	CG15432		CG8419
NM_001298674	CG15435		CG8435
NM_134994	CG15435		CG8441
NM_134992	CG15439		CG8460
NM_134993	CG15440		CG8461
NM_134995	CG15443		CG8478
NM_001273100	CG15443		CG8485
NM_134579	CG15449		CG8516
NM_001298562	CG15456		CG8520
NM_144035	CG15456		CG8526
NM_135776	CG15480		CG8531
NM_135770	CG15482		CG8545
NM_001276155	CG15514		CG8549
NM_143482	CG15514		CG8569
NM_143500	CG15525		CG8578
NM_143510	CG15528		CG8602
NM_143531	CG15535		CG8607
NM_001300683	CG15535		CG8611
NM_143532	CG15536		CG8613
NM_143594	CG15561		CG8617
NM_132830	CG15601		CG8668
NM_001298357	CG15601		CG8671
NM_001298356	CG15601		CG8677
NM_001298358	CG15601		CG8708
NM_135017	CG15628		CG8765
NM_001273118	CG15628		CG8777
NM_135015	CG15629		CG8785
NM_137685	CG15650		CG8786
NM_001299726	CG15650		CG8788
NM_137696	CG15653		CG8813
NM_137710	CG15657		CG8814
NM_001299734	CG15657		CG8818
NM_137758	CG15676		CG8833
NM_001299760	CG15676		CG8839
NM_132642	CG15744		CG8852
NM_167364	CG15747		CG8858
NM_001298276	CG15747		CG8878
NM_132212	CG1575		CG8908
NM_001298074	CG1575		CG8924
NM_132029	CG15771		CG8927
NM_176687	CG15771		CG8929
NM_001297980	CG15771		CG8939
NM_132027	CG15772		CG8944
NM_001297978	CG15772		CG8945
NM_136376	CG15908		CG8963
NM_132856	CG15914		CG8974
NM_143971	CG15922		CG8993
NM_001275834	CG15922		CG9004
NM_001275840	CG15923		CG9005
NM_001104376	CG15923		CG9018
NM_001273849	CG1603		CG9034
NM_136446	CG1603		CG9044
NM_001273848	CG1620		CG9062
NM_001169601	CG1620		CG9084
NM_136443	CG1620		CG9107
NM_176576	CG1646		CG9114
NM_170377	CG1646		CG9121
NM_143377	CG1646		CG9132
NM_001104487	CG1646		CG9135
NM_001104488	CG1646		CG9147
NM_001276115	CG1647		CG9150
NM_143379	CG1647		CG9154
NM_136682	CG1671		CG9186
NM_142910	CG16710		CG9194
NM_140086	CG16717		CG9240
NM_141615	CG16734		CG9248
NM_141616	CG16736		CG9253
NM_141624	CG16749		CG9279
NM_139507	CG16753		CG9281
NM_139470	CG16758		CG9300
NM_001259640	CG16758		CG9304
NM_167952	CG16758		CG9330
NM_206247	CG16758		CG9344
NM_206248	CG16758		CG9346
NM_001274401	CG16758		CG9356
NM_132159	CG1677		CG9368
NM_167124	CG1677		CG9384
NM_001298047	CG1677		CG9386
NM_001298048	CG1677		CG9393
NM_138013	CG16787		CG9410
NM_135775	CG16812		CG9425
NM_135830	CG16863		CG9426
NM_001042896	CG16863		CG9467
NM_135833	CG16865		CG9485
NM_001273522	CG16865		CG9497
NM_137625	CG16868		CG9536
NM_135834	CG16888		CG9590
NM_135827	CG16890		CG9593
NM_001298980	CG16890		CG9601
NM_165057	CG16890		CG9609
NM_138129	CG16896		CG9630
NM_130624	CG16903		CG9636
NM_141680	CG16908		CG9641
NM_137070	CG16935		CG9643
NM_001299467	CG16935		CG9666
NM_206741	CG16952		CG9667
NM_206740	CG16952		CG9684
NM_001169293	CG16952		CG9705
NM_001369984	CG16952		CG9706
NM_132857	CG16952		CG9752
NM_001298375	CG16952		CG9773
NM_142640	CG16953		CG9775
NM_140493	CG16959		CG9776
NM_001274941	CG16959		CG9777
NM_001300140	CG16959		CG9784
NM_168608	CG16959		CG9799
NM_001202180	CG16959		CG9804
NM_135684	CG16965		CG9839
NM_135766	CG16974		CG9853
NM_001259089	CG16974		CG9911
NM_140522	CG16979		CG9915
NM_139472	CG16984		CG9919
NM_139473	CG16985		CG9921
NM_001201943	CG17002		CG9922
NM_001201942	CG17002		CG9934
NM_136409	CG17002		CG9941
NM_001299436	CG17019		CG9945
NM_136983	CG17019		CG9948
NM_132508	CG1703		CG9953
NM_001298201	CG1703		CG9986
NM_140560	CG17032		chb
NM_001274976	CG17032		Chc
NM_144126	CG17059		Chd1
NM_134668	CG17078		Chd3
NM_001272882	CG17078		Chd64
NM_001272883	CG17078		CheB98a
NM_001272881	CG17078		Chi
NM_164941	CG17118		chico
NM_001015254	CG17168		chif
NM_001170391	CG17169		ChLD3
NM_138193	CG17180		chm
NM_001274285	CG17180		chn
NM_142582	CG17186		CHORD
NM_141937	CG17202		Chro
NM_140939	CG17233		ci
NM_001259910	CG17233		CIAPIN1
NM_001259912	CG17233		cic
NM_001259911	CG17233		cid
NM_001259914	CG17233		Cirl
NM_001259913	CG17233		Cisd2
NM_168837	CG17233		Cka
NM_168836	CG17233		CkIalpha
NM_134898	CG17258		CkIIbeta
NM_001273052	CG17258		ckn
NM_001273051	CG17258		Cks30A
NM_001298646	CG17260		Cks85A
NM_134900	CG17260		Clamp
NM_001273054	CG17260		Claspin
NM_134892	CG17264		Clbn
NM_001273049	CG17264		ClC-b
NM_001259220	CG17266		ClC-c
NM_136380	CG17266		Cln7
NM_142650	CG17267		clos
NM_001043269	CG17271		Clp
NM_142659	CG17271		clu
NM_142660	CG17272		cm
NM_001298821	CG17292		cmb
NM_001298820	CG17292		cmet
NM_164811	CG17292		cN-IIIB
NM_135942	CG17328		cni
NM_001273565	CG17328		cnir
NM_136337	CG17337		cnk
NM_001299213	CG17337		cnn
NM_136096	CG17343		cno
NM_132483	CG1737		Cnot4
NM_001298190	CG1737		Cnx99A
NM_001298189	CG1737		Cog3
NM_137118	CG17385		Cog7
NM_001299489	CG17385		coil
NM_164581	CG17612		colt
NM_134980	CG17612		comm3
NM_142821	CG17625		Cont
NM_138001	CG17658		Coop
NM_134768	CG17660		Coq2
NM_140342	CG17666		Coq3
NM_168515	CG17666		Coq5
NM_001299462	CG17716		CoRest
NM_079007	CG17716		corn
NM_141797	CG17726		Cortactin
NM_168008	CG17746		cos
NM_001043074	CG17760		COX4
NM_136748	CG17765		COX5A
NM_001201849	CG17768		COX6B
NM_001032065	CG17768		COX8
NM_142403	CG17801		Cp110
NM_143797	CG17829		Cp190
NM_166852	CG17829		cpa
NM_166851	CG17829		cpb
NM_132274	CG1785		Cpr
NM_135422	CG17906		Cpr60D
NM_141387	CG17919		Cpsf100
NM_169715	CG17931		Cpsf160
NM_001300436	CG17931		Cpsf5
NM_001316560	CG17931		Cpsf6
NM_001275701	CG17931		Cpsf73
NM_143290	CG17991		Crag
NM_136368	CG17994		crb
NM_135959	CG17996		crc
NM_001032230	CG18003		crim
NM_165808	CG18004		Crk
NM_165807	CG18004		crm
NM_136781	CG18004		CRMP
NM_167739	CG1801		crn
NM_136715	CG18011		crok
NM_132545	CG1806		crp
NM_001298218	CG1806		Cse1
NM_001274964	CG18081		Csk
NM_140550	CG18081		Csl4
NM_001259848	CG18081		CSN1b
NM_134553	CG1812		CSN3
NM_165680	CG1814		CSN4
NM_165679	CG1814		CSN5
NM_136655	CG1814		CSN6
NM_170563	CG1815		CSN8
NM_143624	CG1815		Csp
NM_001300439	CG18213		CstF50
NM_001300438	CG18213		CstF64
NM_142332	CG18213		csul
NM_132582	CG1824		csw
NM_133096	CG18259		CtBP
NM_136660	CG1827		CTCF
NM_130487	CG18273		CtIP
NM_136822	CG18335		Ctl1
NM_144130	CG18336		Ctr9
NM_001273959	CG18336		ctrip
NM_142956	CG18428		Cul1
NM_001260349	CG18428		Cul2
NM_001300567	CG18428		Cul3
NM_144457	CG18530		Cul4
NM_141946	CG18549		Cul5
NM_137075	CG18568		cv
NM_001299470	CG18568		Cwc25
NM_142774	CG18596		CycA
NM_142451	CG18600		CycB
NM_140144	CG18628		CycB3
NM_001201962	CG18659		CycE
NM_001201961	CG18659		CycG
NM_001259288	CG18659		CycH
NM_001259287	CG18659		CycK
NM_001259289	CG18659		CycT
NM_145873	CG18659		CycY
NM_136614	CG18659		Cyp305a1
NM_144077	CG18675		cyp33
NM_144455	CG18764		Cyp4ae1
NM_170328	CG18766		Cyp4d14
NM_001276078	CG18766		Cyp6t3
NM_144400	CG18766		Cyp6u1
NM_144408	CG18788		cype
NM_144412	CG18809		Cypl
NM_001272801	CG18809		cyr
NM_167681	CG18809		CysRS
NM_167682	CG18809		CysRS-m
NM_001274790	CG18815		D1
NM_001274789	CG18815		D12
NM_144417	CG18815		d4
NM_206334	CG18815		da
NM_206333	CG18815		Dab
NM_136482	CG1882		Dad
NM_001299240	CG1882		dah
NM_001299241	CG1882		Dap160
NM_001299239	CG1882		dare
NM_165562	CG1882		Dark
NM_165561	CG1882		dbo
NM_165560	CG1882		Dbp21E2
NM_144447	CG18870		Dbp45A
NM_001299755	CG18870		Dbp73D
NM_170574	CG1910		DCAF12
NM_170572	CG1910		dco
NM_143631	CG1910		Dcp-1
NM_139427	CG1927		DCP2
NM_001274373	CG1927		Dcr-2
NM_169166	CG1943		DCTN1-p150
NM_169167	CG1943		DCTN4-p62
NM_001275397	CG1943		DCTN5-p25
NM_141434	CG1943		DCTN6-p27
NM_143398	CG1951		Dd
NM_001260027	CG1965		Ddx1
NM_001275396	CG1965		defl
NM_141432	CG1965		Dek
NM_165673	CG1968		del
NM_136632	CG1968		deltaCOP
NM_169115	CG2017		Den1
NM_169117	CG2017		DENR
NM_169116	CG2017		Dera
NM_001144540	CG2017		Det
NM_141346	CG2017		Df31
NM_141333	CG2046		Dgkepsilon
NM_136466	CG2064		dgo
NM_141325	CG2091		Dgp-1
NM_001170041	CG2100		dgrn
NM_141321	CG2100		dgt1
NM_132216	CG2116		dgt2
NM_001276224	CG2126		dgt4
NM_143638	CG2126		dgt5
NM_132440	CG2145		dgt6
NM_001298173	CG2145		Dhap-at
NM_139503	CG2162		Dhx15
NM_001169861	CG2162		dia
NM_001274420	CG2162		Diap2
NM_141313	CG2182		dikar
NM_001272504	CG2186		dind
NM_132432	CG2186		DIP-alpha
NM_138260	CG2199		Dip-C
NM_001274323	CG2199		DIP-iota
NM_167873	CG2199		DIP1
NM_001038843	CG2201		DIP2
NM_001038842	CG2201		Dis3
NM_136271	CG2201		Dlc90F
NM_001299196	CG2201		dlg1
NM_165387	CG2201		Dlip1
NM_165386	CG2201		Dlip2
NM_132429	CG2202		Dlip3
NM_143533	CG2218		Dlish
NM_001300684	CG2218		dmpd
NM_001276179	CG2224		dmt
NM_143539	CG2224		Dmtn
NM_001259198	CG2225		DnaJ-1
NM_001273748	CG2225		DnaJ-60
NM_206020	CG2225		Dnali1
NM_132507	CG2247		DNAlig1
NM_001258696	CG2247		DNApol-alpha180
NM_001258698	CG2247		DNApol-alpha50
NM_001258697	CG2247		DNApol-alpha60
NM_132213	CG2260		DNApol-alpha73
NM_001259304	CG2269		DNApol-gamma35
NM_132511	CG2444		DNApol-iota
NM_001298206	CG2444		dnk
NM_001273701	CG2493		Doa
NM_136193	CG2493		dock
NM_001275357	CG2519		dod
NM_141289	CG2519		Dok
NM_206431	CG2519		dom
NM_132590	CG2540		dome
NM_136198	CG2608		dop
NM_141442	CG2656		dor
NM_130665	CG2680		dos
NM_130666	CG2681		Dp
NM_130667	CG2685		Dp1
NM_132678	CG2691		dpa
NM_001298289	CG2691		Dpck
NM_130672	CG2712		Dph5
NM_134689	CG2794		dpn
NM_001299933	CG2811		DppIII
NM_138138	CG2811		dpr14
NM_001259585	CG2811		dpr19
NM_164553	CG2818		Dpy-30L1
NM_134960	CG2818		dre4
NM_166981	CG2875		Dref
NM_001272290	CG2875		Drep4
NM_130713	CG2875		drk
NM_132404	CG2889		Droj2
NM_001258686	CG2889		drongo
NM_001103755	CG2906		drosha
NM_165576	CG2906		Drp1
NM_132388	CG2909		Dscam1
NM_136494	CG2915		Dsor1
NM_165577	CG2915		Dsp1
NM_001169174	CG2918		Dtd
NM_130639	CG2918		Dtg
NM_166935	CG2924		dtn
NM_001297891	CG2924		Duba
[truncated: 7,892 more rows]

## Sheet: i. h3k36me3_TSS
Transcript ID	Gene ID		uniqueGenes
NM_080485	128up		128up
NM_001014516	14-3-3zeta		14-3-3zeta
NM_001014515	14-3-3zeta		140up
NM_165740	14-3-3zeta		312
NM_165744	14-3-3zeta		7B2
NM_165743	14-3-3zeta		A16
NM_165742	14-3-3zeta		Abi
NM_165741	14-3-3zeta		abs
NM_165745	14-3-3zeta		Acbp1
NM_206070	14-3-3zeta		ACC
NM_057537	14-3-3zeta		achi
NM_001275632	140up		Ack
NM_057603	140up		Ack-like
NM_138261	312		Acn
NM_001274325	312		Acp95EF
NM_001014608	7B2		Acph-1
NM_138986	7B2		Acsl
NM_135754	A16		ACXD
NM_001260162	Abi		Ada
NM_001260161	Abi		Ada1-2
NM_057915	Abi		Ada2b
NM_001275631	Abi		Ada3
NM_001275630	Abi		Adat1
NM_001104315	Abi		Adi1
NM_079496	abs		Adk3
NM_001298815	Acbp1		ADPS
NM_135343	Acbp1		AdSS
NM_001299248	ACC		Aduk
NM_001299249	ACC		Afti
NM_165912	achi		AGBE
NM_165911	achi		ago
NM_001299423	achi		AGO1
NM_139602	Ack		Agpat3
NM_001274006	Ack-like		Agpat4
NM_001274005	Ack-like		agt
NM_057739	Ack-like		AIF
NM_057738	Ack-like		AIMP1
NM_001273627	Acn		AIMP2
NM_136091	Acn		AIMP3
NM_165273	Acn		Akap200
NM_080159	Acp95EF		Akh
NM_080178	Acph-1		akirin
NM_170453	Acph-1		Akt1
NM_001014512	Acsl		Aladin
NM_001014511	Acsl		AlaRS
NM_170615	Acsl		AlaRS-m
NM_143777	Acsl		Alg1
NM_138984	ACXD		Alh
NM_001274391	ACXD		alien
NM_141609	Ada		AlkB
NM_164980	Ada1-2		alpha-Catr
NM_001031980	Ada2b		alpha-Man-Ia
NM_001275438	Ada2b		alpha-Man-Ic
NM_141516	Ada2b		alpha-Man-IIb
NM_001272738	Ada3		alpha-Spec
NM_078671	Ada3		alpha4GT1
NM_135832	Adat1		alphaCOP
NM_001273521	Adat1		alphaSnap
NM_001104107	Adi1		alphaTub67C
NM_169373	Adk3		alt
NM_079588	Adk3		Amacr
NM_001300351	Adk3		amon
NM_001300350	Adk3		AMPKalpha
NM_001202008	ADPS		Amun
NM_001202006	ADPS		amx
NM_142661	AdSS		ana1
NM_141625	Aduk		Ance
NM_169265	Aduk		anchor
NM_001260173	Afti		angel
NM_001260172	Afti		Ankle2
NM_142098	Afti		anox
NM_001370051	Afti		AnxB9
NM_176162	AGBE		Aos1
NM_079198	ago		AP-1-2beta
NM_168072	ago		AP-1mu
NM_168073	ago		AP-1sigma
NM_001259385	AGO1		AP-2alpha
NM_166021	AGO1		AP-2mu
NM_168663	Agpat3		AP-2sigma
NM_168662	Agpat3		APC10
NM_168661	Agpat3		Apc2
NM_140630	Agpat4		APC4
NM_168660	Agpat4		APC7
NM_001275013	Agpat4		aph-1
NM_058018	agt		Apl
NM_001316493	agt		apolpp
NM_164456	AIF		app
NM_134805	AIF		apt
NM_001272978	AIF		aralar1
NM_136582	AIMP1		Arc42
NM_140525	AIMP2		Arf51F
NM_206375	AIMP2		Arf79F
NM_145193	AIMP3		ArfGAP3
NM_058111	Akap200		Arfip
NM_079194	Akh		Arfrp1
NM_168211	akirin		ArgRS
NM_139856	akirin		ArgRS-m
NM_001202131	akirin		Arl2
NM_001202130	akirin		Arl5
NM_001300424	Akt1		Arl6
NM_132329	Aladin		Arl6IP1
NM_001298120	Aladin		Arl8
NM_205934	AlaRS		arm
NM_078787	AlaRS		armi
NM_079208	AlaRS-m		Arp1
NM_142405	Alg1		Arp10
NM_169171	Alh		Arp53D
NM_079526	Alh		Arp6
NM_001275403	Alh		Arpc1
NM_001275400	Alh		Arpc2
NM_001275399	Alh		Arpc3A
NM_001273347	alien		Arpc4
NM_001298842	alien		Arpc5
NM_164843	alien		arr
NM_078793	alien		Ars2
NM_001347758	AlkB		Art1
NM_143816	alpha-Catr		Art8
NM_166641	alpha-Catr		Arv1
NM_206675	alpha-Man-Ia		arx
NM_206676	alpha-Man-Ia		Asap
NM_206672	alpha-Man-Ia		Asator
NM_206673	alpha-Man-Ia		Asciz
NM_206674	alpha-Man-Ia		asf1
NM_167223	alpha-Man-Ia		ash1
NM_170452	alpha-Man-Ic		ash2
NM_142237	alpha-Man-IIb		Ask1
NM_057391	alpha-Spec		asl
NM_001274359	alpha-Spec		AsnRS
NM_001274358	alpha-Spec		AsnRS-m
NM_001274357	alpha-Spec		asp
NM_134893	alpha4GT1		AspRS
NM_058047	alphaCOP		AspRS-m
NM_167908	alphaCOP		asrij
NM_079456	alphaSnap		asRNA:ASTR
NM_079285	alphaTub67C		asRNA:CR31144
NM_169771	alt		asRNA:CR31429
NM_169770	alt		asRNA:CR42547
NM_169769	alt		asRNA:CR43159
NM_142388	alt		asRNA:CR43425
NM_206505	alt		asRNA:CR43463
NM_001275750	alt		asRNA:CR43467
NM_001273709	Amacr		asRNA:CR43469
NM_136210	Amacr		asRNA:CR43470
NM_057970	amon		asRNA:CR43683
NM_057965	AMPKalpha		asRNA:CR43723
NM_206604	AMPKalpha		asRNA:CR43730
NM_166880	AMPKalpha		asRNA:CR43767
NM_001201650	Amun		asRNA:CR43786
NM_001272529	Amun		asRNA:CR43812
NM_167298	Amun		asRNA:CR43824
NM_001298207	Amun		asRNA:CR43864
NM_079905	amx		asRNA:CR43877
NM_001258662	amx		asRNA:CR43944
NM_170148	ana1		asRNA:CR44021
NM_143011	ana1		asRNA:CR44045
NM_057698	Ance		asRNA:CR44046
NM_140741	anchor		asRNA:CR44047
NM_001275066	anchor		asRNA:CR44049
NM_057856	angel		asRNA:CR44065
NM_167570	Ankle2		asRNA:CR44067
NM_001031914	anox		asRNA:CR44083
NM_001031915	anox		asRNA:CR44093
NM_057256	AnxB9		asRNA:CR44134
NM_057255	AnxB9		asRNA:CR44147
NM_001275868	AnxB9		asRNA:CR44168
NM_001275867	AnxB9		asRNA:CR44182
NM_206530	AnxB9		asRNA:CR44201
NM_206531	AnxB9		asRNA:CR44228
NM_141941	Aos1		asRNA:CR44266
NM_078691	AP-1-2beta		asRNA:CR44275
NM_141649	AP-1mu		asRNA:CR44291
NM_142941	AP-1sigma		asRNA:CR44368
NM_001275963	AP-1sigma		asRNA:CR44381
NM_001260345	AP-1sigma		asRNA:CR44390
NM_001260344	AP-1sigma		asRNA:CR44416
NM_057471	AP-2alpha		asRNA:CR44599
NM_001170215	AP-2mu		asRNA:CR44653
NM_142792	AP-2mu		asRNA:CR44690
NM_170015	AP-2mu		asRNA:CR44807
NM_142704	AP-2sigma		asRNA:CR44847
NM_137379	APC10		asRNA:CR44850
NM_058082	Apc2		asRNA:CR44872
NM_001347815	Apc2		asRNA:CR44873
NM_001347814	Apc2		asRNA:CR44911
NM_001169243	APC4		asRNA:CR44959
NM_132294	APC4		asRNA:CR44960
NM_132101	APC7		asRNA:CR44962
NM_167079	APC7		asRNA:CR44972
NM_134866	aph-1		asRNA:CR44976
NM_001273034	aph-1		asRNA:CR44982
NM_001300155	Apl		asRNA:CR44989
NM_168676	Apl		asRNA:CR44995
NM_001275027	Apl		asRNA:CR44998
NM_001297791	apolpp		asRNA:CR45001
NM_140304	app		asRNA:CR45007
NM_001144466	app		asRNA:CR45016
NM_001144467	app		asRNA:CR45026
NM_001144464	app		asRNA:CR45044
NM_001144465	app		asRNA:CR45053
NM_001259803	app		asRNA:CR45134
NM_206343	app		asRNA:CR45137
NM_057831	apt		asRNA:CR45144
NM_166610	apt		asRNA:CR45145
NM_166611	apt		asRNA:CR45149
NM_170485	aralar1		asRNA:CR45151
NM_001260439	aralar1		asRNA:CR45152
NM_142583	Arc42		asRNA:CR45163
NM_166090	Arf51F		asRNA:CR45264
NM_166089	Arf51F		asRNA:CR45275
NM_166088	Arf51F		asRNA:CR45341
NM_079027	Arf51F		asRNA:CR45350
NM_168970	Arf79F		asRNA:CR45384
NM_168972	Arf79F		asRNA:CR45467
NM_168971	Arf79F		asRNA:CR45479
NM_168973	Arf79F		asRNA:CR45485
NM_001275296	Arf79F		asRNA:CR45525
NM_001104197	Arf79F		asRNA:CR45549
NM_001104198	Arf79F		asRNA:CR45648
NM_057607	Arf79F		asRNA:CR45713
NM_168955	ArfGAP3		asRNA:CR45789
NM_141152	ArfGAP3		asRNA:CR45797
NM_001275288	ArfGAP3		asRNA:CR45798
NM_001275287	ArfGAP3		asRNA:CR45800
NM_001275289	ArfGAP3		asRNA:CR45801
NM_001104193	ArfGAP3		asRNA:CR45807
NM_001104194	ArfGAP3		asRNA:CR45813
NM_141801	Arfip		asRNA:CR45815
NM_132298	Arfrp1		asRNA:CR45818
NM_132853	ArgRS		asRNA:CR45822
NM_001275422	ArgRS-m		asRNA:CR45828
NM_141488	ArgRS-m		asRNA:CR45831
NM_057538	Arl2		asRNA:CR45834
NM_139944	Arl5		asRNA:CR45835
NM_137577	Arl6		asRNA:CR45865
NM_001299686	Arl6		asRNA:CR45869
NM_001275718	Arl6IP1		asRNA:CR45870
[truncated: 7,985 more rows]

## Sheet: j. h3k27me3_c14a
Transcript ID	Gene ID		uniqueGenes
[truncated: 430 more rows]

[truncated: 1 more sheets: k. h3k4me3_MZT_ts]
