# Supplementary material for: AnnoMiner is a new web-tool to integrate epigenetics, transcription factor occupancy and transcriptomics data to predict transcriptional regulators
Source: Sci Rep. 2021 Jul 29;11:15463. doi: 10.1038/s41598-021-94805-1 (PMC8322331; doi:10.1038/s41598-021-94805-1)
Supplement: Supplementary file 3 — Supplementary Information 3. [file 41598_2021_94805_MOESM3_ESM.xlsx]

## Sheet: a. UP transcr.-UP STAT3-H3K4me3
Transcript ID	Gene ID	Gene Name	Log2FC	FDR			unique list of up-regulated genes	genes reported by Hardee, et al.
NM_001099	ACPP	ACPP	3.45	1.42e-05			ACPP
NM_001292037	ACPP	ACPP	3.45	1.42e-05			APOL2	APOL2
NM_001134194	ACPP	ACPP	3.45	1.42e-05			ATF3
NM_145637	APOL2	APOL2	5.2	6.8e-14			BATF	BATF
NM_030882	APOL2	APOL2	5.2	6.8e-14			BCL2A1	BCL2A1
NM_001040619	ATF3	ATF3	4.68	1.74e-05			C10orf10
NM_001674	ATF3	ATF3	4.68	1.74e-05			C1orf186
NM_001206484	ATF3	ATF3	4.68	1.74e-05			CCL3
NM_001206488	ATF3	ATF3	4.68	1.74e-05			CD226
NM_006399	BATF	BATF	4.21	5.48e-10			CFLAR
NM_004049	BCL2A1	BCL2A1	4.43	3.25e-09			CLDN14
NM_001114735	BCL2A1	BCL2A1	4.43	3.25e-09			CREB3L2
NM_007021	C10orf10	C10orf10	6.25	0.00243			CXCR5	CXCR5
NM_001007544	C1orf186	C1orf186	2.22	0.00965			DTX3L
NM_002983	CCL3	CCL3	4.95	0.000726			ETV6
NM_001303618	CD226	CD226	5.91	8.85e-05			FOXP1
NM_001127183	CFLAR	CFLAR	3.81	5.52e-09			GPR183
NM_001146078	CLDN14	CLDN14	4.71	0.0266			HIVEP1
NM_001253775	CREB3L2	CREB3L2	3.7	1.97e-06			HSP90B1
NM_194071	CREB3L2	CREB3L2	3.7	1.97e-06			IL12A	IL-12A
NM_001716	CXCR5	CXCR5	2.77	8.83e-07			IL4I1
NM_138287	DTX3L	DTX3L	2.38	0.0167			MCTP1
NM_001987	ETV6	ETV6	3.41	5.37e-07			MOCOS
NM_001244815	FOXP1	FOXP1	2.45	0.000113			NEDD4L
NM_004951	GPR183	GPR183	5.44	1.1e-10			NFKBIZ	NFKBIZ
NM_002114	HIVEP1	HIVEP1	2.13	0.00237			PARP15
NM_003299	HSP90B1	HSP90B1	1.75	0.000201			PIM2	PIM2
NM_000882	IL12A	IL12A	14.78	2.6e-07			PLSCR2
NM_152899	IL4I1	IL4I1	3.46	0.00935			PMAIP1
NM_001002796	MCTP1	MCTP1	3.7	0.0124			PRDM1	PRDM1
NM_001297777	MCTP1	MCTP1	3.7	0.0124			RASGRF1
NM_017947	MOCOS	MOCOS	5.58	0.00147			RBM47
NM_001144969	NEDD4L	NEDD4L	3.66	2.73e-07			RFFL
NM_001144965	NEDD4L	NEDD4L	3.66	2.73e-07			SEC11C
NM_001144966	NEDD4L	NEDD4L	3.66	2.73e-07			SH2D3C
NM_001144968	NEDD4L	NEDD4L	3.66	2.73e-07			SOCS3	SOCS3
NM_001144971	NEDD4L	NEDD4L	3.66	2.73e-07			SQSTM1
NM_031419	NFKBIZ	NFKBIZ	3.08	5.63e-06			STAT3	STAT3
NM_001113523	PARP15	PARP15	6.21	5.42e-15			TCF4
NM_001308320	PARP15	PARP15	6.21	5.42e-15			VPS4B
NM_006875	PIM2	PIM2	3.62	2.78e-10			ZAK
NM_001199978	PLSCR2	PLSCR2	10.59	0.0102			ZBTB32
NM_021127	PMAIP1	PMAIP1	2.53	0.002				IL-10RA
NM_182907	PRDM1	PRDM1	6.99	3.21e-16				IL-10
NM_153815	RASGRF1	RASGRF1	3.15	0.00177				IL-6
NM_019027	RBM47	RBM47	5.66	8.76e-06				IL-2RB
NM_001017368	RFFL	RFFL	2.51	0.00137
NM_033280	SEC11C	SEC11C	2.82	2.94e-06
NM_001307941	SEC11C	SEC11C	2.82	2.94e-06
NM_001252334	SH2D3C	SH2D3C	2.23	0.0363
NM_170600	SH2D3C	SH2D3C	2.23	0.0363
NM_005489	SH2D3C	SH2D3C	2.23	0.0363
NM_003955	SOCS3	SOCS3	10.29	2.14e-15
NM_001142298	SQSTM1	SQSTM1	1.98	0.0239
NM_001142299	SQSTM1	SQSTM1	1.98	0.0239
NM_003150	STAT3	STAT3	3.17	1.39e-07
NM_213662	STAT3	STAT3	3.17	1.39e-07
NM_139276	STAT3	STAT3	3.17	1.39e-07
NM_001306208	TCF4	TCF4	3.48	3e-08
NM_003199	TCF4	TCF4	3.48	3e-08
NM_001083962	TCF4	TCF4	3.48	3e-08
NM_001243227	TCF4	TCF4	3.48	3e-08
NM_001243228	TCF4	TCF4	3.48	3e-08
NM_001243232	TCF4	TCF4	3.48	3e-08
NM_001243230	TCF4	TCF4	3.48	3e-08
NM_004869	VPS4B	VPS4B	2.05	0.0286
NM_133646	ZAK	ZAK	1.68	0.00312
NM_014383	ZBTB32	ZBTB32	4.93	0.00032

## Sheet: b. STAT3 UP assoc. transcripts
Transcript ID	Gene ID	Gene Name
NR_036693	CLEC2D	CLEC2D
NM_016440	VRK3	VRK3
NM_001308424	ZNF473	ZNF473
NM_001276503	SDHD	SDHD
NM_001276504	SDHD	SDHD
NM_024068	NABP2	NABP2
NM_152385	CLHC1	CLHC1
NR_034037	LINC00582	LINC00582
NM_001276506	SDHD	SDHD
NM_001308420	VRK3	VRK3
NM_006635	ZNF460	ZNF460
NM_014265	ADAM28	ADAM28
NM_003369	UVRAG	UVRAG
NM_006875	PIM2	PIM2
NR_033181	SYAP1	SYAP1
NM_139178	ALKBH3	ALKBH3
NR_104473	DUSP22	DUSP22
NM_001145396	ALDH16A1	ALDH16A1
NR_104474	DUSP22	DUSP22
NM_025164	SIK3	SIK3
NM_001001975	ATP5D	ATP5D
NR_036448	DTNBP1	DTNBP1
NR_104233	LDAH	null
NM_001135598	CLHC1	CLHC1
NM_001286555	DUSP22	DUSP22
NR_104475	DUSP22	DUSP22
NM_001282199	UBXN8	UBXN8
NM_003598	TEAD2	TEAD2
NM_001297697	CCDC125	CCDC125
NM_001297696	CCDC125	CCDC125
NM_004208	AIFM1	AIFM1
NR_049785	SNX17	SNX17
NR_026644	UBAC2	UBAC2
NR_049786	SNX17	SNX17
NR_049783	SNX17	SNX17
NR_049784	SNX17	SNX17
NM_001102426	TBC1D8	TBC1D8
NR_049787	SNX17	SNX17
NM_001127507	BANK1	BANK1
NM_001144072	UBAC2	UBAC2
NR_049788	SNX17	SNX17
NM_031844	HNRNPU	HNRNPU
NM_001101339	C12orf77	C12orf77
NM_001288981	C18orf54	C18orf54
NM_001288980	C18orf54	C18orf54
NR_109933	HN1	HN1
NM_015338	ASXL1	ASXL1
NR_049782	SNX17	SNX17
NM_153257	ZNF461	ZNF461
NR_039740	MIR4515	MIR4515
NM_177423	PPFIA1	PPFIA1
NM_016466	ANKRD39	ANKRD39
NM_001168499	CNDP2	CNDP2
NM_005566	LDHA	LDHA
NM_133642	LARGE	LARGE
NM_133646	ZAK	null
NM_003150	STAT3	STAT3
NM_139199	BRD8	BRD8
NM_014039	C11orf54	C11orf54
NM_001161619	DUS3L	DUS3L
NM_005575	LNPEP	LNPEP
NM_145862	CHEK2	CHEK2
NM_005573	LMNB1	LMNB1
NM_032901	COX14	COX14
NM_001193268	EML2	EML2
NM_001172569	MYD88	MYD88
NM_001300962	BRD8	BRD8
NM_030964	SPRY4	SPRY4
NM_001172568	MYD88	MYD88
NM_001300961	BRD8	BRD8
NM_001300966	BRD8	BRD8
NR_039738	MIR4513	MIR4513
NM_016219	MAN1B1	MAN1B1
NM_001172567	MYD88	MYD88
NM_001172566	MYD88	MYD88
NM_001159772	CANT1	CANT1
NM_001159773	CANT1	CANT1
NM_015364	LY96	LY96
NM_006402	LAMTOR5	LAMTOR5
NM_001297673	RPRD2	RPRD2
NM_020936	DDX55	DDX55
NM_012096	APPL1	APPL1
NM_014275	MGAT4B	MGAT4B
NM_001297674	RPRD2	RPRD2
NR_037791	RAB4B-EGLN2	RAB4B-EGLN2
NM_004228	CYTH2	CYTH2
NM_006407	ARL6IP5	ARL6IP5
NR_024484	LINC00909	LINC00909
NM_001288724	NFKB2	NFKB2
NM_001286547	CAPS2	CAPS2
NM_001193495	ADAR	ADAR
NR_049765	ZBTB7B	ZBTB7B
NM_003144	SSR1	SSR1
NM_001300973	ANKRD42	ANKRD42
NM_001300972	ANKRD42	ANKRD42
NM_001300971	TBCB	TBCB
NM_015358	MORC3	MORC3
NM_001288723	B3GAT3	B3GAT3
NM_001300977	ANKRD42	ANKRD42
NM_016207	CPSF3	CPSF3
NM_001300734	DDB2	DDB2
NM_001288722	B3GAT3	B3GAT3
NM_001300976	ANKRD42	ANKRD42
NM_025152	NUBPL	NUBPL
NM_001135585	SLC2A5	SLC2A5
NM_001288721	B3GAT3	B3GAT3
NM_001300975	ANKRD42	ANKRD42
NM_025150	TARS2	TARS2
NM_145637	APOL2	APOL2
NM_001282189	UBXN8	UBXN8
NM_172195	EIF2B4	EIF2B4
NM_001308225	ZNF521	ZNF521
NM_001113523	PARP15	PARP15
NM_130791	WWOX	WWOX
NM_001297640	C1RL	C1RL
NM_001297642	C1RL	C1RL
NM_004418	DUSP2	DUSP2
NM_005746	NAMPT	NAMPT
NM_001297643	C1RL	C1RL
NM_001293289	SPRY4	SPRY4
NR_130710	ADAM28	ADAM28
NM_001286515	ATF7IP	ATF7IP
NM_001261459	ZNF484	ZNF484
NM_138287	DTX3L	DTX3L
NM_001286514	ATF7IP	ATF7IP
NM_013368	SERTAD3	SERTAD3
NM_013366	ANAPC2	ANAPC2
NM_139135	ARID1A	ARID1A
NM_001261458	ZNF484	ZNF484
NM_001300742	BORCS5	null
NR_125376	LOC100419583	null
NM_001023563	ZNF805	ZNF805
NM_198332	STAT2	STAT2
NM_001287601	THAP5	THAP5
NM_001083617	RB1CC1	RB1CC1
NR_130709	ADAM28	ADAM28
NR_039999	LINC01569	null
NM_001256090	ATF2	ATF2
NM_001256091	ATF2	ATF2
NM_001256092	ATF2	ATF2
NM_020912	FLYWCH1	FLYWCH1
NM_001256093	ATF2	ATF2
NM_005733	KIF20A	KIF20A
NM_001256094	ATF2	ATF2
NM_002468	MYD88	MYD88
NM_001146214	TBC1D15	TBC1D15
NM_001146213	TBC1D15	TBC1D15
NM_002229	JUNB	JUNB
NR_024024	ACAA1	ACAA1
NM_001258038	SPRY1	SPRY1
NM_145812	AIFM1	AIFM1
NM_001258039	SPRY1	SPRY1
NR_125361	MORN1	MORN1
NM_001382	DPAGT1	DPAGT1
NR_003584	SNHG8	SNHG8
NM_001293290	SPRY4	SPRY4
NM_016623	FAM49B	FAM49B
NM_001300992	EIF3K	EIF3K
NR_106863	MIR6805	null
NM_001198965	NFATC4	NFATC4
NM_000291	PGK1	PGK1
NM_001198966	NFATC4	NFATC4
NM_001198967	NFATC4	NFATC4
NM_213662	STAT3	STAT3
NM_145813	AIFM1	AIFM1
NM_001297623	ZNF461	ZNF461
NR_104649	LOC648987	null
NR_104408	SLC25A44	SLC25A44
NM_015332	NUDCD3	NUDCD3
NM_052950	WDFY2	WDFY2
NM_079834	SCAMP4	SCAMP4
NM_001145337	MDM2	MDM2
NM_001166036	ZNF260	ZNF260
NM_001166038	ZNF260	ZNF260
NM_057175	NAA15	NAA15
NR_003109	TRNAU1AP	TRNAU1AP
NM_001166037	ZNF260	ZNF260
NR_104650	LOC648987	null
NM_004200	SYT7	SYT7
NM_005530	IDH3A	IDH3A
NM_198315	VWA5A	VWA5A
NR_125355	ANKRD42	ANKRD42
NR_104411	SLC25A44	SLC25A44
NM_144736	NDUFAF7	NDUFAF7
NM_016418	NF2	NF2
NR_104412	SLC25A44	SLC25A44
NR_034086	LOC648987	null
NM_017742	ZCCHC2	ZCCHC2
NM_001306077	ADI1	ADI1
NM_016653	ZAK	null
NM_012295	CABIN1	CABIN1
NR_034085	LOC648987	null
NM_005516	HLA-E	HLA-E
NM_001145340	MDM2	MDM2
NM_005762	TRIM28	TRIM28
NM_003340	UBE2D3	UBE2D3
NM_002494	NDUFC1	NDUFC1
NM_005760	CEBPZ	CEBPZ
NM_016401	C11orf73	C11orf73
NM_001195479	TFG	TFG
NM_001300773	SYT7	SYT7
NM_001195478	TFG	TFG
NM_001282143	NLRX1	NLRX1
NM_001025778	VRK3	VRK3
NM_176791	GTSF1L	GTSF1L
NM_001282144	NLRX1	NLRX1
NM_001261460	ZNF484	ZNF484
NM_001307976	KANSL1L	KANSL1L
NM_001039706	CFAP69	null
NR_046414	LINC00441	LINC00441
NM_152307	TRMT61A	TRMT61A
NM_001142286	SMC6	SMC6
NR_046657	ZFX-AS1	ZFX-AS1
NM_002675	PML	PML
NM_152787	TAB3	TAB3
NM_183040	DTNBP1	DTNBP1
NM_001199865	KIF16B	KIF16B
NM_001282358	NLRX1	NLRX1
NM_014655	SLC25A44	SLC25A44
NR_047510	N6AMT1	N6AMT1
NM_014895	CEP162	null
NM_001282350	OSCAR	OSCAR
NM_198531	ATP9B	ATP9B
NM_052939	FCRL3	FCRL3
NM_001199866	KIF16B	KIF16B
NM_001305557	TXNL4A	TXNL4A
NM_014419	DKKL1	DKKL1
NM_004606	TAF1	TAF1
NM_001142298	SQSTM1	SQSTM1
NR_110762	LINC01543	null
NM_207113	SLC37A3	SLC37A3
NM_001257387	CHEK2	CHEK2
NM_001142299	SQSTM1	SQSTM1
NM_012469	PRPF6	PRPF6
NM_017916	PIH1D1	PIH1D1
NM_001284306	ZNF106	ZNF106
NM_001261403	NFKB2	NFKB2
NM_001100407	C17orf62	C17orf62
NM_016823	CRK	CRK
NR_121645	RNVU1-8	RNVU1-8
NM_001100408	C17orf62	C17orf62
NM_130771	OSCAR	OSCAR
NM_002456	MUC1	MUC1
NM_017709	FAM46C	FAM46C
NM_080621	SAMD10	SAMD10
NM_012255	XRN2	XRN2
NM_002463	MX2	MX2
NM_001198557	LMNB1	LMNB1
NR_037718	EFEMP2	EFEMP2
NM_017947	MOCOS	MOCOS
NM_000268	NF2	NF2
NM_001111	ADAR	ADAR
NM_014673	EMC2	EMC2
NM_001142274	CLASP1	CLASP1
NM_001142273	CLASP1	CLASP1
NM_001293237	MED15	MED15
NM_181093	SCYL3	SCYL3
NM_001293236	MED15	MED15
NM_004866	SCAMP1	SCAMP1
NM_004869	VPS4B	VPS4B
NM_001293235	MED15	MED15
NM_001202429	ASB2	ASB2
NM_001293234	MED15	MED15
NR_110731	LINC01232	null
NR_109991	B3GAT3	B3GAT3
NR_023313	CIRBP	CIRBP
NM_013335	GMPPA	GMPPA
NR_023312	CIRBP	CIRBP
NM_001282349	OSCAR	OSCAR
NR_121626	LOC100996263	null
NM_017935	BANK1	BANK1
NM_001199877	SERF2	SERF2
NR_037949	BSCL2	BSCL2
NR_037948	BSCL2	BSCL2
NM_015517	HINFP	HINFP
NM_001271896	TARS2	TARS2
NM_000215	JAK3	JAK3
NM_005907	MAN1A1	MAN1A1
NM_001271895	TARS2	TARS2
NM_147156	SGMS1	SGMS1
NM_024665	TBL1XR1	TBL1XR1
NM_032295	SLC37A3	SLC37A3
NR_024429	ZMIZ1-AS1	ZMIZ1-AS1
NM_014857	RABGAP1L	RABGAP1L
NR_024431	ZMIZ1-AS1	ZMIZ1-AS1
NM_001258205	TRPV3	TRPV3
NR_024433	LINC00926	LINC00926
NM_198971	HINFP	HINFP
NM_001306208	TCF4	TCF4
NM_007097	CLTB	CLTB
NR_036640	YIPF1	YIPF1
NR_039910	MIR4754	MIR4754
NM_207395	ZNF324B	ZNF324B
NM_001290185	VPS11	VPS11
NM_000201	ICAM1	ICAM1
NM_207390	CLEC17A	CLEC17A
NM_173454	PDE8A	PDE8A
NM_003953	MPZL1	MPZL1
NM_004800	TM9SF2	TM9SF2
NM_001535	PRMT2	PRMT2
NM_003955	SOCS3	SOCS3
NM_001300914	DNAJB1	DNAJB1
NM_012423	RPL13A	RPL13A
NM_032296	FLYWCH1	FLYWCH1
NM_001258438	TARS	TARS
NM_001258437	TARS	TARS
NM_198988	LENG9	LENG9
NR_036639	YIPF1	YIPF1
NM_001008701	ADGRL1	null
NR_034010	SNHG8	SNHG8
NM_021137	TNFAIP1	TNFAIP1
NR_034011	SNHG8	SNHG8
NM_001144885	CITED1	CITED1
NM_001144886	CITED1	CITED1
NM_004831	MED26	MED26
NM_001144887	CITED1	CITED1
NM_004833	AIM2	AIM2
NM_001257133	COX14	COX14
NM_001257134	COX14	COX14
NM_001130009	GEN1	GEN1
NM_012459	TIMM8B	TIMM8B
NM_001177413	RPS27A	RPS27A
NM_017908	ZNF446	ZNF446
NM_014634	PPM1F	PPM1F
NM_022470	ZMAT3	ZMAT3
NR_104257	PRDM15	PRDM15
NR_104258	PRDM15	PRDM15
NR_038841	LOC100506746	null
NM_001319	CSNK1G2	CSNK1G2
NM_001271669	DTNBP1	DTNBP1
NM_022473	ZNF106	ZNF106
NM_183235	RAB27A	RAB27A
NM_001271667	DTNBP1	DTNBP1
NM_024894	NOL10	NOL10
NM_001271668	DTNBP1	DTNBP1
NM_002882	RANBP1	RANBP1
NR_046206	ZBTB7B	ZBTB7B
NM_001310	CREBL2	CREBL2
NM_153607	CREBRF	CREBRF
NM_152519	KANSL1L	KANSL1L
NM_003731	SSNA1	SSNA1
NM_004824	CDYL	CDYL
NM_014622	VWA5A	VWA5A
NM_012200	B3GAT3	B3GAT3
NM_015710	GLTSCR2	GLTSCR2
NM_015714	G0S2	G0S2
NR_125967	LOC101928979	null
NM_001626	AKT2	AKT2
NM_001142568	BBX	BBX
NR_125968	LOC101928979	null
NM_001122955	BSCL2	BSCL2
NM_018060	IARS2	IARS2
NM_002952	RPS2	RPS2
NR_110234	C18orf54	C18orf54
NM_002954	RPS27A	RPS27A
NR_131177	TXNL4A	TXNL4A
NR_131176	TXNL4A	TXNL4A
NM_032122	DTNBP1	DTNBP1
NM_006087	TUBB4A	TUBB4A
NR_131175	TXNL4A	TXNL4A
NM_001098524	FAM129C	FAM129C
NR_125730	RNU6-2	RNU6-2
NM_006084	IRF9	IRF9
NM_006085	BPNT1	BPNT1
NR_028272	NEAT1	NEAT1
NM_022334	ITGB1BP1	ITGB1BP1
NM_001143667	ZBED5	ZBED5
NM_001127183	CFLAR	CFLAR
NM_018295	TMEM140	TMEM140
NM_031292	PUS7L	PUS7L
NM_001256455	ZBTB7B	ZBTB7B
NM_014921	ADGRL1	null
NM_001098511	KIF2A	KIF2A
NM_006070	TFG	TFG
NR_030333	MIR602	MIR602
NM_001207051	CLASP1	CLASP1
NM_001190764	TMEM238	TMEM238
NR_125945	LOC101927851	null
NM_001144969	NEDD4L	NEDD4L
NM_000314	PTEN	PTEN
NM_001008901	GTSF1L	GTSF1L
NR_030371	MIR641	MIR641
NM_001144965	NEDD4L	NEDD4L
NM_001144966	NEDD4L	NEDD4L
NM_021211	ZBED5	ZBED5
NM_001144968	NEDD4L	NEDD4L
NM_153815	RASGRF1	RASGRF1
NM_014956	CEP164	CEP164
NM_014713	LAPTM4A	LAPTM4A
NM_032582	USP32	USP32
NM_138422	ADAT3	ADAT3
NM_194314	ZBTB41	ZBTB41
NM_032344	NUDT22	NUDT22
NM_001289123	TUBB4A	TUBB4A
NM_001289129	TUBB4A	TUBB4A
NM_001301016	HNRNPUL1	HNRNPUL1
NM_007194	CHEK2	CHEK2
NM_001289127	TUBB4A	TUBB4A
NM_001165414	LDHA	LDHA
NM_001165415	LDHA	LDHA
NM_001164326	BRD8	BRD8
NM_001165416	LDHA	LDHA
NM_020374	C12orf4	C12orf4
NM_001289131	TUBB4A	TUBB4A
NM_001289130	TUBB4A	TUBB4A
NM_173631	ZNF547	ZNF547
NM_018072	HEATR1	HEATR1
NM_021228	SCAF1	SCAF1
NM_152713	STT3A	STT3A
NM_001144971	NEDD4L	NEDD4L
NM_014703	VPRBP	VPRBP
NR_110456	KANTR	null
NM_014940	MON1B	MON1B
NM_001039573	SEC14L1	SEC14L1
NM_001880	ATF2	ATF2
NM_007181	MAP4K1	MAP4K1
NM_001271618	PPP1R12C	PPP1R12C
NM_020382	SETD8	SETD8
NM_001286070	C11orf54	C11orf54
NM_019112	ABCA7	ABCA7
NM_001286071	C11orf54	C11orf54
NM_019597	HNRNPH2	HNRNPH2
NM_001286074	TAF1	TAF1
NM_018269	ADI1	ADI1
NM_024704	KIF16B	KIF16B
NM_019593	GPCPD1	GPCPD1
NM_001256660	TEAD2	TEAD2
NM_001256662	TEAD2	TEAD2
NM_152909	ZNF548	ZNF548
NM_001257994	TRMT2A	TRMT2A
NM_031472	TRPT1	TRPT1
NM_032565	EBPL	EBPL
NM_001037165	FOXK1	FOXK1
NM_007372	DDX42	DDX42
NM_018252	TMEM206	TMEM206
NM_018255	ELP2	ELP2
NM_022771	TBC1D15	TBC1D15
NM_001278439	CLASRP	CLASRP
NR_120480	IL6ST	IL6ST
NM_182565	UBALD2	UBALD2
NM_001099406	SLC39A6	SLC39A6
NM_001282719	LDAH	null
NR_046748	ARHGAP31-AS1	ARHGAP31-AS1
NM_024959	SLC8B1	SLC8B1
NM_174945	ZNF575	ZNF575
NM_001099409	EHBP1L1	EHBP1L1
NM_001252065	SYT7	SYT7
NM_020119	ZC3HAV1	ZC3HAV1
NM_007122	USF1	USF1
NM_001085481	MAP1LC3B2	MAP1LC3B2
NM_033420	TMEM259	TMEM259
NM_001282720	LDAH	null
NM_001282721	LDAH	null
NM_001282722	LDAH	null
NM_006037	HDAC4	HDAC4
NM_001282723	LDAH	null
NM_001005849	SUMO2	SUMO2
NM_001282724	LDAH	null
NM_031486	ZNF484	ZNF484
NM_001256658	TEAD2	TEAD2
NM_001256659	TEAD2	TEAD2
NR_107039	MIR8072	null
NM_006270	RRAS	RRAS
NM_001003891	MED15	MED15
NM_001271831	NUDT22	NUDT22
NM_001303471	TXNL4A	TXNL4A
NM_001607	ACAA1	ACAA1
NM_001144923	TTC26	TTC26
NM_000991	RPL28	RPL28
NM_053004	GNB1L	GNB1L
NM_133168	OSCAR	OSCAR
NM_133169	OSCAR	OSCAR
NM_053002	MED12L	MED12L
NM_001144920	TTC26	TTC26
NM_001276286	BBX	BBX
NM_173824	C3orf38	C3orf38
NM_000995	RPL34	RPL34
NM_024926	TTC26	TTC26
NR_110885	SCAMP1	SCAMP1
NR_107002	MIR7848	null
NM_174916	UBR1	UBR1
NM_001278462	MDM2	MDM2
NM_001282934	PRDM15	PRDM15
NM_032549	IMMP2L	IMMP2L
NM_031215	CABLES2	CABLES2
NR_120448	SSR1	SSR1
NM_001271826	PUS7L	PUS7L
NM_031458	PARP9	PARP9
NM_001267561	TJP3	TJP3
NM_001834	CLTB	CLTB
NM_016097	IER3IP1	IER3IP1
NR_120463	LOC101928162	null
NM_001243137	PDE8A	PDE8A
NR_002948	KLKP1	KLKP1
NM_001301060	MORN1	MORN1
NM_020338	ZMIZ1	ZMIZ1
NM_001128214	KCTD6	KCTD6
NM_002922	RGS1	RGS1
NM_001256676	STOML1	STOML1
NM_032313	NOA1	NOA1
NM_007147	ZNF175	ZNF175
NM_001290319	ZNF304	ZNF304
NM_032796	SYAP1	SYAP1
NM_032795	RPUSD4	RPUSD4
NM_001290318	ZNF304	ZNF304
NM_001286067	C11orf54	C11orf54
NM_001286068	C11orf54	C11orf54
NM_033647	HELB	HELB
NM_001301069	SNRNP70	SNRNP70
NM_001002796	MCTP1	MCTP1
NM_001286069	C11orf54	C11orf54
NR_106808	MIR6750	null
NM_001160392	TRPT1	TRPT1
NM_001160393	TRPT1	TRPT1
NM_001160390	TRPT1	TRPT1
NM_016047	SF3B6	null
NM_000938	POLR2B	POLR2B
NM_022727	TRMT2A	TRMT2A
NM_006479	RAD51AP1	RAD51AP1
NM_001306084	CFAP54	null
NM_001244638	ARID5B	ARID5B
NM_001306085	ATP9B	ATP9B
NM_001013672	C17orf97	C17orf97
NM_001278641	RANBP1	RANBP1
NM_173802	METTL20	METTL20
NM_001278640	RANBP1	RANBP1
NR_103780	NUP54	NUP54
NR_103781	NUP54	NUP54
NM_001291858	IGF1R	IGF1R
NM_004068	AP2M1	AP2M1
NM_018217	EDEM2	EDEM2
NR_103782	NUP54	NUP54
NR_102697	LAMTOR5-AS1	LAMTOR5-AS1
NM_020311	ACKR3	ACKR3
NM_001300793	EML3	EML3
NM_182763	MCL1	MCL1
NM_004049	BCL2A1	BCL2A1
NM_001278636	EBPL	EBPL
NM_007315	STAT1	STAT1
NM_001160389	TRPT1	TRPT1
NM_174903	RNF151	RNF151
NM_006233	POLR2I	POLR2I
NM_205847	GMPPA	GMPPA
NR_003142	SNHG9	SNHG9
NM_001300795	UBE2D3	UBE2D3
NM_033625	RPL34	RPL34
NR_126411	SGMS1-AS1	null
NM_001300794	EML3	EML3
NR_024061	LOH12CR2	LOH12CR2
NM_182529	THAP5	THAP5
NM_181888	UBE2D3	UBE2D3
NM_181889	UBE2D3	UBE2D3
NM_001136022	NFATC4	NFATC4
NM_181886	UBE2D3	UBE2D3
NM_001160372	TRAPPC9	TRAPPC9
NM_181887	UBE2D3	UBE2D3
NM_001308046	TNK2	TNK2
NM_001291843	IKZF1	IKZF1
NM_001291844	IKZF1	IKZF1
NM_001291841	IKZF1	IKZF1
NM_001160138	CFAP69	null
NM_001291842	IKZF1	IKZF1
NM_001291840	IKZF1	IKZF1
NM_203437	AFTPH	AFTPH
NM_001267778	IFT20	IFT20
NM_001267776	IFT20	IFT20
NR_125796	ZFPM2-AS1	null
NM_001267777	IFT20	IFT20
NR_103767	LINC01311	null
NM_001267774	IFT20	IFT20
NM_031419	NFKBIZ	NFKBIZ
NM_032509	MAK16	MAK16
NM_001267775	IFT20	IFT20
NR_125797	ZFPM2-AS1	null
NM_182984	TRMT2A	TRMT2A
NR_103529	CLASRP	CLASRP
NM_181891	UBE2D3	UBE2D3
NM_206962	PRMT2	PRMT2
NM_181892	UBE2D3	UBE2D3
NM_022719	DGCR14	DGCR14
NM_005164	ABCD2	ABCD2
NM_001040153	SLAIN1	SLAIN1
NM_001146078	CLDN14	CLDN14
NM_006015	ARID1A	ARID1A
NM_001257965	CRB1	CRB1
NM_030573	THAP7	THAP7
NM_032993	GAR1	GAR1
NM_001193653	C17orf62	C17orf62
NM_001193654	C17orf62	C17orf62
NM_001193657	C17orf62	C17orf62
NM_001193655	C17orf62	C17orf62
NM_001287598	THAP5	THAP5
NM_031429	RTBDN	RTBDN
NM_182749	N6AMT1	N6AMT1
NM_001287599	THAP5	THAP5
NM_001162530	SH3D21	SH3D21
NM_001001890	RUNX1	RUNX1
NM_001308068	FLYWCH1	FLYWCH1
NM_001040181	CLDND1	CLDND1
NM_001278603	NUP54	NUP54
NM_005105	RBM8A	RBM8A
NM_001040183	CLDND1	CLDND1
NM_001303618	CD226	CD226
NM_001040182	CLDND1	CLDND1
NM_006201	CDK16	CDK16
NR_030784	MIR155	null
NM_198055	MZF1	MZF1
NR_103508	PHYKPL	PHYKPL
NR_103509	PHYKPL	PHYKPL
NM_152295	TARS	TARS
NM_001244606	IMMP2L	IMMP2L
NM_001253792	ZNF444	ZNF444
NR_073024	RPL13A	RPL13A
NM_001018078	FPGS	FPGS
NM_001304718	PTEN	PTEN
NM_001304717	PTEN	PTEN
NM_015138	RTF1	RTF1
NM_001142928	LRRC61	LRRC61
NR_103510	PHYKPL	PHYKPL
NM_018683	RNF114	RNF114
NM_001255989	COLEC11	COLEC11
NM_001255988	COLEC11	COLEC11
NM_001255987	COLEC11	COLEC11
NM_001255986	COLEC11	COLEC11
NM_020964	EPG5	EPG5
NM_001184986	NDUFC1	NDUFC1
NM_003199	TCF4	TCF4
NM_017582	UBE2Q1	UBE2Q1
NM_001243770	SLF2	null
NM_001033678	TRPT1	TRPT1
NM_001184991	NDUFC1	NDUFC1
NM_001012756	ZNF260	ZNF260
NM_001012758	NUDT17	NUDT17
NM_015168	ZC3H4	ZC3H4
NM_005115	MVP	MVP
NM_203499	DDX42	DDX42
NM_001162501	TNRC6B	TNRC6B
NM_001128613	NUDT22	NUDT22
NM_001128612	NUDT22	NUDT22
NM_001040199	CLDND1	CLDND1
NR_131186	LOC105377348	null
NR_131185	LOC105377348	null
NM_006696	BRD8	BRD8
NR_040110	ELP2	ELP2
NM_001172773	ZNF548	ZNF548
NM_018983	GAR1	GAR1
NM_018982	YIPF1	YIPF1
NR_037425	MIR3652	MIR3652
NM_052897	MBD6	MBD6
NM_003003	SEC14L1	SEC14L1
NM_014383	ZBTB32	ZBTB32
NR_024596	C11orf73	C11orf73
NR_104593	CENPU	CENPU
NM_001168393	CREBRF	CREBRF
NM_005671	UBXN8	UBXN8
NM_001286678	PRMT2	PRMT2
NM_002163	IRF8	IRF8
NR_073514	TARS2	TARS2
NR_024598	C11orf73	C11orf73
NM_001300829	CIRBP	CIRBP
NM_001168394	CREBRF	CREBRF
NR_073513	TARS2	TARS2
NR_024597	C11orf73	C11orf73
NM_001135239	LDHA	LDHA
NM_001286672	AASDH	AASDH
NM_181828	NF2	NF2
NM_001286670	AASDH	AASDH
NM_181829	NF2	NF2
NM_001286671	AASDH	AASDH
NM_001286676	PRMT2	PRMT2
NM_001195308	CGGBP1	CGGBP1
NM_030627	CPEB4	CPEB4
NM_001286677	PRMT2	PRMT2
NM_030625	TET1	TET1
NM_001288611	HN1	HN1
NM_001288610	HN1	HN1
NM_181825	NF2	NF2
NM_001099285	PTMA	PTMA
NM_181833	NF2	NF2
NM_006509	RELB	RELB
NM_181831	NF2	NF2
NM_015461	ZNF521	ZNF521
NM_017880	C2orf42	C2orf42
NM_181832	NF2	NF2
NM_181830	NF2	NF2
NM_001243952	KIF2A	KIF2A
NM_001242864	PRMT2	PRMT2
NM_001243953	KIF2A	KIF2A
NM_001242865	PRMT2	PRMT2
NM_005414	SKIL	SKIL
NM_021925	LDAH	null
NM_001242866	PRMT2	PRMT2
NM_001242868	SLAIN1	SLAIN1
NM_005419	STAT2	STAT2
NM_001011885	BTBD1	BTBD1
NR_002326	SNORA64	SNORA64
NR_024101	DLGAP1-AS1	DLGAP1-AS1
NM_139067	SMARCC2	SMARCC2
NR_024341	EHMT1-IT1	null
NM_001100122	SBNO2	SBNO2
NM_001286206	CEP162	null
NM_003002	SDHD	SDHD
NM_004333	BRAF	BRAF
NM_016546	C1RL	C1RL
NM_001284264	CCDC117	CCDC117
NM_001284263	CCDC117	CCDC117
NM_016305	SS18L2	SS18L2
NM_180989	GPR180	GPR180
NM_001284265	CCDC117	CCDC117
NM_001083946	NDUFAF7	NDUFAF7
NR_039623	MIR4425	MIR4425
NR_039624	MIR4426	MIR4426
NM_153373	PHYKPL	PHYKPL
NM_001242875	ELP2	ELP2
NM_001145258	IRAK4	IRAK4
NM_001242876	ELP2	ELP2
NM_001146106	PARP9	PARP9
NM_001308320	PARP15	PARP15
NR_046359	FAM49B	FAM49B
NM_006537	USP3	USP3
NM_005206	CRK	CRK
NM_001242877	ELP2	ELP2
NM_001146105	PARP9	PARP9
NM_001242878	ELP2	ELP2
NM_001244815	FOXP1	FOXP1
NM_001242879	ELP2	ELP2
NM_001146102	PARP9	PARP9
NM_001145256	IRAK4	IRAK4
NM_001146104	PARP9	PARP9
NM_001145257	IRAK4	IRAK4
NM_001146103	PARP9	PARP9
NM_001128922	LRRC32	LRRC32
NM_002184	IL6ST	IL6ST
NR_026551	CA5BP1	CA5BP1
NM_001099	ACPP	ACPP
NM_199327	SPRY1	SPRY1
NM_018997	MRPS21	MRPS21
NM_181806	AASDH	AASDH
NM_017426	NUP54	NUP54
NM_001261392	NOL10	NOL10
NM_001261394	NOL10	NOL10
NM_014390	SND1	SND1
NM_001077494	NFKB2	NFKB2
NM_001253775	CREB3L2	CREB3L2
NM_001018017	MUC1	MUC1
NM_001145025	EDEM2	EDEM2
NM_020812	DOCK6	DOCK6
NM_058169	BORCS5	null
NR_048552	NOL10	NOL10
NM_001286669	AASDH	AASDH
NM_001018016	MUC1	MUC1
NR_049885	MIR5700	MIR5700
NR_045286	PPFIA1	PPFIA1
NM_001286668	AASDH	AASDH
NM_001288609	HN1	HN1
NM_015235	CSTF2T	CSTF2T
NM_001195797	LY96	LY96
NM_017657	AFTPH	AFTPH
NM_001008695	THAP7	THAP7
NM_182907	PRDM1	PRDM1
NM_001287512	TTC26	TTC26
NM_031948	PRSS27	PRSS27
NM_001287513	TTC26	TTC26
NR_039887	MIR4734	MIR4734
NM_025238	BTBD1	BTBD1
NM_001114735	BCL2A1	BCL2A1
NM_006713	SUB1	SUB1
NM_002114	HIVEP1	HIVEP1
NM_004539	NARS	NARS
NM_014338	PISD	PISD
NM_001101662	NRD1	NRD1
NM_013248	NXT1	NXT1
NM_013247	HTRA2	HTRA2
NM_004542	NDUFA3	NDUFA3
NM_001286639	MON1B	MON1B
NM_001032393	HNRNPH2	HNRNPH2
NR_015429	ZMIZ1-AS1	ZMIZ1-AS1
NM_017846	TRNAU1AP	TRNAU1AP
NM_015428	ZNF473	ZNF473
NM_017607	PPP1R12C	PPP1R12C
NM_025009	CEP135	CEP135
NM_001297777	MCTP1	MCTP1
NM_000169	GLA	GLA
NM_015662	IFT172	IFT172
NR_039633	MIR4434	null
NM_006701	TXNL4A	TXNL4A
NM_004763	ITGB1BP1	ITGB1BP1
NM_014330	PPP1R15A	PPP1R15A
NM_001498	GCLC	GCLC
NM_001015	RPS11	RPS11
NM_013240	N6AMT1	N6AMT1
NR_037451	MIR3680-1	MIR3680-1
NR_028503	MIR22HG	MIR22HG
NM_139266	STAT1	STAT1
NR_028502	MIR22HG	MIR22HG
NM_013239	PPP2R3B	PPP2R3B
NR_028505	MIR22HG	MIR22HG
NR_028504	MIR22HG	MIR22HG
NM_005862	STAG1	STAG1
NM_013234	EIF3K	EIF3K
NR_028500	LDHA	LDHA
NR_001285	SNORD35B	SNORD35B
NR_106988	MIR7641-2	null
NM_001286640	MON1B	MON1B
NR_106748	MIR6132	null
NM_001007101	ZNF484	ZNF484
NM_153335	STRADA	STRADA
NM_052834	WDR7	WDR7
NM_001083962	TCF4	TCF4
NM_152240	ZMAT3	ZMAT3
NM_025213	SPTBN4	SPTBN4
NR_036159	MIR3191	MIR3191
NM_153332	ERI1	ERI1
NM_004554	NFATC4	NFATC4
NM_006732	FOSB	FOSB
NM_001204118	CLEC17A	CLEC17A
NM_001033026	TMEM259	TMEM259
NM_001034116	EIF2B4	EIF2B4
NR_027447	MAN1B1-AS1	null
NM_139276	STAT3	STAT3
NR_027449	TBC1D15	TBC1D15
NM_001197301	DKKL1	DKKL1
NM_001197302	DKKL1	DKKL1
NM_013269	CLEC2D	CLEC2D
NM_001168331	NDUFB4	NDUFB4
NM_015203	RPRD2	RPRD2
NM_015446	AHCTF1	AHCTF1
NM_212481	ARID5A	ARID5A
NM_017867	C4orf27	C4orf27
NM_018717	MAML3	MAML3
NM_001252406	ZBTB7B	ZBTB7B
NR_038322	MAP3K13	MAP3K13
NM_004786	TXNL1	TXNL1
NM_001044393	MUC1	MUC1
NM_013264	DDX25	DDX25
NM_001044392	MUC1	MUC1
NM_001044391	MUC1	MUC1
NM_001044390	MUC1	MUC1
NM_004547	NDUFB4	NDUFB4
NM_001017368	RFFL	RFFL
NM_153329	ALDH16A1	ALDH16A1
NM_001198862	TMEM206	TMEM206
NM_001280	CIRBP	CIRBP
NM_001288803	FPGS	FPGS
NM_001288802	NFATC4	NFATC4
NM_001281	TBCB	TBCB
NM_014347	ZNF324	ZNF324
NM_015675	GADD45B	GADD45B
NM_001135664	RAB29	null
NM_031901	MRPS21	MRPS21
NM_001135662	RAB29	null
NM_001007565	TFG	TFG
NM_001135663	RAB29	null
NM_178815	ARL5B	ARL5B
NM_002795	PSMB3	PSMB3
NM_014781	RB1CC1	RB1CC1
NM_177967	UBAC2	UBAC2
NM_001033046	C17orf62	C17orf62
NM_001292037	ACPP	ACPP
NM_004737	LARGE	LARGE
NM_138363	CEP95	CEP95
NR_002963	SNORA24	SNORA24
NR_104194	PSMB3	PSMB3
NR_049810	MIR5087	null
NM_001197320	MCL1	MCL1
NR_104195	PSMB3	PSMB3
NR_120664	LOC101926941	null
NM_024116	TAF1D	TAF1D
NM_001303268	POLR2B	POLR2B
NM_194071	CREB3L2	CREB3L2
NM_001304351	ADAM28	ADAM28
NM_001267060	SNX17	SNX17
NM_001267061	SNX17	SNX17
NR_132647	AIFM1	AIFM1
NM_001292048	RAB5A	RAB5A
NM_152899	IL4I1	IL4I1
NM_152416	NDUFAF6	NDUFAF6
NM_001197318	CLEC2D	CLEC2D
NM_001197319	CLEC2D	CLEC2D
NR_120435	WWOX	WWOX
NR_120436	WWOX	WWOX
NM_001303269	POLR2B	POLR2B
NM_001007544	C1orf186	C1orf186
NM_001197317	CLEC2D	CLEC2D
NM_001199978	PLSCR2	PLSCR2
NM_001009	RPS5	RPS5
NM_024569	MPZL1	MPZL1
NM_207005	USF1	USF1
NM_003422	MZF1	MZF1
NM_175767	IL6ST	IL6ST
NM_003664	AP3B1	AP3B1
NM_033280	SEC11C	SEC11C
NM_001039841	ARHGAP11B	ARHGAP11B
NM_001488	TADA2A	TADA2A
NM_006937	SUMO2	SUMO2
NM_004514	FOXK2	FOXK2
NR_026703	VTRNA1-1	VTRNA1-1
NR_026945	LINC01366	null
NR_026712	RPL13AP5	RPL13AP5
NR_110845	LOC101928674	null
NR_110846	LOC101928674	null
NM_003670	BHLHE40	BHLHE40
NR_120408	NUBPL	NUBPL
NR_110847	LOC101928674	null
NM_004520	KIF2A	KIF2A
NM_015889	MED15	MED15
NM_001025205	AP2M1	AP2M1
NM_023008	KRI1	KRI1
NM_004501	HNRNPU	HNRNPU
NM_001270491	RPL13A	RPL13A
NM_033054	MYO1G	MYO1G
NM_001242804	LOC100505549	null
NM_001166103	SPINT2	SPINT2
NM_001166105	TADA2A	TADA2A
NM_198889	ANKRD17	ANKRD17
NM_021074	NDUFV2	NDUFV2
NM_001135863	METTL20	METTL20
NM_015636	EIF2B4	EIF2B4
NM_001267033	MZF1	MZF1
NR_036531	UBAC2-AS1	UBAC2-AS1
NM_001270442	RTBDN	RTBDN
NM_174894	TRAPPC5	TRAPPC5
NM_020185	DUSP22	DUSP22
NM_001040619	ATF3	ATF3
NR_036532	UBAC2-AS1	UBAC2-AS1
NR_026728	EDEM2	EDEM2
NM_152868	KCNJ4	KCNJ4
NR_024546	TXNL1	TXNL1
NM_173569	UBN2	UBN2
NM_001270441	RTBDN	RTBDN
NR_026968	RPL34-AS1	RPL34-AS1
NM_001270440	RTBDN	RTBDN
NR_104394	TAF1	TAF1
NR_046341	USP3	USP3
NR_104395	TAF1	TAF1
NR_046342	USP3	USP3
NM_014975	MAST1	MAST1
NR_047676	TARS	TARS
NM_033018	CDK16	CDK16
NR_104390	TAF1	TAF1
NR_104391	TAF1	TAF1
NR_047678	TARS	TARS
NR_104392	TAF1	TAF1
NR_047677	TARS	TARS
NR_104393	TAF1	TAF1
NM_022371	TOR3A	TOR3A
NR_037858	NIFK-AS1	NIFK-AS1
NR_037857	NIFK-AS1	NIFK-AS1
NR_037856	NIFK-AS1	NIFK-AS1
NM_012319	SLC39A6	SLC39A6
NM_001130142	VWA5A	VWA5A
NM_024556	FAM118B	FAM118B
NM_001006656	ZNF473	ZNF473
NM_001271769	AP3B1	AP3B1
NM_020198	CCDC47	CCDC47
NM_172002	HSCB	HSCB
NM_001292008	SSR1	SSR1
NM_002983	CCL3	CCL3
NM_001164144	CHAMP1	CHAMP1
NM_001164145	CHAMP1	CHAMP1
NM_002502	NFKB2	NFKB2
NM_000327	ROM1	ROM1
NM_001197115	GCLC	GCLC
NR_036516	C17orf62	C17orf62
NR_036517	C17orf62	C17orf62
NR_036514	C17orf62	C17orf62
NR_111929	FAM228B	FAM228B
NR_105014	SCAMP1-AS1	null
NR_036518	C17orf62	C17orf62
NR_036519	C17orf62	C17orf62
NM_152640	DCP1B	DCP1B
NM_000117	EMD	EMD
NM_004719	SCAF11	SCAF11
NM_001143679	GSTK1	GSTK1
NR_034137	ZBED5-AS1	ZBED5-AS1
NR_077060	SDHD	SDHD
NM_004951	GPR183	GPR183
NM_173544	FAM129C	FAM129C
NM_001687	ATP5D	ATP5D
NM_173548	ZNF584	ZNF584
NM_001039649	ZMYM5	ZMYM5
NM_033240	PML	PML
NM_003626	PPFIA1	PPFIA1
NM_004957	FPGS	FPGS
NM_176816	CCDC125	CCDC125
NM_016938	EFEMP2	EFEMP2
NM_198839	ACACA	ACACA
NR_106795	MIR6737	null
NM_033238	PML	PML
NR_049833	MIR3680-2	MIR3680-2
NR_047654	KANSL3	KANSL3
NR_047653	KANSL3	KANSL3
NM_001034194	EXOSC9	EXOSC9
NM_198834	ACACA	ACACA
NR_047656	KANSL3	KANSL3
NM_003870	IQGAP1	IQGAP1
NR_047655	KANSL3	KANSL3
NM_015840	ADAR	ADAR
NM_015841	ADAR	ADAR
NM_033239	PML	PML
NM_001267059	SNX17	SNX17
NM_015603	CCDC9	CCDC9
NM_001002032	HN1	HN1
NM_207294	MBNL1	MBNL1
NM_001002033	HN1	HN1
NM_022115	PRDM15	PRDM15
NM_207295	MBNL1	MBNL1
NM_207296	MBNL1	MBNL1
NM_207297	MBNL1	MBNL1
NM_020175	DUS3L	DUS3L
NM_207293	MBNL1	MBNL1
NM_174887	IFT20	IFT20
NR_047658	KANSL3	KANSL3
NR_047657	KANSL3	KANSL3
NM_001674	ATF3	ATF3
NM_004941	DHX8	DHX8
NM_001143681	GSTK1	GSTK1
NM_002525	NRD1	NRD1
NM_033250	PML	PML
NM_000107	DDB2	DDB2
NM_033244	PML	PML
NM_001300815	CIRBP	CIRBP
NM_033249	PML	PML
NM_014501	UBE2S	UBE2S
NM_001143680	GSTK1	GSTK1
NM_033247	PML	PML
NM_001039650	ZMYM5	ZMYM5
NM_033246	PML	PML
NM_001190981	IL6ST	IL6ST
NM_015832	MBD2	MBD2
NR_104387	TAF1	TAF1
NR_104388	TAF1	TAF1
NM_012328	DNAJB9	DNAJB9
NR_104389	TAF1	TAF1
NM_014748	SNX17	SNX17
NM_003927	MBD2	MBD2
NM_024625	ZC3HAV1	ZC3HAV1
NM_001185059	ZCCHC6	ZCCHC6
NM_024624	SMC6	SMC6
NM_003929	RAB29	null
NM_001243027	AKT2	AKT2
NM_001243028	AKT2	AKT2
NR_045721	MAN1B1	MAN1B1
NM_001981	EPS15	EPS15
NR_045724	CLTB	CLTB
NM_024627	C22orf29	C22orf29
NM_024629	CENPU	CENPU
NM_001987	ETV6	ETV6
NM_001142684	ZMYM5	ZMYM5
NM_173529	C18orf54	C18orf54
NM_007056	CLASRP	CLASRP
NM_007055	POLR3A	POLR3A
NM_001040424	PRDM15	PRDM15
NM_001042600	MAP4K1	MAP4K1
NM_001271961	SLC39A1	SLC39A1
NM_021127	PMAIP1	PMAIP1
NM_000400	ERCC2	ERCC2
NM_024635	NAA35	NAA35
NM_018179	ATF7IP	ATF7IP
NM_000882	IL12A	IL12A
NM_019027	RBM47	RBM47
NM_002823	PTMA	PTMA
NM_001017980	VMA21	VMA21
NR_132372	STT3A-AS1	STT3A-AS1
NM_001271959	SLC39A1	SLC39A1
NM_001130475	THAP5	THAP5
NM_001271957	SLC39A1	SLC39A1
NM_001271958	SLC39A1	SLC39A1
NR_028383	TIMM8B	TIMM8B
NM_007040	HNRNPUL1	HNRNPUL1
NR_027052	THAP7-AS1	THAP7-AS1
NR_027051	THAP7-AS1	THAP7-AS1
NM_001143999	SEC14L1	SEC14L1
NM_001143998	SEC14L1	SEC14L1
NM_001185074	ZCCHC6	ZCCHC6
NM_001171904	VPRBP	VPRBP
NM_173500	TTBK2	TTBK2
NM_145074	HTRA2	HTRA2
NM_024607	PPP1R3B	PPP1R3B
NM_024848	MORN1	MORN1
NR_073178	LOC100996291	null
NM_001040200	CLDND1	CLDND1
NM_001290229	SCAMP1	SCAMP1
NM_145068	TRPV3	TRPV3
NR_033995	LOC389247	null
NM_001002243	AFTPH	AFTPH
NM_021102	SPINT2	SPINT2
NM_001271985	PUS3	PUS3
NM_002605	PDE8A	PDE8A
NR_040027	ZNF790-AS1	null
NM_001122607	RUNX1	RUNX1
NR_040028	ZNF790-AS1	null
NR_103802	EBPL	EBPL
NR_103803	EBPL	EBPL
NM_173510	CCDC117	CCDC117
NM_001164440	ANKRD33B	ANKRD33B
NM_024618	NLRX1	NLRX1
NM_024617	ZCCHC6	ZCCHC6
NM_138793	CANT1	CANT1
NR_108024	LINC01366	null
NM_001098615	PUS7L	PUS7L
NR_108025	LINC01366	null
NM_015917	GSTK1	GSTK1
NM_001098614	PUS7L	PUS7L
NM_001004419	CLEC2D	CLEC2D
NM_001291328	FAM228B	FAM228B
NR_045720	MAN1B1	MAN1B1
NR_040030	CFLAR-AS1	CFLAR-AS1
NM_007062	PWP1	PWP1
NM_001142405	PRELID3A	null
NM_001144827	RPUSD4	RPUSD4
NM_018142	INTS10	INTS10
NM_001243227	TCF4	TCF4
NM_001243228	TCF4	TCF4
NM_145253	UBALD1	UBALD1
NR_045768	ATF2	ATF2
NR_045769	ATF2	ATF2
NM_001127496	SPRY4	SPRY4
NM_001201429	CABIN1	CABIN1
NR_131012	NEAT1	NEAT1
NR_045770	ATF2	ATF2
NR_045771	ATF2	ATF2
NR_045772	ATF2	ATF2
NM_001311198	AP2M1	AP2M1
NR_045773	ATF2	ATF2
NR_045774	ATF2	ATF2
NM_001130420	SMARCC2	SMARCC2
NM_001114171	FOSB	FOSB
NM_001005735	CHEK2	CHEK2
NM_001098200	GPR18	GPR18
NM_001243232	TCF4	TCF4
NM_001307941	SEC11C	SEC11C
NM_020235	BBX	BBX
NM_001115016	KANSL3	KANSL3
NM_001281748	SIK3	SIK3
NM_001281749	SIK3	SIK3
NM_001276373	USF1	USF1
NM_001130678	EIF4E	EIF4E
NM_006399	BATF	BATF
NM_001003787	STRADA	STRADA
NM_032217	ANKRD17	ANKRD17
NM_001003788	STRADA	STRADA
NM_001003786	STRADA	STRADA
NM_001243230	TCF4	TCF4
NM_000875	IGF1R	IGF1R
NM_021777	ADAM28	ADAM28
NM_020205	OTUD7B	OTUD7B
NM_001199281	CABIN1	CABIN1
NM_001278346	PHYKPL	PHYKPL
NM_007033	RER1	RER1
NR_109784	CLEC17A	CLEC17A
NR_109785	CLEC17A	CLEC17A
NM_001098426	SMARCD2	SMARCD2
NM_032664	FUT10	FUT10
NR_030281	MIR92B	MIR92B
NM_001304453	ZNF446	ZNF446
NM_001716	CXCR5	CXCR5
NM_001286184	SLC25A44	SLC25A44
NM_181575	AUP1	AUP1
NM_001243259	HINFP	HINFP
NM_001165970	STRADA	STRADA
NR_045515	ZBTB7B	ZBTB7B
NM_007021	C10orf10	C10orf10
NM_001130415	APOLD1	APOLD1
NM_001114182	IRAK4	IRAK4
NM_001130410	ACAA1	ACAA1
NM_032436	CHAMP1	CHAMP1
NM_020423	SCYL3	SCYL3
NM_001286151	BPNT1	BPNT1
NM_001165969	STRADA	STRADA
NM_001286150	BPNT1	BPNT1
NM_001204294	MUC1	MUC1
NM_001130867	ERCC2	ERCC2
NM_001204295	MUC1	MUC1
NM_005033	EXOSC9	EXOSC9
NM_001204296	MUC1	MUC1
NM_001204297	MUC1	MUC1
NR_002166	TRAPPC2B	null
NM_018337	ZNF444	ZNF444
NM_001130862	RAD51AP1	RAD51AP1
NM_001204290	MUC1	MUC1
NM_001204291	MUC1	MUC1
NM_001204292	MUC1	MUC1
NM_001204293	MUC1	MUC1
NM_001220771	IKZF1	IKZF1
NM_001220770	IKZF1	IKZF1
NM_016154	RAB4B	RAB4B
NM_023942	LRRC61	LRRC61
NM_001291997	WWOX	WWOX
NM_001308393	EIF3K	EIF3K
NM_138923	TAF1	TAF1
NM_001206484	ATF3	ATF3
NR_024187	SUZ12P1	null
NM_206818	OSCAR	OSCAR
NM_001206488	ATF3	ATF3
NM_003089	SNRNP70	SNRNP70
NR_003020	SNORA78	null
NM_001287498	SLC37A3	SLC37A3
NR_126534	ZCCHC2	ZCCHC2
NM_018121	SLF2	null
NM_016185	HN1	HN1
NR_110170	FPGS	FPGS
NM_001220768	IKZF1	IKZF1
NM_001220767	IKZF1	IKZF1
NM_015092	SMG1	SMG1
NM_001145098	SKIL	SKIL
NM_001291959	ING2	ING2
NM_001256763	FAM49B	FAM49B
NM_001130847	AIFM1	AIFM1
NM_001042461	TRAPPC5	TRAPPC5
NM_001042462	TRAPPC5	TRAPPC5
NM_006145	DNAJB1	DNAJB1
NM_005292	GPR18	GPR18
NM_001302623	DHX8	DHX8
NM_182625	GEN1	GEN1
NM_020894	UVSSA	UVSSA
NM_001301782	LENG9	LENG9
NM_001164603	ASXL1	ASXL1
NM_015088	TNRC6B	TNRC6B
NM_020657	ZNF304	ZNF304
NM_016172	UBAC1	UBAC1
NM_001204285	MUC1	MUC1
NM_001204286	MUC1	MUC1
NM_001204287	MUC1	MUC1
NM_006136	CAPZA2	CAPZA2
NM_001204288	MUC1	MUC1
NM_001204289	MUC1	MUC1
NR_030630	MIR933	MIR933
NM_001146191	MPZL1	MPZL1
NR_126511	AUP1	AUP1
NR_126510	AUP1	AUP1
NM_001286149	BPNT1	BPNT1
NM_031307	PUS3	PUS3
NM_001242361	NRD1	NRD1
NM_001304811	C12orf4	C12orf4
NM_178130	NME9	NME9
NM_001136123	SLF2	null
NM_016123	IRAK4	IRAK4
NM_001308189	CPEB4	CPEB4
NM_001252334	SH2D3C	SH2D3C
NM_001145078	ZNF805	ZNF805
NM_001308191	CPEB4	CPEB4
NM_170600	SH2D3C	SH2D3C
NM_004143	CITED1	CITED1
NM_003299	HSP90B1	HSP90B1
NM_001256702	USP3	USP3
NR_033934	MRPL45P2	MRPL45P2
NM_032606	CAPS2	CAPS2
NM_021960	MCL1	MCL1
NM_182603	ANKRD42	ANKRD42
NM_001136134	RPL28	RPL28
NM_133439	TADA2A	TADA2A
NM_015021	ZNF292	ZNF292
NM_001134194	ACPP	ACPP
NM_153265	EML3	EML3
NM_003039	SLC2A5	SLC2A5
NM_021729	VPS11	VPS11
NM_006788	RALBP1	RALBP1
NM_003286	TOP1	TOP1
NM_002198	IRF1	IRF1
NM_006553	PRELID3A	null
NM_002199	IRF2	IRF2
NM_001136137	RPL28	RPL28
NM_001136136	RPL28	RPL28
NM_001136135	RPL28	RPL28
NM_019895	CLDND1	CLDND1
NM_001242314	MAP3K13	MAP3K13
NM_001278504	STT3A	STT3A
NM_001242317	MAP3K13	MAP3K13
NM_005489	SH2D3C	SH2D3C
NM_001278503	STT3A	STT3A
NM_021933	MIIP	MIIP
NM_006341	MAD2L2	MAD2L2
NM_004162	RAB5A	RAB5A
NM_001291918	TADA2A	TADA2A
NM_003075	SMARCC2	SMARCC2
NM_003074	SMARCC1	SMARCC1
NM_030882	APOL2	APOL2
NR_102755	FLJ31104	null
NM_199001	CYSRT1	null
NM_015282	CLASP1	CLASP1
NM_016373	WWOX	WWOX
NM_015285	WDR7	WDR7
NM_133459	CCBE1	CCBE1
NM_005481	MED16	MED16
NM_001002836	ZNF787	ZNF787
NM_004396	DDX5	DDX5
NM_017458	MVP	MVP
NM_017457	CYTH2	CYTH2
NR_027271	CIRBP-AS1	CIRBP-AS1

## Sheet: c. H3K4me3 assoc. transcripts
Transcript ID	Gene ID	Gene Name
NR_033184	ZNF678	ZNF678
NR_033187	PIN4	PIN4
NR_033186	C1orf220	C1orf220
NM_001286790	CNOT6L	CNOT6L
NR_033181	SYAP1	SYAP1
NR_033183	MIB2	MIB2
NM_001286799	NTMT1	NTMT1
NM_001286793	SPATA13	SPATA13
NM_001286794	SPATA13	SPATA13
NM_001286798	NTMT1	NTMT1
NM_001286795	SPATA13	SPATA13
NR_033179	TMEM150A	TMEM150A
NM_001130912	SUGT1	SUGT1
NM_001130913	ZNF720	ZNF720
NR_104000	PAX5	PAX5
NM_001130914	BTG3	BTG3
NM_013398	ZNF224	ZNF224
NM_001130910	CCRL2	CCRL2
NR_104006	GFM2	GFM2
NR_045180	SPG20-AS1	null
NR_104009	ZNHIT3	ZNHIT3
NR_045181	SPG20-AS1	null
NR_104005	NUDT4P2	null
NM_052998	AZIN2	null
NM_052990	IFT122	IFT122
NM_001286772	TBC1D13	TBC1D13
NM_001286770	ZNF34	ZNF34
NM_001286775	TEX30	TEX30
NM_001286776	TEX30	TEX30
NM_001286773	OCIAD2	OCIAD2
NM_001286774	OCIAD2	OCIAD2
NR_033196	ZFAND1	ZFAND1
NR_033195	ZFAND1	ZFAND1
NM_052989	IFT122	IFT122
NM_052988	CDK10	CDK10
NM_052987	CDK10	CDK10
NM_052985	IFT122	IFT122
NR_033192	CCDC59	CCDC59
NR_033194	ZFAND1	ZFAND1
NR_033193	ZFAND1	ZFAND1
NM_001129900	KRBOX4	KRBOX4
NM_001286782	PCMTD1	PCMTD1
NM_001286783	PCMTD1	PCMTD1
NM_001286780	ANTXR2	ANTXR2
NM_001286781	ANTXR2	ANTXR2
NM_001286787	LETM2	LETM2
NM_052978	TRIM9	TRIM9
NM_001272103	HERPUD1	HERPUD1
NM_052972	LRG1	LRG1
NM_013375	ABT1	ABT1
NM_001386	DPYSL2	DPYSL2
NM_013374	PDCD6IP	PDCD6IP
NM_001388	DRG2	DRG2
NM_013373	ZDHHC8	ZDHHC8
NM_013372	GREM1	GREM1
NM_001272102	CLCN5	CLCN5
NM_001286755	SYNPO2	SYNPO2
NM_001286756	ANAPC4	ANAPC4
NM_013368	SERTAD3	SERTAD3
NM_001393	ECM2	ECM2
NM_013367	ANAPC4	ANAPC4
NM_001394	DUSP4	DUSP4
NM_013366	ANAPC2	ANAPC2
NM_001395	DUSP9	DUSP9
NM_013365	GGA1	GGA1
NM_001286754	SYNPO2	SYNPO2
NM_001286751	MRPS27	MRPS27
NM_001286752	SETD4	SETD4
NM_001007468	SMARCB1	SMARCB1
NM_052969	RPL39L	RPL39L
NM_052968	APOA5	APOA5
NM_001007469	HCST	HCST
NM_052966	FAM129A	FAM129A
NM_052965	TSEN15	TSEN15
NM_052963	TOP1MT	TOP1MT
NM_001375	DNASE2	DNASE2
NM_001376	DYNC1H1	DYNC1H1
NM_001377	DYNC2H1	DYNC2H1
NM_013362	ZNF225	ZNF225
NM_001378	DYNC1I2	DYNC1I2
NM_001379	DNMT1	DNMT1
NM_013360	ZNF222	ZNF222
NM_001286768	USP46	USP46
NM_001286769	ZNF34	ZNF34
NM_001286766	KIAA0226L	KIAA0226L
NM_013359	ZNF221	ZNF221
NM_001381	DOK1	DOK1
NM_001286767	USP46	USP46
NM_001382	DPAGT1	DPAGT1
NM_013357	PURG	PURG
NM_001383	DPH1	DPH1
NM_001384	DPH2	DPH2
NM_013355	PKN3	PKN3
NM_013354	CNOT7	CNOT7
NM_001286760	CERCAM	CERCAM
NM_001286761	KIAA0226L	KIAA0226L
NM_001286764	KIAA0226L	KIAA0226L
NM_001007464	RWDD1	RWDD1
NM_001286765	KIAA0226L	KIAA0226L
NM_001286762	KIAA0226L	KIAA0226L
NM_001286763	KIAA0226L	KIAA0226L
NM_001007467	SFI1	SFI1
NM_052951	DNTTIP1	DNTTIP1
NM_052950	WDFY2	WDFY2
NM_013397	PRICKLE4	PRICKLE4
NM_013396	USP25	USP25
NM_013393	FTSJ2	FTSJ2
NM_013392	NRBP1	NRBP1
NM_013390	TMEM2	TMEM2
NM_001286734	CENPE	CENPE
NM_001286739	UBL7	UBL7
NM_013388	PREB	PREB
NM_013387	UQCR10	UQCR10
NM_001286730	SLC44A1	SLC44A1
NM_052945	TNFRSF13C	TNFRSF13C
NM_001306079	CAD	CAD
NM_052941	GBP4	GBP4
NM_001306077	ADI1	ADI1
NM_052940	LRRC42	LRRC42
NM_001397	ECE1	ECE1
NM_013386	SLC25A24	SLC25A24
NM_001306075	SLBP	SLBP
NM_001306076	CCDC18	CCDC18
NM_001398	ECH1	ECH1
NM_013385	CYTH4	CYTH4
NM_001306074	SLBP	SLBP
NM_013382	POMT2	POMT2
NM_001306070	MBNL2	MBNL2
NM_001286746	BORA	BORA
NM_001286747	BORA	BORA
NM_001286745	OTUD6B	OTUD6B
NM_013379	DPP7	DPP7
NM_001286748	MRPS27	MRPS27
NM_013376	SERTAD1	SERTAD1
NM_001286749	TBCCD1	TBCCD1
NM_001286742	UBL7	UBL7
NM_001286740	UBL7	UBL7
NM_001286741	UBL7	UBL7
NM_052948	ARHGAP33	ARHGAP33
NM_052936	ATG4A	ATG4A
NM_052935	NT5C3B	NT5C3B
NM_052932	TMEM123	TMEM123
NM_013330	NME7	NME7
NM_001343	DAB2	DAB2
NM_001344	DAD1	DAD1
NM_001345	DGKA	DGKA
NM_001286709	GTF3C5	GTF3C5
NM_001346	DGKG	DGKG
NM_001347	DGKQ	DGKQ
NM_001348	DAPK3	DAPK3
NM_001349	DARS	DARS
NM_013328	PYCR2	PYCR2
NM_013327	PARVB	PARVB
NM_013326	C18orf8	C18orf8
NM_001286711	ACSL1	ACSL1
NM_013325	ATG4B	ATG4B
NM_013324	CISH	CISH
NM_001286717	AGTPBP1	AGTPBP1
NM_013323	SNX11	SNX11
NM_001350	DAXX	DAXX
NM_013322	SNX10	SNX10
NM_001286715	AGTPBP1	AGTPBP1
NM_001352	DBP	DBP
NM_013321	SNX8	SNX8
NM_015983	UBE2D4	UBE2D4
NM_015984	UCHL5	UCHL5
NM_015986	CRLF3	CRLF3
NM_015987	HEBP1	HEBP1
NM_052939	FCRL3	FCRL3
NM_052938	FCRL1	FCRL1
NM_015989	CSAD	CSAD
NM_013329	PAXBP1	PAXBP1
NM_052937	PCMTD1	PCMTD1
NM_052925	LENG8	LENG8
NM_052924	RHPN1	RHPN1
NM_052923	ZBED9	null
NM_052920	KLHL29	KLHL29
NM_015982	YBX2	YBX2
NM_013320	HCFC2	HCFC2
NM_003993	CLK2	CLK2
NM_001081491	NXF1	NXF1
NM_001286719	RMDN1	RMDN1
NM_001333	CTSV	CTSV
NM_001334	CTSO	CTSO
NM_003995	NPR2	NPR2
NM_003998	NFKB1	NFKB1
NM_001336	CTSZ	CTSZ
NM_001337	CX3CR1	CX3CR1
NM_001338	CXADR	CXADR
NR_104086	RNVU1-19	RNVU1-19
NM_001286724	FAM120A	FAM120A
NM_013316	CNOT4	CNOT4
NM_001286722	FAM120A	FAM120A
NM_013314	BLNK	BLNK
NR_104089	DOC2A	DOC2A
NM_001286723	FAM120A	FAM120A
NM_013313	YPEL1	YPEL1
NM_013312	HOOK2	HOOK2
NR_045104	VWA9	VWA9
NM_015972	POLR1D	POLR1D
NM_015974	CRYL1	CRYL1
NM_015975	TAF9B	TAF9B
NM_001286721	ANKRD10	ANKRD10
NM_052928	SMYD4	SMYD4
NM_013319	UBIAD1	UBIAD1
NM_052927	PWWP2A	PWWP2A
NM_015979	MED23	MED23
NM_052911	ESCO1	ESCO1
NR_033125	ALG13	ALG13
NM_001364	DLG2	DLG2
NM_001365	DLG4	DLG4
NM_001081461	JMJD6	JMJD6
NM_013352	DSE	DSE
NM_013349	NENF	NENF
NR_104054	NCAPG2	NCAPG2
NM_013346	SNX12	SNX12
NR_104050	CCDC84	CCDC84
NM_013345	GPR132	GPR132
NM_001373	DNAH14	DNAH14
NR_104051	CCDC84	CCDC84
NR_104059	LINC00397	LINC00397
NM_052903	TUBGCP5	TUBGCP5
NM_052902	STK11IP	STK11IP
NM_052900	CSMD3	CSMD3
NM_013342	TFPT	TFPT
NM_013341	OLA1	OLA1
NM_001356	DDX3X	DDX3X
NM_001357	DHX9	DHX9
NM_001358	DHX15	DHX15
NM_001359	DECR1	DECR1
NM_013339	ALG6	ALG6
NR_104064	SMIM2-AS1	SMIM2-AS1
NM_001286702	ARMC1	ARMC1
NM_013338	ALG5	ALG5
NM_001286703	UFM1	UFM1
NM_013337	TIMM22	TIMM22
NM_001286700	RCL1	RCL1
NM_013336	SEC61A1	SEC61A1
NM_001360	DHCR7	DHCR7
NM_001164280	SLC37A4	SLC37A4
NM_001286706	UFM1	UFM1
NM_013335	GMPPA	GMPPA
NM_001361	DHODH	DHODH
NM_013334	GMPPB	GMPPB
NM_001164281	TRAF3IP2	TRAF3IP2
NM_001286707	RMDN1	RMDN1
NM_001286704	UFM1	UFM1
NM_013333	EPN1	EPN1
NM_001286705	UFM1	UFM1
NM_013332	HILPDA	HILPDA
NM_001363	DKC1	DKC1
NM_015994	ATP6V1D	ATP6V1D
NM_015995	KLF13	KLF13
NM_015997	RRNAD1	RRNAD1
NM_015999	ADIPOR1	ADIPOR1
NM_052905	FMNL2	FMNL2
NM_052904	KLHL32	KLHL32
NM_003969	UBE2M	UBE2M
NM_001307	CLDN7	CLDN7
NM_003968	UBA3	UBA3
NR_033142	NDC1	NDC1
NM_001164273	MGA	MGA
NR_045128	TXLNGY	null
NM_001300	KLF6	KLF6
NR_045129	TXLNGY	null
NM_001164276	ZNF44	ZNF44
NM_001164277	SLC37A4	SLC37A4
NM_003965	CCRL2	CCRL2
NM_001164278	SLC37A4	SLC37A4
NM_001303	COX10	COX10
NM_001164279	SLC37A4	SLC37A4
NM_001304	CPD	CPD
NR_104031	MEF2C-AS1	MEF2C-AS1
NR_104032	DYNLRB1	DYNLRB1
NM_015948	SLC35B3	SLC35B3
NR_104033	GNRHR2	GNRHR2
NM_015949	GET4	GET4
NR_104034	GNRHR2	GNRHR2
NM_001164270	RAD51	RAD51
NR_104030	DGUOK-AS1	DGUOK-AS1
NM_015941	ATP6V1H	ATP6V1H
NM_015942	MTERF3	null
NR_104035	CERS5	CERS5
NM_015944	AMDHD2	AMDHD2
NR_104036	UBE2C	UBE2C
NR_104037	UBE2C	UBE2C
NM_015945	SLC35C2	SLC35C2
NR_104038	INO80	INO80
NM_015946	PELO	PELO
NM_003958	RNF8	RNF8
NM_003957	BRSK2	BRSK2
NM_003959	HIP1R	HIP1R
NM_003952	RPS6KB2	RPS6KB2
NM_001164266	LTBP3	LTBP3
NM_003954	MAP3K14	MAP3K14
NM_003953	MPZL1	MPZL1
NM_001164267	WDR46	WDR46
NM_003956	CH25H	CH25H
NM_001164269	RAD51	RAD51
NM_003955	SOCS3	SOCS3
NR_104042	CNEP1R1	CNEP1R1
NR_104043	CNEP1R1	CNEP1R1
NM_015937	PIGT	PIGT
NM_015938	NMD3	NMD3
NR_104045	MT1IP	null
NM_015939	TRMT6	TRMT6
NR_045147	ITGB3BP	ITGB3BP
NR_104040	SERGEF	SERGEF
NR_104041	SERGEF	SERGEF
NM_015932	POMP	POMP
NR_104046	MT1IP	null
NM_015933	TMA7	TMA7
NM_015934	NOP58	NOP58
NM_015935	METTL13	METTL13
NR_104049	CCDC84	CCDC84
NM_001328	CTBP1	CTBP1
NM_015971	MRPS7	MRPS7
NR_045105	VWA9	VWA9
NM_003983	SLC7A6	SLC7A6
NM_001320	CSNK2B	CSNK2B
NM_001321	CSRP2	CSRP2
NR_045106	VWA9	VWA9
NM_003987	PAX2	PAX2
NM_001324	CSTF1	CSTF1
NM_001325	CSTF2	CSTF2
NM_003989	PAX2	PAX2
NM_001326	CSTF3	CSTF3
NM_001164257	PRR29	null
NM_003988	PAX2	PAX2
NM_013306	SNX15	SNX15
NM_015969	MRPS17	MRPS17
NR_104010	ZNHIT3	ZNHIT3
NM_013304	ZDHHC1	ZDHHC1
NR_104011	ZNHIT3	ZNHIT3
NM_003990	PAX2	PAX2
NM_013302	EEF2K	EEF2K
NM_013301	CCDC106	CCDC106
NM_013300	FAM216A	FAM216A
NM_001330	CTF1	CTF1
NM_015962	FCF1	FCF1
NM_015963	THAP4	THAP4
NM_015965	NDUFA13	NDUFA13
NR_104014	LINC01138	LINC01138
NM_013309	SLC30A4	SLC30A4
NM_015966	ERGIC3	ERGIC3
NM_015967	PTPN22	PTPN22
NR_104015	TMED1	TMED1
NM_013308	GPR171	GPR171
NM_001318	CSHL1	CSHL1
NM_001319	CSNK1G2	CSNK1G2
NM_015960	CUTC	CUTC
NM_003972	BTAF1	BTAF1
NR_045116	C5orf56	C5orf56
NM_001310	CREBL2	CREBL2
NM_003971	SPAG9	SPAG9
NR_045118	KCNIP2-AS1	KCNIP2-AS1
NM_001311	CRIP1	CRIP1
NM_001312	CRIP2	CRIP2
NM_003973	RPL14	RPL14
NM_003975	SH2D2A	SH2D2A
NM_001164245	C1orf27	C1orf27
NM_001164246	C1orf27	C1orf27
NM_003978	PSTPIP1	PSTPIP1
NM_001315	MAPK14	MAPK14
NM_003977	AIP	AIP
NM_001316	CSE1L	CSE1L
NM_015958	DPH5	DPH5
NR_104020	FASTKD1	FASTKD1
NM_015959	TMX2	TMX2
NM_003981	PRC1	PRC1
NM_003980	MAP7	MAP7
NR_045126	RAET1E-AS1	RAET1E-AS1
NR_033149	TMEM135	TMEM135
NM_015950	MRPL2	MRPL2
NR_104029	DGUOK-AS1	DGUOK-AS1
NM_015952	RWDD1	RWDD1
NM_015953	NOSIP	NOSIP
NM_015954	DERA	DERA
NR_104024	ATG4D	ATG4D
NR_104025	ATG4D	ATG4D
NM_015955	MEMO1	MEMO1
NM_015956	MRPL4	MRPL4
NR_104026	FBXO17	FBXO17
NM_015957	APIP	APIP
NR_104027	SMARCA5-AS1	SMARCA5-AS1
NM_145177	DHRSX	DHRSX
NM_145176	SLC2A12	SLC2A12
NM_145172	WDR63	WDR63
NM_001164356	THAP4	THAP4
NM_145170	CFAP70	null
NM_145169	SFT2D1	SFT2D1
NM_145168	SDR42E1	SDR42E1
NM_145167	PIGM	PIGM
NM_145185	MAP2K7	MAP2K7
NM_001164342	ZBTB20	ZBTB20
NM_145182	PYCARD	PYCARD
NM_145178	ATOH7	ATOH7
NM_001408	CELSR2	CELSR2
NM_001127394	TSEN15	TSEN15
NM_145199	LIPT1	LIPT1
NM_001127393	C14orf2	C14orf2
NM_145198	LIPT1	LIPT1
NM_001127396	STXBP2	STXBP2
NM_145197	LIPT1	LIPT1
NM_001400	S1PR1	S1PR1
NM_001127395	METTL21A	METTL21A
NM_001127398	ERLEC1	ERLEC1
NM_001127397	ERLEC1	ERLEC1
NM_001402	EEF1A1	EEF1A1
NM_001404	EEF1G	EEF1G
NM_001127399	YPEL5	YPEL5
NM_001164326	BRD8	BRD8
NM_001164315	ANKRD36	ANKRD36
NM_001164317	FLNB	FLNB
NM_001164318	FLNB	FLNB
NM_001164319	FLNB	FLNB
NM_001127370	CDCA7L	CDCA7L
NM_001127372	ZNF84	ZNF84
NM_001127371	CDCA7L	CDCA7L
NM_001164313	ZBTB24	ZBTB24
NM_001127383	CYBRD1	CYBRD1
NR_033200	LARP4	LARP4
NR_033202	HOXB-AS3	HOXB-AS3
NR_033201	HOXB-AS3	HOXB-AS3
NM_001127350	MED18	MED18
NM_133168	OSCAR	OSCAR
NM_133169	OSCAR	OSCAR
NM_001127358	PHTF2	PHTF2
NM_133171	ELMO2	ELMO2
NM_133172	APBB3	APBB3
NM_133173	APBB3	APBB3
NM_133174	APBB3	APBB3
NM_133177	PTPRU	PTPRU
NM_001127361	RNF19B	RNF19B
NM_145166	ZBTB47	ZBTB47
NM_133178	PTPRU	PTPRU
NM_145165	CHURC1	CHURC1
NM_001127360	PHTF2	PHTF2
NM_001127362	NR2C1	NR2C1
NM_145160	MAP2K5	MAP2K5
NM_001142964	C22orf46	C22orf46
NM_001306089	ZNF236	ZNF236
NM_001306086	RASGRP1	RASGRP1
NM_001306084	CFAP54	null
NM_001306085	ATP9B	ATP9B
NM_001129995	KCTD15	KCTD15
NM_001142961	LPAR5	LPAR5
NM_001129996	ZNF222	ZNF222
NM_001306083	CASP10	CASP10
NM_001306080	LMO7	LMO7
NM_001129993	KIAA1841	KIAA1841
NM_001129994	KCTD15	KCTD15
NM_001306090	EVC	EVC
NM_001272095	STX4	STX4
NM_001272096	STX4	STX4
NM_001306093	ZADH2	ZADH2
NM_001306091	INTS6	INTS6
NM_001306092	EVC	EVC
NM_001272093	C18orf65	null
NM_001130996	HMGCR	HMGCR
NM_001130997	FAM58A	FAM58A
NM_001130991	HYOU1	HYOU1
NM_145111	FAM200A	FAM200A
NM_001130966	TBXAS1	TBXAS1
NM_001130967	ZNF385A	ZNF385A
NM_001130968	ZNF385A	ZNF385A
NM_001130969	NSMF	NSMF
NM_001130963	NEMP1	null
NM_001130964	PLCD1	PLCD1
NM_145102	ZKSCAN5	ZKSCAN5
NM_001130965	SUN1	SUN1
NM_145109	MAP2K3	MAP2K3
NM_147780	CTSB	CTSB
NM_147781	CTSB	CTSB
NM_001142958	FBXO15	FBXO15
NM_147782	CTSB	CTSB
NM_147783	CTSB	CTSB
NM_001127321	CBX5	CBX5
NM_001127320	UBAP2L	UBAP2L
NM_001127323	GRM8	GRM8
NM_001127322	CBX5	CBX5
NM_145119	PJA1	PJA1
NM_145117	NAV2	NAV2
NM_145115	ZSCAN25	ZSCAN25
NM_001127328	ACADM	ACADM
NM_145114	MAX	MAX
NM_145113	MAX	MAX
NM_145112	MAX	MAX
NM_001130970	NSMF	NSMF
NM_001130971	NSMF	NSMF
NM_147777	SNX15	SNX15
NM_001272065	SHISA5	SHISA5
NM_001272068	SHISA5	SHISA5
NM_001272069	ABHD10	ABHD10
NM_001272066	SHISA5	SHISA5
NM_001272067	SHISA5	SHISA5
NM_001272060	RPS6KB1	RPS6KB1
NM_001142931	API5	API5
NM_001142930	API5	API5
NM_001142936	DAGLB	DAGLB
NM_001142935	MXD3	MXD3
NM_001272053	MRFAP1	MRFAP1
NM_001272054	MRFAP1	MRFAP1
NM_001272051	C16orf91	C16orf91
NM_001130957	C1orf101	C1orf101
NM_001130958	FABP6	FABP6
NM_001272050	TK2	TK2
NM_001142928	LRRC61	LRRC61
NM_001286691	MLLT3	MLLT3
NM_001130919	RABL2B	RABL2B
NM_001130915	MAMSTR	MAMSTR
NM_001130916	TGFBR1	TGFBR1
NM_001130917	LILRA2	LILRA2
NM_001130918	TTLL6	TTLL6
NM_001130922	RABL2B	RABL2B
NM_001130923	RABL2B	RABL2B
NM_001130924	TMEM201	TMEM201
NM_001272082	SHISA5	SHISA5
NM_001272083	SHISA5	SHISA5
NM_001130920	RABL2B	RABL2B
NM_001130921	RABL2B	RABL2B
NM_001286698	ZNF79	ZNF79
NM_001286699	RCL1	RCL1
NM_001286696	ZNF79	ZNF79
NM_001286697	ZNF79	ZNF79
NM_001272075	USP10	USP10
NM_001272073	QARS	QARS
NM_001130926	MEF2A	MEF2A
NM_001130927	MEF2A	MEF2A
NM_001130928	MEF2A	MEF2A
NM_001130929	C7orf73	C7orf73
NM_001272071	AP1S2	AP1S2
NR_104109	ATP7A	ATP7A
NR_106770	MIR6515	null
NR_104110	PSMA6	PSMA6
NM_001286678	PRMT2	PRMT2
NR_104116	LINC00877	LINC00877
NM_001286672	AASDH	AASDH
NR_104117	HCG14	HCG14
NM_001286670	AASDH	AASDH
NM_001286671	AASDH	AASDH
NM_001286676	PRMT2	PRMT2
NM_001286677	PRMT2	PRMT2
NM_001306129	FN1	FN1
NR_104114	GAB3	GAB3
NR_033297	CCDC163P	CCDC163P
NM_001083953	THADA	THADA
NR_033296	CCDC163P	CCDC163P
NR_033298	CCDC163P	CCDC163P
NM_001286680	NPM2	NPM2
NM_001272019	EPC1	EPC1
NM_001306132	FN1	FN1
NM_001306130	FN1	FN1
NM_001306131	FN1	FN1
NM_001032363	MINOS1	MINOS1
NM_001272013	ITPRIP	ITPRIP
NR_033290	FAM114A1	FAM114A1
NM_001272011	MOK	MOK
NM_001032367	SPINT1	SPINT1
NR_104121	TMEM185A	TMEM185A
NR_104122	SLC8A3	SLC8A3
NR_106789	MIR6731	null
NR_104128	IDS	IDS
NM_001286681	NPM2	NPM2
NM_001286687	CKAP2	CKAP2
NM_001083946	NDUFAF7	NDUFAF7
NM_001286686	CKAP2	CKAP2
NR_104126	IL21-AS1	IL21-AS1
NM_001306147	SEPT11	SEPT11
NM_001272049	TRAP1	TRAP1
NM_001306145	MTMR1	MTMR1
NM_001306144	MTMR1	MTMR1
NM_001272042	RPS6KB1	RPS6KB1
NM_001032372	ZNF226	ZNF226
NM_001272043	RPS6KB1	RPS6KB1
NM_001032373	ZNF226	ZNF226
NM_001032374	ZNF226	ZNF226
NM_001306140	QDPR	QDPR
NM_001272044	RPS6KB1	RPS6KB1
NM_001286658	TBC1D4	TBC1D4
NM_001286659	TBC1D4	TBC1D4
NM_001286656	DLK2	DLK2
NM_001286657	TMEM68	TMEM68
NR_045277	NACA	NACA
NM_001286655	DLK2	DLK2
NM_001083913	WBP1L	WBP1L
NM_001272039	CDK5RAP2	CDK5RAP2
NM_001306158	RABL2A	RABL2A
NM_001272038	RAB13	RAB13
NM_001306159	RABL2A	RABL2A
NM_001306156	CCT5	CCT5
NM_001306154	CCT5	CCT5
NM_001306155	CCT5	CCT5
NM_001032383	PQBP1	PQBP1
NM_001306153	CCT5	CCT5
NM_001032384	PQBP1	PQBP1
NM_001032386	SUOX	SUOX
NM_001306151	DAPP1	DAPP1
NM_001032387	SUOX	SUOX
NM_001272036	LRRC14	LRRC14
NM_001272034	STXBP2	STXBP2
NM_001286669	AASDH	AASDH
NR_045286	PPFIA1	PPFIA1
NR_104100	VPS29	VPS29
NM_001286668	AASDH	AASDH
NM_001032381	PQBP1	PQBP1
NM_001032382	PQBP1	PQBP1
NM_001286661	TMEM68	TMEM68
NR_104107	SLC25A14	SLC25A14
NM_001286660	TMEM68	TMEM68
NR_104108	SIGMAR1	SIGMAR1
NM_001083926	ASRGL1	ASRGL1
NR_104101	VPS29	VPS29
NR_106764	MIR6509	null
NR_104102	VPS29	VPS29
NR_106763	MIR6508	null
NR_104103	SNRNP35	SNRNP35
NR_104104	PPP2R5E	PPP2R5E
NM_001306168	BCL2L10	BCL2L10
NM_001032394	ADGRG6	null
NM_001032395	ADGRG6	null
NM_001306161	RABL2A	RABL2A
NM_001032396	PJA1	PJA1
NM_001306160	RABL2A	RABL2A
NM_001286637	C6orf89	C6orf89
NM_001286634	MAP3K7CL	MAP3K7CL
NM_001044388	ZNF557	ZNF557
NM_001286635	C6orf89	C6orf89
NM_001044387	ZNF557	ZNF557
NM_001032391	LCMT1	LCMT1
NM_001286638	ZDHHC20	ZDHHC20
NM_001044385	TMEM237	TMEM237
NM_001286639	MON1B	MON1B
NM_001032393	HNRNPH2	HNRNPH2
NM_001007593	SMPD1	SMPD1
NR_106737	MIR6089	null
NM_001286632	RBM26	RBM26
NR_106732	MIR6084	null
NM_001286631	RBM26	RBM26
NR_106738	MIR6090	null
NM_001306177	ARHGEF6	ARHGEF6
NM_001496	GFRA3	GFRA3
NM_001497	B4GALT1	B4GALT1
NM_001498	GCLC	GCLC
NM_001499	GLE1	GLE1
NR_106740	MIR6125	null
NM_001286645	ADD1	ADD1
NM_001286649	STK24	STK24
NM_001286640	MON1B	MON1B
NR_106748	MIR6132	null
NM_001286643	MTERF3	null
NM_001286644	RFWD2	RFWD2
NM_001083965	TDRKH	TDRKH
NM_001272007	ISCA2	ISCA2
NM_001083964	TDRKH	TDRKH
NM_001272004	EPC1	EPC1
NM_001083963	TDRKH	TDRKH
NM_001083962	TCF4	TCF4
NM_001083961	WDR62	WDR62
NM_001306188	MOSPD1	MOSPD1
NM_001286609	ARMC2	ARMC2
NM_001272002	DOCK7	DOCK7
NM_001272000	DOCK7	DOCK7
NM_001272001	DOCK7	DOCK7
NM_001286612	REPS1	REPS1
NM_001286618	MAP3K7CL	MAP3K7CL
NM_001286617	MAP3K7CL	MAP3K7CL
NR_106712	MIR5588	MIR5588
NR_106715	MIR1199	null
NR_106714	MIR5787	null
NM_001286611	REPS1	REPS1
NM_001083956	ZNF655	ZNF655
NR_106716	MIR6068	null
NM_001306198	GPX8	GPX8
NM_001306199	SETD7	SETD7
NM_001306196	ARPP19	ARPP19
NM_001044393	MUC1	MUC1
NM_001306197	GPX8	GPX8
NM_001044392	MUC1	MUC1
NM_001044391	MUC1	MUC1
NM_001306195	ARPP19	ARPP19
NM_001044390	MUC1	MUC1
NM_001306190	AUH	AUH
NM_001306191	ARPP19	ARPP19
NM_001286625	RNPS1	RNPS1
NM_001286626	RNPS1	RNPS1
NM_001286623	MAP3K7CL	MAP3K7CL
NM_001286627	RNPS1	RNPS1
NM_001007561	IRGQ	IRGQ
NM_001286622	MAP3K7CL	MAP3K7CL
NM_001007565	TFG	TFG
NR_106721	MIR6073	null
NM_001007559	SS18	SS18
NR_045204	CHEK1	CHEK1
NM_013451	MYOF	MYOF
NR_045205	CHEK1	CHEK1
NR_104190	DISC1FP1	DISC1FP1
NM_013450	BAZ2B	BAZ2B
NM_001466	FZD2	FZD2
NM_001467	SLC37A4	SLC37A4
NR_045209	DLST	DLST
NM_001469	XRCC6	XRCC6
NM_013449	BAZ2A	BAZ2A
NR_104196	SEPT4	SEPT4
NM_013448	BAZ1A	BAZ1A
NR_104197	SEPT4	SEPT4
NR_104199	TSPAN16	TSPAN16
NM_013446	MKRN1	MKRN1
NM_013445	GAD1	GAD1
NM_001470	GABBR1	GABBR1
NM_013444	UBQLN2	UBQLN2
NR_104194	PSMB3	PSMB3
NM_001164194	PLIN3	PLIN3
NM_013443	ST6GALNAC6	ST6GALNAC6
NR_104195	PSMB3	PSMB3
NR_045214	LOC100507373	null
NM_013442	STOML2	STOML2
NM_194298	SLC16A9	SLC16A9
NM_001007553	CSDE1	CSDE1
NM_194296	SPATA24	SPATA24
NM_013441	RCAN3	RCAN3
NR_045216	DSG2-AS1	null
NM_001453	FOXC1	FOXC1
NM_001454	FOXJ1	FOXJ1
NR_045218	TRIM41	TRIM41
NM_001455	FOXO3	FOXO3
NM_001164189	PLIN3	PLIN3
NM_001456	FLNA	FLNA
NM_001457	FLNB	FLNB
NM_001459	FLT3LG	FLT3LG
NM_013438	UBQLN1	UBQLN1
NM_001164181	ENTPD1	ENTPD1
NM_001164182	ENTPD1	ENTPD1
NM_013433	TNPO2	TNPO2
NM_001461	FMO5	FMO5
NM_001164183	ENTPD1	ENTPD1
NM_013432	TONSL	TONSL
NM_001286606	CRACR2B	null
NM_013431	KLRC4	KLRC4
NR_033204	HOXB-AS3	HOXB-AS3
NR_033203	HOXB-AS3	HOXB-AS3
NR_033205	HOXB-AS3	HOXB-AS3
NM_001007544	C1orf186	C1orf186
NM_013439	PILRA	PILRA
NM_194281	INO80C	INO80C
NR_033242	PET100	PET100
NM_194280	TMEM219	TMEM219
NR_033243	UBAP1	UBAP1
NM_001487	BLOC1S1	BLOC1S1
NM_001488	TADA2A	TADA2A
NM_001164178	ENTPD1	ENTPD1
NM_001489	NR6A1	NR6A1
NM_001164179	ENTPD1	ENTPD1
NM_001490	GCNT1	GCNT1
NR_104177	FLJ38122	null
NM_194279	ISCA2	ISCA2
NM_001493	GDI1	GDI1
NM_001494	GDI2	GDI2
NM_194278	ELMSAN1	ELMSAN1
NM_194272	RBPMS2	RBPMS2
NM_194271	RNF34	RNF34
NM_001007533	PPP1R27	PPP1R27
NM_194292	SASS6	SASS6
NR_033231	SMPD4	SMPD4
NR_033230	SMPD4	SMPD4
NM_194291	TMEM65	TMEM65
NM_001007527	LMBRD2	LMBRD2
NR_033232	SMPD4	SMPD4
NR_033234	STRBP	STRBP
NM_001164163	PPP6R3	PPP6R3
NM_001164164	PPP6R3	PPP6R3
NR_131778	RNF32	RNF32
NM_001478	B4GALNT1	B4GALNT1
NR_131774	ZNF346	ZNF346
NR_104181	ITGB7	ITGB7
NM_001164160	PPP6R3	PPP6R3
NM_001482	GATM	GATM
NM_001164161	PPP6R3	PPP6R3
NM_001483	GBAS	GBAS
NM_001164162	PPP6R3	PPP6R3
NR_033227	CHTF8	CHTF8
NM_194283	DNAJC21	DNAJC21
NM_194282	LIN54	LIN54
NM_194285	SPTY2D1	SPTY2D1
NM_194284	CLDN23	CLDN23
NM_001428	ENO1	ENO1
NM_001429	EP300	EP300
NR_033265	OGFOD3	OGFOD3
NR_033268	NUDT16	NUDT16
NM_001420	ELAVL3	ELAVL3
NR_131767	ZCCHC10	ZCCHC10
NM_001421	ELF4	ELF4
NM_001423	EMP1	EMP1
NM_001425	EMP3	EMP3
NR_131766	ZCCHC10	ZCCHC10
NR_131765	FAM179B	FAM179B
NM_013403	STRN4	STRN4
NR_131773	ZNF346	ZNF346
NM_013402	FADS1	FADS1
NR_131772	SIMC1	SIMC1
NM_013400	REPIN1	REPIN1
NR_104150	TRIM46	TRIM46
NM_194259	UBE2I	UBE2I
NR_033258	ZEB2	ZEB2
NM_194255	SLC19A1	SLC19A1
NM_194250	ZNF804A	ZNF804A
NM_013409	FST	FST
NM_194252	TTLL11	TTLL11
NR_104159	EPC1	EPC1
NM_013406	DHPS	DHPS
NM_001416	EIF4A1	EIF4A1
NM_001417	EIF4B	EIF4B
NM_001418	EIF4G2	EIF4G2
NM_001419	ELAVL1	ELAVL1
NR_033255	DTYMK	DTYMK
NM_001410	MEGF8	MEGF8
NM_001164144	CHAMP1	CHAMP1
NM_001164145	CHAMP1	CHAMP1
NR_131753	STARD4	STARD4
NM_001412	EIF1AX	EIF1AX
NR_131752	STARD4	STARD4
NM_001414	EIF2B1	EIF2B1
NR_131754	STARD4	STARD4
NM_001415	EIF2S3	EIF2S3
NR_104163	LOC102031319	null
NR_131762	SNCAIP	SNCAIP
NR_104165	MDH2	MDH2
NR_104166	ZNF689	ZNF689
NR_104160	EPC1	EPC1
NR_104162	LOC283045	null
NR_033249	GCSH	GCSH
NM_194261	UBE2I	UBE2I
NM_194260	UBE2I	UBE2I
NR_104168	NDUFA5	NDUFA5
NR_104169	NDUFA5	NDUFA5
NM_001449	FHL1	FHL1
NM_001127190	CSK	CSK
NM_001127192	CNBP	CNBP
NM_001127194	CNBP	CNBP
NM_001127193	CNBP	CNBP
NR_033289	GK5	GK5
NM_001127196	CNBP	CNBP
NM_001127195	CNBP	CNBP
NM_001127198	TMC6	TMC6
NM_001444	FABP5	FABP5
NM_001127197	ELF4	ELF4
NM_001447	FAT2	FAT2
NM_013427	ARHGAP6	ARHGAP6
NR_106792	MIR6734	null
NR_106795	MIR6737	null
NR_104133	ADAMTSL4-AS1	ADAMTSL4-AS1
NM_013423	ARHGAP6	ARHGAP6
NR_106791	MIR6733	null
NM_001450	FHL2	FHL2
NM_013421	GGT1	GGT1
NR_106790	MIR6732	null
NR_106799	MIR6741	null
NR_104136	MANEA-AS1	MANEA-AS1
NM_001439	EXTL2	EXTL2
NM_001433	ERN1	ERN1
NM_001436	FBL	FBL
NM_001437	ESR2	ESR2
NM_013416	NCF4	NCF4
NM_013412	RABL2A	RABL2A
NM_194247	HNRNPA3	HNRNPA3
NM_013411	AK2	AK2
NM_013410	AK4	AK4
NM_001440	EXTL3	EXTL3
NR_104149	ZNF107	ZNF107
NR_033269	FUZ	FUZ
NR_104145	LINC01505	null
NR_104148	ZNF107	ZNF107
NM_013417	IARS	IARS
NM_145290	ADGRA3	null
NM_001504	CXCR3	CXCR3
NM_001505	GPER1	GPER1
NM_001164239	DHX16	DHX16
NM_145298	APOBEC3F	APOBEC3F
NM_145297	ZNF626	ZNF626
NM_145296	CADM4	CADM4
NM_145295	ZNF627	ZNF627
NM_001164232	DDHD2	DDHD2
NM_145294	WDR90	WDR90
NM_001500	GMDS	GMDS
NM_001164234	DDHD2	DDHD2
NM_145291	ZBTB49	ZBTB49
NM_145288	ZNF296	ZNF296
NR_023922	DHRS4-AS1	DHRS4-AS1
NR_023921	DHRS4-AS1	DHRS4-AS1
NR_023924	DHRS4-AS1	DHRS4-AS1
NR_023923	DHRS4-AS1	DHRS4-AS1
NM_001527	HDAC2	HDAC2
NM_001520	GTF3C1	GTF3C1
NM_001521	GTF3C2	GTF3C2
NM_001164211	LRCH1	LRCH1
NM_001164213	LRCH1	LRCH1
NM_001524	HCRT	HCRT
NM_001525	HCRTR1	HCRTR1
NM_001516	GTF2H3	GTF2H3
NM_001517	GTF2H4	GTF2H4
NM_001518	GTF2I	GTF2I
NM_001519	BRF1	BRF1
NM_001512	GSTA4	GSTA4
NM_001514	GTF2B	GTF2B
NM_145254	TMEM170A	TMEM170A
NM_133265	AMOT	AMOT
NM_145253	UBALD1	UBALD1
NM_145251	STYX	STYX
NM_145250	RNASE11	RNASE11
NM_001142885	TMOD2	TMOD2
NM_001127257	SLC39A10	SLC39A10
NM_145249	IFI27L1	IFI27L1
NM_145247	SFR1	SFR1
NM_145246	FRA10AC1	FRA10AC1
NM_145245	EVI5L	EVI5L
NM_145265	CCDC127	CCDC127
NM_145263	SPATA18	SPATA18
NM_145262	GLYCTK	GLYCTK
NM_145261	DNAJC19	DNAJC19
NM_001127266	TMEM129	TMEM129
NM_145259	ACVR1C	ACVR1C
NM_145257	CCSAP	CCSAP
NM_145256	LRRC25	LRRC25
NM_145255	MRPL10	MRPL10
NM_001142864	PIEZO1	PIEZO1
NR_033321	MIAT	MIAT
NR_033320	MIAT	MIAT
NR_033323	NSUN5P2	NSUN5P2
NM_145276	ZNF563	ZNF563
NR_104090	DOC2A	DOC2A
NM_145274	TMEM99	TMEM99
NM_001127231	AUTS2	AUTS2
NM_001127230	AURKAIP1	AURKAIP1
NM_145271	ZNF688	ZNF688
NM_001127232	AUTS2	AUTS2
NM_001127235	GPBP1	GPBP1
NR_104099	VPS29	VPS29
NM_001129898	KRBOX4	KRBOX4
NM_001129899	KRBOX4	KRBOX4
NM_145269	FAM92A1	FAM92A1
NM_145268	SSMEM1	SSMEM1
NM_145267	SDHAF4	null
NM_145266	NUDCD2	NUDCD2
NR_033314	BDNF-AS	BDNF-AS
NR_033313	BDNF-AS	BDNF-AS
NR_033315	BDNF-AS	BDNF-AS
NR_033319	MIAT	MIAT
NR_033312	BDNF-AS	BDNF-AS
NM_145287	ZNF519	ZNF519
NM_145284	FAM122B	FAM122B
NM_001127244	LRRC8A	LRRC8A
NM_145280	METTL21A	METTL21A
NM_001127245	LRRC8A	LRRC8A
NM_145279	MOB3C	MOB3C
NR_033302	DHX9	DHX9
NM_001127211	SHTN1	null
NM_001127215	GFI1	GFI1
NM_001130867	ERCC2	ERCC2
NM_145207	SPATA5	SPATA5
NM_145206	VTI1A	VTI1A
NM_001127214	ACSF3	ACSF3
NM_001127217	SMAD9	SMAD9
NM_001127216	GFI1	GFI1
NM_145204	SENP8	SENP8
NM_001127219	ACCS	ACCS
NM_001130863	ENPP2	ENPP2
NM_001130864	PWWP2A	PWWP2A
NM_001127218	POLD2	POLD2
NM_145201	NAPRT	null
NM_001130865	DMRT2	DMRT2
NM_001130861	CLDN5	CLDN5
NM_001130862	RAD51AP1	RAD51AP1
NM_001142854	SPATC1L	SPATC1L
NM_001032409	OAS1	OAS1
NM_001129884	TEX264	TEX264
NM_001127228	CBX1	CBX1
NM_001129887	DNAJC2	DNAJC2
NM_001129888	CYHR1	CYHR1
NM_145214	TRIM11	TRIM11
NM_001127229	AURKAIP1	AURKAIP1
NM_145212	MRPL30	MRPL30
NM_145232	CTU1	CTU1
NM_145231	EFCAB11	EFCAB11
NM_145230	ATP6V0E2	ATP6V0E2
NM_001032410	USP16	USP16
NM_001130845	BCL6	BCL6
NM_001130847	AIFM1	AIFM1
NM_001130848	PITPNM1	PITPNM1
NM_001130841	RTCA	RTCA
NM_001130842	ZNF286A	ZNF286A
NM_145243	OMA1	OMA1
NM_145241	WDR31	WDR31
NM_001130849	CAB39	CAB39
NM_133259	LRPPRC	LRPPRC
NM_001127202	PCID2	PCID2
NM_001127204	HMOX2	HMOX2
NM_001127203	PCID2	PCID2
NM_145239	PRRT2	PRRT2
NM_145238	ZSCAN20	ZSCAN20
NM_001127206	HMOX2	HMOX2
NM_145236	B3GNT7	B3GNT7
NM_001127208	TET2	TET2
NM_145235	FANK1	FANK1
NM_001127207	SMARCAL1	SMARCAL1
NM_133263	PPARGC1B	PPARGC1B
NM_133264	WIPF2	WIPF2
NM_145233	ZNF625	ZNF625
NM_001130850	CAB39	CAB39
NM_001130851	CDKN3	CDKN3
NM_001142805	SLC6A8	SLC6A8
NM_001130823	DNMT1	DNMT1
NM_001130824	SUPT5H	SUPT5H
NM_001130825	SUPT5H	SUPT5H
NM_001130820	IFT22	null
NM_001130821	IFT22	null
NM_001130822	IFT22	null
NM_001142806	SLC6A8	SLC6A8
NR_023919	LINC00339	LINC00339
NR_023918	LINC00339	LINC00339
NM_001286570	AMICA1	AMICA1
NM_001286579	KCTD20	KCTD20
NM_001286574	ARMC12	ARMC12
NM_001286571	AMICA1	AMICA1
NM_001286572	RNF40	RNF40
NM_001129819	CYB5R3	CYB5R3
NM_001286577	C2CD3	C2CD3
NM_001286576	ARMC12	ARMC12
NM_001286580	KCTD20	KCTD20
NM_001286581	PHRF1	PHRF1
NM_001286585	CDIPT	CDIPT
NM_001286582	PHRF1	PHRF1
NM_001286583	PHRF1	PHRF1
NM_001286588	AIG1	AIG1
NM_001286589	AIG1	AIG1
NM_001286586	CDIPT	CDIPT
NM_001286587	AIG1	AIG1
NM_001308427	NME6	NME6
NM_001308426	NME6	NME6
NM_001030055	ARHGAP5	ARHGAP5
NM_001308424	ZNF473	ZNF473
NM_001308423	PIGBOS1	null
NM_001081640	PRKDC	PRKDC
NM_001308422	PIGBOS1	null
NM_001308421	PIGBOS1	null
NM_001308420	VRK3	VRK3
NM_001030059	PPAPDC1A	PPAPDC1A
NR_047595	CENPJ	CENPJ
NR_047594	CENPJ	CENPJ
NM_001284379	COMMD4	COMMD4
NR_047597	UTY	UTY
NR_047596	UTY	UTY
NR_047599	UTY	UTY
NR_047598	UTY	UTY
NR_047591	TMEM218	TMEM218
NR_047590	TMEM218	TMEM218
NM_001284378	COMMD4	COMMD4
NR_047593	ATP8B3	ATP8B3
NM_001308429	FAM71E1	FAM71E1
NR_047592	TMEM218	TMEM218
NM_001284377	COMMD4	COMMD4
NM_001308428	NME6	NME6
NM_001308435	NME6	NME6
NM_001308434	NME6	NME6
NM_001308433	NME6	NME6
NM_001308431	NME6	NME6
NM_001308430	NME6	NME6
NM_001127501	ALPL	ALPL
NM_001127500	MET	MET
NM_001127505	ASAH1	ASAH1
NM_001127507	BANK1	BANK1
NM_001284382	UBE2Q2	UBE2Q2
NM_001284389	NOLC1	NOLC1
NM_001284388	NOLC1	NOLC1
NM_001308445	NAA50	NAA50
NR_047573	TMEM44-AS1	TMEM44-AS1
NR_047572	LOC100128770	null
NR_047575	TMEM44-AS1	TMEM44-AS1
NR_047574	TMEM44-AS1	TMEM44-AS1
NR_047577	IL4I1	IL4I1
NR_047576	FDXR	FDXR
NM_001284352	KIAA1324	KIAA1324
NR_047571	ANKFY1	ANKFY1
NM_001284356	PINX1	PINX1
NR_047570	PAX8-AS1	PAX8-AS1
NM_001284355	AMZ1	AMZ1
NM_001284368	NDUFB8	NDUFB8
NR_047586	TMEM218	TMEM218
NR_047588	TMEM218	TMEM218
NR_047587	TMEM218	TMEM218
NR_047589	TMEM218	TMEM218
NM_001284363	TLK2	TLK2
NM_001284365	ULK3	ULK3
NR_047580	TKT	TKT
NM_001284364	ULK3	ULK3
NM_001284367	NDUFB8	NDUFB8
NR_047582	VPS13B	VPS13B
NR_047581	POLR3E	POLR3E
NM_001308469	CYSLTR2	CYSLTR2
NM_001308468	CYSLTR2	CYSLTR2
NM_001308467	CYSLTR2	CYSLTR2
NM_001308465	CYSLTR2	CYSLTR2
NM_001284336	EIF3J	EIF3J
NM_001286999	ST6GALNAC6	ST6GALNAC6
NM_001284335	EIF3J	EIF3J
NM_001286997	LOC101928436	null
NM_001284337	RRP12	RRP12
NM_001284330	POLM	POLM
NM_001284331	POLM	POLM
NM_001284334	SERHL2	SERHL2
NM_001286993	FGD3	FGD3
NM_001284333	TLK2	TLK2
NM_001308476	CYSLTR2	CYSLTR2
NM_001308471	CYSLTR2	CYSLTR2
NM_001308470	CYSLTR2	CYSLTR2
NM_001284347	IQCH	IQCH
NM_001284349	IQCH	IQCH
NM_001284348	IQCH	IQCH
NM_001284342	VKORC1L1	VKORC1L1
NM_001284313	DBNL	DBNL
NM_001284316	ACSF3	ACSF3
NM_001284315	DBNL	DBNL
NM_001284318	CRELD2	CRELD2
NM_206900	RTN2	RTN2
NM_001284317	CRELD2	CRELD2
NM_206907	PRKAA1	PRKAA1
NM_001286974	CTNNAL1	CTNNAL1
NM_001284311	ADAP1	ADAP1
NM_001081677	SCN3A	SCN3A
NM_001081676	SCN3A	SCN3A
NM_206914	METTL21B	METTL21B
NM_001284325	BCAT2	BCAT2
NM_206915	NGFRAP1	NGFRAP1
NM_206917	NGFRAP1	NGFRAP1
NR_047506	HOXC-AS3	HOXC-AS3
NR_047505	HOXC-AS2	HOXC-AS2
NM_001587	OCRL	OCRL
NM_001286953	TRMT10B	TRMT10B
NM_001286954	TRMT10B	TRMT10B
NR_047510	N6AMT1	N6AMT1
NM_001286957	CCDC65	CCDC65
NR_047513	SLC9B1	SLC9B1
NR_047512	APBB1	APBB1
NM_001286951	TRMT10B	TRMT10B
NM_001286952	TRMT10B	TRMT10B
NM_001286950	TRMT10B	TRMT10B
NR_047515	SLC9B1	SLC9B1
NR_047516	ARRB2	ARRB2
NR_047519	LINC01128	LINC01128
NM_001284303	TBC1D22A	TBC1D22A
NM_001284302	ANLN	ANLN
NM_001284305	TBC1D22A	TBC1D22A
NM_001284304	TBC1D22A	TBC1D22A
NM_001284307	ZNF106	ZNF106
NR_047521	LINC01128	LINC01128
NR_047524	LINC01128	LINC01128
NM_001286968	JUND	JUND
NR_047523	LINC01128	LINC01128
NM_001284308	ADAP1	ADAP1
NM_001286969	CENPP	CENPP
NM_001284301	ANLN	ANLN
NR_047502	MANEA-AS1	MANEA-AS1
NM_001548	IFIT1	IFIT1
NM_001549	IFIT3	IFIT3
NM_182398	RPS6KA5	RPS6KA5
NM_001542	IGSF3	IGSF3
NR_047549	SLC25A12	SLC25A12
NM_001545	ICT1	ICT1
NM_001547	IFIT2	IFIT2
NR_047550	LOC100506082	null
NR_047554	UBE2V1	UBE2V1
NM_001550	IFRD1	IFRD1
NM_001537	HSBP1	HSBP1
NM_001539	DNAJA1	DNAJA1
NM_001530	HIF1A	HIF1A
NM_001531	MR1	MR1
NM_001532	SLC29A2	SLC29A2
NM_001533	HNRNPL	HNRNPL
NM_001535	PRMT2	PRMT2
NM_001536	PRMT1	PRMT1
NR_047564	CRB1	CRB1
NR_047563	CRB1	CRB1
NR_047568	LINC00578	LINC00578
NM_001308402	ERF	ERF
NM_001308401	METTL4	METTL4
NR_047526	LINC01128	LINC01128
NM_001562	IL18	IL18
NR_047525	LINC01128	LINC01128
NM_001564	ING2	ING2
NM_001565	CXCL10	CXCL10
NM_001566	INPP4A	INPP4A
NM_001567	INPPL1	INPPL1
NM_001568	EIF3E	EIF3E
NM_001569	IRAK1	IRAK1
NM_001164490	ADAM8	ADAM8
NM_194356	STX2	STX2
NM_001570	IRAK2	IRAK2
NM_194359	RNF41	RNF41
NM_001571	IRF3	IRF3
NM_001572	IRF7	IRF7
NM_194358	RNF41	RNF41
NM_001551	IGBP1	IGBP1
NM_001552	IGFBP4	IGFBP4
NM_001553	IGFBP7	IGFBP7
NM_001554	CYR61	CYR61
NM_001556	IKBKB	IKBKB
NM_001557	CXCR2	CXCR2
NM_001164489	ADAM8	ADAM8
NM_001558	IL10RA	IL10RA
NM_001560	IL13RA1	IL13RA1
NM_001308419	LIN7B	LIN7B
NM_001308418	GIPR	GIPR
NM_001625	AK2	AK2
NM_001626	AKT2	AKT2
NM_001627	ALCAM	ALCAM
NM_001628	AKR1B1	AKR1B1
NM_001629	ALOX5AP	ALOX5AP
NM_001620	AHNAK	AHNAK
NM_001164595	PDZRN4	PDZRN4
NM_001621	AHR	AHR
NM_001623	AIF1	AIF1
NM_001624	AIM1	AIM1
NM_194330	RNF38	RNF38
NM_194332	RNF38	RNF38
NM_001614	ACTG1	ACTG1
NM_001615	ACTG2	ACTG2
NM_001616	ACVR2A	ACVR2A
NM_001618	PARP1	PARP1
NM_001619	ADRBK1	ADRBK1
NM_001610	ACP2	ACP2
NM_001164579	C16orf52	C16orf52
NM_001201965	ASB3	ASB3
NM_001640	APEH	APEH
NM_001641	APEX1	APEX1
NM_001642	APLP2	APLP2
NM_001643	APOA2	APOA2
NM_001645	APOC1	APOC1
NM_194318	B3GLCT	null
NM_194313	KIF24	KIF24
NM_194312	ESPNL	ESPNL
NM_194315	UBE2J2	UBE2J2
NM_194314	ZBTB41	ZBTB41
NM_001636	SLC25A6	SLC25A6
NM_001637	AOAH	AOAH
NM_001634	AMD1	AMD1
NM_194328	RNF38	RNF38
NM_194329	RNF38	RNF38
NM_194326	RPS19BP1	RPS19BP1
NM_194325	ZNF30	ZNF30
NM_194320	ZNF169	ZNF169
NM_001164556	DISC1	DISC1
NM_182314	ENOX2	ENOX2
NM_001164550	DISC1	DISC1
NM_001164551	DISC1	DISC1
NM_001164552	DISC1	DISC1
NM_001164553	DISC1	DISC1
NM_001164554	DISC1	DISC1
NM_001164555	DISC1	DISC1
NM_001164545	DISC1	DISC1
NM_001164546	DISC1	DISC1
NM_001164547	DISC1	DISC1
NM_001164548	DISC1	DISC1
NM_001164549	DISC1	DISC1
NM_001164540	DISC1	DISC1
NM_001164541	DISC1	DISC1
NM_001164542	DISC1	DISC1
NM_001164544	DISC1	DISC1
NM_194301	RALGAPA1	RALGAPA1
NR_047601	UTY	UTY
NR_047600	UTY	UTY
NM_001605	AARS	AARS
NM_001164537	DISC1	DISC1
NM_001606	ABCA2	ABCA2
NM_001164538	DISC1	DISC1
NM_001607	ACAA1	ACAA1
NM_001164539	DISC1	DISC1
NM_001609	ACADSB	ACADSB
NM_001032730	USP48	USP48
NM_001127598	IGF2	IGF2
NM_001032731	OAS2	OAS2
NR_131339	SETD7	SETD7
NR_131338	GPX8	GPX8
NR_131337	GPX8	GPX8
NR_131336	GPX8	GPX8
NR_131340	GPX8	GPX8
NM_133342	RAD17	RAD17
NM_145331	MAP3K7	MAP3K7
NM_145330	MRPL33	MRPL33
NM_133343	RAD17	RAD17
NM_133344	RAD17	RAD17
NM_206926	SEPN1	SEPN1
NM_145326	ZNF493	ZNF493
NM_206921	CEP85L	CEP85L
NM_206922	CRIP3	CRIP3
NM_001164501	EIF4ENIF1	EIF4ENIF1
NM_001164502	EIF4ENIF1	EIF4ENIF1
NM_145341	PDCD4	PDCD4
NM_206940	MS4A7	MS4A7
NM_001127583	ING4	ING4
NM_001127582	ING4	ING4
NM_001127585	ING4	ING4
NM_001127584	ING4	ING4
NM_001127586	ING4	ING4
NM_206937	LIG4	LIG4
NM_206938	MS4A7	MS4A7
NM_206939	MS4A7	MS4A7
NM_145333	MAP3K7	MAP3K7
NM_145332	MAP3K7	MAP3K7
NM_206953	PRAME	PRAME
NM_133367	PAQR8	PAQR8
NM_133368	RSPRY1	RSPRY1
NM_206949	IFI27L1	IFI27L1
NM_133370	YTHDC1	YTHDC1
NM_206943	LTBP1	LTBP1
NM_145345	UBXN11	UBXN11
NM_133372	FNIP1	FNIP1
NM_133373	PLCD3	PLCD3
NM_145343	APOL1	APOL1
NM_133374	ZNF618	ZNF618
NM_206961	LTK	LTK
NM_133375	DIS3L	DIS3L
NM_133376	ITGB1	ITGB1
NM_206962	PRMT2	PRMT2
NM_206954	PRAME	PRAME
NM_206955	PRAME	PRAME
NM_206956	PRAME	PRAME
NM_001284291	CBLL1	CBLL1
NM_001139517	PRKRA	PRKRA
NM_001284290	GUSB	GUSB
NM_001284293	NUTM1	NUTM1
NM_001139518	PRKRA	PRKRA
NM_001284292	NUTM1	NUTM1
NM_206967	C16orf74	C16orf74
NM_001284295	CHPF2	CHPF2
NM_001284297	PLCB2	PLCB2
NM_001284296	PHF21B	PHF21B
NM_001284299	PLCB2	PLCB2
NM_001284298	PLCB2	PLCB2
NM_001139510	ECHDC1	ECHDC1
NM_133328	DEDD2	DEDD2
NM_133329	KCNG3	KCNG3
NM_001284271	ASCC3	ASCC3
NM_133325	PHF10	PHF10
NM_001127510	APC	APC
NM_001127511	APC	APC
NM_145305	SLC25A43	SLC25A43
NM_145301	TVP23C	TVP23C
NM_001284274	HECTD2	HECTD2
NM_001284277	PITPNB	PITPNB
NM_145309	LRTOMT	LRTOMT
NM_145307	RTKN2	RTKN2
NM_001284278	PITPNB	PITPNB
NM_133339	RAD17	RAD17
NM_001284280	PPP4R3A	null
NM_001284282	VOPP1	VOPP1
NM_001284281	PPP4R3A	null
NM_133337	MYOF	MYOF
NM_133338	RAD17	RAD17
NM_145316	TMEM217	TMEM217
NM_145315	LACE1	LACE1
NM_145312	ZNF485	ZNF485
NM_206999	CNOT1	CNOT1
NM_133340	RAD17	RAD17
NM_133341	RAD17	RAD17
NM_001284284	VOPP1	VOPP1
NM_001284283	VOPP1	VOPP1
NM_133504	DCN	DCN
NM_133505	DCN	DCN
NM_133506	DCN	DCN
NM_133507	DCN	DCN
NM_133509	RAD51B	RAD51B
NM_133502	ZNF274	ZNF274
NM_133503	DCN	DCN
NM_001284259	KIF20B	KIF20B
NR_045058	UBTF	UBTF
NM_001284251	GUCD1	GUCD1
NM_001284253	GUCD1	GUCD1
NM_001284252	GUCD1	GUCD1
NM_001284255	GUCD1	GUCD1
NM_001284254	GUCD1	GUCD1
NM_001284257	GUCD1	GUCD1
NM_001284256	GUCD1	GUCD1
NM_133510	RAD51B	RAD51B
NM_001284269	EFCAB11	EFCAB11
NM_001284264	CCDC117	CCDC117
NM_001284263	CCDC117	CCDC117
NM_001284266	EFCAB11	EFCAB11
NM_001284265	CCDC117	CCDC117
NM_001284268	EFCAB11	EFCAB11
NM_001284267	EFCAB11	EFCAB11
NM_023079	UBE2Z	UBE2Z
NM_023078	PYCRL	PYCRL
NR_045028	LRRC75A-AS1	null
NR_045029	LRRC75A-AS1	null
NR_047694	PIGT	PIGT
NM_001284237	ZFYVE16	ZFYVE16
NR_047693	PIGT	PIGT
NM_001284236	ZFYVE16	ZFYVE16
NR_045033	APH1A	APH1A
NM_001284239	SARAF	null
NM_023080	C8orf33	C8orf33
NR_045034	APH1A	APH1A
NM_001284238	GTDC1	GTDC1
NR_047695	PIGT	PIGT
NR_045035	APH1A	APH1A
NM_023085	CAPN10	CAPN10
NM_001284230	MAP3K9	MAP3K9
NM_001284233	GTDC1	GTDC1
NM_001284235	GTDC1	GTDC1
NR_047692	PIGT	PIGT
NM_001284234	GTDC1	GTDC1
NM_023083	CAPN10	CAPN10
NR_047691	PIGT	PIGT
NR_045039	SMUG1	SMUG1
NR_045044	ZC4H2	ZC4H2
NM_001284240	CCSER2	CCSER2
NM_001284241	CCSER2	CCSER2
NM_001284244	PNOC	PNOC
NM_001005176	SP140	SP140
NM_001081563	DMPK	DMPK
NM_001005174	OR52N2	OR52N2
NM_001284214	TRIP12	TRIP12
NM_001284216	TRIP12	TRIP12
NR_045090	TPD52L2	TPD52L2
NM_001284211	MED6	MED6
NM_001284210	MED6	MED6
NM_001284213	CAST	CAST
NM_001284212	CAST	CAST
NM_001081559	CPSF4	CPSF4
NM_001081573	GAB3	GAB3
NM_001284226	ELP3	ELP3
NM_001284225	ELP3	ELP3
NM_023075	MPPE1	MPPE1
NM_023074	ZNF649	ZNF649
NM_023077	COA7	COA7
NM_001284220	ELP3	ELP3
NM_023071	SPATS2	SPATS2
NM_023070	ZFP69B	ZFP69B
NM_023073	C5orf42	C5orf42
NM_001284224	ELP3	ELP3
NM_023072	ZSWIM4	ZSWIM4
NM_023039	ANKRA2	ANKRA2
NM_023034	WHSC1L1	WHSC1L1
NM_023037	FRY	FRY
NR_045072	CSRNP2	CSRNP2
NM_001081550	THOC2	THOC2
NM_001284204	JKAMP	JKAMP
NM_001284203	JKAMP	JKAMP
NM_001284206	DCAF5	DCAF5
NM_001284208	DCAF5	DCAF5
NM_001284207	DCAF5	DCAF5
NM_001284209	MED6	MED6
NM_001284202	JKAMP	JKAMP
NM_001284201	JKAMP	JKAMP
NM_023018	NADK	NADK
NM_023012	RSRC2	RSRC2
NM_023015	INTS3	INTS3
NR_047625	UTY	UTY
NR_047624	UTY	UTY
NM_001286829	NAPRT	null
NR_047627	UTY	UTY
NR_047626	UTY	UTY
NR_047629	UTY	UTY
NR_047628	UTY	UTY
NM_001286834	RNASEH1	RNASEH1
NM_001286832	RCBTB2	RCBTB2
NR_047630	UTY	UTY
NM_001286833	GAK	GAK
NR_047632	UTY	UTY
NM_001286839	FARP1	FARP1
NR_047631	UTY	UTY
NR_047634	UTY	UTY
NM_001286837	RNASEH1	RNASEH1
NR_047633	UTY	UTY
NM_001007792	NTRK1	NTRK1
NM_001007793	BUB3	BUB3
NM_001007794	CEPT1	CEPT1
NM_001286830	RCBTB2	RCBTB2
NM_001286831	RCBTB2	RCBTB2
NM_001694	ATP6V0C	ATP6V0C
NR_047636	UTY	UTY
NM_001695	ATP6V1C1	ATP6V1C1
NR_047635	UTY	UTY
NM_001696	ATP6V1E1	ATP6V1E1
NR_047638	UTY	UTY
NM_001697	ATP5O	ATP5O
NR_047637	UTY	UTY
NM_001698	AUH	AUH
NR_047639	UTY	UTY
NM_001286843	PHF19	PHF19
NR_047641	UTY	UTY
NR_047640	UTY	UTY
NR_047643	UTY	UTY
NR_047642	UTY	UTY
NR_047645	UTY	UTY
NR_047644	UTY	UTY
NM_023033	METTL1	METTL1
NM_001286841	OSR2	OSR2
NM_001286842	PHF19	PHF19
NR_047603	UTY	UTY
NR_047602	UTY	UTY
NM_001286807	SLC25A30	SLC25A30
NR_047605	UTY	UTY
NM_001286808	PRRC1	PRRC1
NR_047604	UTY	UTY
NR_047607	UTY	UTY
NR_047606	UTY	UTY
NR_047609	UTY	UTY
NR_047608	UTY	UTY
NM_001286812	LYSMD3	LYSMD3
NM_001286813	TNFAIP8	TNFAIP8
NM_001286810	DCAF10	DCAF10
NM_001286811	LOC100996693	null
NR_047610	UTY	UTY
NM_001286817	TNFAIP8	TNFAIP8
NM_001286814	TNFAIP8	TNFAIP8
NR_047612	UTY	UTY
NM_001286815	TNFAIP8	TNFAIP8
NR_047611	UTY	UTY
NM_023000	ARID4A	ARID4A
NM_023008	KRI1	KRI1
NM_023007	JMJD4	JMJD4
NM_023001	ARID4A	ARID4A
NM_023004	RTN4R	RTN4R
NM_023003	TM6SF1	TM6SF1
NR_047614	UTY	UTY
NR_047613	UTY	UTY
NR_047616	UTY	UTY
NM_001286819	LETM2	LETM2
NR_047615	UTY	UTY
NR_047618	UTY	UTY
NM_023009	MARCKSL1	MARCKSL1
NR_047617	UTY	UTY
NR_047619	UTY	UTY
NM_001286823	EXD3	EXD3
NM_001286821	LETM2	LETM2
NM_001286822	PTTG1IP	PTTG1IP
NR_047621	UTY	UTY
NM_001286828	MORN5	MORN5
NR_047620	UTY	UTY
NR_047623	UTY	UTY
NM_001286826	ARRDC2	ARRDC2
NR_047622	UTY	UTY
NM_023011	UPF3A	UPF3A
NM_023010	UPF3B	UPF3B
NM_001661	ARL4D	ARL4D
NR_047669	FAM173B	FAM173B
NR_045006	NRON	NRON
NR_047668	FAM173B	FAM173B
NM_001662	ARF5	ARF5
NM_001663	ARF6	ARF6
NM_001664	RHOA	RHOA
NM_001665	RHOG	RHOG
NM_001164399	CCDC175	CCDC175
NM_001666	ARHGAP4	ARHGAP4
NM_001667	ARL2	ARL2
NM_001668	ARNT	ARNT
NR_047672	SLC4A8	SLC4A8
NR_045012	LMO3	LMO3
NR_045013	LMO3	LMO3
NR_047676	TARS	TARS
NM_001164390	RAPGEF6	RAPGEF6
NM_001164391	MTF2	MTF2
NR_045014	LMO3	LMO3
NR_047675	C20orf27	C20orf27
NM_001164392	MTF2	MTF2
NM_001670	ARVCF	ARVCF
NR_047678	TARS	TARS
NM_001164393	MTF2	MTF2
NR_047677	TARS	TARS
NR_047670	FAM173B	FAM173B
NM_001658	ARF1	ARF1
NM_001659	ARF3	ARF3
NR_045017	LETMD1	LETMD1
NM_001164383	STAU2	STAU2
NR_045018	LETMD1	LETMD1
NR_047679	UGDH-AS1	UGDH-AS1
NM_001164384	STAU2	STAU2
NR_045019	LETMD1	LETMD1
NM_001164385	STAU2	STAU2
NM_001164386	RAPGEF6	RAPGEF6
NM_001164387	RAPGEF6	RAPGEF6
NM_001654	ARAF	ARAF
NM_001655	ARCN1	ARCN1
NM_001164388	RAPGEF6	RAPGEF6
NM_001656	TRIM23	TRIM23
NM_001164389	RAPGEF6	RAPGEF6
NR_047683	BLNK	BLNK
NR_045020	LETMD1	LETMD1
NM_001286801	NTMT1	NTMT1
NR_047682	BLNK	BLNK
NR_045021	LRRC75A-AS1	null
NM_001286802	NTMT1	NTMT1
NR_045022	LRRC75A-AS1	null
NR_045023	LRRC75A-AS1	null
NR_047684	TMEM249	TMEM249
NM_001286800	NTMT1	NTMT1
NR_045024	LRRC75A-AS1	null
NM_001286805	TBC1D14	TBC1D14
NM_001286806	SLC25A30	SLC25A30
NR_047686	PCCA-AS1	PCCA-AS1
NR_045025	LRRC75A-AS1	null
NM_001164380	STAU2	STAU2
NR_045026	LRRC75A-AS1	null
NM_001164381	STAU2	STAU2
NM_001286803	NTMT1	NTMT1
NR_045027	LRRC75A-AS1	null
NM_001660	ARF4	ARF4
NM_001164382	STAU2	STAU2
NR_047681	BLNK	BLNK
NR_047680	BLNK	BLNK
NM_182498	ZNF428	ZNF428
NM_182496	CCDC38	CCDC38
NM_001164372	GPN3	GPN3
NR_047647	UTY	UTY
NM_001684	ATP2B4	ATP2B4
NM_001164373	GPN3	GPN3
NR_047646	UTY	UTY
NM_001685	ATP5J	ATP5J
NM_001686	ATP5B	ATP5B
NM_001687	ATP5D	ATP5D
NM_001688	ATP5F1	ATP5F1
NM_182490	ZNF227	ZNF227
NM_001689	ATP5G3	ATP5G3
NM_182491	ZFAND2A	ZFAND2A
NR_047654	KANSL3	KANSL3
NM_001690	ATP6V1A	ATP6V1A
NR_047653	KANSL3	KANSL3
NR_047656	KANSL3	KANSL3
NR_047655	KANSL3	KANSL3
NM_001693	ATP6V1B2	ATP6V1B2
NR_047658	KANSL3	KANSL3
NR_047657	KANSL3	KANSL3
NM_001673	ASNS	ASNS
NM_001674	ATF3	ATF3
NR_047659	SPAG16	SPAG16
NM_001675	ATF4	ATF4
NM_001676	ATP12A	ATP12A
NM_001677	ATP1B1	ATP1B1
NM_001679	ATP1B3	ATP1B3
NR_047661	PACRGL	PACRGL
NR_047660	SPAG16	SPAG16
NR_047663	ACTN3	ACTN3
NR_047662	LOC729732	null
NR_047665	EPS15L1	EPS15L1
NM_001680	FXYD2	FXYD2
NM_001681	ATP2A2	ATP2A2
NM_001682	ATP2B1	ATP2B1
NR_047666	EPS15L1	EPS15L1
NM_001164479	C5orf63	C5orf63
NM_001746	CANX	CANX
NM_001747	CAPG	CAPG
NM_001748	CAPN2	CAPN2
NM_001749	CAPNS1	CAPNS1
NM_206890	DIP2A	DIP2A
NM_182476	COQ6	COQ6
NM_001164473	FNBP1L	FNBP1L
NM_001740	CALB2	CALB2
NM_182470	PKM	PKM
NM_206891	DIP2A	DIP2A
NM_182471	PKM	PKM
NM_001743	CALM2	CALM2
NM_001744	CAMK4	CAMK4
NM_001164478	C5orf63	C5orf63
NM_001745	CAMLG	CAMLG
NM_194456	KRIT1	KRIT1
NM_206889	DIP2A	DIP2A
NM_194455	KRIT1	KRIT1
NM_194458	UBE2J2	UBE2J2
NM_194457	UBE2J2	UBE2J2
NM_194451	LIAS	LIAS
NM_194454	KRIT1	KRIT1
NM_194450	CLEC4A	CLEC4A
NM_001164468	TMED7-TICAM2	TMED7-TICAM2
NM_001164469	TMED7-TICAM2	TMED7-TICAM2
NM_182487	OLFML2A	OLFML2A
NM_182488	USP12	USP12
NM_182485	CPEB2	CPEB2
NM_001164460	STEAP1B	STEAP1B
NM_001730	KLF5	KLF5
NM_001731	BTG1	BTG1
NM_001733	C1R	C1R
NM_182480	COQ6	COQ6
NM_194460	RNF126	RNF126
NM_001769	CD9	CD9
NM_001164458	ACTR3C	ACTR3C
NM_001760	CCND3	CCND3
NM_001761	CCNF	CCNF
NM_001762	CCT6A	CCT6A
NM_001765	CD1C	CD1C
NM_001766	CD1D	CD1D
NM_194434	VAPA	VAPA
NM_001139490	TRAF3IP1	TRAF3IP1
NM_001770	CD19	CD19
NM_001139499	LSM5	LSM5
NM_001759	CCND2	CCND2
NM_001751	CARS	CARS
NM_001164440	ANKRD33B	ANKRD33B
NM_001752	CAT	CAT
NM_001753	CAV1	CAV1
NM_001754	RUNX1	RUNX1
NM_001164443	ANKRD31	ANKRD31
NM_001755	CBFB	CBFB
NM_194449	PHLPP1	PHLPP1
NM_194448	CLEC4A	CLEC4A
NM_194447	CLEC4A	CLEC4A
NM_194441	BTN3A1	BTN3A1
NM_194442	LBR	LBR
NM_001704	ADGRB3	null
NM_001706	BCL6	BCL6
NM_001707	BCL7B	BCL7B
NM_001127491	ITGB2	ITGB2
NM_001127493	ANK2	ANK2
NR_047701	COA1	COA1
NM_001127496	SPRY4	SPRY4
NM_194429	FGFR1OP	FGFR1OP
NM_001139488	RASGRP3	RASGRP3
NM_001724	BPGM	BPGM
NM_001139457	BCAP31	BCAP31
NM_001139459	CNST	CNST
NM_001728	BSG	BSG
NM_001729	BTC	BTC
NM_001164410	CDK5	CDK5
NM_001722	POLR3D	POLR3D
NM_001139468	TBL1X	TBL1X
NM_001714	BICD1	BICD1
NM_001715	BLK	BLK
NM_001716	CXCR5	CXCR5
NM_001164405	BHLHA9	BHLHA9
NM_001127482	SPRYD7	SPRYD7
NM_001712	CEACAM1	CEACAM1
NM_001139466	TBL1X	TBL1X
NM_001139467	TBL1X	TBL1X
NM_133464	ZNF483	ZNF483
NM_133465	KIAA1958	KIAA1958
NM_133466	ZFP82	ZFP82
NM_001127453	DFNA5	DFNA5
NM_001127454	DFNA5	DFNA5
NM_001127457	CRY2	CRY2
NM_001127458	CRLS1	CRLS1
NM_001020658	PUM1	PUM1
NM_133471	PPP1R18	PPP1R18
NM_133473	ZNF431	ZNF431
NM_206808	CLYBL	CLYBL
NM_001127460	PAN2	PAN2
NM_133474	ZNF721	ZNF721
NM_133475	ANKRD24	ANKRD24
NM_001127462	NLRP3	NLRP3
NM_133476	ZNF384	ZNF384
NM_001127461	NLRP3	NLRP3
NM_133477	SYNPO2	SYNPO2
NM_206818	OSCAR	OSCAR
NM_133480	TADA3	TADA3
NM_133484	TANK	TANK
NM_001139441	BCAP31	BCAP31
NM_001139442	TTLL11	TTLL11
NM_001284194	FUT11	FUT11
NM_133487	RAD51	RAD51
NM_206831	DPH3	DPH3
NM_206826	GNL3	GNL3
NM_206827	RASL11A	RASL11A
NM_133491	SAT2	SAT2
NM_133493	CD109	CD109
NM_133494	NEK7	NEK7
NM_206824	VKORC1	VKORC1
NM_206825	GNL3	GNL3
NM_001030002	GRB7	GRB7
NM_001030001	RPS29	RPS29
NM_133496	SLC30A7	SLC30A7
NM_206840	NVL	NVL
NM_001030009	RPS15A	RPS15A
NM_133499	SYN1	SYN1
NM_001030007	AP1G1	AP1G1
NM_001030006	AP2B1	AP2B1
NM_206837	OSCP1	OSCP1
NM_206839	MORF4L1	MORF4L1
NM_206836	ECI2	ECI2
NM_001030010	ALDH3B1	ALDH3B1
NM_206853	QKI	QKI
NM_206854	QKI	QKI
NM_001030018	APRT	APRT
NM_133439	TADA2A	TADA2A
NM_133433	NIPBL	NIPBL
NM_133436	ASNS	ASNS
NM_206855	QKI	QKI
NM_206873	PPP1CA	PPP1CA
NM_133443	GPT2	GPT2
NM_133444	ZNF526	ZNF526
NM_206876	PPP1CB	PPP1CB
NM_133447	AGAP11	AGAP11
NM_206866	BACH1	BACH1
NM_133450	ANKS3	ANKS3
NM_133452	RAVER1	RAVER1
NM_206884	SLC26A5	SLC26A5
NM_206885	SLC26A5	SLC26A5
NM_206886	CCDC18	CCDC18
NM_133454	SGSM1	SGSM1
NM_133458	ZFP90	ZFP90
NM_001127400	YPEL5	YPEL5
NM_206883	SLC26A5	SLC26A5
NM_001127401	YPEL5	YPEL5
NM_133462	TTC14	TTC14
NM_133629	RAD51D	RAD51D
NR_104471	CCDC115	CCDC115
NR_104473	DUSP22	DUSP22
NR_104474	DUSP22	DUSP22
NR_104470	SLC35F5	SLC35F5
NR_104479	AMICA1	AMICA1
NR_104475	DUSP22	DUSP22
NR_104476	NUMA1	NUMA1
NM_133636	HELQ	HELQ
NM_133637	DQX1	DQX1
NM_133639	RHOV	RHOV
NM_133635	POFUT2	POFUT2
NR_104485	RNPS1	RNPS1
NR_104480	KCTD20	KCTD20
NR_104481	KCTD20	KCTD20
NR_104486	ZDHHC20	ZDHHC20
NR_104487	ZDHHC20	ZDHHC20
NM_133647	SLC12A6	SLC12A6
NM_133640	MED22	MED22
NM_133642	LARGE	LARGE
NM_133644	GTPBP3	GTPBP3
NM_133645	MTO1	MTO1
NM_133646	ZAK	null
NM_001127711	TMEM14B	TMEM14B
NR_104452	TBC1D32	TBC1D32
NM_001127714	HIVEP3	HIVEP3
NM_001127713	ATL1	ATL1
NM_001127716	ETFA	ETFA
NM_001127715	STXBP5	STXBP5
NR_104457	FAM214A	FAM214A
NM_001127718	LAMA3	LAMA3
NR_104454	TMEM14B	TMEM14B
NR_104456	NUP43	NUP43
NR_104461	PARP11	PARP11
NR_104462	CENPW	CENPW
NR_104469	CLPSL2	CLPSL2
NM_145639	APOL3	APOL3
NM_145637	APOL2	APOL2
NR_104467	CLPSL2	CLPSL2
NR_104429	PPIL6	PPIL6
NM_001005291	SREBF1	SREBF1
NM_001005290	PSRC1	PSRC1
NR_104432	ZNF213	ZNF213
NR_104447	HDDC3	HDDC3
NR_104442	TMEM217	TMEM217
NR_104443	TMEM217	TMEM217
NR_104444	CIITA	CIITA
NM_001005273	CHD3	CHD3
NR_104408	SLC25A44	SLC25A44
NR_104409	C12orf43	C12orf43
NM_001005271	CHD3	CHD3
NR_104414	C11orf98	null
NR_104411	SLC25A44	SLC25A44
NR_104412	SLC25A44	SLC25A44
NR_104417	LYRM4	LYRM4
NR_104418	LYRM4	LYRM4
NR_104424	HACE1	HACE1
NR_104420	LOC100506371	null
NR_104421	KLHL32	KLHL32
NR_104423	MRS2	MRS2
NR_045568	IRF3	IRF3
NR_045572	CHL1	CHL1
NR_045585	SDF2	SDF2
NR_045586	SRA1	SRA1
NR_045587	SRA1	SRA1
NM_023112	OTUB2	OTUB2
NM_001284512	PAQR4	PAQR4
NM_001174102	PRR7	PRR7
NM_001284511	PAQR4	PAQR4
NM_001284514	IKZF3	IKZF3
NM_001174100	PCBP4	PCBP4
NM_001284513	PAQR4	PAQR4
NM_001174101	PRR7	PRR7
NM_001284516	IKZF3	IKZF3
NR_045553	THBS3	THBS3
NM_001284515	IKZF3	IKZF3
NM_001284518	PHF23	PHF23
NM_001284517	PHF23	PHF23
NM_001174108	ZBED6	ZBED6
NR_045557	URI1	URI1
NR_045559	UXT	UXT
NR_045560	UXT	UXT
NM_001284527	ZSCAN32	ZSCAN32
NR_045564	ASCC1	ASCC1
NM_001284526	AURKB	AURKB
NR_045565	BBS4	BBS4
NM_001284529	ZSCAN32	ZSCAN32
NR_045566	BBS4	BBS4
NM_001284528	ZSCAN32	ZSCAN32
NM_001174119	ZFYVE27	ZFYVE27
NM_001174117	DMXL2	DMXL2
NM_001174116	DMXL2	DMXL2
NM_001782	CD72	CD72
NM_001783	CD79A	CD79A
NM_001784	ADGRE5	null
NM_001786	CDK1	CDK1
NM_001787	CDK11B	CDK11B
NM_001788	SEPT7	SEPT7
NM_001789	CDC25A	CDC25A
NM_001174124	GOLGA7	GOLGA7
NM_001174125	SLC11A2	SLC11A2
NM_001174122	ZFYVE27	ZFYVE27
NM_001174120	ZFYVE27	ZFYVE27
NM_001174121	ZFYVE27	ZFYVE27
NM_001790	CDC25C	CDC25C
NM_001791	CDC42	CDC42
NM_001174128	SLC11A2	SLC11A2
NM_001174129	SLC11A2	SLC11A2
NM_001174126	SLC11A2	SLC11A2
NM_001174127	SLC11A2	SLC11A2
NM_001779	CD58	CD58
NM_023105	FGFR1	FGFR1
NM_023106	FGFR1	FGFR1
NM_001771	CD22	CD22
NM_001260507	RPS3	RPS3
NM_001260506	RPS3	RPS3
NM_001774	CD37	CD37
NM_001775	CD38	CD38
NM_001776	ENTPD1	ENTPD1
NM_001777	CD47	CD47
NM_001778	CD48	CD48
NM_001260512	MGST1	MGST1
NM_001284501	NUBP2	NUBP2
NM_001260511	MGST1	MGST1
NM_001284502	NUBP2	NUBP2
NM_001780	CD63	CD63
NM_001781	CD69	CD69
NM_001005209	TMEM198	TMEM198
NM_001005207	TRIM37	TRIM37
NM_023110	FGFR1	FGFR1
NM_001174150	ARL13B	ARL13B
NM_001798	CDK2	CDK2
NM_001799	CDK7	CDK7
NM_001174157	ZFAT	ZFAT
NM_001174156	SAMD8	SAMD8
NM_001174153	RABEPK	RABEPK
NM_001174151	ARL13B	ARL13B
NM_001174152	RABEPK	RABEPK
NM_001867	COX7C	COX7C
NR_045609	KIN	KIN
NR_045600	SLC52A2	SLC52A2
NM_001860	SLC31A2	SLC31A2
NM_001861	COX4I1	COX4I1
NR_045602	GALNT14	GALNT14
NM_001862	COX5B	COX5B
NM_001863	COX6B1	COX6B1
NR_045605	MND1	MND1
NM_001865	COX7A2	COX7A2
NR_045607	UXS1	UXS1
NM_001866	COX7B	COX7B
NM_001856	COL16A1	COL16A1
NM_001858	COL19A1	COL19A1
NM_001859	SLC31A1	SLC31A1
NM_001174051	CACNA2D2	CACNA2D2
NM_001852	COL9A2	COL9A2
NR_045620	NDUFAF1	NDUFAF1
NM_001889	CRYZ	CRYZ
NM_001174061	SMG7	SMG7
NM_001881	CREM	CREM
NM_001174060	OSBPL10	OSBPL10
NM_001888	CRYM	CRYM
NM_001174067	FGFR1	FGFR1
NM_001174065	FGFR1	FGFR1
NM_001174066	FGFR1	FGFR1
NM_001174063	FGFR1	FGFR1
NM_001260502	SRP68	SRP68
NM_001174064	FGFR1	FGFR1
NM_001878	CRABP2	CRABP2
NM_001879	MASP1	MASP1
NM_182584	C20orf203	C20orf203
NM_001174072	SERINC5	SERINC5
NM_001174070	FAM53A	FAM53A
NM_001174071	SERINC5	SERINC5
NM_182580	CYB561D1	CYB561D1
NM_001876	CPT1A	CPT1A
NM_001877	CR2	CR2
NM_001880	ATF2	ATF2
NM_001823	CKB	CKB
NM_182557	BCL9L	BCL9L
NR_033660	SCAMP5	SCAMP5
NM_001826	CKS1B	CKS1B
NR_033662	CSF3	CSF3
NM_001827	CKS2	CKS2
NM_182556	SLC25A45	SLC25A45
NM_182553	CNIH2	CNIH2
NM_001829	CLCN3	CLCN3
NR_033663	EPOR	EPOR
NM_001174083	NLRP2	NLRP2
NM_182551	LCLAT1	LCLAT1
NR_045644	SMARCAD1	SMARCAD1
NM_001174084	POLL	POLL
NM_182552	WDR27	WDR27
NM_001174082	NLRP2	NLRP2
NM_001821	CHML	CHML
NM_001164796	SLC25A26	SLC25A26
NM_001822	CHN1	CHN1
NM_001174089	SLC4A11	SLC4A11
NM_001174087	NCOA3	NCOA3
[truncated: 28,681 more rows]

## Sheet: d. significant DEGs RNA-seq
geneID	Gene name	NCBI ID	chr	start	end	strand	GBCmean	ABCmean	fC	log2FC	pval	FDR
FAM9C	FAM9C	NM_174901	chrX	13053735	13062917	-	1144.9	0.57	0	-10.97	2.67e-19	1.73e-16
L3MBTL4	L3MBTL4	NM_173464	chr18	5954704	6414910	-	167.88	0.64	0	-8.04	7.63e-06	0.000333
EYA2	EYA2	NM_005244	chr20	45523262	45817492	+	905.19	3.53	0	-8	1.39e-11	2.43e-09
AQP4	AQP4	NM_001650	chr18	24432007	24445716	-	67.7	0.28	0	-7.89	0.000274	0.00671
THY1	THY1	NM_006288	chr11	119288654	119294246	-	1262.41	5.41	0	-7.87	2.06e-12	4.07e-10
NCR2	NCR2	NM_004828	chr6	41303527	41318625	+	188.94	0.88	0	-7.75	1.42e-05	0.000558
KCNMB2	KCNMB2	NM_181361	chr3	178254223	178562217	+	1466.16	7.17	0	-7.68	9.64e-14	2.22e-11
ARHGAP22	ARHGAP22	NM_021226	chr10	49654078	49813138	-	126.62	1.47	0.01	-6.43	9.63e-05	0.00284
CUX2	CUX2	NM_015267	chr12	111471827	111788358	+	7138.79	91.11	0.01	-6.29	5.89e-18	2.81e-15
FCN1	FCN1	NM_002003	chr9	137801430	137809806	-	95.13	1.24	0.01	-6.26	0.000305	0.00724
ANK3	ANK3	NM_001204403	chr10	61786055	62493284	-	1472.13	20.47	0.01	-6.17	1.48e-11	2.57e-09
CSRNP3	CSRNP3	NM_001172173	chr2	166326156	166545917	+	1539.93	22.36	0.01	-6.11	1.16e-11	2.1e-09
LYPD6B	LYPD6B	NM_177964	chr2	149894980	150071772	+	530.59	9.92	0.02	-5.74	1.37e-07	1.07e-05
DCN	DCN	NM_001920	chr12	91539034	91576806	-	497.24	9.33	0.02	-5.74	9.86e-05	0.00289
ATP4A	ATP4A	NM_000704	chr19	36041094	36054560	-	400.4	11.74	0.03	-5.09	1.51e-05	0.000586
HEMGN	HEMGN	NM_018437	chr9	100689072	100707134	-	356.79	12.62	0.04	-4.82	0.000226	0.00571
TTC9	TTC9	NM_015351	chr14	71108503	71142077	+	2524.88	94.4	0.04	-4.74	4.04e-09	4.35e-07
MAPK10	MAPK10	NM_002753	chr4	86936275	87374283	-	1473.1	57.42	0.04	-4.68	6.87e-07	4.45e-05
ITK	ITK	NM_005546	chr5	156607906	156682109	+	940.03	39.27	0.04	-4.58	6.72e-07	4.38e-05
SPSB1	SPSB1	NM_025106	chr1	9352940	9429590	+	757.84	34.62	0.05	-4.45	1.38e-06	7.89e-05
FNDC1	FNDC1	NM_032532	chr6	159590428	159693140	+	156.56	7.15	0.05	-4.45	0.000923	0.0177
RAB17	RAB17	NM_022449	chr2	238482964	238499769	-	184.61	9.68	0.05	-4.25	0.00135	0.0238
DIP2C	DIP2C	NM_014974	chr10	320129	735608	-	1824.9	96.73	0.05	-4.24	2.5e-08	2.35e-06
MGMT	MGMT	NM_002412	chr10	131265453	131565783	+	1035.46	55.76	0.05	-4.21	8.48e-08	6.93e-06
EEPD1	EEPD1	NM_030636	chr7	36192835	36341152	+	5780.42	313.82	0.05	-4.2	5.27e-12	9.89e-10
SOAT2	SOAT2	NM_003578	chr12	53497273	53518323	+	339.28	18.5	0.05	-4.2	0.00128	0.0229
NLRP4	NLRP4	NM_134444	chr19	56347943	56393220	+	456.14	25.06	0.05	-4.19	0.000181	0.00479
CHI3L2	CHI3L2	NM_004000	chr1	111770280	111786062	+	3089.85	181.94	0.06	-4.09	1.31e-08	1.28e-06
SLAMF1	SLAMF1	NM_003037	chr1	160579890	160617081	-	1642.68	109.31	0.07	-3.91	5.43e-10	7.17e-08
LCK	LCK	NM_005356	chr1	32716839	32751766	+	6756.43	463.21	0.07	-3.87	6.95e-09	7.19e-07
GALNT3	GALNT3	NM_004482	chr2	166604312	166650803	-	1377.48	101.06	0.07	-3.77	4.82e-07	3.29e-05
MAML3	MAML3	NM_018717	chr4	140637545	141075233	-	403.93	29.72	0.07	-3.76	0.00209	0.033
TRIB2	TRIB2	NM_021643	chr2	12856997	12882858	+	4998.83	374.59	0.07	-3.74	5.13e-10	6.81e-08
FCRL1	FCRL1	NM_052938	chr1	157764193	157789940	-	2078.11	166.36	0.08	-3.64	9.3e-07	5.78e-05
GCNT1	GCNT1	NM_001097634	chr9	79056581	79122332	+	2306.71	204	0.09	-3.5	5.01e-06	0.000231
LTBP1	LTBP1	NM_206943	chr2	33172368	33624575	+	6540.83	583.14	0.09	-3.49	9.45e-09	9.49e-07
MYADML2	MYADML2	NM_001145113	chr17	79897520	79905109	-	1412.94	127.03	0.09	-3.48	1.64e-05	0.000631
PAG1	PAG1	NM_018440	chr8	81880045	82024303	-	16377.8	1521.09	0.09	-3.43	3.11e-09	3.44e-07
CLDN23	CLDN23	NM_194284	chr8	8559665	8561617	+	890.8	82.73	0.09	-3.43	4.72e-06	0.00022
GNG7	GNG7	NM_052847	chr19	2511217	2702746	-	2658.26	249.07	0.09	-3.42	7.43e-06	0.000326
AFF2	AFF2	NM_002025	chrX	147582138	148082193	+	8742.99	829.03	0.09	-3.4	5.97e-10	7.74e-08
SOX2	SOX2	NM_003106	chr3	181429711	181432223	+	773.27	73.08	0.09	-3.4	0.00148	0.0254
PACSIN1	PACSIN1	NM_020804	chr6	34433852	34504039	+	3513.19	334.53	0.1	-3.39	1.27e-06	7.4e-05
CD28	CD28	NM_006139	chr2	204571197	204603636	+	401.94	38.33	0.1	-3.39	0.00341	0.0473
CREB5	CREB5	NM_182899	chr7	28338939	28865511	+	1963.07	189.65	0.1	-3.37	4.24e-06	0.000204
PTAFR	PTAFR	NM_001164721	chr1	28473676	28520447	-	2973.28	292.4	0.1	-3.35	1.55e-06	8.59e-05
BTNL9	BTNL9	NM_152547	chr5	180467224	180488523	+	3827.95	381.28	0.1	-3.33	1.01e-06	6.1e-05
CAMK1	CAMK1	NM_003656	chr3	9799028	9811668	-	1139.47	113.01	0.1	-3.33	2.49e-05	0.00089
S1PR2	S1PR2	NM_004230	chr19	10332108	10341948	-	7793.89	808.79	0.1	-3.27	5.3e-08	4.65e-06
HLA-DQB1	HLA-DQB1	NM_001243962	chr6_cox_hap2	4072510	4080111	-	7233.83	781.28	0.11	-3.21	1.43e-07	1.11e-05
SPNS3	SPNS3	NM_182538	chr17	4337218	4391499	+	663.99	72.19	0.11	-3.2	0.000127	0.00357
DEPTOR	DEPTOR	NM_022783	chr8	120885899	121063157	+	3800.43	437.41	0.12	-3.12	1.84e-05	0.000688
C11orf41	C11orf41	NM_012194	chr11	33563876	33695646	+	3240.98	379.7	0.12	-3.09	2.98e-05	0.00105
D4S234E	D4S234E	NM_001040101	chr4	4387982	4420785	+	3526.59	416.11	0.12	-3.08	3.73e-06	0.000185
SNX22	SNX22	NM_024798	chr15	64443915	64449680	+	4982.94	596.22	0.12	-3.06	6.63e-07	4.34e-05
PDE4C	PDE4C	NM_000923	chr19	18318770	18359010	-	365.4	45	0.12	-3.02	0.00137	0.024
SERINC5	SERINC5	NM_178276	chr5	79407049	79551898	-	4631.42	594.83	0.13	-2.96	1.37e-06	7.89e-05
RAP1GAP2	RAP1GAP2	NM_015085	chr17	2699731	2941035	+	2169.23	294.68	0.14	-2.88	9.17e-05	0.00272
C13orf15	C13orf15	NM_014059	chr13	42031541	42045013	+	2042.53	277.2	0.14	-2.88	0.000902	0.0174
PKHD1L1	PKHD1L1	NM_177531	chr8	110374705	110543500	+	752.65	105.18	0.14	-2.84	0.00326	0.046
PRTG	PRTG	NM_173814	chr15	55903738	56035177	-	1381.54	194.8	0.14	-2.83	2.46e-05	0.000883
FGR	FGR	NM_005248	chr1	27938800	27961727	-	915.12	128.92	0.14	-2.83	0.000126	0.00357
PTPRS	PTPRS	NM_002850	chr19	5205518	5340814	-	5534.97	802.9	0.15	-2.79	1.91e-07	1.42e-05
CDK14	CDK14	NM_012395	chr7	90338711	90839904	+	6671.28	963.74	0.14	-2.79	5.66e-06	0.000256
PLEKHA4	PLEKHA4	NM_020904	chr19	49340353	49371884	-	547.1	80.59	0.15	-2.76	0.0024	0.0365
SH2B2	SH2B2	NM_020979	chr7	101928404	101962178	+	4639.08	688.6	0.15	-2.75	4.74e-06	0.00022
TUBB2B	TUBB2B	NM_178012	chr6	3224494	3227968	-	2559.33	385.08	0.15	-2.73	6.64e-05	0.00207
CD27	CD27	NM_001242	chr12	6554050	6560884	+	2717.59	411.08	0.15	-2.72	1.89e-05	0.000704
LY9	LY9	NM_002348	chr1	160765927	160798045	+	2334.34	358.11	0.15	-2.7	6.11e-07	4.04e-05
BMP7	BMP7	NM_001719	chr20	55743808	55841707	-	4190.35	660.38	0.16	-2.67	8.83e-06	0.000375
SPRED1	SPRED1	NM_152594	chr15	38545051	38649450	+	2006.42	318.38	0.16	-2.66	0.000116	0.00331
RTKN2	RTKN2	NM_145307	chr10	63952952	64028466	-	1295.81	211.39	0.16	-2.62	0.00158	0.0266
ZNF318	ZNF318	NM_014345	chr6	43303807	43337181	-	22968.3	3815.38	0.17	-2.59	4.24e-06	0.000204
MYH11	MYH11	NM_002474	chr16	15796991	15950887	-	1652.69	276.66	0.17	-2.58	0.000729	0.0148
SYNE1	SYNE1	NM_182961	chr6	152442818	152958534	-	6180.55	1042.51	0.17	-2.57	7.97e-06	0.000346
ABCA1	ABCA1	NM_005502	chr9	107543283	107690527	-	1726.2	297.38	0.17	-2.54	0.00185	0.0299
PTK2B	PTK2B	NM_173174	chr8	27168998	27316908	+	7369.7	1287.02	0.17	-2.52	1.4e-05	0.000552
N4BP3	N4BP3	NM_015111	chr5	177540555	177553107	+	6274.42	1118.27	0.18	-2.49	3.07e-06	0.000154
NCF1	NCF1	NM_000265	chr7	74188308	74203659	+	5124.12	911.91	0.18	-2.49	1.02e-05	0.000421
FBXL18	FBXL18	NM_024963	chr7	5515427	5553399	-	2791.92	507.52	0.18	-2.46	0.000518	0.0111
STAG3	STAG3	NM_012447	chr7	99775537	99812010	+	1244.13	227.58	0.18	-2.45	0.00215	0.0337
PRKCH	PRKCH	NM_006255	chr14	61788514	62017698	+	1049.97	193.85	0.18	-2.44	0.00101	0.0189
TEC	TEC	NM_003215	chr4	48137799	48271814	-	2066.69	389.76	0.19	-2.41	1.24e-05	0.000498
LSR	LSR	NM_015925	chr19	35739558	35758867	+	1397.42	264.09	0.19	-2.4	0.000934	0.0178
ABI3	ABI3	NM_016428	chr17	47287588	47300587	+	1280.82	245.17	0.19	-2.39	0.00149	0.0255
CUX1	CUX1	NM_001913	chr7	101459183	101927250	+	12749	2444.89	0.19	-2.38	1.83e-05	0.000687
WNK2	WNK2	NM_006648	chr9	95947211	96082854	+	1707.42	327.04	0.19	-2.38	0.00132	0.0234
PLXNC1	PLXNC1	NM_005761	chr12	94542498	94701451	+	1649.05	319.13	0.19	-2.37	0.000947	0.018
PLEKHF2	PLEKHF2	NM_024613	chr8	96145948	96168913	+	7459.13	1466.27	0.2	-2.35	4.35e-05	0.00144
RHOBTB2	RHOBTB2	NM_001160036	chr8	22844929	22877710	+	9309.98	1823.19	0.2	-2.35	5.18e-05	0.00167
LMO4	LMO4	NM_006769	chr1	87794150	87814607	+	5951.82	1184.25	0.2	-2.33	8.45e-06	0.000364
HGSNAT	HGSNAT	NM_152419	chr8	42995591	43057970	+	2008.08	405.55	0.2	-2.31	0.00325	0.0459
RAB8B	RAB8B	NM_016530	chr15	63481727	63559973	+	4782.79	981.42	0.21	-2.28	1.97e-05	0.000728
INSR	INSR	NM_000208	chr19	7112265	7294011	-	2643.5	548.12	0.21	-2.27	0.000287	0.00695
SYNE2	SYNE2	NM_015180	chr14	64319682	64693167	+	25471.6	5314.9	0.21	-2.26	1.16e-05	0.000473
SATB1	SATB1	NM_001131010	chr3	18389132	18480265	-	2316.91	494.65	0.21	-2.23	5.15e-05	0.00166
ITGAL	ITGAL	NM_002209	chr16	30483982	30534506	+	11311	2405.34	0.21	-2.23	6.13e-05	0.00193
NEIL1	NEIL1	NM_024608	chr15	75639330	75647588	+	1964.78	423.98	0.22	-2.21	0.000138	0.00381
KIAA1949	KIAA1949	NM_133471	chr6	30644165	30655672	-	9480.49	2075.94	0.22	-2.19	0.000377	0.00859
KANK1	KANK1	NM_015158	chr9	504702	746103	+	6735.14	1491.14	0.22	-2.18	8.7e-06	0.000371
C7orf50	C7orf50	NM_032350	chr7	1036622	1177893	-	5103.05	1128.62	0.22	-2.18	4.58e-05	0.0015
GPR18	GPR18	NM_005292	chr13	99906966	99910682	-	1959.4	434.59	0.22	-2.17	0.00173	0.0283
PTEN	PTEN	NM_000314	chr10	89623194	89728532	+	9899.11	2208.51	0.22	-2.16	0.00128	0.0229
PSMA8	PSMA8	NM_144662	chr18	23713815	23773319	+	1303.62	294.52	0.23	-2.15	0.000283	0.00686
PNKD	PNKD	NM_015488	chr2	219135114	219211516	+	2988.43	674.26	0.23	-2.15	0.000805	0.0159
MYBL1	MYBL1	NM_001080416	chr8	67474409	67525480	-	2932.21	661.39	0.23	-2.15	0.00367	0.0499
SLC43A2	SLC43A2	NM_152346	chr17	1477695	1532130	-	2908.93	663.41	0.23	-2.13	0.000844	0.0165
C10orf26	C10orf26	NM_001083913	chr10	104503726	104576021	+	2271.41	523.04	0.23	-2.12	0.00149	0.0255
DDIT4	DDIT4	NM_019058	chr10	74033676	74035797	+	8892.17	2062.55	0.23	-2.11	6.63e-07	4.34e-05
TSPAN14	TSPAN14	NM_030927	chr10	82214037	82282391	+	3597.08	868.9	0.24	-2.05	0.000331	0.00771
PTENP1	PTENP1	NR_023917	chr9	33673501	33677418	-	4007.18	968.28	0.24	-2.05	0.00309	0.0441
CD22	CD22	NM_001771	chr19	35820071	35838264	+	40380.7	10093.9	0.25	-2	2.22e-05	0.00081
ASB13	ASB13	NM_024701	chr10	5680819	5708558	-	2857.29	716.12	0.25	-2	0.00111	0.0204
MFHAS1	MFHAS1	NM_004225	chr8	8641998	8751131	-	7281.85	1831.02	0.25	-1.99	9.36e-05	0.00277
LTB	LTB	NM_002341	chr6_dbb_hap3	2833875	2835743	-	3958.19	997.11	0.25	-1.99	0.000516	0.0111
ITGA4	ITGA4	NM_000885	chr2	182321618	182402468	+	2898.86	733.22	0.25	-1.98	0.00221	0.0345
PRDM10	PRDM10	NM_020228	chr11	129769600	129872730	-	3501.56	887.77	0.25	-1.98	0.00245	0.037
SLC25A42	SLC25A42	NM_178526	chr19	19174802	19223841	+	1503.63	383.55	0.26	-1.97	0.000778	0.0155
ATP8A1	ATP8A1	NM_006095	chr4	42410391	42659122	-	5697.62	1478.78	0.26	-1.95	0.000797	0.0158
MYO1E	MYO1E	NM_004998	chr15	59428167	59665071	-	7973.99	2086.56	0.26	-1.93	0.000113	0.00325
LDLR	LDLR	NM_000527	chr19	11200037	11244505	+	4118.02	1087.73	0.26	-1.92	0.000487	0.0105
GCET2	GCET2	NM_152785	chr3	111839687	111852152	-	4305.37	1148.83	0.27	-1.91	0.000587	0.0124
HEG1	HEG1	NM_020733	chr3	124684553	124774802	-	1164.14	312.25	0.27	-1.9	0.00126	0.0226
SGK223	SGK223	NM_001080826	chr8	8175257	8239257	-	2615.76	708.75	0.27	-1.88	0.00162	0.0271
PRKCA	PRKCA	NM_002737	chr17	64298925	64806862	+	5600.83	1531.13	0.27	-1.87	1.24e-05	0.0005
ADD3	ADD3	NM_019903	chr10	111765725	111895323	+	8691.43	2376.66	0.27	-1.87	0.000225	0.00571
IRS1	IRS1	NM_005544	chr2	227596032	227663506	-	1711.14	472.24	0.28	-1.86	0.00259	0.0386
MOB3A	MOB3A	NM_130807	chr19	2071034	2096269	-	9420.69	2620.61	0.28	-1.85	0.0001	0.00294
BCAS4	BCAS4	NM_017843	chr20	49411466	49493714	+	2900.65	810	0.28	-1.84	0.00211	0.0332
OSBPL10	OSBPL10	NM_017784	chr3	31702316	32023342	-	4632.38	1322.27	0.29	-1.81	0.00075	0.0152
MTSS1	MTSS1	NM_014751	chr8	125563027	125740730	-	1444.02	415	0.29	-1.8	0.00018	0.00476
P2RY8	P2RY8	NM_178129	chrX	1581465	1656037	-	8189.14	2344.21	0.29	-1.8	0.000561	0.0119
ITPKB	ITPKB	NM_002221	chr1	226819390	226926876	-	4151.56	1199.52	0.29	-1.79	9.2e-05	0.00273
STK17A	STK17A	NM_004760	chr7	43622691	43666978	+	6502.8	1925.84	0.3	-1.76	0.000671	0.0138
PTK2	PTK2	NM_005607	chr8	141668480	142011412	-	4897.39	1450.86	0.3	-1.76	0.0027	0.0399
MSH5	MSH5	NM_002441	chr6_mcf_hap5	3087408	3110152	+	2394.16	711.42	0.3	-1.75	0.00331	0.0465
GLCCI1	GLCCI1	NM_138426	chr7	8008373	8128709	+	3006.1	904.82	0.3	-1.73	0.000105	0.00307
CNTNAP4	CNTNAP4	NM_033401	chr16	76311175	76593135	+	657.65	201.68	0.31	-1.71	0.00345	0.0478
NEK6	NEK6	NM_001166167	chr9	127019884	127114719	+	7461.6	2322.45	0.31	-1.68	0.0022	0.0344
HVCN1	HVCN1	NM_001040107	chr12	111086490	111127617	-	1732.02	543.08	0.31	-1.67	0.000123	0.00349
TPD52	TPD52	NM_005079	chr8	80947104	81083836	-	12107.2	3845.77	0.32	-1.65	0.0022	0.0344
STIM1	STIM1	NM_003156	chr11	3876932	4114440	+	4045.26	1295.93	0.32	-1.64	0.00331	0.0464
ZNF608	ZNF608	NM_020747	chr5	123972609	124080805	-	4559.26	1476.03	0.32	-1.63	9.33e-05	0.00276
HS2ST1	HS2ST1	NM_012262	chr1	87380334	87575681	+	8769.77	2836.98	0.32	-1.63	0.00231	0.0357
TPCN1	TPCN1	NM_017901	chr12	113659259	113736389	+	7741.25	2512.7	0.32	-1.62	0.00198	0.0317
CDT1	CDT1	NM_030928	chr16	88870185	88875666	+	5358.72	1753.45	0.33	-1.61	0.00149	0.0255
STK10	STK10	NM_005990	chr5	171469073	171615346	-	6626.19	2166.19	0.33	-1.61	0.00231	0.0356
SEPT9	SEPT9	NM_001113491	chr17	75277491	75496678	+	40302.6	13277.6	0.33	-1.6	0.00146	0.0251
IER2	IER2	NM_004907	chr19	13261281	13265718	+	3464.69	1144.23	0.33	-1.6	0.00218	0.0342
AMPD2	AMPD2	NM_139156	chr1	110162458	110174677	+	4293.52	1414.57	0.33	-1.6	0.00231	0.0357
TMC8	TMC8	NM_152468	chr17	76126858	76139049	+	11832.9	3961.89	0.33	-1.58	0.00184	0.0297
BCL6	BCL6	NM_001706	chr3	187439164	187463513	-	15105.7	5124.25	0.34	-1.56	0.00104	0.0194
CD52	CD52	NM_001803	chr1	26644410	26647014	+	9386.38	3256.61	0.35	-1.53	0.00155	0.0262
MBNL3	MBNL3	NM_001170704	chrX	131503342	131623996	-	6818.28	2382.23	0.35	-1.52	0.000633	0.0132
LHFPL2	LHFPL2	NM_005779	chr5	77781037	77944648	-	3591.43	1259.46	0.35	-1.51	0.000588	0.0124
SESN2	SESN2	NM_031459	chr1	28585962	28609002	+	2046.24	719.38	0.35	-1.51	0.00297	0.0427
RGS1	RGS1	NM_002922	chr1	192544856	192549159	+	3597.89	1286.49	0.36	-1.48	8.01e-05	0.00244
ASNS	ASNS	NM_001673	chr7	97481428	97501854	-	6715.61	2413.71	0.36	-1.48	0.00127	0.0228
PIP4K2A	PIP4K2A	NM_005028	chr10	22823765	23003503	-	7357.21	2814.72	0.38	-1.39	0.00343	0.0476
RAPGEF5	RAPGEF5	NM_012294	chr7	22157907	22396533	-	5213.56	2021.66	0.39	-1.37	0.00145	0.025
LSP1	LSP1	NM_002339	chr11	1874199	1913493	+	13978.7	5452.34	0.39	-1.36	0.00158	0.0266
APBB2	APBB2	NM_004307	chr4	40812043	41216635	-	1733.72	677.64	0.39	-1.36	0.00281	0.041
RGS16	RGS16	NM_002928	chr1	182567757	182573548	-	2937.83	1167.94	0.4	-1.33	0.00171	0.0282
CD48	CD48	NM_001778	chr1	160648535	160681585	-	5522.24	2212.53	0.4	-1.32	0.00275	0.0403
UPP1	UPP1	NM_181597	chr7	48128354	48148330	+	1214.71	498.57	0.41	-1.28	0.0032	0.0454
WSB1	WSB1	NM_015626	chr17	25621105	25640645	+	9367.86	3881.62	0.41	-1.27	0.00155	0.0262
CCNG2	CCNG2	NM_004354	chr4	78078356	78091213	+	2706.57	1131.78	0.42	-1.26	0.00337	0.047
NDRG1	NDRG1	NM_006096	chr8	134249413	134309547	-	2023.31	995.19	0.49	-1.02	0.00235	0.0361
TTN	TTN	NM_003319	chr2	179390717	179672150	-	3996.05	8957.65	2.24	1.16	0.00236	0.0361
VOPP1	VOPP1	NM_030796	chr7	55538305	55640200	-	4389.4	11058.9	2.52	1.33	0.000919	0.0176
ENTPD1	ENTPD1	NM_001098175	chr10	97471535	97637023	+	1490.91	4046.65	2.71	1.44	0.00278	0.0407
FADS2	FADS2	NM_004265	chr11	61595712	61634825	+	1312.95	3587.72	2.73	1.45	0.00118	0.0214
SPIB	SPIB	NM_003121	chr19	50922194	50934309	+	3983.26	11508.8	2.89	1.53	0.0011	0.0203
BIRC3	BIRC3	NM_001165	chr11	102188180	102210135	+	3146.69	9113.13	2.9	1.53	0.0032	0.0454
RAPGEF1	RAPGEF1	NM_005312	chr9	134452156	134612925	-	5973.49	17421.5	2.92	1.54	0.00113	0.0207
CD83	CD83	NM_004233	chr6	14117864	14137148	+	3340.12	10004.2	3	1.58	0.00331	0.0465
JAK1	JAK1	NM_002227	chr1	65298905	65432187	-	2899.39	8903.97	3.07	1.62	0.00159	0.0266
PIM1	PIM1	NM_002648	chr6	37137921	37143204	+	2167.01	6769.64	3.12	1.64	0.00131	0.0234
ZAK	ZAK	NM_016653	chr2	173940564	174132737	+	713.42	2284.18	3.2	1.68	0.000107	0.00312
PRKCB	PRKCB	NM_002738	chr16	23847299	24231932	+	1405.08	4634.21	3.3	1.72	0.000207	0.00537
KIAA0226L	KIAA0226L	NM_025113	chr13	46916136	46961635	-	2683.44	8891.86	3.31	1.73	0.000307	0.00725
NAPSB	NAPSB	NR_002798	chr19	50837056	50848005	-	4112.99	13746.3	3.34	1.74	5.82e-05	0.00184
HSP90B1	HSP90B1	NM_003299	chr12	104324188	104341703	+	7122.13	24010.3	3.37	1.75	4.1e-06	0.000201
ARHGAP25	ARHGAP25	NM_001007231	chr2	68961912	69053957	+	3184.41	10769.1	3.38	1.76	0.0021	0.0331
GALNT2	GALNT2	NM_004481	chr1	230202955	230417875	+	1520.22	5134.39	3.38	1.76	0.00246	0.0371
PLCL2	PLCL2	NM_001144382	chr3	16926451	17132098	+	712.48	2484.72	3.49	1.8	0.0032	0.0454
CASK	CASK	NM_003688	chrX	41374188	41782287	-	420.83	1474.82	3.5	1.81	0.00344	0.0477
PKIG	PKIG	NM_007066	chr20	43160435	43247678	+	1330.37	4771.78	3.59	1.84	0.00355	0.0487
FCRL5	FCRL5	NM_031281	chr1	157483166	157522310	-	848.17	3238.29	3.82	1.93	0.000832	0.0163
ZFAT	ZFAT	NM_020863	chr8	135490030	135725292	-	576.98	2206.36	3.82	1.94	0.00283	0.0413
PVRL1	PVRL1	NM_203285	chr11	119508807	119599435	-	1111.59	4289.25	3.86	1.95	0.000227	0.00574
PDLIM1	PDLIM1	NM_020992	chr10	96997329	97050781	-	1202.73	4686.35	3.9	1.96	0.000396	0.00895
ST3GAL1	ST3GAL1	NM_003033	chr8	134467090	134584183	-	532.56	2072.9	3.89	1.96	0.00253	0.038
TCL1A	TCL1A	NM_021966	chr14	96176303	96180533	-	2162.14	8494.33	3.93	1.97	5.37e-05	0.00173
SQSTM1	SQSTM1	NM_001142298	chr5	179233387	179265077	+	4287.49	16960.3	3.96	1.98	0.00136	0.0239
PEAK1	PEAK1	NM_024776	chr15	77400497	77712446	-	812.42	3222.15	3.97	1.99	0.00171	0.0282
TFEC	TFEC	NM_012252	chr7	115575201	115670867	-	896.43	3672.72	4.1	2.03	0.00279	0.0408
VPS4B	VPS4B	NM_004869	chr18	61056424	61089752	-	1682.83	6981.44	4.15	2.05	0.00175	0.0286
RNF213	RNF213	NM_020914	chr17	78234666	78370086	+	3204.47	13678.4	4.27	2.09	0.000319	0.00748
OBFC2A	OBFC2A	NR_024415	chr2	192542797	192553248	+	1236.43	5420.32	4.38	2.13	1.53e-05	0.00059
HIVEP1	HIVEP1	NM_002114	chr6	12012723	12165232	+	1577.79	6903.14	4.38	2.13	7.76e-05	0.00237
DSTN	DSTN	NM_006870	chr20	17550598	17588652	+	765.18	3347.58	4.37	2.13	0.000174	0.00462
KLHL23	KLHL23	NM_144711	chr2	170590355	170608396	+	254.74	1122.69	4.41	2.14	0.0022	0.0344
FAM65A	FAM65A	NM_024519	chr16	67562716	67580691	+	858.48	3943.1	4.59	2.2	0.000458	0.0101
C1orf186	C1orf186	NM_001007544	chr1	206238871	206288647	-	421.24	1956.2	4.64	2.22	0.000435	0.00965
SH2D3C	SH2D3C	NM_170600	chr9	130500595	130541048	-	647.18	3039.03	4.7	2.23	0.00238	0.0363
BCL2	BCL2	NM_000633	chr18	60790578	60986613	-	4599.52	22162.5	4.82	2.27	7.64e-07	4.9e-05
ATN1	ATN1	NM_001007026	chr12	7033625	7051484	+	364.57	1764.75	4.84	2.28	0.000849	0.0166
RASSF6	RASSF6	NM_201431	chr4	74438861	74486340	-	1844.84	9153.83	4.96	2.31	2.12e-06	0.000113
IL10RA	IL10RA	NM_001558	chr11	117857105	117872199	+	1333.71	6621.37	4.96	2.31	1.96e-05	0.000726
DUSP16	DUSP16	NM_030640	chr12	12626215	12715448	-	254.37	1272.34	5	2.32	0.000569	0.0121
RAB7L1	RAB7L1	NM_003929	chr1	205737113	205744610	-	968.45	4890.54	5.05	2.34	1.87e-05	0.0007
TET2	TET2	NM_001127208	chr4	106067841	106200960	+	618.05	3127.37	5.06	2.34	0.00215	0.0338
FRMD4A	FRMD4A	NM_018027	chr10	13685705	14372866	-	201.02	1020.14	5.07	2.34	0.00227	0.0352
FURIN	FURIN	NM_002569	chr15	91411884	91426687	+	586.95	3000.61	5.11	2.35	4.06e-05	0.00137
IVNS1ABP	IVNS1ABP	NM_006469	chr1	185265521	185286461	-	3439.37	17892.5	5.2	2.38	3.71e-05	0.00127
DTX3L	DTX3L	NM_138287	chr3	122283184	122294049	+	685.56	3579	5.22	2.38	0.000858	0.0167
GATM	GATM	NM_001482	chr15	45653321	45670980	-	1610.6	8533.68	5.3	2.41	0.000196	0.00515
FOXP1	FOXP1	NM_032682	chr3	71003864	71633140	-	1202.37	6588.56	5.48	2.45	2.13e-06	0.000113
PNOC	PNOC	NM_006228	chr8	28174648	28200868	+	746.35	4091.32	5.48	2.45	9.85e-05	0.00289
HLA-F	HLA-F	NM_018950	chr6_mcf_hap5	991650	1359214	+	324.79	1773.37	5.46	2.45	0.00265	0.0393
TRIB1	TRIB1	NM_025195	chr8	126442562	126450644	+	460.14	2543.48	5.53	2.47	0.000154	0.00418
GALNT6	GALNT6	NM_007210	chr12	51745832	51785200	-	141.42	784.73	5.55	2.47	0.00153	0.026
RDX	RDX	NM_002906	chr11	110100165	110167437	-	247.43	1384.71	5.6	2.48	0.000292	0.00702
RFFL	RFFL	NR_037713	chr17	33336130	33416348	-	403.95	2307.11	5.71	2.51	4.07e-05	0.00137
LBH	LBH	NM_030915	chr2	30454396	30482899	+	298.19	1703.61	5.71	2.51	8.02e-05	0.00244
IRF5	IRF5	NM_001098629	chr7	128577993	128590088	+	463.33	2649.51	5.72	2.52	0.000258	0.00637
PMAIP1	PMAIP1	NM_021127	chr18	57567191	57571538	+	2425.37	14024	5.78	2.53	6.38e-05	0.002
ST7	ST7	NM_018412	chr7	116593380	116870075	+	154.77	902.6	5.83	2.54	0.00128	0.0229
SELL	SELL	NM_000655	chr1	169659805	169680843	-	462.05	2729.6	5.91	2.56	0.00113	0.0207
MAN2A2	MAN2A2	NM_006122	chr15	91447419	91465815	+	937.19	5726.02	6.11	2.61	4.75e-06	0.00022
XBP1	XBP1	NM_005080	chr22	29190547	29196560	-	572.88	3577.36	6.24	2.64	7.07e-05	0.00219
MGST1	MGST1	NM_145792	chr12	16500075	16517344	+	304.04	1895.32	6.23	2.64	0.000396	0.00895
S100A4	S100A4	NM_019554	chr1	153516094	153518282	-	128.74	809.51	6.29	2.65	0.000331	0.00772
SAMSN1	SAMSN1	NM_022136	chr21	15857548	15918681	-	238.91	1507.72	6.31	2.66	0.000905	0.0174
ARHGAP24	ARHGAP24	NM_001025616	chr4	86396283	86923823	+	285.03	1845.26	6.47	2.69	5.68e-05	0.00181
SNX18	SNX18	NM_001145427	chr5	53813588	53842416	+	291.51	1905.51	6.54	2.71	6.52e-05	0.00204
LRRC33	LRRC33	NM_198565	chr3	196366655	196388874	+	317.72	2107.31	6.63	2.73	0.000127	0.00357
PTGER4	PTGER4	NM_000958	chr5	40680031	40693837	+	93.46	619.64	6.63	2.73	0.000403	0.00908
ARID3B	ARID3B	NM_006465	chr15	74833547	74890472	+	249.58	1683.32	6.74	2.75	0.00044	0.00974
CABLES1	CABLES1	NR_023359	chr18	20714527	20840434	+	526.36	3561.69	6.77	2.76	4.81e-05	0.00157
CXCR5	CXCR5	NM_001716	chr11	118754474	118766980	+	1845.2	12595.5	6.83	2.77	8.7e-09	8.83e-07
LY75	LY75	NM_002349	chr2	160659867	160761267	-	453.46	3095.91	6.83	2.77	1.7e-05	0.000648
CHST2	CHST2	NM_004267	chr3	142838617	142842856	+	330.01	2304.83	6.98	2.8	8.18e-05	0.00248
SEC11C	SEC11C	NM_033280	chr18	56807124	56826063	+	2392.52	16946.1	7.08	2.82	3.18e-08	2.94e-06
SLA	SLA	NM_001045556	chr8	134048972	134115310	-	653.34	4750.89	7.27	2.86	5.17e-07	3.48e-05
TRIM55	TRIM55	NM_033058	chr8	67039277	67087718	+	64.88	470.96	7.26	2.86	0.000234	0.00588
CLECL1	CLECL1	NM_001253748	chr12	9875087	9885895	-	312.36	2283.99	7.31	2.87	2.3e-06	0.00012
SLC2A13	SLC2A13	NM_052885	chr12	40148822	40499661	-	131.98	983.71	7.45	2.9	0.000253	0.00629
TNFRSF13B	TNFRSF13B	NM_012452	chr17	16842397	16875402	-	746.83	5663.45	7.58	2.92	4.26e-07	2.98e-05
MARCKS	MARCKS	NM_002356	chr6	114178526	114184652	+	141.98	1081.82	7.62	2.93	0.000701	0.0143
ST3GAL5	ST3GAL5	NM_003896	chr2	86066270	86116157	-	156.97	1207.4	7.69	2.94	0.000167	0.00446
ACOT9	ACOT9	NM_001033583	chrX	23721776	23761407	-	126.24	976.7	7.74	2.95	0.000224	0.0057
HIST1H1C	HIST1H1C	NM_005319	chr6	26055967	26056699	-	117.12	911.75	7.78	2.96	0.00336	0.0469
MCAM	MCAM	NM_006500	chr11	119179233	119187840	-	201.25	1576.59	7.83	2.97	0.000621	0.013
IL2RA	IL2RA	NM_000417	chr10	6052656	6104333	-	178.58	1432.85	8.02	3	6.21e-05	0.00195
FAIM3	FAIM3	NM_005449	chr1	207076630	207095378	-	128.33	1029.92	8.03	3	0.000226	0.00571
WWC1	WWC1	NM_015238	chr5	167719064	167899308	+	116.1	939.4	8.09	3.02	0.000328	0.00767
PTPN1	PTPN1	NM_002827	chr20	49126890	49201086	+	1871.25	15333.4	8.19	3.03	9.01e-10	1.09e-07
NFKBIZ	NFKBIZ	NM_001005474	chr3	101546833	101579869	+	962.34	8119.55	8.44	3.08	6.72e-08	5.63e-06
TBC1D9	TBC1D9	NM_015130	chr4	141541935	141677471	-	127.82	1080.77	8.46	3.08	0.00061	0.0128
LMAN1	LMAN1	NM_005570	chr18	56995055	57026508	-	4113	35271.3	8.58	3.1	4.28e-08	3.88e-06
MPEG1	MPEG1	NM_001039396	chr11	58975982	58980494	-	825.47	7262.43	8.8	3.14	2.27e-10	3.25e-08
ID2	ID2	NM_002166	chr2	8822112	8824583	+	584.93	5200.2	8.89	3.15	4.5e-07	3.11e-05
RASGRF1	RASGRF1	NM_002891	chr15	79252288	79383215	-	118.23	1046.71	8.85	3.15	5.51e-05	0.00177
STAT3	STAT3	NM_003150	chr17	40465342	40540513	-	1910.46	17244.5	9.03	3.17	1.18e-09	1.39e-07
HCP5	HCP5	NR_040662	chr6	31430956	31433586	+	75.61	678.43	8.97	3.17	0.00131	0.0233
SH3TC1	SH3TC1	NM_018986	chr4	8201059	8242830	+	277.57	2570.05	9.26	3.21	8.73e-08	7.07e-06
TP53BP2	TP53BP2	NM_005426	chr1	223967594	224033674	-	236.37	2197.73	9.3	3.22	5.15e-06	0.000237
CCDC50	CCDC50	NM_174908	chr3	191046873	191116459	+	630.99	6022.97	9.55	3.25	5.84e-07	3.88e-05
EPS8	EPS8	NM_004447	chr12	15773074	15942510	-	45.17	457.24	10.12	3.34	0.000962	0.0183
CTIF	CTIF	NM_001142397	chr18	46065426	46389586	+	54.07	556.38	10.29	3.36	0.00335	0.0468
NRIP1	NRIP1	NM_003489	chr21	16333555	16437126	-	47.17	488.67	10.36	3.37	0.00187	0.0301
YPEL2	YPEL2	NM_001005404	chr17	57409052	57479095	+	89.11	935.09	10.49	3.39	9e-05	0.00269
ETV6	ETV6	NM_001987	chr12	11802787	12048325	+	554.36	5910.76	10.66	3.41	5.07e-09	5.37e-07
LITAF	LITAF	NR_024320	chr16	11641577	11681322	-	234.67	2512.29	10.71	3.42	4.91e-07	3.34e-05
SERPINB6	SERPINB6	NM_004568	chr6	2948392	2972399	-	88.04	946.92	10.76	3.43	0.000118	0.00337
KIF26B	KIF26B	NM_018012	chr1	245318286	245866428	+	40.1	431.67	10.77	3.43	0.000963	0.0183
APOL3	APOL3	NM_145641	chr22	36536370	36562225	-	43.25	467.28	10.8	3.43	0.00236	0.0362
ACPP	ACPP	NM_001134194	chr3	132036210	132087146	+	151.78	1660.33	10.94	3.45	1.9e-07	1.42e-05
IL4I1	IL4I1	NM_172374	chr19	50392913	50432762	-	134.67	1477.12	10.97	3.46	0.00042	0.00935
TCF4	TCF4	NM_001243226	chr18	52889561	53303188	-	2229.44	24925	11.18	3.48	2.07e-10	3e-08
NR4A3	NR4A3	NM_006981	chr9	102584136	102629173	+	66.23	740.35	11.18	3.48	0.00268	0.0397
SEMA7A	SEMA7A	NM_003612	chr15	74701629	74726299	-	188.63	2136.21	11.32	3.5	5.51e-06	0.000251
CR2	CR2	NM_001877	chr1	207627644	207663240	+	35.88	405.44	11.3	3.5	0.000942	0.018
ABTB2	ABTB2	NM_145804	chr11	34172533	34379555	-	91.81	1060.34	11.55	3.53	7.48e-06	0.000328
CDKN1A	CDKN1A	NM_001220777	chr6	36644236	36655116	+	215.47	2515.41	11.67	3.55	1.32e-06	7.66e-05
SPIRE1	SPIRE1	NM_020148	chr18	12446510	12657912	-	108.26	1267.03	11.7	3.55	3.23e-05	0.00112
HIST1H2BK	HIST1H2BK	NM_080593	chr6	27106071	27114637	-	211.24	2493.13	11.8	3.56	5.52e-07	3.68e-05
PDE4B	PDE4B	NM_001037341	chr1	66258192	66840262	+	237.89	2824.88	11.87	3.57	4.34e-06	0.000207
KIAA0284	KIAA0284	NM_015005	chr14	105331649	105363107	+	25.59	304.9	11.91	3.57	0.00178	0.029
ETV5	ETV5	NM_004454	chr3	185764105	185826901	-	82.39	992.18	12.04	3.59	5.79e-05	0.00184
RNF43	RNF43	NM_017763	chr17	56431037	56494931	-	44.11	530.41	12.02	3.59	0.000701	0.0143
PIM2	PIM2	NM_006875	chrX	48770458	48776413	-	1377.57	16927.2	12.29	3.62	1.36e-12	2.78e-10
TGIF1	TGIF1	NM_174886	chr18	3412071	3458406	+	167.92	2060.06	12.27	3.62	1.03e-06	6.17e-05
PARD6G	PARD6G	NM_032510	chr18	77915116	78005397	-	50.13	617.65	12.32	3.62	0.00012	0.00344
B3GALNT1	B3GALNT1	NM_003781	chr3	160801670	160823160	-	47.41	585.77	12.35	3.63	1.91e-05	0.00071
KIAA0649	KIAA0649	NM_014811	chr9	138371647	138380739	+	24.67	307.46	12.46	3.64	0.000824	0.0162
NEDD4L	NEDD4L	NM_015277	chr18	55711609	56068772	+	356.33	4502.56	12.64	3.66	2.42e-09	2.73e-07
RYR1	RYR1	NM_000540	chr19	38924339	39078204	+	39.95	515.33	12.9	3.69	0.000398	0.00899
CREB3L2	CREB3L2	NM_194071	chr7	137559724	137686846	-	265.8	3459.09	13.01	3.7	2.07e-08	1.97e-06
JUN	JUN	NM_002228	chr1	59246462	59249785	-	102.52	1334.37	13.02	3.7	6.02e-06	0.000269
MCTP1	MCTP1	NM_024717	chr5	94042288	94620279	-	32.37	420.01	12.97	3.7	0.000585	0.0124
NEB	NEB	NM_004543	chr2	152341852	152591001	-	102.38	1343.12	13.12	3.71	1.86e-06	0.000101
CACNA1A	CACNA1A	NM_000068	chr19	13317255	13617274	-	25.65	344.32	13.42	3.75	0.00168	0.0279
SULF2	SULF2	NM_198596	chr20	46286149	46415360	-	49.77	676.96	13.6	3.77	0.00022	0.00563
LGALS3	LGALS3	NM_002306	chr14	55595934	55612148	+	106.72	1462.73	13.71	3.78	8.49e-07	5.34e-05
CAMK4	CAMK4	NM_001744	chr5	110559946	110820748	+	136.3	1891.57	13.88	3.79	2.69e-07	1.96e-05
CFLAR	CFLAR	NM_003879	chr2	201980876	202037411	+	460.63	6463.37	14.03	3.81	3.37e-11	5.52e-09
EPB41L5	EPB41L5	NM_020909	chr2	120770603	120936697	+	117.91	1663.85	14.11	3.82	4.38e-07	3.05e-05
SH3BP5	SH3BP5	NM_001018009	chr3	15296356	15382901	-	734.45	10496.5	14.29	3.84	1.66e-12	3.32e-10
DOCK10	DOCK10	NM_014689	chr2	225629806	225907330	-	259.43	3794.13	14.62	3.87	3.17e-10	4.38e-08
EPB41L1	EPB41L1	NM_177996	chr20	34700347	34820721	+	49.5	759.35	15.34	3.94	4.36e-05	0.00144
BAIAP2L1	BAIAP2L1	NM_018842	chr7	97920961	98030427	-	30.55	472.32	15.46	3.95	0.000222	0.00567
FRK	FRK	NM_002031	chr6	116262692	116381921	-	15.03	233.23	15.52	3.96	0.000931	0.0178
ARHGEF11	ARHGEF11	NM_014784	chr1	156904631	157015162	-	80.47	1266.73	15.74	3.98	1.16e-06	6.9e-05
AICDA	AICDA	NM_020661	chr12	8754761	8765442	-	321.83	5156.51	16.02	4	7.02e-13	1.47e-10
IRS2	IRS2	NM_003749	chr13	110406183	110438914	-	26.55	424.76	16	4	0.000797	0.0158
KIAA1549	KIAA1549	NM_020910	chr7	138516126	138666064	-	32.87	533.13	16.22	4.02	5.93e-05	0.00187
SYTL3	SYTL3	NM_001009991	chr6	159071045	159185908	+	15.76	257.86	16.36	4.03	0.00225	0.0349
PRAME	PRAME	NM_006115	chr22	22890122	22901696	-	77.38	1268.75	16.4	4.04	6.33e-07	4.17e-05
ABCA6	ABCA6	NM_080284	chr17	67074846	67138015	-	132	2191.58	16.6	4.05	1.4e-10	2.08e-08
PLAGL1	PLAGL1	NM_001080951	chr6	144261436	144385735	-	33.43	562.91	16.84	4.07	0.00021	0.00541
CASP10	CASP10	NM_032974	chr2	202047620	202094129	+	13.45	226.61	16.85	4.07	0.00229	0.0355
TRPM2	TRPM2	NM_003307	chr21	45773483	45862964	+	86.43	1459.89	16.89	4.08	1.53e-05	0.000591
FBP1	FBP1	NM_001127628	chr9	97365420	97402531	-	90.73	1550.73	17.09	4.1	1.58e-07	1.21e-05
STEAP1B	STEAP1B	NM_001164460	chr7	22478037	22539901	-	17.12	297.11	17.36	4.12	0.00141	0.0245
GRAMD1B	GRAMD1B	NM_020716	chr11	123396527	123493518	+	49.27	862.31	17.5	4.13	9.02e-06	0.000378
ZDHHC14	ZDHHC14	NM_024630	chr6	157802556	158094977	+	10.69	192.77	18.03	4.17	0.00136	0.0239
NCF2	NCF2	NM_001127651	chr1	183524696	183560056	-	139.72	2536.11	18.15	4.18	1.36e-09	1.57e-07
PLA2G16	PLA2G16	NM_001128203	chr11	63341943	63381941	-	38.86	711.11	18.3	4.19	5.08e-05	0.00165
BATF	BATF	NM_006399	chr14	75988783	76013334	+	286.81	5305.59	18.5	4.21	2.82e-12	5.48e-10
CRTC3	CRTC3	NM_022769	chr15	91073197	91188577	+	93.14	1735.44	18.63	4.22	1.59e-08	1.54e-06
CEP70	CEP70	NM_024491	chr3	138213186	138313129	-	29.61	551.26	18.62	4.22	0.00163	0.0272
KHDRBS3	KHDRBS3	NM_006558	chr8	136469715	136659848	+	14.92	286.5	19.2	4.26	0.00148	0.0254
PARP14	PARP14	NM_017554	chr3	122399671	122449687	+	282.14	5482.82	19.43	4.28	5.44e-09	5.74e-07
SPOCK2	SPOCK2	NM_014767	chr10	73818791	73848790	-	57.17	1148.92	20.1	4.33	1.33e-05	0.000529
RGS12	RGS12	NM_198229	chr4	3315873	3441640	+	50.4	1056.71	20.96	4.39	3.57e-07	2.52e-05
ERBB4	ERBB4	NM_005235	chr2	212240441	213403352	-	13.41	281.52	20.99	4.39	0.002	0.0319
LRP5	LRP5	NM_002335	chr11	68080107	68216743	+	89.71	1895.53	21.13	4.4	3.25e-09	3.55e-07
CHN2	CHN2	NM_004067	chr7	29234120	29553944	+	37.7	798.47	21.18	4.4	2.55e-06	0.000132
DSE	DSE	NM_001080976	chr6	116601282	116759442	+	51.15	1090.07	21.31	4.41	3.63e-07	2.55e-05
LIMD1	LIMD1	NM_014240	chr3	45636322	45722755	+	246.77	5269.42	21.35	4.42	1.26e-11	2.27e-09
CCND1	CCND1	NM_053056	chr11	69455872	69469242	+	10.92	233.61	21.39	4.42	0.00172	0.0283
BCL2A1	BCL2A1	NM_004049	chr15	80253231	80263643	-	223	4807.16	21.56	4.43	1.92e-11	3.25e-09
HSPA7	HSPA7	NR_024151	chr1	161575848	161578341	+	28.92	629.51	21.76	4.44	3.75e-06	0.000185
SNX9	SNX9	NM_016224	chr6	158244293	158366109	+	12.6	273.76	21.73	4.44	0.00149	0.0255
IRF4	IRF4	NM_002460	chr6	391738	411443	+	976.01	21475.3	22	4.46	6.36e-17	2.43e-14
C11orf9	C11orf9	NM_001127392	chr11	61520120	61555989	+	39.56	867.66	21.93	4.46	1.1e-06	6.63e-05
FAM108C1	FAM108C1	NM_021214	chr15	80987651	81047962	+	47.97	1064.99	22.2	4.47	1.54e-07	1.18e-05
FAM125B	FAM125B	NM_033446	chr9	129089122	129269320	+	5.56	126.22	22.69	4.5	0.00109	0.0201
CNTNAP1	CNTNAP1	NM_003632	chr17	40834631	40852011	+	124.86	2856.74	22.88	4.52	5.8e-10	7.61e-08
ELAVL3	ELAVL3	NM_001420	chr19	11562142	11591803	-	6.13	140.34	22.88	4.52	0.00209	0.033
ACOXL	ACOXL	NM_001142807	chr2	111490149	111875799	+	2.88	65.9	22.88	4.52	0.00286	0.0415
S1PR1	S1PR1	NM_001400	chr1	101702304	101707076	+	34.85	808.51	23.2	4.54	4.59e-06	0.000217
MANSC1	MANSC1	NM_018050	chr12	12482217	12503169	-	0.92	21.45	23.24	4.54	0.0033	0.0464
TNFRSF8	TNFRSF8	NM_001243	chr1	12123433	12204264	+	3.37	78.73	23.37	4.55	0.00266	0.0394
IGF2BP2	IGF2BP2	NM_006548	chr3	185361526	185542827	-	27.23	642.31	23.59	4.56	2.47e-05	0.000884
LILRB4	LILRB4	NM_006847	chr19	55174123	55179846	+	19.24	469.22	24.39	4.61	3.18e-05	0.00111
FLVCR2	FLVCR2	NM_017791	chr14	76044939	76114512	+	8.3	203.75	24.56	4.62	0.000396	0.00895
TLR8	TLR8	NM_138636	chrX	12924738	12941288	+	0.87	21.56	24.83	4.63	0.00259	0.0386
CMTM7	CMTM7	NM_138410	chr3	32433162	32496333	+	22.19	551.98	24.88	4.64	1.76e-05	0.000668
CAPN13	CAPN13	NM_144575	chr2	30945637	31030311	-	2.19	54.96	25.11	4.65	0.00368	0.0499
DIO2	DIO2	NM_000793	chr14	80663867	80697397	-	2.14	54.31	25.35	4.66	0.00367	0.0499
ATF3	ATF3	NM_001030287	chr1	212738675	212794119	+	64.31	1653.63	25.71	4.68	2.38e-07	1.74e-05
HOMER2	HOMER2	NM_004839	chr15	83517728	83621476	-	22.28	571.4	25.65	4.68	3.14e-05	0.0011
TP53I11	TP53I11	NM_006034	chr11	44953898	44972608	-	103.36	2664.41	25.78	4.69	3.83e-10	5.25e-08
PSEN2	PSEN2	NM_000447	chr1	227058272	227083804	+	8.55	220.08	25.73	4.69	0.00041	0.00919
PLXND1	PLXND1	NM_015103	chr3	129274055	129325582	-	37.14	972.5	26.18	4.71	1.15e-06	6.86e-05
PDLIM3	PDLIM3	NM_014476	chr4	186421814	186456712	-	33.99	891.79	26.23	4.71	4.79e-05	0.00156
CLDN14	CLDN14	NM_001146077	chr21	37832919	37948867	-	5.41	142.04	26.26	4.71	0.00159	0.0266
TRPS1	TRPS1	NM_014112	chr8	116420723	116681228	-	50.72	1337.94	26.38	4.72	1.11e-08	1.1e-06
PAK6	PAK6	NM_001128628	chr15	40509628	40569688	+	20.61	545.3	26.46	4.73	4.94e-06	0.000229
TTC28	TTC28	NM_001145418	chr22	28374001	29075853	-	25.71	686.42	26.7	4.74	4.34e-06	0.000207
GNB4	GNB4	NM_021629	chr3	179113875	179169371	-	117.57	3195.09	27.18	4.76	1.23e-12	2.53e-10
TGM2	TGM2	NM_004613	chr20	36756863	36793700	-	120.04	3249.9	27.07	4.76	1.73e-09	1.97e-07
SMO	SMO	NM_005631	chr7	128828712	128853385	+	23.83	644.29	27.04	4.76	8.96e-06	0.000376
TTLL7	TTLL7	NM_024686	chr1	84335056	84464833	-	13.33	365.8	27.44	4.78	7.29e-05	0.00225
SIGLEC5	SIGLEC5	NM_003830	chr19	52114755	52133727	-	10	274.96	27.49	4.78	0.000381	0.00866
YAP1	YAP1	NM_006106	chr11	101981191	102104154	+	2.6	71.22	27.42	4.78	0.00249	0.0374
NR4A2	NR4A2	NM_006186	chr2	157180943	157189287	-	2.36	64.73	27.41	4.78	0.00293	0.0422
CRYM	CRYM	NM_001888	chr16	21269838	21314404	-	23.45	655.68	27.96	4.81	1.7e-05	0.00065
TMEM119	TMEM119	NM_181724	chr12	108983621	108991894	-	1.98	56.44	28.56	4.84	0.00207	0.0329
PNMA3	PNMA3	NM_013364	chrX	152224765	152228827	+	1.22	34.95	28.6	4.84	0.00349	0.0481
TGFA	TGFA	NM_003236	chr2	70674411	70781147	-	4.5	132.35	29.42	4.88	0.00142	0.0246
ZBTB32	ZBTB32	NM_014383	chr19	36203829	36207940	+	22.32	678.72	30.41	4.93	7.28e-06	0.00032
SLC12A3	SLC12A3	NM_000339	chr16	56899118	56949762	+	9.11	277.01	30.41	4.93	0.000115	0.00329
SCARB2	SCARB2	NM_005506	chr4	77079891	77135052	-	35.12	1084.79	30.89	4.95	3.53e-08	3.25e-06
CCL3	CCL3	NM_002983	chr17	34415602	34417506	-	15.34	474.99	30.97	4.95	1.96e-05	0.000726
MLKL	MLKL	NM_152649	chr16	74705752	74734789	-	9.31	287.73	30.89	4.95	0.000203	0.00531
DAZL	DAZL	NM_001351	chr3	16628300	16647006	-	0.87	26.77	30.84	4.95	0.00267	0.0396
THRB	THRB	NM_000461	chr3	24158644	24536313	-	1.24	38.7	31.29	4.97	0.00268	0.0397
DAPK2	DAPK2	NM_014326	chr15	64199234	64338521	-	8.41	266.97	31.74	4.99	0.000282	0.00685
VSNL1	VSNL1	NM_003385	chr2	17721806	17837706	+	4.37	140.2	32.1	5	0.000409	0.00917
CYFIP1	CYFIP1	NM_014608	chr15	22892683	23003603	+	33.33	1087.49	32.62	5.03	4.2e-08	3.83e-06
MFAP5	MFAP5	NM_003480	chr12	8798539	8815433	-	4.28	141.51	33.07	5.05	0.000165	0.00441
CABYR	CABYR	NM_012189	chr18	21718954	21741564	+	0.93	31.39	33.79	5.08	0.00145	0.025
ULK2	ULK2	NM_014683	chr17	19674142	19771239	-	16.15	550.13	34.06	5.09	2.78e-06	0.000143
CD109	CD109	NM_001159587	chr6	74405507	74538041	+	2.56	87.41	34.15	5.09	0.001	0.0189
ZNF365	ZNF365	NM_199451	chr10	64133915	64431771	+	0.43	14.86	34.23	5.1	0.000387	0.00878
PIGR	PIGR	NM_002644	chr1	207101866	207119811	-	7.17	248.46	34.64	5.11	0.000135	0.00375
MXRA7	MXRA7	NM_001008528	chr17	74671808	74707056	-	13.61	483.48	35.51	5.15	5.52e-06	0.000251
HSPG2	HSPG2	NM_005529	chr1	22148736	22263750	-	31.55	1130.02	35.81	5.16	9.91e-09	9.91e-07
COL19A1	COL19A1	NM_001858	chr6	70576447	70922157	+	11.55	412.38	35.72	5.16	4.08e-05	0.00137
BEAN1	BEAN1	NM_001197224	chr16	66460815	66527432	+	0.75	26.88	36.04	5.17	0.00299	0.0429
RPS6KA2	RPS6KA2	NM_001006932	chr6	166822853	167275771	-	18.12	663.33	36.61	5.19	8.39e-06	0.000362
APOL2	APOL2	NM_145637	chr22	36622254	36636000	-	304.82	11186.9	36.7	5.2	2.07e-16	6.8e-14
ADAMDEC1	ADAMDEC1	NM_014479	chr8	24241797	24263526	+	0.43	15.97	36.78	5.2	0.00199	0.0317
PKHD1	PKHD1	NM_138694	chr6	51480144	51952423	-	1.05	39.39	37.63	5.23	0.00275	0.0403
PANX2	PANX2	NM_052839	chr22	50609159	50618724	+	6.43	242.45	37.73	5.24	0.000167	0.00446
DSCAML1	DSCAML1	NM_020693	chr11	117298488	117667976	-	0.74	28.01	37.78	5.24	0.00355	0.0487
PTGIR	PTGIR	NM_000960	chr19	47123724	47128354	-	2.08	79.37	38.18	5.25	0.00119	0.0215
IL19	IL19	NM_153758	chr1	206972214	207016326	+	0.74	28.57	38.63	5.27	0.0023	0.0355
RAB13	RAB13	NM_002870	chr1	153954127	153958806	-	12.08	474.7	39.29	5.3	1.11e-05	0.000452
EDN1	EDN1	NM_001955	chr6	12290528	12297427	+	2.45	99.73	40.7	5.35	0.000461	0.0101
KCNJ12	KCNJ12	NM_021012	chr17	21279698	21323179	+	5.27	215.17	40.84	5.35	0.00102	0.0192
HSPA6	HSPA6	NM_002155	chr1	161494035	161496687	+	23.08	947.36	41.05	5.36	1.44e-09	1.66e-07
SQRDL	SQRDL	NM_021199	chr15	45927255	45983479	+	15.19	633.39	41.69	5.38	5.05e-07	3.41e-05
SEMA3G	SEMA3G	NM_020163	chr3	52467267	52479043	-	2.83	119.14	42.14	5.4	0.000626	0.0131
MPPED2	MPPED2	NM_001145399	chr11	30406039	30607930	-	0.68	28.72	42.33	5.4	0.00274	0.0403
DNASE1L3	DNASE1L3	NM_004944	chr3	58178353	58200398	-	1.36	58.05	42.58	5.41	0.000433	0.00962
RIN2	RIN2	NM_001242581	chr20	19867164	19983103	+	0.89	38.42	43.01	5.43	0.00172	0.0282
GPR183	GPR183	NM_004951	chr13	99946788	99959749	-	49.24	2130.36	43.26	5.44	5.19e-13	1.1e-10
ITGA2	ITGA2	NM_002203	chr5	52285155	52390609	+	7.12	309.98	43.51	5.44	5.36e-05	0.00173
ZNF311	ZNF311	NM_001010877	chr6_cox_hap2	481392	491846	-	0.43	19	43.77	5.45	0.00135	0.0238
ABCA9	ABCA9	NM_080283	chr17	66970772	67057136	-	10.82	487.3	45.03	5.49	4.95e-07	3.35e-05
ARHGEF25	ARHGEF25	NM_001111270	chr12	58003962	58011026	+	11.05	496.95	44.99	5.49	1.51e-06	8.42e-05
TNFAIP2	TNFAIP2	NM_006291	chr14	103592663	103603776	+	7.59	340.52	44.84	5.49	1.42e-05	0.000558
ARRB1	ARRB1	NM_004041	chr11	74971165	75062875	-	0.43	19.5	44.92	5.49	0.00113	0.0207
RAI14	RAI14	NM_015577	chr5	34656432	34832717	+	8.27	374.73	45.3	5.5	1.06e-05	0.000438
P2RY1	P2RY1	NM_002563	chr3	152552735	152555843	+	0.43	19.71	45.41	5.5	0.00226	0.0351
IL1R2	IL1R2	NM_004633	chr2	102608305	102644884	+	0.59	26.79	45.58	5.51	0.00143	0.0247
GJB2	GJB2	NM_004004	chr13	20761603	20767114	-	1.54	70.18	45.66	5.51	0.00171	0.0282
PCBP3	PCBP3	NM_020528	chr21	47269874	47362368	+	1.52	69.04	45.51	5.51	0.00228	0.0353
PHACTR2	PHACTR2	NM_014721	chr6	143929316	144152322	+	20.9	971.62	46.49	5.54	6.71e-09	6.97e-07
ARHGAP42	ARHGAP42	NM_152432	chr11	100558406	100861656	+	7.49	349.69	46.66	5.54	4.75e-06	0.00022
CECR2	CECR2	NM_031413	chr22	17956627	18033845	+	4.53	210.69	46.48	5.54	0.000725	0.0147
SLAMF7	SLAMF7	NM_021181	chr1	160709076	160724601	+	32.74	1535.69	46.91	5.55	5.94e-10	7.74e-08
EPAS1	EPAS1	NM_001430	chr2	46524540	46613842	+	2.56	120.75	47.25	5.56	0.000206	0.00536
MOCOS	MOCOS	NM_017947	chr18	33767479	33848685	+	4.77	227.5	47.69	5.58	4.48e-05	0.00147
WNT7B	WNT7B	NM_058238	chr22	46316247	46373008	-	3.99	191.06	47.93	5.58	0.000983	0.0186
KLHDC8B	KLHDC8B	NM_173546	chr3	49209017	49213919	+	18.66	903.32	48.4	5.6	1.52e-07	1.18e-05
GDF7	GDF7	NM_182828	chr2	20866423	20871250	+	2.4	117.52	49.06	5.62	0.000356	0.00821
RBM47	RBM47	NM_001098634	chr4	40425271	40631883	-	14.52	732.8	50.47	5.66	1.11e-07	8.76e-06
SOX5	SOX5	NM_152989	chr12	23685230	24715380	-	10.78	567.02	52.61	5.72	4.71e-06	0.00022
ELL2	ELL2	NM_012081	chr5	95220801	95297775	-	57.13	3023.68	52.93	5.73	1.04e-15	3.03e-13
SIGLEC14	SIGLEC14	NM_001098612	chr19	52145805	52150132	-	6.47	349.88	54.06	5.76	2.91e-05	0.00103
AOAH	AOAH	NM_001637	chr7	36552548	36764154	-	1.93	106.05	55.02	5.78	0.000306	0.00724
DCC	DCC	NM_005215	chr18	49866541	51062273	+	0.74	40.98	55.27	5.79	0.000889	0.0172
TFF3	TFF3	NM_003226	chr21	43731776	43735706	-	0.25	14.1	56.25	5.81	0.000559	0.0119
CKB	CKB	NM_001823	chr14	103985994	103989196	-	53.78	3080.97	57.29	5.84	2.78e-13	6.01e-11
PTPRR	PTPRR	NM_002849	chr12	71031852	71314584	-	0.87	49.67	57.22	5.84	0.000463	0.0101
CDHR1	CDHR1	NM_001171971	chr10	85954411	85979376	+	9.18	531.44	57.87	5.85	1.01e-06	6.1e-05
SCN3A	SCN3A	NM_006922	chr2	165944029	166060577	-	2.06	122.96	59.63	5.9	0.000225	0.00571
CD226	CD226	NM_006566	chr18	67530192	67624232	-	7.75	464.78	59.96	5.91	1.61e-06	8.85e-05
POU2F3	POU2F3	NM_001244682	chr11	120107348	120190653	+	0.24	14.99	61.35	5.94	0.00363	0.0496
RHOU	RHOU	NR_037962	chr1	228780393	228882416	+	1.97	121.92	61.91	5.95	0.000243	0.00607
TLR2	TLR2	NM_003264	chr4	154605440	154627242	+	8.16	509.04	62.38	5.96	1.94e-07	1.44e-05
KLF2	KLF2	NM_016270	chr19	16435650	16438339	+	3.43	213.84	62.39	5.96	3.39e-05	0.00118
DNAH7	DNAH7	NM_018897	chr2	196602426	196933536	-	9.84	617.99	62.83	5.97	4.41e-08	3.96e-06
SSPN	SSPN	NM_001135823	chr12	26348268	26387708	+	2.15	135.4	62.92	5.98	0.000358	0.00826
ADAM12	ADAM12	NM_003474	chr10	127702901	128077127	-	1.57	99.71	63.69	5.99	0.000293	0.00703
ACVR1C	ACVR1C	NM_145259	chr2	158383278	158485399	-	0.49	31.56	64.56	6.01	0.00103	0.0193
AKAP12	AKAP12	NM_005100	chr6	151561133	151679694	+	7.91	512.05	64.73	6.02	1.85e-06	0.000101
RASSF8	RASSF8	NM_007211	chr12	26111963	26232825	+	8.81	587.85	66.75	6.06	1.75e-07	1.31e-05
RAVER2	RAVER2	NM_018211	chr1	65210777	65298914	+	15.58	1050.18	67.41	6.07	6.49e-10	8.15e-08
EHHADH	EHHADH	NM_001966	chr3	184908411	184971886	-	14.52	975.01	67.17	6.07	1.1e-09	1.32e-07
PARP12	PARP12	NM_022750	chr7	139723548	139763521	-	17.67	1193.17	67.54	6.08	3.24e-11	5.35e-09
CRYAA	CRYAA	NM_000394	chr21	44589140	44592913	+	0.25	17.2	68.63	6.1	0.00246	0.0371
HERC6	HERC6	NM_017912	chr4	89299890	89364249	+	3.62	251.11	69.28	6.11	3.68e-05	0.00126
HMOX1	HMOX1	NM_002133	chr22	35777059	35790207	+	125.01	8765.72	70.12	6.13	1.84e-20	1.43e-17
SP6	SP6	NM_199262	chr17	45922279	45933240	-	6.43	448.55	69.81	6.13	2.73e-06	0.000141
KDELC2	KDELC2	NM_153705	chr11	108342832	108369159	-	3.88	280.52	72.25	6.17	1.22e-05	0.000493
DGKG	DGKG	NM_001346	chr3	185864989	186080023	-	15.37	1113.65	72.46	6.18	3.11e-10	4.33e-08
IL15RA	IL15RA	NM_001243539	chr10	5994333	6020150	-	4.5	329.57	73.25	6.19	8.79e-06	0.000374
KBTBD12	KBTBD12	NM_207335	chr3	127641901	127706514	+	1.67	123.01	73.75	6.2	0.000311	0.00733
RNF165	RNF165	NM_152470	chr18	43914186	44040783	+	0.64	47.08	73.27	6.2	0.000604	0.0127
PARP15	PARP15	NM_001113523	chr3	122296448	122355536	+	59.54	4410.06	74.07	6.21	1.26e-17	5.42e-15
PHLDA1	PHLDA1	NM_007350	chr12	76419226	76425556	-	45.46	3394.88	74.68	6.22	4.5e-17	1.78e-14
BHLHE41	BHLHE41	NM_030762	chr12	26272958	26278003	-	20.06	1506.83	75.13	6.23	1.03e-10	1.57e-08
C10orf10	C10orf10	NM_007021	chr10	45471708	45474330	-	1.9	143.88	75.89	6.25	7.97e-05	0.00243
C5AR1	C5AR1	NM_001736	chr19	47813103	47825327	+	5.31	410.9	77.37	6.27	1.14e-06	6.84e-05
MYL9	MYL9	NM_006097	chr20	35169886	35178226	+	9.25	723.42	78.22	6.29	5.25e-08	4.63e-06
IRAK3	IRAK3	NM_007199	chr12	66582977	66648394	+	7.19	561.72	78.18	6.29	3.09e-07	2.22e-05
C7orf63	C7orf63	NM_001039706	chr7	89874487	89940377	+	1.22	96.07	78.61	6.3	0.000156	0.00421
FOXA3	FOXA3	NM_004497	chr19	46367517	46377055	+	1.23	101.51	82.22	6.36	0.000205	0.00533
ADCY9	ADCY9	NM_001116	chr16	4012649	4166186	-	3.93	333.68	84.83	6.41	1.95e-06	0.000105
GNA15	GNA15	NM_002068	chr19	3136190	3163766	+	1.91	162.67	85.25	6.41	5.71e-05	0.00181
PLXNA2	PLXNA2	NM_025179	chr1	208195587	208417665	-	14.97	1307.75	87.38	6.45	9.9e-11	1.53e-08
ELFN1	ELFN1	NM_001128636	chr7	1748797	1787590	+	0.25	22.01	87.81	6.46	0.0014	0.0244
BHLHA15	BHLHA15	NM_177455	chr7	97841565	97842271	+	0.5	44.33	88.43	6.47	0.00137	0.0241
IGF1	IGF1	NM_000618	chr12	102789644	102874378	-	0.5	44.07	89.02	6.48	0.000788	0.0157
FAM3B	FAM3B	NM_058186	chr21	42688660	42729654	+	0.68	61.22	90.23	6.5	0.000842	0.0165
ALPK2	ALPK2	NM_052947	chr18	56148481	56296189	-	0.56	52.07	93.31	6.54	0.000756	0.0153
LOC388946	LOC388946	NM_001145051	chr2	46706703	46711564	+	0.15	14.44	93.93	6.55	0.00233	0.0358
PLEKHG7	PLEKHG7	NM_001004330	chr12	93130264	93165868	+	1.86	176.66	94.97	6.57	1.46e-05	0.00057
USP44	USP44	NM_032147	chr12	95910887	95945263	-	7.64	730.69	95.59	6.58	7.29e-10	9.05e-08
FAM188B	FAM188B	NM_032222	chr7	30811032	30932002	+	29.38	2826.16	96.19	6.59	7.83e-15	2.03e-12
DCLK2	DCLK2	NR_036614	chr4	150999425	151178608	+	1.7	164.06	96.49	6.59	2.73e-05	0.000973
GPM6A	GPM6A	NM_005277	chr4	176554087	176923648	-	10.32	1003.4	97.27	6.6	1.01e-10	1.55e-08
HEPACAM2	HEPACAM2	NM_001039372	chr7	92817899	92855782	-	0.68	65.94	97.19	6.6	0.000156	0.00423
BBOX1	BBOX1	NM_003986	chr11	27062508	27149354	+	3.76	382.03	101.61	6.67	6.31e-07	4.17e-05
RIN3	RIN3	NM_024832	chr14	92980124	93155334	+	2.23	230.59	103.47	6.69	1.1e-05	0.000451
DOK6	DOK6	NM_152721	chr18	67068283	67516322	+	0.4	41.4	103.99	6.7	0.000628	0.0131
CCDC80	CCDC80	NM_199511	chr3	112323408	112359977	-	1.49	155.99	105.03	6.71	1.95e-05	0.000725
ANPEP	ANPEP	NM_001150	chr15	90328125	90358072	-	1	105.94	106.32	6.73	0.000105	0.00306
HTRA3	HTRA3	NM_053044	chr4	8271488	8308838	+	0.25	26.56	105.97	6.73	0.000764	0.0153
TFAP2C	TFAP2C	NM_003222	chr20	55204357	55214338	+	0.15	16.67	108.46	6.76	0.00312	0.0445
TOX2	TOX2	NM_001098797	chr20	42543491	42698254	+	35.06	3827.08	109.17	6.77	6.45e-16	2.02e-13
CAPN11	CAPN11	NM_007058	chr6	44126547	44152139	+	0.31	33.52	109.03	6.77	0.00112	0.0206
MRC2	MRC2	NM_006039	chr17	60704761	60770962	+	3.03	336.49	110.98	6.79	3.66e-06	0.000182
TNN	TNN	NM_022093	chr1	175036993	175117202	+	0.31	33.9	110.28	6.79	0.000775	0.0155
CDKN1C	CDKN1C	NM_000076	chr11	2904447	2906995	-	0.24	27.08	110.8	6.79	0.00118	0.0213
PLA1A	PLA1A	NM_015900	chr3	119316694	119348658	+	0.89	100.97	113.85	6.83	6.77e-05	0.0021
GUCY1B2	GUCY1B2	NR_003923	chr13	51568646	51640293	-	0.65	73.8	113.76	6.83	0.000253	0.00629
ARHGAP31	ARHGAP31	NM_020754	chr3	119013219	119138323	+	14.98	1742.59	116.29	6.86	1.05e-14	2.69e-12
TFCP2L1	TFCP2L1	NM_014553	chr2	121974163	122042778	-	3.83	444.88	116.28	6.86	2.35e-07	1.73e-05
CCL22	CCL22	NM_002990	chr16	57392694	57400102	+	10.74	1261.65	117.47	6.88	5.79e-12	1.08e-09
DLGAP1	DLGAP1	NM_004746	chr18	3496029	4455266	-	0.43	51.25	118.08	6.88	0.000251	0.00624
CCND2	CCND2	NM_001759	chr12	4382901	4414522	+	31.2	3692.67	118.35	6.89	1.56e-21	1.56e-18
RNF130	RNF130	NM_018434	chr5	179382473	179499109	-	3.98	488.03	122.64	6.94	4.41e-08	3.96e-06
LPAR3	LPAR3	NM_012152	chr1	85279085	85358896	-	0.43	54.22	124.91	6.96	3.74e-05	0.00128
DMRT1	DMRT1	NM_021951	chr9	841689	969090	+	1.08	134.98	125.38	6.97	1.76e-05	0.000668
GCNT3	GCNT3	NM_004751	chr15	59903981	59912210	+	0.4	50.78	125.59	6.97	0.000416	0.00927
PRDM1	PRDM1	NM_001198	chr6	106534194	106557814	+	26.12	3314.18	126.89	6.99	5.66e-19	3.21e-16
MATK	MATK	NM_002378	chr19	3777966	3801810	-	0.87	112.68	129.79	7.02	4.2e-05	0.0014
ECHDC3	ECHDC3	NM_024693	chr10	11784355	11806065	+	0.59	77.26	131.45	7.04	2.37e-05	0.000857
SEMA4C	SEMA4C	NM_017789	chr2	97525472	97535735	-	2.46	328.85	133.42	7.06	9.2e-07	5.73e-05
ROR1	ROR1	NM_005012	chr1	64239689	64644707	+	3.01	402.56	133.8	7.06	1.17e-06	6.94e-05
TNFRSF1B	TNFRSF1B	NM_001066	chr1	12227059	12269277	+	30.52	4121.06	135.02	7.08	1.48e-18	7.39e-16
TNFSF14	TNFSF14	NM_003807	chr19	6663147	6670599	-	2.1	284.39	135.52	7.08	2.26e-06	0.000119
ALDH3A1	ALDH3A1	NM_000691	chr17	19641297	19651746	-	0.31	42.14	137.07	7.1	0.000483	0.0105
MESP2	MESP2	NM_001039958	chr15	90319588	90321982	+	0.73	101.88	138.95	7.12	3.15e-05	0.0011
POU3F1	POU3F1	NM_002699	chr1	38509522	38512450	-	11.16	1574.36	141.09	7.14	1.28e-13	2.85e-11
DNAJA4	DNAJA4	NM_018602	chr15	78556486	78574538	+	5.51	786.12	142.69	7.16	6.04e-10	7.77e-08
CR1	CR1	NM_000573	chr1	207669472	207815110	+	0.8	115.15	143.49	7.16	9.08e-05	0.0027
ZNF469	ZNF469	NM_001127464	chr16	88493878	88507165	+	1.56	230.51	147.7	7.21	8.88e-06	0.000375
SLC12A7	SLC12A7	NM_006598	chr5	1050488	1112172	-	17.75	2660.04	149.89	7.23	7.35e-16	2.27e-13
MAP7	MAP7	NM_003980	chr6	136663418	136871957	-	1.27	193.38	152.72	7.25	2.83e-06	0.000145
LONRF2	LONRF2	NM_198461	chr2	100889752	100939195	-	1.38	218.06	157.56	7.3	1.37e-05	0.000542
TMPRSS6	TMPRSS6	NM_153609	chr22	37461478	37499693	-	11.02	1757.23	159.47	7.32	2.81e-15	7.46e-13
CCR7	CCR7	NM_001838	chr17	38710021	38721736	-	46.3	8252.02	178.25	7.48	2.7e-26	4.72e-23
NRCAM	NRCAM	NM_005010	chr7	107788070	108096841	-	5.43	972.16	178.89	7.48	1.29e-11	2.29e-09
EMR3	EMR3	NM_032571	chr19	14730050	14785730	-	0.68	123.5	180.36	7.49	2.36e-06	0.000123
HLF	HLF	NM_002126	chr17	53342320	53402426	+	1.29	232.48	180.04	7.49	2.82e-06	0.000144
CTDSPL	CTDSPL	NM_005808	chr3	37903668	38025960	+	0.24	44.65	182.68	7.51	0.000656	0.0136
PAX2	PAX2	NM_000278	chr10	102505467	102589698	+	0.49	96.42	197.24	7.62	9.27e-06	0.000387
EBI3	EBI3	NM_005755	chr19	4229539	4237524	+	3.33	665.35	199.88	7.64	8.99e-10	1.09e-07
PXDN	PXDN	NM_012293	chr2	1635658	1748291	-	0.43	87.26	201.02	7.65	5.4e-06	0.000247
MBOAT1	MBOAT1	NM_001080480	chr6	20100934	20212670	-	0.49	101.25	207.14	7.69	8.94e-06	0.000376
CACNA1D	CACNA1D	NM_000720	chr3	53529030	53846492	+	1.14	250.31	220.04	7.78	1.56e-06	8.63e-05
IL10	IL10	NM_000572	chr1	206940947	206945839	-	4.9	1091.21	222.58	7.8	1.04e-13	2.37e-11
IL12B	IL12B	NM_002187	chr5	158741790	158757481	-	2.35	539.35	229.6	7.84	6.08e-09	6.35e-07
ZC3H12C	ZC3H12C	NM_033390	chr11	109964086	110042566	+	1.66	385.62	231.69	7.86	1.08e-07	8.6e-06
DACT1	DACT1	NM_016651	chr14	59104756	59115038	+	1.88	439.03	233.89	7.87	7.72e-08	6.41e-06
TRIM31	TRIM31	NM_007028	chr6_cox_hap2	1582795	1592995	-	0.4	96.97	243.57	7.93	4.91e-05	0.00159
SLC47A1	SLC47A1	NM_018242	chr17	19437166	19482346	+	0.4	105.86	261.78	8.03	8.63e-06	0.00037
SLC5A12	SLC5A12	NM_178498	chr11	26688565	26743574	-	0.43	115.94	267.11	8.06	1.44e-06	8.15e-05
LRIG3	LRIG3	NM_153377	chr12	59265936	59314262	-	0.15	41.28	268.52	8.07	0.00108	0.02
ME1	ME1	NM_002395	chr6	83920109	84140938	-	0.43	118.61	273.25	8.09	3.12e-05	0.00109
AHNAK	AHNAK	NM_024060	chr11	62201015	62314332	-	68.73	20532.3	298.73	8.22	3.51e-38	1.47e-34
PTPN13	PTPN13	NM_006264	chr4	87515467	87736328	+	0.24	76.5	312.99	8.29	9.38e-06	0.000391
PPAPDC3	PPAPDC3	NM_032728	chr9	134165080	134184649	+	0.25	80.6	321.55	8.33	1.27e-05	0.000509
STAT4	STAT4	NM_001243835	chr2	191894301	192016322	-	0.25	82.36	328.6	8.36	8.94e-05	0.00267
PYGO1	PYGO1	NM_015617	chr15	55838220	55881050	-	0.98	327.43	334.92	8.39	3.27e-07	2.33e-05
LEPREL1	LEPREL1	NM_001134418	chr3	189674516	189840226	-	0.95	335.35	353.02	8.46	4.27e-08	3.88e-06
INPP4B	INPP4B	NM_003866	chr4	142949181	143767604	-	0.43	153.1	352.7	8.46	2.77e-07	2.01e-05
GATA4	GATA4	NM_002052	chr8	11561716	11617509	+	0.25	89.11	355.51	8.47	1.29e-05	0.000514
CREB3L1	CREB3L1	NM_052854	chr11	46299227	46342972	+	1.98	861.65	436.05	8.77	6.76e-14	1.61e-11
RHOBTB3	RHOBTB3	NM_014899	chr5	95066849	95132071	+	4.16	1903.08	457.59	8.84	3.98e-21	3.34e-18
SIGLEC6	SIGLEC6	NM_001245	chr19	52022783	52035110	-	0.25	120.83	482.09	8.91	1.45e-06	8.16e-05
INSM1	INSM1	NM_002196	chr20	20348764	20351592	+	0.15	78.66	511.76	9	0.000151	0.00412
SHROOM2	SHROOM2	NM_001649	chrX	9754495	9917481	+	2.2	1131.57	514.43	9.01	1.45e-16	5.08e-14
PLBD1	PLBD1	NM_024829	chr12	14656596	14720791	-	1.98	1092.58	551.63	9.11	9.26e-16	2.74e-13
CACNA1B	CACNA1B	NM_000718	chr9	140772240	141019076	+	4.64	3075.22	663.3	9.37	2.79e-24	3.91e-21
KRT17	KRT17	NM_000422	chr17	39775691	39780882	-	0.01	6.76	675.51	9.4	0.00331	0.0464
LATS2	LATS2	NM_014572	chr13	21547175	21635722	-	0.15	105	683.11	9.42	2.89e-05	0.00102
C6orf105	C6orf105	NM_032744	chr6	11713887	11779280	-	0.75	547.8	728.51	9.51	2.37e-10	3.34e-08
TTC7B	TTC7B	NM_001010854	chr14	91006931	91282761	-	0.5	383.7	765.41	9.58	8.08e-10	9.92e-08
SYT4	SYT4	NM_020783	chr18	40847856	40857615	-	0.01	7.69	768.69	9.59	0.00336	0.0469
CD9	CD9	NM_001769	chr12	6309481	6347437	+	0.43	338.42	779.66	9.61	4.02e-09	4.35e-07
CCL25	CCL25	NM_005624	chr19	8117645	8127547	+	0.01	7.83	782.67	9.61	0.00305	0.0437
LDLRAD3	LDLRAD3	NM_174902	chr11	35965611	36252841	+	0.15	122.84	799.14	9.64	1.3e-06	7.56e-05
GPRC5B	GPRC5B	NM_016235	chr16	19870292	19896151	-	0.15	124.07	807.16	9.66	9.09e-07	5.68e-05
IL20RA	IL20RA	NM_014432	chr6	137321107	137366298	-	0.01	8.06	806.48	9.66	0.0022	0.0344
LOXL1	LOXL1	NM_005576	chr15	74218788	74244478	+	0.01	8.31	830.76	9.7	0.00197	0.0316
SLC45A1	SLC45A1	NM_001080397	chr1	8384389	8404227	+	0.01	8.43	843.02	9.72	0.0025	0.0376
LDLRAD2	LDLRAD2	NM_001013693	chr1	22138757	22151714	+	0.15	136.57	888.45	9.8	1.16e-06	6.87e-05
CD300LB	CD300LB	NM_174892	chr17	72517312	72527613	-	0.01	8.96	896.03	9.81	0.00182	0.0294
IL2RB	IL2RB	NM_000878	chr22	37521879	37545962	-	1.36	1278.26	937.7	9.87	1.25e-18	6.45e-16
DRAM1	DRAM1	NM_018370	chr12	102271104	102317401	+	1.29	1207.01	939.26	9.88	1.83e-17	7.68e-15
ATP8B4	ATP8B4	NM_024837	chr15	50150434	50411419	-	0.01	9.76	976.42	9.93	0.00152	0.0259
FAM19A5	FAM19A5	NM_001082967	chr22	48885287	49147744	+	0.01	9.87	986.61	9.95	0.0032	0.0454
ZBBX	ZBBX	NM_024687	chr3	166958076	167098085	-	0.01	10.12	1012.32	9.98	0.00156	0.0264
C7orf69	C7orf69	NM_025031	chr7	47834888	47859444	+	0.01	10.25	1024.92	10	0.00169	0.028
FEZF1	FEZF1	NM_001024613	chr7	121941447	121944565	-	0.01	10.4	1040.41	10.02	0.0016	0.0268
RALYL	RALYL	NM_001100392	chr8	85095452	85834078	+	0.01	10.88	1088.32	10.09	0.00152	0.0258
FIBIN	FIBIN	NM_203371	chr11	27015627	27018632	+	0.01	11.09	1109.11	10.12	0.0013	0.0232
RNF150	RNF150	NM_020724	chr4	141786724	142054616	-	0.01	11.38	1138.06	10.15	0.00175	0.0286
CYSLTR2	CYSLTR2	NM_020377	chr13	49280950	49283498	+	0.01	11.42	1141.73	10.16	0.000961	0.0182
KCNQ3	KCNQ3	NM_004519	chr8	133133104	133493004	-	0.01	11.5	1149.8	10.17	0.00115	0.0209
SOCS3	SOCS3	NM_003955	chr17	76352858	76356158	-	0.83	1038.56	1247.99	10.29	4.39e-18	2.14e-15
MMP17	MMP17	NM_016155	chr12	132312940	132336316	+	0.01	12.49	1249.29	10.29	0.000982	0.0186
COL1A2	COL1A2	NM_000089	chr7	94023872	94060544	+	0.01	12.81	1281.15	10.32	0.000983	0.0186
DTHD1	DTHD1	NM_001136536	chr4	36283243	36347378	+	0.01	13	1300.42	10.34	0.000712	0.0145
TSKS	TSKS	NM_021733	chr19	50243010	50266515	-	0.01	12.94	1294.34	10.34	0.00076	0.0153
MET	MET	NM_000245	chr7	116312458	116438440	+	5.52	7391.86	1338.68	10.39	1.25e-39	8.74e-36
CCR1	CCR1	NM_001295	chr3	46243199	46249832	-	0.01	13.8	1379.76	10.43	0.000779	0.0155
GBA3	GBA3	NM_020973	chr4	22694547	22821192	+	0.01	13.92	1391.74	10.44	0.000443	0.0098
CD7	CD7	NM_006137	chr17	80272745	80275480	-	0.01	14	1400	10.45	0.00151	0.0258
MYADML	MYADML	NR_003143	chr2	33951127	33953284	-	0.01	14.18	1418.46	10.47	0.000571	0.0121
PTGDR	PTGDR	NM_000953	chr14	52734430	52743442	+	0.15	220.5	1434.5	10.49	1.06e-07	8.47e-06
FXYD2	FXYD2	NM_021603	chr11	117690789	117698807	-	0.43	640.67	1475.98	10.53	4.35e-13	9.32e-11
PLSCR2	PLSCR2	NM_001199979	chr3	146151074	146213778	-	0.01	15.44	1544.19	10.59	0.000466	0.0102
COL9A1	COL9A1	NM_001851	chr6	70925742	71012786	-	0.01	17.03	1703.2	10.73	0.000485	0.0105
GPRC5C	GPRC5C	NM_022036	chr17	72427666	72443568	+	0.01	17.38	1737.56	10.76	0.000256	0.00635
P2RY6	P2RY6	NM_176796	chr11	72975569	73008850	+	0.01	17.51	1751.16	10.77	0.000286	0.00692
CD44	CD44	NM_000610	chr11	35160416	35253949	+	11.4	21195.8	1858.97	10.86	4.99e-71	1.05e-66
OLFM3	OLFM3	NM_058170	chr1	102268126	102462790	-	0.01	21.16	2115.72	11.05	0.000166	0.00444
SNAI2	SNAI2	NM_003068	chr8	49830238	49833999	-	0.01	21.59	2158.85	11.08	0.000698	0.0143
GIMAP8	GIMAP8	NM_175571	chr7	150147961	150176483	+	0.01	23.63	2362.94	11.21	0.00031	0.0073
KIAA1217	KIAA1217	NM_001098500	chr10	23983674	24836772	+	0.83	2116.96	2543.86	11.31	1.4e-26	2.67e-23
POMC	POMC	NM_000939	chr2	25383721	25391559	-	0.01	30.36	3036.12	11.57	0.000347	0.00806
CYP11A1	CYP11A1	NM_000781	chr15	74630102	74660081	-	0.01	31.34	3134.21	11.61	0.000147	0.00402
RGS7	RGS7	NM_002924	chr1	240938816	241520478	-	0.01	33.18	3318.03	11.7	5.56e-05	0.00178
S100A16	S100A16	NM_080388	chr1	153579366	153585514	-	0.01	37.17	3717.26	11.86	4.03e-05	0.00136
HLX	HLX	NM_021958	chr1	221052742	221058400	+	0.01	39.73	3973.29	11.96	4.89e-05	0.00159
GRIN2A	GRIN2A	NM_000833	chr16	9847264	10276611	-	0.01	40.06	4006.05	11.97	7.41e-05	0.00227
TPRG1	TPRG1	NM_198485	chr3	188889762	189041271	+	0.01	43.9	4390.28	12.1	2.99e-05	0.00105
CAV1	CAV1	NM_001753	chr7	116164838	116201239	+	0.24	1305	5339.4	12.38	1.36e-21	1.43e-18
SPRY2	SPRY2	NM_005842	chr13	80910111	80915086	-	0.01	53.35	5334.69	12.38	6.47e-05	0.00202
ACSM1	ACSM1	NM_052956	chr16	20634558	20702578	-	0.01	58.17	5816.68	12.51	1.79e-05	0.000676
EHF	EHF	NM_012153	chr11	34642587	34684834	+	0.01	62.02	6202	12.6	1.2e-05	0.000487
FMO1	FMO1	NM_002021	chr1	171217662	171255113	+	0.01	67.87	6786.82	12.73	7.2e-06	0.000318
CXCL13	CXCL13	NM_006419	chr4	78432906	78532988	+	0.4	2938.5	7380.89	12.85	3.2e-29	7.47e-26
MMP7	MMP7	NM_002423	chr11	102391238	102401478	-	0.01	77.31	7730.85	12.92	4.35e-06	0.000207
SLC16A5	SLC16A5	NM_004695	chr17	73084054	73102248	+	0.01	78.87	7886.66	12.95	4.33e-06	0.000207
BCL2L14	BCL2L14	NM_138723	chr12	12223877	12252627	+	0.01	84.05	8404.82	13.04	5.62e-06	0.000255
MYOCD	MYOCD	NM_153604	chr17	12569206	12670651	+	0.49	4315.09	8827.58	13.11	2.05e-38	1.08e-34
MAFB	MAFB	NM_005461	chr20	39314516	39317876	-	0.01	95.89	9589.19	13.23	1.87e-06	0.000101
IL6	IL6	NM_000600	chr7	22766765	22771621	+	0.01	103.53	10352.9	13.34	1.19e-06	7.03e-05
ITGA1	ITGA1	NM_181501	chr5	52084135	52249485	+	0.01	118.67	11867.1	13.53	4.48e-07	3.1e-05
CR1L	CR1L	NM_175710	chr1	207818457	207897036	+	0.01	182.63	18262.6	14.16	1.78e-07	1.33e-05
IL12A	IL12A	NM_000882	chr3	159706622	159713806	+	0.01	280.97	28097.1	14.78	2.29e-09	2.6e-07
ADRA1B	ADRA1B	NM_000679	chr5	159343739	159400017	+	0.01	341.8	34180	15.06	1.46e-09	1.68e-07
ARNT2	ARNT2	NM_014862	chr15	80696691	80890277	+	0.01	386.14	38613.6	15.24	1.53e-10	2.25e-08
RYR2	RYR2	NM_001035	chr1	237205701	237997288	+	0.01	740.07	74007.5	16.18	1.08e-15	3.11e-13
CNTN6	CNTN6	NM_014461	chr3	1134628	1445278	+	0.01	1088.68	108868	16.73	1.26e-18	6.45e-16

## Sheet: e. EnrichR ENCODE ChEA
Term	Overlap	P-value	Adjusted P-value	Old P-value	Old Adjusted P-value	Odds Ratio	Combined Score	Genes
RELA ENCODE	10/484	4.61317e-08	4.79769e-06	0	0	9.83865	166.192	NFKBIZ;CCL3;HIVEP1;ZBTB32;PMAIP1;C1ORF186;CFLAR;RFFL;HSP90B1;ETV6
STAT3 ENCODE	11/725	2.01884e-07	1.0498e-05	0	0	7.22496	111.377	RBM47;CREB3L2;STAT3;HIVEP1;C10ORF10;PMAIP1;PRDM1;CFLAR;HSP90B1;APOL2;ETV6
STAT3 CHEA	4/177	0.000510431	0.0176949	0	0	10.7614	81.5739	SOCS3;CREB3L2;STAT3;ETV6
RCOR1 ENCODE	6/702	0.0032694	0.0850044	0	0	4.07	23.2932	IL4I1;STAT3;HIVEP1;IL12A;PIM2;SQSTM1
FOXA2 ENCODE	4/316	0.00426646	0.0887424	0	0	6.02773	32.8931	NEDD4L;CFLAR;RFFL;FOXP1
TP53 CHEA	4/319	0.00441159	0.0764675	0	0	5.97104	32.3841	ZAK;PMAIP1;PRDM1;ATF3
GATA2 CHEA	6/772	0.00519794	0.0772266	0	0	3.70096	19.4652	CLDN14;PLSCR2;SH2D3C;HIVEP1;C1ORF186;CFLAR
SOX2 CHEA	6/775	0.00529602	0.0688482	0	0	3.68664	19.3209	SOCS3;STAT3;NEDD4L;PMAIP1;ETV6;FOXP1
KAT2A ENCODE	2/9	0.0153422	0.177288	0	0	10.582	44.2026	IL4I1;HSP90B1
RUNX1 CHEA	7/1294	0.0171886	0.178762	0	0	2.57599	10.4676	SOCS3;ZAK;SH2D3C;STAT3;CFLAR;BATF;ETV6
IRF1 ENCODE	3/263	0.017695	0.167298	0	0	5.43183	21.9146	DTX3L;APOL2;FOXP1
SPI1 CHEA	6/1056	0.0220351	0.190971	0	0	2.70563	10.3223	MCTP1;BCL2A1;ZAK;STAT3;C1ORF186;ACPP
AR CHEA	6/1095	0.0257983	0.206386	0	0	2.60926	9.54324	SOCS3;ZAK;RASGRF1;NEDD4L;PRDM1;ETV6
IRF8 CHEA	2/121	0.0266996	0.19834	0	0	7.87092	28.5172	DTX3L;ZBTB32
CEBPB ENCODE	2/144	0.0367402	0.254732	0	0	6.61376	21.8511	STAT3;ETV6
ETS1 ENCODE	2/156	0.0424701	0.276056	0	0	6.10501	19.2854	STAT3;SEC11C
CHD1 ENCODE	4/655	0.0478436	0.29269	0	0	2.90803	8.83989	HIVEP1;PMAIP1;CFLAR;SQSTM1

## Sheet: f. EnrichR Pathways
Term	Overlap	P-value	Adjusted P-value	Old P-value	Old Adjusted P-value	Odds Ratio	Combined Score	Genes	Pathway resource
Diffuse Large-B-Cell Lymphoma ABC Subtype	4/48	3.05614e-06	0.00262981	0	0	39.6825	503.903	NFKBIZ;STAT3;PRDM1;FOXP1	Elsevier PC
Proteins with Altered Expression in Cancer-Associated Resisting to Cell Death	4/47	2.80572e-06	0.00482864	0	0	40.5268	518.089	BCL2A1;STAT3;PMAIP1;CFLAR	Elsevier PC
IFN-gamma/TNF-alpha Mediated Cell Proliferation in Psoriasis	3/21	1.11546e-05	0.00639904	0	0	68.0272	775.759	SOCS3;STAT3;CFLAR	Elsevier PC
Diffuse Large-B-Cell Lymphoma	4/91	3.93243e-05	0.0169193	0	0	20.9314	212.322	NFKBIZ;STAT3;PRDM1;FOXP1	Elsevier PC
Apoptosis Evasion in Cancer: Overview	4/106	7.14468e-05	0.0204933	0	0	17.9695	171.546	BCL2A1;STAT3;PMAIP1;CFLAR	Elsevier PC
Mantle Cell Lymphoma	4/105	6.88551e-05	0.0236999	0	0	18.1406	173.85	STAT3;CXCR5;TCF4;CFLAR	Elsevier PC
Interleukin-6 family signaling Homo sapiens R-HSA-6783589	3/27	2.43178e-05	0.0372062	0	0	52.9101	562.132	SOCS3;STAT3;IL12A	Reactome_2016
Necroptosis	4/162	0.000365252	0.0374992	0	0	11.7578	93.062	VPS4B;STAT3;CFLAR;SQSTM1	KEGG_human_2019
IL10/STAT3 Signaling in M2 Macrophage and Retinal Angiogenesis	2/9	0.000153542	0.0377493	0	0	105.82	929.263	SOCS3;STAT3	Elsevier PC
Proteins Involved in Diffuse Large-B-Cell Lymphoma	3/61	0.000284725	0.0544458	0	0	23.4192	191.194	STAT3;PRDM1;FOXP1	Elsevier PC
Acute myeloid leukemia	3/66	0.000359388	0.0553457	0	0	21.645	171.669	BCL2A1;STAT3;PIM2	KEGG_human_2019
IL22 Soluble Receptor Signaling Pathway Homo sapiens h il22bppathway	2/11	0.000233954	0.055447	0	0	86.5801	723.843	SOCS3;STAT3	BioCarta_2016
IL23R -> STAT3/NF-kB Signaling	2/12	0.000280371	0.0603148	0	0	79.3651	649.158	STAT3;IL12A	Elsevier PC
CD16/CD14 Proinflammatory Monocyte Activation	3/67	0.000375686	0.0646556	0	0	21.322	168.161	RASGRF1;STAT3;CXCR5	Elsevier PC
Acute Myeloid Leukemia	3/82	0.000679498	0.0649676	0	0	17.4216	127.076	STAT3;PIM2;ETV6	Elsevier PC
SOCS in Negative Feedback Regulation in Myocarditis	2/19	0.000719679	0.0651877	0	0	50.1253	362.742	SOCS3;STAT3	Elsevier PC
IL6/IL12 Signaling Activates Immune System in Multiple Sclerosis	2/18	0.00064478	0.0652745	0	0	52.9101	388.709	STAT3;IL12A	Elsevier PC
STAT3 Inhibits Maturation of Dendritic Cells and Facilitates Cancer Progression	2/16	0.000507058	0.0671267	0	0	59.5238	451.6	STAT3;IL12A	Elsevier PC
TRPM7/8 in Pancreatic Adenocarcinoma	2/21	0.000881467	0.0689547	0	0	45.3515	318.999	SOCS3;STAT3	Elsevier PC
FOXL2 Mutation in Ovarian Dysgenesis	2/18	0.00064478	0.0693542	0	0	52.9101	388.709	BCL2A1;ATF3	Elsevier PC
Proteins Involved in Atherosclerosis	4/200	0.000806773	0.0694228	0	0	9.52381	67.833	SOCS3;STAT3;CCL3;ATF3	Elsevier PC
TLR7 and TLR9 in Plasmacytoid Dendritic Cell	2/15	0.000444267	0.0695076	0	0	63.4921	490.101	CCL3;IL12A	Elsevier PC
Proplatelet Maturation	3/79	0.00060941	0.0699197	0	0	18.0832	133.87	RASGRF1;STAT3;BATF	Elsevier PC
SOCS3 and PTPN1 in Hypothalamic Neuron Insensitivity to Insulin and Leptin	2/17	0.000573902	0.0705489	0	0	56.0224	418.098	SOCS3;STAT3	Elsevier PC
TAM Receptor Signaling Activation in Cancer	3/74	0.000503209	0.0721686	0	0	19.305	146.612	RASGRF1;STAT3;CCL3	Elsevier PC
RET1 Mutation in Hyperparathyroidism	2/21	0.000881467	0.0722383	0	0	45.3515	318.999	RASGRF1;STAT3	Elsevier PC
BDNF Upregulation Triggered by Seizures	2/23	0.00105914	0.079251	0	0	41.4079	283.656	RASGRF1;STAT3	Elsevier PC
Follicular Lymphoma	3/97	0.00110683	0.0793689	0	0	14.7275	100.239	STAT3;CXCR5;PRDM1	Elsevier PC
IL6 and Insulin Resistance in Muscular Dystrophies	2/24	0.00115388	0.0794334	0	0	39.6825	268.437	SOCS3;STAT3	Elsevier PC
TNF signaling pathway	3/110	0.0015898	0.0816099	0	0	12.987	83.6902	SOCS3;CREB3L2;CFLAR	KEGG_human_2019
Leptin and CCK8 Activate Nodose Ganglia Neuron	2/25	0.00125256	0.0829096	0	0	38.0952	254.574	SOCS3;STAT3	Elsevier PC
T-Cell Acute Lymphoblastic Leukemia	3/103	0.00131608	0.0838877	0	0	13.8696	91.9986	BCL2A1;RASGRF1;STAT3	Elsevier PC
Thrombopoietin Receptors Signaling in Platelet Maturation	2/30	0.00180417	0.0862494	0	0	31.746	200.56	RASGRF1;STAT3	Elsevier PC
Proteins with Altered Expression in Psoriasis	2/27	0.0014616	0.0867383	0	0	35.2734	230.272	SOCS3;STAT3	Elsevier PC
Il17 Signaling Related Neutrophilia in Asthma	2/28	0.00157194	0.0872679	0	0	34.0136	219.573	STAT3;IL12A	Elsevier PC
IL6 Promotes Inflammation in Muscular Dystrophies	2/29	0.00168613	0.0879344	0	0	32.8407	209.698	SOCS3;STAT3	Elsevier PC
Thyroid Hormones in Adipose Tissue Metabolism	2/30	0.00180417	0.0887137	0	0	31.746	200.56	SOCS3;STAT3	Elsevier PC
CCR1 Expression Targets	2/27	0.0014616	0.0898361	0	0	35.2734	230.272	STAT3;CCL3	Elsevier PC
EZH2 Methyltransferase Role in Cancer	2/28	0.00157194	0.0901768	0	0	34.0136	219.573	STAT3;PRDM1	Elsevier PC
AHR Signaling in Tr1 Cells Function	2/29	0.00168613	0.0906824	0	0	32.8407	209.698	STAT3;PRDM1	Elsevier PC
ADRA1A -> IL6 Production	2/30	0.00180417	0.0913229	0	0	31.746	200.56	RASGRF1;STAT3	Elsevier PC
Insulin resistance	3/108	0.00150826	0.092909	0	0	13.2275	85.9365	SOCS3;CREB3L2;STAT3	KEGG_human_2019
Metastatic Colorectal Cancer	3/121	0.0020877	0.094551	0	0	11.8064	72.8653	STAT3;TCF4;CFLAR	Elsevier PC
Hepatitis C	4/155	0.000308837	0.0951218	0	0	12.2888	99.3265	SOCS3;CLDN14;STAT3;CFLAR	KEGG_human_2019
Apoptosis Block in Acute Myeloid Leukemia Cell	2/32	0.00205171	0.0954322	0	0	29.7619	184.199	STAT3;PIM2	Elsevier PC
Chagas disease (American trypanosomiasis)	3/103	0.00131608	0.101338	0	0	13.8696	91.9986	CCL3;IL12A;CFLAR	KEGG_human_2019
Neutrophil Recruitment in Sinovium in Gout	2/36	0.00259219	0.114389	0	0	26.455	157.546	STAT3;CCL3	Elsevier PC
Insulin Resistance in Myocytes Induced by Obesity	2/41	0.00335164	0.125395	0	0	23.2288	132.365	SOCS3;STAT3	Elsevier PC
Clozapine Induced Granulocytopenia	2/42	0.00351455	0.126011	0	0	22.6757	128.137	RASGRF1;STAT3	Elsevier PC
Th17-Cell Activation in Crohn's Disease	2/41	0.00335164	0.128181	0	0	23.2288	132.365	STAT3;IL12A	Elsevier PC
Serotonin Receptors Signaling	2/42	0.00351455	0.128692	0	0	22.6757	128.137	RASGRF1;STAT3	Elsevier PC
IgE Induces Airway Smooth Muscle Cell Proliferation	2/43	0.0036811	0.129289	0	0	22.1484	124.132	RASGRF1;STAT3	Elsevier PC
Alveolar Macrophage Negative Regulation Declined in COPD	2/44	0.00385128	0.129962	0	0	21.645	120.332	SOCS3;STAT3	Elsevier PC
TRPM4/6/7/8 Signaling in Arterial Hypertension (Hypothesis)	2/39	0.00303679	0.130658	0	0	24.42	141.562	RASGRF1;STAT3	Elsevier PC
AXL Receptor Inhibits Macrophages and Dendritic Cells Function	2/41	0.00335164	0.131095	0	0	23.2288	132.365	SOCS3;IL12A	Elsevier PC
Proteins Involved in Ulcerative Colitis	3/141	0.00322035	0.131958	0	0	10.1317	58.1385	SOCS3;STAT3;CCL3	Elsevier PC
Adiponectin Synthesis Declines in Insulin Resistance	2/44	0.00385128	0.132561	0	0	21.645	120.332	STAT3;ATF3	Elsevier PC
Ras-GAP Regulation Signaling	2/46	0.00420244	0.133933	0	0	20.7039	113.294	SOCS3;STAT3	Elsevier PC
Apoptosis Block by BCL2 Family Proteins in Cancer	2/40	0.00319238	0.134002	0	0	23.8095	136.833	BCL2A1;PMAIP1	Elsevier PC
Nociception Expression Targets Signaling	3/143	0.00335061	0.134102	0	0	9.99001	56.9292	RASGRF1;STAT3;CCL3	Elsevier PC
Apoptotic Keratinocytes Clearance Recession in Systemic Lupus Erythematosus	2/46	0.00420244	0.136461	0	0	20.7039	113.294	IL12A;HSP90B1	Elsevier PC
AXL Receptor Tyrosine Kinase Signaling	2/47	0.0043834	0.137161	0	0	20.2634	110.029	SOCS3;RASGRF1	Elsevier PC
Suppression of Caspase Activity in Cancer	2/46	0.00420244	0.139085	0	0	20.7039	113.294	STAT3;CFLAR	Elsevier PC
Apoptosis signaling pathway Homo sapiens P00006	3/102	0.0012796	0.143316	0	0	14.0056	93.2942	BCL2A1;CFLAR;ATF3	Panther_2016
Polycystins Mutation Effects in Cystic Kidney Disease	2/49	0.00475599	0.143598	0	0	19.4363	103.952	RASGRF1;STAT3	Elsevier PC
Insulin Resistance in Hepatocytes	2/49	0.00475599	0.146162	0	0	19.4363	103.952	SOCS3;STAT3	Elsevier PC
Proteins Involved in Hodgkin Lymphoma	2/50	0.00494759	0.146807	0	0	19.0476	101.121	STAT3;PRDM1	Elsevier PC
Apoptosis	3/143	0.00335061	0.147427	0	0	9.99001	56.9292	BCL2A1;PMAIP1;CFLAR	KEGG_human_2019
EGFR Signaling	2/52	0.00534134	0.148265	0	0	18.315	95.8293	RASGRF1;STAT3	Elsevier PC
Macrophage M1 Lineage	2/51	0.00514271	0.15001	0	0	18.6741	98.416	STAT3;IL12A	Elsevier PC
VEGF Independent Angiogenesis in Cancer	2/52	0.00534134	0.150696	0	0	18.315	95.8293	RASGRF1;STAT3	Elsevier PC
Adipokines and Cytokines in Insulin Resistance in Skeletal Muscles	2/53	0.00554345	0.151433	0	0	17.9695	93.3538	SOCS3;STAT3	Elsevier PC
Myeloid Derived Suppressor Cells in Cancer Immune Escape	2/52	0.00534134	0.153207	0	0	18.315	95.8293	STAT3;IL12A	Elsevier PC
Airway Smooth Muscle Cell High Rate Proliferation	2/54	0.00574903	0.154595	0	0	17.6367	90.9828	RASGRF1;STAT3	Elsevier PC
Crohn's Disease	2/56	0.00617057	0.160902	0	0	17.0068	86.53	STAT3;IL12A	Elsevier PC
Proteins Involved in B-Cell Chronic Lymphocytic Leukemia	2/56	0.00617057	0.163378	0	0	17.0068	86.53	BCL2A1;CXCR5	Elsevier PC
Vascular Endothelial Cell Activation by Blood Coagulation Factors	2/57	0.00638648	0.164047	0	0	16.7084	84.4373	RASGRF1;STAT3	Elsevier PC
Pathways in cancer	5/530	0.00485931	0.166296	0	0	4.49236	23.9302	STAT3;PMAIP1;IL12A;PIM2;HSP90B1	KEGG_human_2019
Mucinous Ovarian Carcinoma	2/60	0.00705467	0.171001	0	0	15.873	78.636	STAT3;TCF4	Elsevier PC
Toll-like Receptors in Sterile Inflammation	2/60	0.00705467	0.173444	0	0	15.873	78.636	IL12A;HSP90B1	Elsevier PC
Proteins Involved in Multiple Myeloma	2/60	0.00705467	0.175958	0	0	15.873	78.636	STAT3;CCL3	Elsevier PC
Proliferative Diabetic Retinopathy	2/60	0.00705467	0.178545	0	0	15.873	78.636	RASGRF1;STAT3	Elsevier PC
Interleukin-6 signaling Homo sapiens R-HSA-1059683	2/11	0.000233954	0.178975	0	0	86.5801	723.843	SOCS3;STAT3	Reactome_2016
JAK-STAT signaling pathway	3/162	0.00475087	0.182909	0	0	8.81834	47.1731	SOCS3;STAT3;IL12A	KEGG_human_2019
Dendritic Cell Dysfunction in Psoriatic Arthritis	2/63	0.0077532	0.185323	0	0	15.1172	73.4641	STAT3;IL12A	Elsevier PC
anti-Inflammatory Function of Macrophage M2 Lineage	2/64	0.00799272	0.188431	0	0	14.881	71.8635	RASGRF1;STAT3	Elsevier PC
Clear Cell Endometrial Cancer and Papillary Serous Endometrial Cancer	2/65	0.00823555	0.188978	0	0	14.652	70.3193	STAT3;TCF4	Elsevier PC
Thyroid hormone synthesis	2/74	0.0105678	0.191464	0	0	12.87	58.5578	CREB3L2;HSP90B1	KEGG_human_2019
Cardiomyocyte Hypertrophy	2/65	0.00823555	0.191532	0	0	14.652	70.3193	RASGRF1;STAT3	Elsevier PC
Prolactin signaling pathway	2/70	0.00949891	0.195044	0	0	13.6054	63.3548	SOCS3;STAT3	KEGG_human_2019
Endothelial Cell Dysfunction in Pulmonary Hypertension	2/67	0.00873109	0.195146	0	0	14.2146	67.3897	STAT3;TCF4	Elsevier PC
STAT3 and NFkB Activate Inflammation-Induced Tumorigenesis	2/67	0.00873109	0.197713	0	0	14.2146	67.3897	STAT3;CFLAR	Elsevier PC
Plasmin Effects in Inflammation	2/68	0.00898378	0.198219	0	0	14.0056	65.9991	RASGRF1;STAT3	Elsevier PC
Human cytomegalovirus infection	3/225	0.0116808	0.199872	0	0	6.34921	28.2527	CREB3L2;STAT3;CCL3	KEGG_human_2019
Phenylalanine, tyrosine and tryptophan biosynthesis	1/5	0.0104569	0.201296	0	0	95.2381	434.332	IL4I1	KEGG_human_2019
Adipocytokine signaling pathway	2/69	0.00923973	0.203274	0	0	13.8026	64.6548	SOCS3;STAT3	KEGG_human_2019
Viral carcinogenesis	3/201	0.00860744	0.20393	0	0	7.10732	33.7962	CREB3L2;STAT3;PMAIP1	KEGG_human_2019
Low-Grade Serous Ovarian Carcinoma	2/70	0.00949891	0.204345	0	0	13.6054	63.3548	STAT3;TCF4	Elsevier PC
Chemokine signaling pathway	3/190	0.00738035	0.20665	0	0	7.5188	36.9093	STAT3;CXCR5;CCL3	KEGG_human_2019
Growth Factor Signaling in Pancreatic Neoplasms	2/70	0.00949891	0.206932	0	0	13.6054	63.3548	STAT3;TCF4	Elsevier PC
Lymphocyte Mediated Myocardial Injury in Myocarditis	2/72	0.010027	0.210444	0	0	13.2275	60.8793	STAT3;IL12A	Elsevier PC
Inflammatory bowel disease (IBD)	2/65	0.00823555	0.211379	0	0	14.652	70.3193	STAT3;IL12A	KEGG_human_2019
B-Cell Acute Lymphoblastic Leukemia	2/74	0.0105678	0.211479	0	0	12.87	58.5578	BCL2A1;STAT3	Elsevier PC
Olanzapine Effect on Insulin Secretion in Diabetes Mellitus	1/5	0.0104569	0.211722	0	0	95.2381	434.332	RASGRF1	Elsevier PC
Glioma Stem Cell Program Activation	2/72	0.010027	0.213042	0	0	13.2275	60.8793	STAT3;TCF4	Elsevier PC
PECAM -> STAT Signaling	1/5	0.0104569	0.214243	0	0	95.2381	434.332	STAT3	Elsevier PC
Transcriptional misregulation in cancer	3/186	0.00696177	0.214422	0	0	7.68049	38.1515	BCL2A1;NFKBIZ;ETV6	KEGG_human_2019
CXC Chemokine Receptor Signaling	2/75	0.010843	0.214492	0	0	12.6984	57.4506	STAT3;CXCR5	Elsevier PC
CHRNA7 -> IL8 Production	1/5	0.0104569	0.216824	0	0	95.2381	434.332	STAT3	Elsevier PC
Endometrioid Ovarian Carcinoma	2/76	0.0111213	0.217498	0	0	12.5313	56.3771	STAT3;TCF4	Elsevier PC
Clear Cell Ovarian Carcinoma	2/81	0.01256	0.222843	0	0	11.7578	51.4667	STAT3;TCF4	Elsevier PC
High-Grade Serous Ovarian Carcinoma	2/82	0.012857	0.223504	0	0	11.6144	50.5676	STAT3;TCF4	Elsevier PC
Proteins Involved in Insulin Resistance	2/81	0.01256	0.225164	0	0	11.7578	51.4667	SOCS3;STAT3	Elsevier PC
Growth Factor Signaling in Hepatocellular Carcinoma	2/82	0.012857	0.225785	0	0	11.6144	50.5676	STAT3;TCF4	Elsevier PC
Vitiligo	2/78	0.0116875	0.226001	0	0	12.21	54.3253	RASGRF1;STAT3	Elsevier PC
TNFRSF5 -> STAT Signaling	1/6	0.0125355	0.22709	0	0	79.3651	347.555	STAT3	Elsevier PC
KIT -> STAT Signaling	1/6	0.0125355	0.229506	0	0	79.3651	347.555	STAT3	Elsevier PC
IL22R -> STAT3 Signaling	1/6	0.0125355	0.231974	0	0	79.3651	347.555	STAT3	Elsevier PC
IL11R -> STAT3 Signaling	1/6	0.0125355	0.234495	0	0	79.3651	347.555	STAT3	Elsevier PC
ALK -> STAT Signaling	1/6	0.0125355	0.237072	0	0	79.3651	347.555	STAT3	Elsevier PC
Co-Translational ER Protein Import	1/6	0.0125355	0.239706	0	0	79.3651	347.555	HSP90B1	Elsevier PC
CC Chemokine Receptor Signaling	2/88	0.0147029	0.248076	0	0	10.8225	45.6678	STAT3;CCL3	Elsevier PC
CSF2 -> STAT Signaling	1/7	0.0146098	0.248945	0	0	68.0272	287.487	STAT3	Elsevier PC
IL9R -> STAT Signaling	1/8	0.0166798	0.249617	0	0	59.5238	243.664	STAT3	Elsevier PC
Hypertrophic Cardiomyopathy	2/89	0.0150211	0.250984	0	0	10.7009	44.9256	RASGRF1;STAT3	Elsevier PC
DCIR1 (CLEC4A) Signaling	1/7	0.0146098	0.251434	0	0	68.0272	287.487	IL12A	Elsevier PC
IL6R -> STAT Signaling	1/8	0.0166798	0.251806	0	0	59.5238	243.664	STAT3	Elsevier PC
T-Cell Cytotoxic Response against Melanocytes in Vitiligo	2/90	0.0153422	0.253885	0	0	10.582	44.2026	STAT3;IL12A	Elsevier PC
IL31R -> STAT Signaling	1/8	0.0166798	0.254035	0	0	59.5238	243.664	STAT3	Elsevier PC
Kruppel-like Factor 6 Signaling in Prostate Cancer	1/9	0.0187456	0.256041	0	0	52.9101	210.413	ATF3	Elsevier PC
IL21R -> STAT Signaling	1/8	0.0166798	0.256303	0	0	59.5238	243.664	STAT3	Elsevier PC
CD4+T-Cell Response in Celiac Disease	2/91	0.0156663	0.256779	0	0	10.4657	43.4981	STAT3;IL12A	Elsevier PC
PDGFR -> STAT Signaling	1/9	0.0187456	0.258089	0	0	52.9101	210.413	STAT3	Elsevier PC
IL10R -> STAT Signaling	1/8	0.0166798	0.258612	0	0	59.5238	243.664	STAT3	Elsevier PC
Endometrioid Endometrial Cancer	2/92	0.0159934	0.259666	0	0	10.352	42.8114	STAT3;TCF4	Elsevier PC
InsulinR -> STAT Signaling	1/9	0.0187456	0.260171	0	0	52.9101	210.413	STAT3	Elsevier PC
HGFR -> STAT Signaling	1/8	0.0166798	0.260963	0	0	59.5238	243.664	STAT3	Elsevier PC
IL7R -> STAT Signaling	1/9	0.0187456	0.262286	0	0	52.9101	210.413	STAT3	Elsevier PC
CD2 -> STAT Signaling	1/8	0.0166798	0.263357	0	0	59.5238	243.664	STAT3	Elsevier PC
IL5R -> STAT Signaling	1/9	0.0187456	0.264436	0	0	52.9101	210.413	STAT3	Elsevier PC
AngiopoietinR -> STAT Signaling	1/8	0.0166798	0.265796	0	0	59.5238	243.664	STAT3	Elsevier PC
IL3R -> STAT Signaling	1/9	0.0187456	0.266621	0	0	52.9101	210.413	STAT3	Elsevier PC
B-Cell Chronic Lymphocytic Leukemia	2/94	0.0166562	0.267901	0	0	10.1317	41.4891	CXCR5;CCL3	Elsevier PC
IL27R -> STAT Signaling	1/9	0.0187456	0.268843	0	0	52.9101	210.413	STAT3	Elsevier PC
IL13R -> STAT Signaling	1/9	0.0187456	0.271102	0	0	52.9101	210.413	STAT3	Elsevier PC
Endometrial Cancer	2/106	0.0208736	0.272148	0	0	8.98473	34.7643	STAT3;TCF4	Elsevier PC
Prostate cancer	2/97	0.0176723	0.272153	0	0	9.81836	39.6245	CREB3L2;HSP90B1	KEGG_human_2019
IL12R -> STAT Signaling	1/9	0.0187456	0.2734	0	0	52.9101	210.413	STAT3	Elsevier PC
Proteins Involved in Obesity	2/106	0.0208736	0.274225	0	0	8.98473	34.7643	SOCS3;STAT3	Elsevier PC
IL6/JAK/STAT3 Signaling in Cholesteatoma	1/11	0.0228645	0.275173	0	0	43.29	163.557	STAT3	Elsevier PC
NF-kappa B signaling pathway	2/95	0.016992	0.27545	0	0	10.0251	40.8522	BCL2A1;CFLAR	KEGG_human_2019
ProlactinR -> STAT Signaling	1/10	0.0208071	0.275455	0	0	47.619	184.403	STAT3	Elsevier PC
IGF1R -> STAT Signaling	1/9	0.0187456	0.275736	0	0	52.9101	210.413	STAT3	Elsevier PC
Hepatocellular Carcinoma	2/112	0.0231321	0.276461	0	0	8.5034	32.0283	STAT3;TCF4	Elsevier PC
Glioblastoma, Proneural Subtype	1/11	0.0228645	0.277111	0	0	43.29	163.557	TCF4	Elsevier PC
IL2R -> STAT Signaling	1/10	0.0208071	0.27759	0	0	47.619	184.403	STAT3	Elsevier PC
Leptin -> CD25/IL6/IL10 Production	1/9	0.0187456	0.278113	0	0	52.9101	210.413	STAT3	Elsevier PC
VEGFR -> STAT Signaling	1/11	0.0228645	0.279076	0	0	43.29	163.557	STAT3	Elsevier PC
IFNG -> ARRB1/STAT1 Signaling	1/10	0.0208071	0.279759	0	0	47.619	184.403	STAT3	Elsevier PC
TNFRSF1A -> STAT Signaling	1/11	0.0228645	0.28107	0	0	43.29	163.557	STAT3	Elsevier PC
ICAM2 -> CTNNB/FOXO/STAT3 Signaling	1/10	0.0208071	0.281961	0	0	47.619	184.403	STAT3	Elsevier PC
Endosomal Trafficking Dysregulation in Amyotrophic Lateral Sclerosis	1/11	0.0228645	0.283092	0	0	43.29	163.557	SQSTM1	Elsevier PC
IL15R -> STAT Signaling	1/11	0.0228645	0.285143	0	0	43.29	163.557	STAT3	Elsevier PC
beta-Casomorphins/Opioid Receptors Affect Brain Function (Hypothesis)	1/11	0.0228645	0.287224	0	0	43.29	163.557	STAT3	Elsevier PC
Proteins with Altered Expression in Cancer-Associated Histone Methylation	1/11	0.0228645	0.289336	0	0	43.29	163.557	PRDM1	Elsevier PC
Hodgkin Lymphoma	2/110	0.0223685	0.289445	0	0	8.65801	32.9013	RASGRF1;CFLAR	Elsevier PC
WNT Canonical Signaling in Mantle Cell Lymphoma	1/11	0.0228645	0.29148	0	0	43.29	163.557	TCF4	Elsevier PC
Mast-Cell Activation without Degranulation through CXCR4 Signaling	1/11	0.0228645	0.293655	0	0	43.29	163.557	STAT3	Elsevier PC
Pancreatic Ductal Carcinoma	2/117	0.0250879	0.293716	0	0	8.14001	29.9989	STAT3;TCF4	Elsevier PC
Ghrelin Influence on Insulin Secretion (Hypothesis)	1/12	0.0249176	0.29372	0	0	39.6825	146.515	RASGRF1	Elsevier PC
Toll-like receptor signaling pathway	2/104	0.0201426	0.295425	0	0	9.15751	35.7593	CCL3;IL12A	KEGG_human_2019
Cochlear Inflammation (Noise-Induced)	1/12	0.0249176	0.295746	0	0	39.6825	146.515	STAT3	Elsevier PC
IL1R -> STAT3 Signaling	1/13	0.0269665	0.303329	0	0	36.63	132.35	STAT3	Elsevier PC
FGFR1 -> STAT Signaling	1/13	0.0269665	0.305324	0	0	36.63	132.35	STAT3	Elsevier PC
STAT3 Facilitates the Function of Treg Cells and Cancer Progression	1/13	0.0269665	0.307346	0	0	36.63	132.35	STAT3	Elsevier PC
Prostate Cancer	2/123	0.0275209	0.307556	0	0	7.74293	27.8189	STAT3;ACPP	Elsevier PC
Protein Folding	1/13	0.0269665	0.309395	0	0	36.63	132.35	HSP90B1	Elsevier PC
Proteins Involved in Glomerulonephritis	2/121	0.0266996	0.310474	0	0	7.87092	28.5172	STAT3;CCL3	Elsevier PC
B-Cell Differentiation Inhibition by Dioxin	1/13	0.0269665	0.311472	0	0	36.63	132.35	PRDM1	Elsevier PC
Cytokine-cytokine receptor interaction	3/294	0.0236697	0.316968	0	0	4.85909	18.1903	CXCR5;CCL3;IL12A	KEGG_human_2019
FGFR3 -> STAT Signaling	1/14	0.0290112	0.320053	0	0	34.0136	120.411	STAT3	Elsevier PC
Muscarinic Receptor-Mediated Airway Smooth Muscle Contraction	1/15	0.0310517	0.321927	0	0	31.746	110.225	RASGRF1	Elsevier PC
PRL and CSH Action in Mammary Gland	1/14	0.0290112	0.322117	0	0	34.0136	120.411	STAT3	Elsevier PC
KISS1 Production Impairment in Hypogonadotropic hypogonadism	1/15	0.0310517	0.323878	0	0	31.746	110.225	STAT3	Elsevier PC
EphrinR -> STAT Signaling	1/15	0.0310517	0.325853	0	0	31.746	110.225	STAT3	Elsevier PC
PGF2-alpha Effect on Treatment	1/17	0.0351201	0.326712	0	0	28.0112	93.809	RASGRF1	Elsevier PC
Complement Component GPCRs Signaling	1/15	0.0310517	0.327852	0	0	31.746	110.225	RASGRF1	Elsevier PC
Leptin Role in Endometriosis	1/17	0.0351201	0.328487	0	0	28.0112	93.809	STAT3	Elsevier PC
Toxoplasmosis	2/113	0.023518	0.329252	0	0	8.42815	31.6055	STAT3;IL12A	KEGG_human_2019
Genes with Mutations in Cancer-Associated Histone Methylation	1/15	0.0310517	0.329876	0	0	31.746	110.225	PRDM1	Elsevier PC
SELE -> ELK-SRF Signaling	1/17	0.0351201	0.330283	0	0	28.0112	93.809	RASGRF1	Elsevier PC
CD46/CD55/CD59 Inhibit Complement Mediated Lysis of Cancer Cells	1/15	0.0310517	0.331925	0	0	31.746	110.225	STAT3	Elsevier PC
PTPRC -> BCL6 Signaling	1/17	0.0351201	0.332097	0	0	28.0112	93.809	RASGRF1	Elsevier PC
Paneth-Cell Function in Crohn's Disease	1/16	0.033088	0.333008	0	0	29.7619	101.446	STAT3	Elsevier PC
Melanoma	2/145	0.0372053	0.333492	0	0	6.56814	21.6178	STAT3;TCF4	Elsevier PC
IFNLR1-> STAT/NFKB Signaling	1/17	0.0351201	0.333932	0	0	28.0112	93.809	STAT3	Elsevier PC
WNT Signaling in Hepatocellular Carcinoma	1/15	0.0310517	0.333999	0	0	31.746	110.225	TCF4	Elsevier PC
Ovarian Cancer	2/130	0.0304749	0.334059	0	0	7.32601	25.574	STAT3;TCF4	Elsevier PC
Oxidative Stress, All-Trans-Retinal and Lipofuscin Toxicity in AMD	1/18	0.0371481	0.334722	0	0	26.455	87.1123	BCL2A1	Elsevier PC
NO Effect on Vasodilation and Vasoconstriction	1/16	0.033088	0.334967	0	0	29.7619	101.446	RASGRF1	Elsevier PC
Apoptosis of Mantle Cell Deregulation	1/17	0.0351201	0.335787	0	0	28.0112	93.809	CFLAR	Elsevier PC
TLR3 Role in Retinal Pigment Epithelial Cell	1/15	0.0310517	0.3361	0	0	31.746	110.225	STAT3	Elsevier PC
Oxidized LDL/OLR1 Activates Cell Proliferation in Cancer	1/18	0.0371481	0.336483	0	0	26.455	87.1123	BCL2A1	Elsevier PC
Hypothyrodism Associated Hyperprolactinemia	1/16	0.033088	0.336949	0	0	29.7619	101.446	RASGRF1	Elsevier PC
Aldosterone Signaling in Arterial Hypertension	1/17	0.0351201	0.337663	0	0	28.0112	93.809	NEDD4L	Elsevier PC
N-cell: Neurotensin Production	1/15	0.0310517	0.338227	0	0	31.746	110.225	STAT3	Elsevier PC
Methylases in Histone Methylation Cancer	1/18	0.0371481	0.338264	0	0	26.455	87.1123	PRDM1	Elsevier PC
DRD2 Pharmacological Inhibition in Hyperprolactinemia	1/16	0.033088	0.338955	0	0	29.7619	101.446	RASGRF1	Elsevier PC
Proteins with Altered Expression in Tumor-Promoting Inflammation	1/17	0.0351201	0.33956	0	0	28.0112	93.809	STAT3	Elsevier PC
CFL1 in Cancer Cell Motility	1/18	0.0371481	0.340063	0	0	26.455	87.1123	RASGRF1	Elsevier PC
Proteins Involved in Prostate Cancer	2/138	0.0339981	0.340179	0	0	6.90131	23.3364	STAT3;ACPP	Elsevier PC
Leptin in Insulin Synthesis and Secretion	1/19	0.0391719	0.340479	0	0	25.0627	81.1979	STAT3	Elsevier PC
Frizzled Receptors -> ARRB1/ARRB2 Canonical Signaling	1/16	0.033088	0.340984	0	0	29.7619	101.446	TCF4	Elsevier PC
PTGIR -> IL6 Production	1/17	0.0351201	0.341479	0	0	28.0112	93.809	RASGRF1	Elsevier PC
CR3 Mediated Phagocytosis in Neutrophils and Macrophages	1/18	0.0371481	0.341881	0	0	26.455	87.1123	RASGRF1	Elsevier PC
Proteins with Altered Expression in Cancer-Associated Enabling of Replicative Immortality	1/19	0.0391719	0.342207	0	0	25.0627	81.1979	STAT3	Elsevier PC
Ethanol Induced Efects in Hyperprolactinemia	1/20	0.0411915	0.342467	0	0	23.8095	75.941	RASGRF1	Elsevier PC
P-cell Activation	1/17	0.0351201	0.343419	0	0	28.0112	93.809	STAT3	Elsevier PC
Androgens in Adipocyte Activation	1/18	0.0371481	0.34372	0	0	26.455	87.1123	TCF4	Elsevier PC
Luteinizing Hormone in Oocyte Meiotic Resumption	1/19	0.0391719	0.343953	0	0	25.0627	81.1979	RASGRF1	Elsevier PC
BMP2 and WNT Signaling in Pulmonary Artery Smooth Muscle Cells	1/20	0.0411915	0.344129	0	0	23.8095	75.941	TCF4	Elsevier PC
FSH Action in Polycystic Ovary Syndrome	1/21	0.043207	0.344256	0	0	22.6757	71.2415	RASGRF1	Elsevier PC
HTR1 -> Vascular Motility	1/17	0.0351201	0.345381	0	0	28.0112	93.809	RASGRF1	Elsevier PC
Leukotriene Effect on Airway Smooth Muscle Response	1/19	0.0391719	0.345717	0	0	25.0627	81.1979	RASGRF1	Elsevier PC
BMP2 and Canonical WNT Signaling in Pulmonary Artery Endothelial Cells	1/20	0.0411915	0.345808	0	0	23.8095	75.941	TCF4	Elsevier PC
VEGFR -> NFATC Signaling	1/21	0.043207	0.345857	0	0	22.6757	71.2415	RASGRF1	Elsevier PC
Proteins Involved in Follicular Lymphoma	1/17	0.0351201	0.347366	0	0	28.0112	93.809	SOCS3	Elsevier PC
EGFR and PTAFR Signaling in Ovarian Cancer	1/21	0.043207	0.347473	0	0	22.6757	71.2415	RASGRF1	Elsevier PC
AHR in Intestinal Cell Antimicrobial Barrier Maintenance	1/19	0.0391719	0.347499	0	0	25.0627	81.1979	STAT3	Elsevier PC
EGFR/ERBB -> STAT Signaling	1/20	0.0411915	0.347503	0	0	23.8095	75.941	STAT3	Elsevier PC
Lymphoma, GCB Subtype	1/22	0.0452184	0.348973	0	0	21.645	67.0184	PRDM1	Elsevier PC
T-Cell Receptor -> STAT Signaling	1/21	0.043207	0.349105	0	0	22.6757	71.2415	STAT3	Elsevier PC
Apoptosis Block by Inhibitor of Apoptosis Proteins (IAPs) in Cancer	1/20	0.0411915	0.349215	0	0	23.8095	75.941	STAT3	Elsevier PC
ADRA1 -> Vasoconstriction	1/19	0.0391719	0.349299	0	0	25.0627	81.1979	RASGRF1	Elsevier PC
Aldosterone Renal Effects	1/17	0.0351201	0.349374	0	0	28.0112	93.809	NEDD4L	Elsevier PC
UrokinaseR -> ELK/SRF Signaling	1/23	0.0472257	0.350325	0	0	20.7039	63.2053	RASGRF1	Elsevier PC
EGFR Nuclear Signaling in Colorectal Cancer	1/22	0.0452184	0.350544	0	0	21.645	67.0184	STAT3	Elsevier PC
KIT -> MITF Signaling	1/21	0.043207	0.350751	0	0	22.6757	71.2415	RASGRF1	Elsevier PC
Thyrotropin Releasing Hormone (TRH) Hypothalamic Release in non-Autoimmune Hypothyroidism	1/20	0.0411915	0.350944	0	0	23.8095	75.941	STAT3	Elsevier PC
NOTCH Signaling in Hepatocellular Carcinoma	1/24	0.0492288	0.351547	0	0	19.8413	59.7476	TCF4	Elsevier PC
ICAM1 -> AP-1/CREB/ELK/SRF Signaling	1/23	0.0472257	0.351841	0	0	20.7039	63.2053	RASGRF1	Elsevier PC
CD19 -> JUN/ELK Signaling	1/22	0.0452184	0.352131	0	0	21.645	67.0184	RASGRF1	Elsevier PC
Proteins Involved in Chronic Obstructive Pulmonary Disease	2/170	0.049548	0.352364	0	0	5.60224	16.8337	CCL3;IL12A	Elsevier PC
CD157 -> cADPR/Calcium Signaling	1/21	0.043207	0.352414	0	0	22.6757	71.2415	RASGRF1	Elsevier PC
P2RY11/13/14 -> IL8/10 Production	1/20	0.0411915	0.35269	0	0	23.8095	75.941	RASGRF1	Elsevier PC
G-Proteins Signaling in Insulin Secretion in beta-Cell	1/24	0.0492288	0.353011	0	0	19.8413	59.7476	RASGRF1	Elsevier PC
beta-Catenin/Androgen Receptor Signaling in Prostate Cancer	1/23	0.0472257	0.353371	0	0	20.7039	63.2053	TCF4	Elsevier PC
Proteins with Altered Expression in Rheumatoid Arthritis	1/22	0.0452184	0.353731	0	0	21.645	67.0184	STAT3	Elsevier PC
B-Cell Receptor -> AP-1 Signaling	1/21	0.043207	0.354092	0	0	22.6757	71.2415	RASGRF1	Elsevier PC
OPRK -> Pain Perception	1/20	0.0411915	0.354453	0	0	23.8095	75.941	RASGRF1	Elsevier PC
ALK Associated Neuroblastoma	1/24	0.0492288	0.354488	0	0	19.8413	59.7476	STAT3	Elsevier PC
EGFR -> SMAD1 Signaling	1/23	0.0472257	0.354914	0	0	20.7039	63.2053	RASGRF1	Elsevier PC
CHRM1/2/3 -> Vascular Motility	1/22	0.0452184	0.355346	0	0	21.645	67.0184	RASGRF1	Elsevier PC
GALR1/2/3 -> POMC/NPY Production	1/21	0.043207	0.355786	0	0	22.6757	71.2415	RASGRF1	Elsevier PC
WNT Signaling in Melanoma	1/24	0.0492288	0.355978	0	0	19.8413	59.7476	TCF4	Elsevier PC
HTR5 -> TNF Production	1/20	0.0411915	0.356234	0	0	23.8095	75.941	RASGRF1	Elsevier PC
TERT/WNT Activation in Cancer	1/23	0.0472257	0.356471	0	0	20.7039	63.2053	TCF4	Elsevier PC
Proteins Involved in Celiac Disease	1/22	0.0452184	0.356977	0	0	21.645	67.0184	CD226	Elsevier PC
CRH Secretion Regulation	1/24	0.0492288	0.35748	0	0	19.8413	59.7476	RASGRF1	Elsevier PC
Proteins Involved in Mantle Cell Lymphoma	1/21	0.043207	0.357497	0	0	22.6757	71.2415	STAT3	Elsevier PC
NPY1R -> CRH/POMC Production	1/23	0.0472257	0.358041	0	0	20.7039	63.2053	RASGRF1	Elsevier PC
ADRA1 -> Prostaglandin Generation	1/22	0.0452184	0.358622	0	0	21.645	67.0184	RASGRF1	Elsevier PC
Proteins Involved in Congenital Deafness	1/24	0.0492288	0.358995	0	0	19.8413	59.7476	CLDN14	Elsevier PC
HTR1 -> Membrane Transport	1/23	0.0472257	0.359625	0	0	20.7039	63.2053	RASGRF1	Elsevier PC
Apoptosis of Cochlear Hair Cells (Noise-Induced, Mouse Model)	1/24	0.0492288	0.360522	0	0	19.8413	59.7476	STAT3	Elsevier PC
HRH2/4 -> IL6/10 Production	1/23	0.0472257	0.361224	0	0	20.7039	63.2053	RASGRF1	Elsevier PC
Androgen Deficiency in Male Obesity	1/24	0.0492288	0.362063	0	0	19.8413	59.7476	TCF4	Elsevier PC
Proteins Involved in Chronic Myeloid Leukemia	1/23	0.0472257	0.362836	0	0	20.7039	63.2053	ETV6	Elsevier PC
Proteins Involved in Autistic Disorder	1/24	0.0492288	0.363617	0	0	19.8413	59.7476	FOXP1	Elsevier PC
Phenylalanine metabolism	1/17	0.0351201	0.373	0	0	28.0112	93.809	IL4I1	KEGG_human_2019
Osteoclast differentiation	2/127	0.0291939	0.374656	0	0	7.49906	26.5001	SOCS3;SQSTM1	KEGG_human_2019
Fluid shear stress and atherosclerosis	2/139	0.0344493	0.378942	0	0	6.85166	23.0782	SQSTM1;HSP90B1	KEGG_human_2019
Cell adhesion molecules (CAMs)	2/145	0.0372053	0.381975	0	0	6.56814	21.6178	CLDN14;CD226	KEGG_human_2019
Measles	2/138	0.0339981	0.38783	0	0	6.90131	23.3364	STAT3;IL12A	KEGG_human_2019
Estrogen signaling pathway	2/137	0.0335493	0.39743	0	0	6.95169	23.5992	CREB3L2;HSP90B1	KEGG_human_2019
Inflammation mediated by chemokine and cytokine signaling pathway Homo sapiens P00031	3/188	0.00716923	0.401477	0	0	7.59878	37.5225	STAT3;CXCR5;CCL3	Panther_2016
Signaling by Interleukins Homo sapiens R-HSA-449147	5/392	0.00132114	0.404268	0	0	6.07386	40.2652	SOCS3;RASGRF1;STAT3;IL12A;SQSTM1	Reactome_2016
Ubiquitin mediated proteolysis	2/137	0.0335493	0.413328	0	0	6.95169	23.5992	SOCS3;NEDD4L	KEGG_human_2019
Protein export	1/23	0.0472257	0.454547	0	0	20.7039	63.2053	SEC11C	KEGG_human_2019
Hepatitis B	2/163	0.0459578	0.456613	0	0	5.84283	17.9961	CREB3L2;STAT3	KEGG_human_2019
Tight junction	2/170	0.049548	0.462448	0	0	5.60224	16.8337	CLDN14;NEDD4L	KEGG_human_2019
Budding and maturation of HIV virion Homo sapiens R-HSA-162588	2/25	0.00125256	0.479103	0	0	38.0952	254.574	VPS4B;NEDD4L	Reactome_2016
Growth hormone receptor signaling Homo sapiens R-HSA-982772	2/24	0.00115388	0.588481	0	0	39.6825	268.437	SOCS3;STAT3	Reactome_2016
Regulation of TP53 Expression and Degradation Homo sapiens R-HSA-6806003	2/36	0.00259219	0.661009	0	0	26.455	157.546	PRDM1;RFFL	Reactome_2016
Vasopressin synthesis Homo sapiens P04395	1/10	0.0208071	0.7768	0	0	47.619	184.403	SEC11C	Panther_2016
JAK/STAT signaling pathway Homo sapiens P00038	1/14	0.0290112	0.812312	0	0	34.0136	120.411	STAT3	Panther_2016
Cell Cycle: G2/M Checkpoint Homo sapiens h g2Pathway	1/22	0.0452184	0.824366	0	0	21.645	67.0184	RASGRF1	BioCarta_2016
TPO Signaling Pathway Homo sapiens h TPOPathway	1/24	0.0492288	0.833373	0	0	19.8413	59.7476	STAT3	BioCarta_2016
EGF Signaling Pathway Homo sapiens h egfPathway	1/20	0.0411915	0.88749	0	0	23.8095	75.941	STAT3	BioCarta_2016
Sonic Hedgehog Receptor Ptc1 Regulates cell cycle Homo sapiens h ptc1Pathway	1/9	0.0187456	0.888541	0	0	52.9101	210.413	RASGRF1	BioCarta_2016
Erk1/Erk2 Mapk Signaling pathway Homo sapiens h erkPathway	1/22	0.0452184	0.893064	0	0	21.645	67.0184	STAT3	BioCarta_2016
RB Tumor Suppressor/Checkpoint Signaling in response to DNA damage Homo sapiens h rbPathway	1/13	0.0269665	0.913008	0	0	36.63	132.35	RASGRF1	BioCarta_2016
Immune System Homo sapiens R-HSA-168256	9/1547	0.00418135	0.913923	0	0	2.77034	15.1735	SOCS3;DTX3L;RASGRF1;STAT3;NEDD4L;IL12A;CD226;SQSTM1;HSP90B1	Reactome_2016
IL12 and Stat4 Dependent Signaling Pathway in Th1 Development Homo sapiens h IL12Pathway	1/15	0.0310517	0.919905	0	0	31.746	110.225	IL12A	BioCarta_2016
FAS signaling pathway ( CD95 ) Homo sapiens h fasPathway	1/20	0.0411915	0.976239	0	0	23.8095	75.941	CFLAR	BioCarta_2016
Regulation of cell cycle progression by Plk3 Homo sapiens h plk3Pathway	1/18	0.0371481	0.978233	0	0	26.455	87.1123	RASGRF1	BioCarta_2016
cdc25 and chk1 Regulatory Pathway in response to DNA damage Homo sapiens h cdc25Pathway	1/7	0.0146098	1	0	0	68.0272	287.487	RASGRF1	BioCarta_2016
Stat3 Signaling Pathway Homo sapiens h stat3Pathway	1/8	0.0166798	1	0	0	59.5238	243.664	STAT3	BioCarta_2016
NO2-dependent IL 12 Pathway in NK cells Homo sapiens h no2il12Pathway	1/9	0.0187456	1	0	0	52.9101	210.413	IL12A	BioCarta_2016
IL 6 signaling pathway Homo sapiens h il6Pathway	1/13	0.0269665	1	0	0	36.63	132.35	STAT3	BioCarta_2016
Chemokine receptors bind chemokines Homo sapiens R-HSA-380108	2/56	0.00617057	1	0	0	17.0068	86.53	CXCR5;CCL3	Reactome_2016
Signaling by PTK6 Homo sapiens R-HSA-8848021	2/67	0.00873109	1	0	0	14.2146	67.3897	SOCS3;STAT3	Reactome_2016
Cytokine Signaling in Immune system Homo sapiens R-HSA-1280215	5/620	0.00929585	1	0	0	3.84025	17.9654	SOCS3;RASGRF1;STAT3;IL12A;SQSTM1	Reactome_2016
Molybdenum cofactor biosynthesis Homo sapiens R-HSA-947581	1/6	0.0125355	1	0	0	79.3651	347.555	MOCOS	Reactome_2016
Unfolded Protein Response (UPR) Homo sapiens R-HSA-381119	2/86	0.0140755	1	0	0	11.0742	47.2128	ATF3;HSP90B1	Reactome_2016
Signaling by Leptin Homo sapiens R-HSA-2586552	3/243	0.0143517	1	0	0	5.87889	24.9494	SOCS3;RASGRF1;STAT3	Reactome_2016
TRAIL signaling Homo sapiens R-HSA-75158	1/7	0.0146098	1	0	0	68.0272	287.487	CFLAR	Reactome_2016
BH3-only proteins associate with and inactivate anti-apoptotic BCL-2 members Homo sapiens R-HSA-111453	1/8	0.0166798	1	0	0	59.5238	243.664	PMAIP1	Reactome_2016
Antigen processing: Ubiquitination & Proteasome degradation Homo sapiens R-HSA-983168	3/260	0.017168	1	0	0	5.49451	22.3336	SOCS3;DTX3L;NEDD4L	Reactome_2016
ATF6-alpha activates chaperone genes Homo sapiens R-HSA-381183	1/10	0.0208071	1	0	0	47.619	184.403	HSP90B1	Reactome_2016
Phenylalanine and tyrosine catabolism Homo sapiens R-HSA-71182	1/11	0.0228645	1	0	0	43.29	163.557	IL4I1	Reactome_2016
CASP8 activity is inhibited Homo sapiens R-HSA-5218900	1/11	0.0228645	1	0	0	43.29	163.557	CFLAR	Reactome_2016
Regulation by c-FLIP Homo sapiens R-HSA-3371378	1/11	0.0228645	1	0	0	43.29	163.557	CFLAR	Reactome_2016
Dimerization of procaspase-8 Homo sapiens R-HSA-69416	1/11	0.0228645	1	0	0	43.29	163.557	CFLAR	Reactome_2016
ATF6-alpha activates chaperones Homo sapiens R-HSA-381033	1/12	0.0249176	1	0	0	39.6825	146.515	HSP90B1	Reactome_2016
Class I MHC mediated antigen processing & presentation Homo sapiens R-HSA-983169	3/305	0.0260227	1	0	0	4.68384	17.0903	SOCS3;DTX3L;NEDD4L	Reactome_2016
Synthesis, secretion, and inactivation of Glucose-dependent Insulinotropic Polypeptide (GIP) Homo sapiens R-HSA-400511	1/13	0.0269665	1	0	0	36.63	132.35	SEC11C	Reactome_2016
p75NTR recruits signalling complexes Homo sapiens R-HSA-209543	1/13	0.0269665	1	0	0	36.63	132.35	SQSTM1	Reactome_2016
NF-kB is activated and signals survival Homo sapiens R-HSA-209560	1/13	0.0269665	1	0	0	36.63	132.35	SQSTM1	Reactome_2016
POU5F1 (OCT4), SOX2, NANOG activate genes related to proliferation Homo sapiens R-HSA-2892247	1/13	0.0269665	1	0	0	36.63	132.35	STAT3	Reactome_2016
Trafficking and processing of endosomal TLR Homo sapiens R-HSA-1679131	1/13	0.0269665	1	0	0	36.63	132.35	HSP90B1	Reactome_2016
Regulation of IFNG signaling Homo sapiens R-HSA-877312	1/14	0.0290112	1	0	0	34.0136	120.411	SOCS3	Reactome_2016
Regulation of necroptotic cell death Homo sapiens R-HSA-5675482	1/14	0.0290112	1	0	0	34.0136	120.411	CFLAR	Reactome_2016
Late Phase of HIV Life Cycle Homo sapiens R-HSA-162599	2/128	0.0296185	1	0	0	7.44048	26.1857	VPS4B;NEDD4L	Reactome_2016
NRIF signals cell death from the nucleus Homo sapiens R-HSA-205043	1/15	0.0310517	1	0	0	31.746	110.225	SQSTM1	Reactome_2016
p75NTR signals via NF-kB Homo sapiens R-HSA-193639	1/16	0.033088	1	0	0	29.7619	101.446	SQSTM1	Reactome_2016
Regulated Necrosis Homo sapiens R-HSA-5218859	1/16	0.033088	1	0	0	29.7619	101.446	CFLAR	Reactome_2016
RIPK1-mediated regulated necrosis Homo sapiens R-HSA-5213460	1/16	0.033088	1	0	0	29.7619	101.446	CFLAR	Reactome_2016
Synthesis, secretion, and deacylation of Ghrelin Homo sapiens R-HSA-422085	1/17	0.0351201	1	0	0	28.0112	93.809	SEC11C	Reactome_2016
Ras activation uopn Ca2+ infux through NMDA receptor Homo sapiens R-HSA-442982	1/17	0.0351201	1	0	0	28.0112	93.809	RASGRF1	Reactome_2016
Ligand-dependent caspase activation Homo sapiens R-HSA-140534	1/17	0.0351201	1	0	0	28.0112	93.809	CFLAR	Reactome_2016
HIV Life Cycle Homo sapiens R-HSA-162587	2/141	0.0353587	1	0	0	6.75447	22.5749	VPS4B;NEDD4L	Reactome_2016
Transcriptional Regulation by TP53 Homo sapiens R-HSA-3700989	3/348	0.0363886	1	0	0	4.10509	13.6022	PMAIP1;PRDM1;RFFL	Reactome_2016
Signaling by cytosolic FGFR1 fusion mutants Homo sapiens R-HSA-1839117	1/18	0.0371481	1	0	0	26.455	87.1123	STAT3	Reactome_2016
TP53 Regulates Transcription of Genes Involved in Cytochrome C Release Homo sapiens R-HSA-6803204	1/19	0.0391719	1	0	0	25.0627	81.1979	PMAIP1	Reactome_2016
Scavenging by Class A Receptors Homo sapiens R-HSA-3000480	1/19	0.0391719	1	0	0	25.0627	81.1979	HSP90B1	Reactome_2016
Regulation of TP53 Activity Homo sapiens R-HSA-5633007	2/151	0.0400437	1	0	0	6.30716	20.2951	PRDM1;RFFL	Reactome_2016
IL-6-type cytokine receptor ligand interactions Homo sapiens R-HSA-6788467	1/20	0.0411915	1	0	0	23.8095	75.941	IL12A	Reactome_2016
Synthesis, secretion, and inactivation of Glucagon-like Peptide-1 (GLP-1) Homo sapiens R-HSA-381771	1/20	0.0411915	1	0	0	23.8095	75.941	SEC11C	Reactome_2016
Pink/Parkin Mediated Mitophagy Homo sapiens R-HSA-5205685	1/22	0.0452184	1	0	0	21.645	67.0184	SQSTM1	Reactome_2016
Mitophagy Homo sapiens R-HSA-5205647	1/22	0.0452184	1	0	0	21.645	67.0184	SQSTM1	Reactome_2016
Apoptosis Homo sapiens R-HSA-109581	2/163	0.0459578	1	0	0	5.84283	17.9961	PMAIP1;CFLAR	Reactome_2016
Incretin synthesis, secretion, and inactivation Homo sapiens R-HSA-400508	1/23	0.0472257	1	0	0	20.7039	63.2053	SEC11C	Reactome_2016
Downregulation of SMAD2/3:SMAD4 transcriptional activity Homo sapiens R-HSA-2173795	1/23	0.0472257	1	0	0	20.7039	63.2053	NEDD4L	Reactome_2016
Programmed Cell Death Homo sapiens R-HSA-5357801	2/166	0.0474842	1	0	0	5.73723	17.4834	PMAIP1;CFLAR	Reactome_2016
CCKR signaling map ST Homo sapiens P06959	2/165	0.0469733	1	0	0	5.77201	17.6518	STAT3;TCF4	Panther_2016

## Sheet: g. EnrichR disease
Term	Overlap	P-value	Adjusted P-value	Old P-value	Old Adjusted P-value	Odds Ratio	Combined Score	Genes
B-Cell Lymphomas	14/730	1.34807e-10	1.32488e-06	0	0	9.13242	207.554	BCL2A1;DTX3L;STAT3;CXCR5;PRDM1;CFLAR;ETV6;FOXP1;IL4I1;SOCS3;PMAIP1;IL12A;PIM2;SQSTM1
Diffuse Large B-Cell Lymphoma	12/575	1.43171e-09	7.03543e-06	0	0	9.93789	202.379	BCL2A1;DTX3L;STAT3;CXCR5;PMAIP1;PRDM1;PIM2;CFLAR;ATF3;BATF;ETV6;FOXP1
Lymphoma	15/1307	2.87819e-08	9.42895e-05	0	0	5.46508	94.893	BCL2A1;DTX3L;RASGRF1;STAT3;CXCR5;PRDM1;CFLAR;HSP90B1;ETV6;FOXP1;CCL3;IL12A;CD226;PIM2;SQSTM1
Activated B-cell type diffuse large B-cell lymphoma	4/23	1.44462e-07	0.000354943	0	0	82.8157	1304.37	STAT3;PRDM1;BATF;FOXP1
Multiple Myeloma	14/1312	2.36512e-07	0.000464888	0	0	5.0813	77.5268	BCL2A1;DTX3L;STAT3;CXCR5;PRDM1;CFLAR;HSP90B1;SOCS3;CCL3;PMAIP1;CD226;PIM2;SQSTM1;ATF3
Malignant lymphoma, lymphocytic, intermediate differentiation, diffuse	8/349	5.58223e-07	0.000914369	0	0	10.9155	157.167	SOCS3;STAT3;CXCR5;CCL3;PMAIP1;IL12A;PRDM1;PIM2
Chronic Lymphocytic Leukemia	12/1120	2.07174e-06	0.00290872	0	0	5.10204	66.771	BCL2A1;RASGRF1;STAT3;CXCR5;CCL3;PMAIP1;PRDM1;PIM2;CFLAR;ACPP;HSP90B1;FOXP1
Juvenile arthritis	7/326	4.73765e-06	0.00582021	0	0	10.2249	125.358	RBM47;STAT3;CCL3;CD226;ACPP;ETV6;FOXP1
Primary central nervous system lymphoma	4/55	5.30007e-06	0.00578767	0	0	34.632	420.703	STAT3;PRDM1;ETV6;FOXP1
Malignant neoplasm of prostate	19/3239	9.0863e-06	0.00893002	0	0	2.79334	32.4271	BCL2A1;RASGRF1;STAT3;CXCR5;NEDD4L;CFLAR;HSP90B1;ETV6;FOXP1;IL4I1;SOCS3;HIVEP1;PMAIP1;IL12A;TCF4;PIM2;ACPP;SQSTM1;ATF3
Mammary Neoplasms	16/2387	1.26487e-05	0.0113011	0	0	3.19189	35.998	BCL2A1;VPS4B;SH2D3C;STAT3;CXCR5;PRDM1;CFLAR;HSP90B1;ETV6;FOXP1;SOCS3;CCL3;TCF4;ACPP;SQSTM1;ATF3
Leukemogenesis	9/730	1.65426e-05	0.0135484	0	0	5.87084	64.6354	BCL2A1;RASGRF1;STAT3;CXCR5;CCL3;PRDM1;PIM2;ETV6;FOXP1
Burkitt Lymphoma	7/407	2.00244e-05	0.0151384	0	0	8.19001	88.6041	BCL2A1;STAT3;CCL3;PMAIP1;PRDM1;ETV6;FOXP1
Juvenile psoriatic arthritis	5/161	2.12406e-05	0.0149109	0	0	14.7885	159.119	RBM47;STAT3;ACPP;ETV6;FOXP1
Prostate carcinoma	18/3145	2.55408e-05	0.0167343	0	0	2.72541	28.8219	BCL2A1;RASGRF1;STAT3;CXCR5;NEDD4L;CFLAR;ETV6;FOXP1;IL4I1;SOCS3;HIVEP1;PMAIP1;IL12A;TCF4;PIM2;ACPP;SQSTM1;ATF3
Juvenile-Onset Still Disease	5/168	2.60639e-05	0.0160098	0	0	14.1723	149.588	RBM47;STAT3;ACPP;ETV6;FOXP1
Hodgkin Disease	8/592	2.72761e-05	0.0157688	0	0	6.43501	67.6287	BCL2A1;RASGRF1;STAT3;CXCR5;PRDM1;PIM2;CFLAR;FOXP1
Leukemia, Myelocytic, Acute	13/1703	2.86848e-05	0.0156619	0	0	3.63504	38.0194	RASGRF1;STAT3;PRDM1;CFLAR;ETV6;FOXP1;SOCS3;GPR183;CCL3;PMAIP1;PIM2;ACPP;SQSTM1
Neoplasm Metastasis	20/3920	3.8577e-05	0.0199545	0	0	2.42954	24.6911	BCL2A1;DTX3L;RASGRF1;STAT3;NEDD4L;PRDM1;CFLAR;HSP90B1;ETV6;FOXP1;SOCS3;GPR183;CCL3;HIVEP1;IL12A;CD226;TCF4;ACPP;SQSTM1;ATF3
Liver neoplasms	11/1321	6.37856e-05	0.0313442	0	0	3.96525	38.3042	SOCS3;RASGRF1;STAT3;CXCR5;CCL3;IL12A;TCF4;PRDM1;CFLAR;ATF3;HSP90B1
Infection	7/492	6.68384e-05	0.0312804	0	0	6.77507	65.1303	SOCS3;BCL2A1;STAT3;CXCR5;CCL3;PMAIP1;HSP90B1
Reperfusion Injury	4/110	8.25292e-05	0.0368681	0	0	17.316	162.811	STAT3;CCL3;IL12A;ATF3
Lymphoproliferative Disorders	5/215	8.4324e-05	0.036032	0	0	11.0742	103.885	STAT3;IL12A;PRDM1;BATF;ETV6
Ulcerative colitis in remission	2/7	8.98048e-05	0.036775	0	0	136.054	1267.74	SOCS3;STAT3
Acute lymphocytic leukemia	9/907	9.00358e-05	0.0353949	0	0	4.72515	44.0162	SOCS3;STAT3;PMAIP1;TCF4;PIM2;CFLAR;ATF3;ETV6;FOXP1
Inflammatory Bowel Diseases	9/911	9.31197e-05	0.0351993	0	0	4.70441	43.6645	SOCS3;GPR183;STAT3;IL12A;CD226;TCF4;PRDM1;HSP90B1;FOXP1
Lymphoma, Follicular	6/359	9.75138e-05	0.035495	0	0	7.95862	73.5019	SOCS3;STAT3;CXCR5;PMAIP1;CFLAR;FOXP1
Ki-1+ Anaplastic Large Cell Lymphoma	5/228	0.000111146	0.0390124	0	0	10.4428	95.0779	SOCS3;BCL2A1;STAT3;PRDM1;CFLAR
Adult Diffuse Large B-Cell Lymphoma	3/46	0.00012275	0.0415995	0	0	31.0559	279.67	BCL2A1;STAT3;FOXP1
Childhood Diffuse Large B-Cell Lymphoma	3/46	0.00012275	0.0402128	0	0	31.0559	279.67	BCL2A1;STAT3;FOXP1
Neuroblastoma	12/1698	0.000133993	0.0424801	0	0	3.3653	30.0108	SOCS3;RASGRF1;SH2D3C;STAT3;CXCR5;PMAIP1;TCF4;CFLAR;SQSTM1;ATF3;HSP90B1;FOXP1
cervical cancer	9/965	0.000144309	0.044321	0	0	4.44115	39.2756	SOCS3;BCL2A1;STAT3;IL12A;PRDM1;CFLAR;SQSTM1;ATF3;HSP90B1
Sclerosing Epithelioid Fibrosarcoma	2/9	0.000153542	0.0457275	0	0	105.82	929.263	CREB3L2;TCF4
Bone Sarcoma	2/9	0.000153542	0.0443826	0	0	105.82	929.263	STAT3;FOXP1
Language Disorders	3/53	0.000187504	0.0526511	0	0	26.9542	231.313	SQSTM1;ETV6;FOXP1
Low-grade fibromyxoid sarcoma	2/10	0.000191672	0.0523264	0	0	95.2381	815.212	CREB3L2;TCF4
Lymphoma, T-Cell, Cutaneous	5/260	0.000205133	0.0544878	0	0	9.15751	77.7642	SOCS3;NFKBIZ;STAT3;CD226;CFLAR
Atherogenesis	3/55	0.000209376	0.0541511	0	0	25.974	220.036	SOCS3;STAT3;CCL3
Cholangitis, Sclerosing	4/140	0.000209392	0.0527668	0	0	13.6054	115.256	STAT3;CD226;TCF4;FOXP1
Tuberculosis	7/602	0.000233311	0.0573246	0	0	5.5371	46.3075	SOCS3;BCL2A1;STAT3;CCL3;IL12A;CFLAR;SQSTM1
HIV Infections	8/806	0.000234671	0.0562523	0	0	4.72646	39.5005	SOCS3;STAT3;CXCR5;CCL3;PRDM1;CFLAR;ACPP;BATF
Rheumatoid Arthritis	12/1833	0.000275609	0.0644924	0	0	3.11745	25.5523	SOCS3;BCL2A1;RASGRF1;STAT3;CXCR5;CCL3;IL12A;CD226;PRDM1;CFLAR;HSP90B1;BATF
Familial lichen amyloidosis	4/153	0.000293942	0.0671829	0	0	12.4494	101.24	STAT3;NEDD4L;PIM2;ACPP
Malignant neoplasm of pancreas	12/1846	0.000294347	0.0657465	0	0	3.0955	25.1687	SOCS3;RASGRF1;STAT3;PMAIP1;TCF4;PRDM1;CFLAR;ACPP;SQSTM1;ATF3;HSP90B1;FOXP1
melanoma	14/2454	0.000312219	0.0681887	0	0	2.71665	21.9283	BCL2A1;DTX3L;RASGRF1;STAT3;CFLAR;HSP90B1;IL4I1;SOCS3;CCL3;PMAIP1;IL12A;CD226;TCF4;ATF3
Anoxia	5/288	0.000328874	0.0702646	0	0	8.2672	66.3016	STAT3;PMAIP1;CFLAR;HSP90B1;FOXP1
Pancreatic carcinoma	12/1869	0.000330186	0.069044	0	0	3.0574	24.5077	SOCS3;RASGRF1;STAT3;CXCR5;PMAIP1;TCF4;PRDM1;CFLAR;SQSTM1;ATF3;HSP90B1;FOXP1
Osteosarcoma	9/1103	0.000390903	0.0800375	0	0	3.88551	30.4898	SOCS3;RASGRF1;STAT3;CCL3;IL12A;CFLAR;SQSTM1;HSP90B1;FOXP1
Multiple Sclerosis	9/1106	0.000398775	0.0799828	0	0	3.87497	30.3298	SOCS3;STAT3;CXCR5;CCL3;IL12A;CD226;ATF3;BATF;FOXP1
Classical Hodgkin's Lymphoma	4/166	0.000400613	0.0787446	0	0	11.4745	89.7592	SOCS3;STAT3;PRDM1;ATF3
Glioma	13/2211	0.000412241	0.0794413	0	0	2.79985	21.8218	BCL2A1;DTX3L;RASGRF1;STAT3;PRDM1;CFLAR;HSP90B1;FOXP1;SOCS3;IL12A;TCF4;ACPP;SQSTM1
Acute Promyelocytic Leukemia	6/475	0.000441622	0.0834666	0	0	6.01504	46.4665	STAT3;ZBTB32;PMAIP1;PIM2;ACPP;ETV6
Glioblastoma	12/1937	0.000458822	0.0850812	0	0	2.95007	22.6767	SOCS3;RASGRF1;CREB3L2;STAT3;CCL3;TCF4;CFLAR;ACPP;SQSTM1;ATF3;HSP90B1;FOXP1
Central neuroblastoma	11/1655	0.000465651	0.0847485	0	0	3.16501	24.2822	SOCS3;RASGRF1;SH2D3C;STAT3;PMAIP1;TCF4;CFLAR;SQSTM1;ATF3;HSP90B1;FOXP1
Fever	4/173	0.00046829	0.0836793	0	0	11.0102	84.4087	STAT3;IL12A;TCF4;FOXP1
Dermatitis, Atopic	6/484	0.000487706	0.0855924	0	0	5.90319	45.0165	SOCS3;BCL2A1;NFKBIZ;STAT3;CCL3;IL12A
Ulcerative Colitis	8/915	0.000549433	0.0947338	0	0	4.16341	31.2532	SOCS3;STAT3;CCL3;CD226;TCF4;PRDM1;CFLAR;HSP90B1
Ileal Diseases	2/17	0.000573902	0.0972466	0	0	56.0224	418.098	STAT3;TCF4
Adult T-Cell Lymphoma/Leukemia	6/500	0.000578849	0.0964226	0	0	5.71429	42.597	BCL2A1;GPR183;STAT3;CCL3;CFLAR;ATF3
Pancreatic Ductal Adenocarcinoma	7/701	0.000583862	0.0956366	0	0	4.75511	35.4058	SOCS3;RASGRF1;STAT3;PMAIP1;SQSTM1;HSP90B1;SEC11C
Sicca Syndrome	3/78	0.000587123	0.0945942	0	0	18.315	136.269	STAT3;IL12A;PRDM1
Primary biliary cirrhosis	5/329	0.000603259	0.0956263	0	0	7.23694	53.6486	CLDN14;STAT3;CXCR5;IL12A;SQSTM1
Dyslexia	3/80	0.000632232	0.0986282	0	0	17.8571	131.54	NEDD4L;TCF4;SQSTM1
AMYOTROPHIC LATERAL SCLEROSIS 2, JUVENILE (disorder)	2/18	0.00064478	0.0990141	0	0	52.9101	388.709	RASGRF1;SQSTM1
Hematopoietic Neoplasms	4/192	0.000692704	0.104737	0	0	9.92063	72.1717	BCL2A1;STAT3;ETV6;FOXP1
bone destruction	3/83	0.000703953	0.104825	0	0	17.2117	124.936	SOCS3;STAT3;CCL3
Nasal Type Extranodal NK/T-Cell Lymphoma	2/19	0.000719679	0.105567	0	0	50.1253	362.742	PRDM1;CFLAR
Soft Tissue Neoplasms	3/84	0.000728963	0.105357	0	0	17.0068	122.855	CREB3L2;STAT3;FOXP1
Tumor Progression	12/2090	0.000911554	0.129837	0	0	2.73411	19.1397	SOCS3;BCL2A1;VPS4B;RASGRF1;STAT3;CCL3;PMAIP1;CD226;TCF4;ATF3;HSP90B1;FOXP1
Stereotypic Movement Disorder	3/92	0.000949613	0.133326	0	0	15.528	108.066	TCF4;SQSTM1;FOXP1
Lymphoid leukemia	4/213	0.00101955	0.141129	0	0	8.94254	61.5998	STAT3;CFLAR;ATF3;ETV6
Stage IV Bladder Cancer AJCC v6	2/23	0.00105914	0.144572	0	0	41.4079	283.656	STAT3;ATF3
Mutism	2/23	0.00105914	0.142592	0	0	41.4079	283.656	TCF4;SQSTM1
Nasal Polyps	4/219	0.00112996	0.15007	0	0	8.69754	59.0178	SOCS3;STAT3;CXCR5;CCL3
Prostatic Neoplasms	10/1554	0.00114608	0.150182	0	0	3.06429	20.7496	SOCS3;BCL2A1;STAT3;HIVEP1;PIM2;CFLAR;ACPP;ATF3;HSP90B1;FOXP1
Repeated speech	2/24	0.00115388	0.149216	0	0	39.6825	268.437	TCF4;SQSTM1
Echolalia	2/24	0.00115388	0.147278	0	0	39.6825	268.437	TCF4;SQSTM1
Neuralgia	3/100	0.00120859	0.152282	0	0	14.2857	95.9757	CXCR5;CCL3;ACPP
Cancer of Digestive System	2/25	0.00125256	0.155824	0	0	38.0952	254.574	STAT3;TCF4
Osteosarcoma of bone	8/1042	0.0012818	0.157469	0	0	3.65597	24.3469	SOCS3;STAT3;CCL3;IL12A;CFLAR;SQSTM1;HSP90B1;FOXP1
Asthma	9/1313	0.0013659	0.165729	0	0	3.26406	21.5296	SOCS3;RASGRF1;STAT3;CCL3;NEDD4L;IL12A;SQSTM1;ATF3;BATF
Malignant neoplasm of breast	20/5054	0.00142885	0.171252	0	0	1.88441	12.3446	BCL2A1;DTX3L;VPS4B;RASGRF1;SH2D3C;STAT3;CXCR5;ZBTB32;PRDM1;CFLAR;HSP90B1;ETV6;FOXP1;SOCS3;HIVEP1;PMAIP1;TCF4;ACPP;SQSTM1;ATF3
Ovarian Carcinoma	12/2203	0.00144993	0.171686	0	0	2.59387	16.9541	STAT3;NEDD4L;PMAIP1;TCF4;PIM2;CFLAR;ACPP;SQSTM1;ATF3;HSP90B1;ETV6;FOXP1
Basal cell carcinoma	3/107	0.0014685	0.171815	0	0	13.3511	87.0963	STAT3;CFLAR;FOXP1
Physical aggression	3/108	0.00150826	0.174391	0	0	13.2275	85.9365	TCF4;SQSTM1;FOXP1
Aggressive reaction	3/110	0.0015898	0.181681	0	0	12.987	83.6902	TCF4;SQSTM1;FOXP1
Aggressive behavior	3/112	0.00167406	0.189111	0	0	12.7551	81.537	TCF4;SQSTM1;FOXP1
Precursor Cell Lymphoblastic Leukemia Lymphoma	6/618	0.00172863	0.193056	0	0	4.62321	29.4056	SOCS3;STAT3;PMAIP1;CFLAR;ATF3;ETV6
Malignant transformation	2/30	0.00180417	0.199229	0	0	31.746	200.56	STAT3;ETV6
Pancreatic intraepithelial neoplasia	3/115	0.00180561	0.197173	0	0	12.4224	78.4703	SOCS3;STAT3;CFLAR
Immune System Diseases	4/250	0.00183727	0.198425	0	0	7.61905	47.996	SOCS3;STAT3;BATF;FOXP1
Glioblastoma Multiforme	7/854	0.00184372	0.196957	0	0	3.9032	24.5744	SOCS3;GPR183;STAT3;TCF4;CFLAR;SQSTM1;ATF3
Hyperdiploid B Acute Lymphoblastic Leukemia	2/31	0.00192604	0.203539	0	0	30.722	192.083	STAT3;ETV6
Hypereosinophilia	2/32	0.00205171	0.214513	0	0	29.7619	184.199	STAT3;ETV6
Idiopathic Hypereosinophilic Syndrome	2/32	0.00205171	0.212255	0	0	29.7619	184.199	CCL3;ETV6
Sjogren's Syndrome	4/260	0.00211908	0.21694	0	0	7.32601	45.1046	STAT3;CXCR5;IL12A;PRDM1
Myeloid Leukemia, Chronic	7/876	0.00213031	0.215842	0	0	3.80518	23.4075	SOCS3;STAT3;CCL3;TCF4;SQSTM1;ATF3;ETV6
Peripheral T-Cell Lymphoma	3/123	0.00218748	0.219373	0	0	11.6144	71.1383	CXCR5;ETV6;FOXP1
Malignant tumor of cervix	7/884	0.00224272	0.222641	0	0	3.77074	23.0018	SOCS3;BCL2A1;STAT3;IL12A;CFLAR;ATF3;HSP90B1
Biliary Cirrhosis, Secondary	2/34	0.00231442	0.227462	0	0	28.0112	169.989	CXCR5;IL12A
Sarcoma	6/658	0.0023704	0.230656	0	0	4.34216	26.2471	CREB3L2;CFLAR;SQSTM1;HSP90B1;ETV6;FOXP1
Adenocarcinoma	10/1712	0.00237605	0.22894	0	0	2.78149	16.8066	SOCS3;STAT3;CXCR5;CCL3;TCF4;CFLAR;ACPP;SQSTM1;HSP90B1;FOXP1
Right Middle Cerebral Artery Infarction	2/35	0.00245143	0.23391	0	0	27.2109	163.567	STAT3;ATF3
Embolic Infarction, Middle Cerebral Artery	2/35	0.00245143	0.231661	0	0	27.2109	163.567	STAT3;ATF3
Thrombotic Infarction, Middle Cerebral Artery	2/35	0.00245143	0.229454	0	0	27.2109	163.567	STAT3;ATF3
Left Middle Cerebral Artery Infarction	2/35	0.00245143	0.22729	0	0	27.2109	163.567	STAT3;ATF3
Middle Cerebral Artery Embolus	2/35	0.00245143	0.225165	0	0	27.2109	163.567	STAT3;ATF3
Middle Cerebral Artery Syndrome	2/35	0.00245143	0.223081	0	0	27.2109	163.567	STAT3;ATF3
Middle Cerebral Artery Thrombosis	2/35	0.00245143	0.221034	0	0	27.2109	163.567	STAT3;ATF3
Malignant neoplasm of ovary	11/2026	0.00247194	0.220856	0	0	2.58544	15.5197	STAT3;NEDD4L;PMAIP1;TCF4;PIM2;CFLAR;SQSTM1;ATF3;HSP90B1;ETV6;FOXP1
Eczema	5/454	0.00251112	0.222336	0	0	5.24439	31.3983	SOCS3;BCL2A1;STAT3;CCL3;IL12A
Autoimmune state	2/36	0.00259219	0.227465	0	0	26.455	157.546	STAT3;TCF4
Pseudohyperkalemia Cardiff	3/131	0.00261608	0.227529	0	0	10.9051	64.8427	SOCS3;BCL2A1;ETV6
Crohn Disease	7/912	0.00267295	0.230436	0	0	3.65497	21.6541	SOCS3;NFKBIZ;STAT3;CD226;TCF4;PRDM1;HSP90B1
Infant, Premature	4/278	0.00269945	0.230698	0	0	6.85166	40.5256	RASGRF1;STAT3;IL12A;ETV6
PACHYONYCHIA CONGENITA 3	3/133	0.00273075	0.23136	0	0	10.7411	63.4069	STAT3;HIVEP1;ATF3
Abscess	2/37	0.00273668	0.229881	0	0	25.74	151.892	STAT3;CCL3
Middle Cerebral Artery Occlusion	3/135	0.00284848	0.237245	0	0	10.582	62.0208	STAT3;CCL3;ATF3
Mycoses	3/135	0.00284848	0.235251	0	0	10.582	62.0208	STAT3;CCL3;ATF3
Mediastinal (Thymic) Large B-Cell Lymphoma	2/38	0.00288488	0.236272	0	0	25.0627	146.573	IL4I1;BCL2A1
Chronic eosinophilic leukemia	2/38	0.00288488	0.234319	0	0	25.0627	146.573	STAT3;ETV6
Hamartoma Syndrome, Multiple	3/138	0.00303089	0.244161	0	0	10.352	60.03	SQSTM1;ATF3;HSP90B1
Drug habituation	3/138	0.00303089	0.242176	0	0	10.352	60.03	PMAIP1;TCF4;ETV6
Breast Carcinoma	19/4963	0.00310363	0.245987	0	0	1.82301	10.5282	BCL2A1;VPS4B;RASGRF1;SH2D3C;STAT3;CXCR5;ZBTB32;PRDM1;CFLAR;HSP90B1;ETV6;FOXP1;SOCS3;HIVEP1;PMAIP1;TCF4;ACPP;SQSTM1;ATF3
Thyroid Diseases	3/140	0.00315641	0.248169	0	0	10.2041	58.7584	STAT3;IL12A;SQSTM1
Colon Carcinoma	11/2091	0.00317136	0.247366	0	0	2.50507	14.4131	SOCS3;STAT3;CXCR5;CD226;TCF4;PIM2;CFLAR;ACPP;SQSTM1;ATF3;HSP90B1
Mycosis Fungoides	3/142	0.00328508	0.254219	0	0	10.0604	57.5288	SOCS3;NFKBIZ;STAT3
Dysphasia	2/41	0.00335164	0.257343	0	0	23.2288	132.365	TCF4;SQSTM1
Diabetes Mellitus, Insulin-Dependent	7/956	0.00347523	0.264764	0	0	3.48675	19.7423	SOCS3;GPR183;STAT3;IL12A;CD226;ATF3;BATF
Adrenoleukodystrophy	3/149	0.00376066	0.284306	0	0	9.58773	53.5298	SOCS3;STAT3;TCF4
Alkaline phosphatase raised	2/44	0.00385128	0.288934	0	0	21.645	120.332	IL12A;SQSTM1
Infection caused by Helicobacter pylori	4/308	0.00389537	0.290028	0	0	6.18429	34.3102	STAT3;CXCR5;CCL3;ATF3
Degenerative polyarthritis	7/976	0.00389596	0.287891	0	0	3.4153	18.9475	SOCS3;STAT3;CXCR5;TCF4;CFLAR;HSP90B1;FOXP1
Sezary Syndrome	3/153	0.00405034	0.297065	0	0	9.33707	51.4375	SOCS3;STAT3;NEDD4L
Primary Effusion Lymphoma	3/153	0.00405034	0.294865	0	0	9.33707	51.4375	STAT3;PRDM1;CFLAR
Biliary cirrhosis	3/155	0.00420014	0.303522	0	0	9.21659	50.4391	STAT3;CXCR5;IL12A
Weight decreased	3/161	0.00466966	0.334988	0	0	8.87311	47.6191	STAT3;TCF4;FOXP1
Liver carcinoma	15/3593	0.00471554	0.335829	0	0	1.98799	10.6495	RASGRF1;STAT3;CFLAR;HSP90B1;FOXP1;SOCS3;CLDN14;CCL3;PMAIP1;IL12A;CD226;TCF4;ACPP;SQSTM1;ATF3
androgen independent prostate cancer	3/163	0.00483294	0.341713	0	0	8.76424	46.7336	STAT3;CFLAR;ACPP
Adult Lymphoma	2/51	0.00514271	0.361018	0	0	18.6741	98.416	STAT3;PRDM1
Lafora Disease	2/51	0.00514271	0.358458	0	0	18.6741	98.416	SQSTM1;HSP90B1
Malignant mesothelioma	4/335	0.00524233	0.362828	0	0	5.68586	29.8564	STAT3;CCL3;CFLAR;ATF3
Carcinomatosis of peritoneal cavity	2/52	0.00534134	0.367095	0	0	18.315	95.8293	CFLAR;ATF3
Fibrosis, Liver	5/545	0.00546247	0.372814	0	0	4.36872	22.7604	SOCS3;STAT3;IL12A;TCF4;ETV6
Pneumonitis	4/339	0.00546534	0.370437	0	0	5.61877	29.27	SOCS3;STAT3;CCL3;ATF3
Turner Syndrome, Male	2/53	0.00554345	0.373158	0	0	17.9695	93.3538	RASGRF1;STAT3
Childhood Lymphoma	2/53	0.00554345	0.370619	0	0	17.9695	93.3538	STAT3;PRDM1
Colorectal Carcinoma	13/2931	0.00556095	0.369277	0	0	2.11207	10.9658	BCL2A1;RASGRF1;STAT3;CXCR5;CFLAR;HSP90B1;SOCS3;PMAIP1;IL12A;CD226;TCF4;SQSTM1;ATF3
leukemia	10/1941	0.00588033	0.387865	0	0	2.45333	12.6006	SOCS3;BCL2A1;RASGRF1;STAT3;CCL3;PMAIP1;TCF4;PIM2;CFLAR;ETV6
Gingivitis	2/55	0.00595808	0.390373	0	0	17.316	88.7101	STAT3;IL12A
Mucosa-Associated Lymphoid Tissue Lymphoma	3/176	0.00597866	0.389128	0	0	8.11688	41.5549	CXCR5;PIM2;FOXP1
Hematologic Neoplasms	5/557	0.00598197	0.386782	0	0	4.2746	21.8817	BCL2A1;STAT3;PMAIP1;PIM2;ETV6
Encephalomyelitis	4/348	0.00599023	0.384784	0	0	5.47345	28.0111	STAT3;CCL3;CD226;CFLAR
Autoimmune Diseases	7/1060	0.00610359	0.38952	0	0	3.14465	16.0342	STAT3;CD226;TCF4;PRDM1;ACPP;HSP90B1;BATF
Chronic Lymphocytic Leukemia/Small Lymphocytic Lymphoma	2/57	0.00638648	0.404944	0	0	16.7084	84.4373	CXCR5;PRDM1
Obsessive compulsive behavior	2/57	0.00638648	0.402349	0	0	16.7084	84.4373	HIVEP1;FOXP1
Colorectal Neoplasms	7/1073	0.00651566	0.407872	0	0	3.10655	15.637	RASGRF1;STAT3;PMAIP1;CD226;TCF4;CFLAR;ATF3
Primary Myelofibrosis	3/182	0.00655773	0.407908	0	0	7.84929	39.4593	SOCS3;STAT3;ETV6
Libman-Sacks Disease	2/59	0.00682855	0.422082	0	0	16.1421	80.4946	CD226;PRDM1
Eosinophilia	3/186	0.00696177	0.427627	0	0	7.68049	38.1515	STAT3;CCL3;ETV6
Leukemia, T-Cell	4/364	0.00700477	0.427596	0	0	5.23286	25.9611	BCL2A1;STAT3;ATF3;ETV6
Oropharyngeal Carcinoma	2/60	0.00705467	0.427983	0	0	15.873	78.636	ZBTB32;PMAIP1
Precursor B-cell lymphoblastic leukemia	4/367	0.00720691	0.434537	0	0	5.19009	25.6012	CXCR5;ACPP;ETV6;FOXP1
Noonan Syndrome	2/61	0.00728416	0.436517	0	0	15.6128	76.847	RASGRF1;STAT3
Nephroblastoma	4/370	0.00741289	0.441539	0	0	5.14801	25.2486	BCL2A1;VPS4B;STAT3;ATF3
Amyloidosis	6/833	0.00747344	0.442464	0	0	3.42994	16.7944	SOCS3;STAT3;CCL3;IL12A;CFLAR;SQSTM1
Low grade glioma	2/62	0.00751701	0.442378	0	0	15.361	75.1242	STAT3;TCF4
Influenza	5/589	0.00753729	0.440931	0	0	4.04236	19.7586	SOCS3;CCL3;ACPP;ATF3;APOL2
Stomach Neoplasms	6/835	0.00755859	0.439561	0	0	3.42173	16.7154	SOCS3;STAT3;IL12A;TCF4;CFLAR;FOXP1
Cervix carcinoma	7/1105	0.00761916	0.440477	0	0	3.01659	14.7122	SOCS3;BCL2A1;STAT3;IL12A;CFLAR;ATF3;HSP90B1
Chronic ear infection	2/63	0.0077532	0.445605	0	0	15.1172	73.4641	STAT3;CXCR5
Papule	2/63	0.0077532	0.443014	0	0	15.1172	73.4641	STAT3;IL12A
Solid Neoplasm	6/840	0.00777456	0.441667	0	0	3.40136	16.5201	SOCS3;RASGRF1;STAT3;CD226;ETV6;FOXP1
Cystic Fibrosis	5/594	0.00780364	0.440771	0	0	4.00834	19.4531	STAT3;CCL3;CD226;ACPP;SQSTM1
Lupus Erythematosus, Systemic	7/1113	0.00791565	0.444543	0	0	2.99491	14.4921	SOCS3;STAT3;CXCR5;IL12A;CD226;PRDM1;HSP90B1
Allergic asthma	3/197	0.00814823	0.455005	0	0	7.25163	34.88	STAT3;PIM2;BATF
Hepatic methionine adenosyltransferase deficiency	2/65	0.00823555	0.457282	0	0	14.652	70.3193	STAT3;SQSTM1
Open mouth (finding)	2/65	0.00823555	0.454713	0	0	14.652	70.3193	TCF4;FOXP1
Mesothelioma	4/383	0.00835056	0.458487	0	0	4.97327	23.7992	IL4I1;SOCS3;STAT3;CFLAR
Aplasia Cutis Congenita	3/199	0.00837597	0.457328	0	0	7.17875	34.3316	BCL2A1;STAT3;ETV6
Renal fibrosis	3/202	0.00872458	0.47373	0	0	7.07214	33.5333	SOCS3;STAT3;CCL3
Schistosomiasis	2/67	0.00873109	0.471479	0	0	14.2146	67.3897	IL4I1;CXCR5
Cervical Adenocarcinoma	2/67	0.00873109	0.468903	0	0	14.2146	67.3897	SOCS3;STAT3
Human papilloma virus infection	2/68	0.00898378	0.479851	0	0	14.0056	65.9991	STAT3;ACPP
Osteoarthritis of hip	2/68	0.00898378	0.477257	0	0	14.0056	65.9991	SOCS3;CCL3
Cervical Intraepithelial Neoplasia	3/205	0.00908163	0.479862	0	0	6.96864	32.7631	STAT3;CFLAR;ACPP
Histiocytosis, Langerhans-Cell	2/69	0.00923973	0.485604	0	0	13.8026	64.6548	BCL2A1;CFLAR
Malignant neoplasm of salivary gland	2/69	0.00923973	0.483021	0	0	13.8026	64.6548	BCL2A1;ETV6
Polycythemia Vera	3/207	0.00932438	0.484868	0	0	6.90131	32.2645	SOCS3;CFLAR;ETV6
Virus Diseases	6/875	0.00941416	0.48696	0	0	3.26531	15.2344	SOCS3;GPR183;STAT3;CCL3;PRDM1;SQSTM1
Addictive Behavior	3/208	0.00944717	0.486109	0	0	6.86813	32.0195	STAT3;ETV6;FOXP1
Stromal Neoplasm	2/70	0.00949891	0.486226	0	0	13.6054	63.3548	ATF3;ETV6
Trisomy	3/209	0.00957091	0.487373	0	0	6.83527	31.7774	HSP90B1;ETV6;FOXP1
Glomerulonephritis	3/210	0.0096956	0.491177	0	0	6.80272	31.538	STAT3;CCL3;HSP90B1
Arthritis	5/630	0.0099192	0.499928	0	0	3.77929	17.4349	SOCS3;STAT3;CCL3;IL12A;HSP90B1
secondary acute myeloid leukemia	2/72	0.010027	0.50278	0	0	13.2275	60.8793	ETV6;FOXP1
Malignant neoplasm of lung	11/2449	0.0104597	0.521818	0	0	2.13887	9.75373	SOCS3;BCL2A1;STAT3;NEDD4L;PMAIP1;IL12A;TCF4;PRDM1;CFLAR;ATF3;APOL2
Marginal Zone B-Cell Lymphoma	2/74	0.0105678	0.524547	0	0	12.87	58.5578	CXCR5;FOXP1
Brain Neoplasms	5/646	0.0109759	0.542067	0	0	3.68568	16.63	SOCS3;STAT3;CCL3;IL12A;TCF4
Stereotyped Behavior	2/78	0.0116875	0.574322	0	0	12.21	54.3253	SQSTM1;FOXP1
Crohn's disease of large bowel	2/78	0.0116875	0.571464	0	0	12.21	54.3253	SOCS3;STAT3
Spinocerebellar Ataxia Type 1	2/79	0.0119752	0.582635	0	0	12.0555	53.3444	SQSTM1;ETV6
Intestinal Diseases	2/80	0.012266	0.593846	0	0	11.9048	52.3919	STAT3;HSP90B1
Inflammation	4/429	0.0122867	0.591929	0	0	4.44	19.5326	SOCS3;STAT3;CCL3;IL12A
Recurrent Staphylococcus aureus infections	1/6	0.0125355	0.600969	0	0	79.3651	347.555	STAT3
Corneal dystrophy, Fuchs' endothelial, 1	1/6	0.0125355	0.598052	0	0	79.3651	347.555	TCF4
CORNEAL DYSTROPHY, FUCHS ENDOTHELIAL, 2	1/6	0.0125355	0.595163	0	0	79.3651	347.555	TCF4
Dentin dysplasia, type 1	1/6	0.0125355	0.592301	0	0	79.3651	347.555	VPS4B
Fatty replacement of skeletal muscle	1/6	0.0125355	0.589467	0	0	79.3651	347.555	SQSTM1
Indifference to Pain, Congenital, Autosomal Recessive	1/6	0.0125355	0.58666	0	0	79.3651	347.555	PRDM1
Speech and language disorder	1/6	0.0125355	0.58388	0	0	79.3651	347.555	FOXP1
Neoplasms, Fibrous Tissue	1/6	0.0125355	0.581126	0	0	79.3651	347.555	CREB3L2
Heavy Chain Disease	1/6	0.0125355	0.578397	0	0	79.3651	347.555	STAT3
Neutropenia, severe chronic	1/6	0.0125355	0.575695	0	0	79.3651	347.555	STAT3
STRIATONIGRAL DEGENERATION, INFANTILE (disorder)	1/6	0.0125355	0.573017	0	0	79.3651	347.555	IL4I1
Kaposi's sarcoma-associated herpesvirus infection	1/6	0.0125355	0.570364	0	0	79.3651	347.555	STAT3
Muscle fiber inclusion bodies	1/6	0.0125355	0.567736	0	0	79.3651	347.555	SQSTM1
Cerebral hypoplasia	1/6	0.0125355	0.565131	0	0	79.3651	347.555	TCF4
Chagas' disease without mention of organ involvement	1/6	0.0125355	0.562551	0	0	79.3651	347.555	CCL3
Ossifying fibromyxoid tumor	1/6	0.0125355	0.559994	0	0	79.3651	347.555	CREB3L2
Palmar telangiectasia	1/6	0.0125355	0.55746	0	0	79.3651	347.555	TCF4
Hamman-Rich syndrome	3/233	0.0128287	0.567929	0	0	6.13121	26.708	STAT3;CCL3;CFLAR
Chronic myeloproliferative disorder	3/233	0.0128287	0.565382	0	0	6.13121	26.708	SOCS3;STAT3;ETV6
Promyelocytic leukemia	3/233	0.0128287	0.562858	0	0	6.13121	26.708	ZBTB32;PMAIP1;PIM2
Salivary Gland Neoplasms	2/82	0.012857	0.561594	0	0	11.6144	50.5676	STAT3;ETV6
ovarian neoplasm	6/938	0.0129723	0.564124	0	0	3.04599	13.2347	RASGRF1;STAT3;CFLAR;SQSTM1;ATF3;FOXP1
Gait Ataxia	2/83	0.0131571	0.569638	0	0	11.4745	49.6936	TCF4;SQSTM1
Van der Woude syndrome	2/83	0.0131571	0.567139	0	0	11.4745	49.6936	CCL3;ETV6
Neoplasms	7/1236	0.0136382	0.585309	0	0	2.69687	11.5828	SOCS3;STAT3;CD226;PRDM1;PIM2;ACPP;SQSTM1
Liver Cirrhosis	5/683	0.0137117	0.585906	0	0	3.48602	14.9533	SOCS3;STAT3;IL12A;TCF4;PIM2
Myocardial Ischemia	4/448	0.0142095	0.604551	0	0	4.2517	18.0861	SOCS3;STAT3;CCL3;ATF3
Squamous cell carcinoma	9/1876	0.0142839	0.605094	0	0	2.2845	9.70597	SOCS3;STAT3;CXCR5;CCL3;CFLAR;SQSTM1;ATF3;HSP90B1;FOXP1
Chronic active hepatitis	2/87	0.0143877	0.606879	0	0	10.9469	46.43	STAT3;CXCR5
Small cerebral cortex	1/7	0.0146098	0.61361	0	0	68.0272	287.487	TCF4
Periventricular Heterotopia, X-Linked	1/7	0.0146098	0.610999	0	0	68.0272	287.487	NEDD4L
High urine albumin levels	1/7	0.0146098	0.60841	0	0	68.0272	287.487	STAT3
Vertical gaze palsy	1/7	0.0146098	0.605843	0	0	68.0272	287.487	SQSTM1
Vertical supranuclear gaze palsy	1/7	0.0146098	0.603297	0	0	68.0272	287.487	SQSTM1
Acute-Phase Reaction	1/7	0.0146098	0.600773	0	0	68.0272	287.487	STAT3
Intracortical osteosarcoma	1/7	0.0146098	0.59827	0	0	68.0272	287.487	STAT3
Microalbuminuria	1/7	0.0146098	0.595787	0	0	68.0272	287.487	STAT3
Neonatal meningitis	1/7	0.0146098	0.593325	0	0	68.0272	287.487	HSP90B1
Composite Lymphoma	1/7	0.0146098	0.590884	0	0	68.0272	287.487	FOXP1
Ovarian clear cell carcinoma	1/7	0.0146098	0.588462	0	0	68.0272	287.487	STAT3
Cholangiocarcinoma	4/455	0.0149637	0.600257	0	0	4.18629	17.5913	SOCS3;STAT3;SQSTM1;HSP90B1
Myocardial Diseases, Secondary	2/89	0.0150211	0.600111	0	0	10.7009	44.9256	STAT3;ATF3
Meningitis	2/91	0.0156663	0.623355	0	0	10.4657	43.4981	IL12A;HSP90B1
Non-Small Cell Lung Carcinoma	10/2243	0.0156926	0.621882	0	0	2.12301	8.82017	SOCS3;BCL2A1;RASGRF1;STAT3;CXCR5;NEDD4L;PMAIP1;CFLAR;SQSTM1;ATF3
Hyperactive behavior	5/709	0.0158904	0.627192	0	0	3.35818	13.9097	STAT3;PRDM1;SQSTM1;ETV6;FOXP1
Cardiomyopathies, Primary	2/92	0.0159934	0.628732	0	0	10.352	42.8114	STAT3;ATF3
Myelodysplasia	2/94	0.0166562	0.652181	0	0	10.1317	41.4891	ETV6;FOXP1
Malignant Head and Neck Neoplasm	4/470	0.0166644	0.649912	0	0	4.05268	16.5936	SOCS3;STAT3;ZBTB32;HSP90B1
Reduced pancreatic beta cells	1/8	0.0166798	0.647941	0	0	59.5238	243.664	STAT3
RETINITIS PIGMENTOSA 3	1/8	0.0166798	0.64539	0	0	59.5238	243.664	RASGRF1
Secretory breast carcinoma	1/8	0.0166798	0.642859	0	0	59.5238	243.664	ETV6
Histiocytoma	1/8	0.0166798	0.640348	0	0	59.5238	243.664	HSP90B1
Somatotrophinoma, Familial	1/8	0.0166798	0.637856	0	0	59.5238	243.664	ETV6
Infantile fibrosarcoma	1/8	0.0166798	0.635384	0	0	59.5238	243.664	ETV6
Lichen planus follicularis	1/8	0.0166798	0.632931	0	0	59.5238	243.664	APOL2
Lown-Ganong-Levine Syndrome	1/8	0.0166798	0.630496	0	0	59.5238	243.664	STAT3
Macrocytosis	1/8	0.0166798	0.628081	0	0	59.5238	243.664	ETV6
Melanoma recurrent	1/8	0.0166798	0.625683	0	0	59.5238	243.664	IL4I1
Phencyclidine-Related Disorders	1/8	0.0166798	0.623304	0	0	59.5238	243.664	APOL2
Phencyclidine Abuse	1/8	0.0166798	0.620943	0	0	59.5238	243.664	APOL2
Cystadenocarcinoma	1/8	0.0166798	0.6186	0	0	59.5238	243.664	ETV6
Polysyndactyly	1/8	0.0166798	0.616275	0	0	59.5238	243.664	NEDD4L
Primary malignant neoplasm of lung	10/2268	0.0168676	0.620879	0	0	2.09961	8.57135	SOCS3;BCL2A1;STAT3;NEDD4L;PMAIP1;IL12A;TCF4;PRDM1;CFLAR;ATF3
Congenital diaphragmatic hernia	2/95	0.016992	0.623125	0	0	10.0251	40.8522	STAT3;TCF4
Malignant Pleural Mesothelioma	3/260	0.017168	0.627239	0	0	5.49451	22.3336	SOCS3;STAT3;CFLAR
Down Syndrome	4/475	0.0172573	0.628166	0	0	4.01003	16.2788	STAT3;SQSTM1;HSP90B1;ETV6
Aortic Aneurysm	2/96	0.0173307	0.62851	0	0	9.92063	40.2309	STAT3;CCL3
MAJOR AFFECTIVE DISORDER 2	2/96	0.0173307	0.626199	0	0	9.92063	40.2309	HIVEP1;TCF4
Cardiac fibrosis	2/96	0.0173307	0.623905	0	0	9.92063	40.2309	STAT3;ATF3
Myeloproliferative disease	3/264	0.0178726	0.641066	0	0	5.41126	21.7775	SOCS3;STAT3;ETV6
Mycobacterium Infections	2/98	0.0180167	0.643883	0	0	9.71817	39.0326	STAT3;IL12A
Myelofibrosis	2/98	0.0180167	0.64155	0	0	9.71817	39.0326	STAT3;ETV6
Ischemia of kidney	2/99	0.0183639	0.651555	0	0	9.62001	38.4547	CCL3;ATF3
Pain	4/485	0.0184827	0.653409	0	0	3.92734	15.6737	CXCR5;CCL3;ACPP;SQSTM1
Recurrent sinopulmonary infections	1/9	0.0187456	0.660328	0	0	52.9101	210.413	STAT3
Failure of exfoliation of primary tooth	1/9	0.0187456	0.65797	0	0	52.9101	210.413	STAT3
Hyper-Immunoglobulin E Syndrome, Autosomal Dominant	1/9	0.0187456	0.655629	0	0	52.9101	210.413	STAT3
Hyperventilation	1/9	0.0187456	0.653304	0	0	52.9101	210.413	TCF4
Hypomenorrhea	1/9	0.0187456	0.650995	0	0	52.9101	210.413	SOCS3
Acrocyanosis	1/9	0.0187456	0.648703	0	0	52.9101	210.413	TCF4
Adult Soft Tissue Sarcoma	1/9	0.0187456	0.646427	0	0	52.9101	210.413	FOXP1
Myelofibrosis due to another disorder	1/9	0.0187456	0.644167	0	0	52.9101	210.413	STAT3
Hypertension, Portal	2/101	0.019067	0.652928	0	0	9.42951	37.339	IL12A;TCF4
Xeroderma Pigmentosum	2/101	0.019067	0.650661	0	0	9.42951	37.339	STAT3;ATF3
Anemia	4/490	0.0191153	0.650052	0	0	3.88727	15.383	STAT3;IL12A;ETV6;FOXP1
Neurodegenerative Disorders	5/745	0.0192761	0.653259	0	0	3.19591	12.6203	SOCS3;RASGRF1;STAT3;IL12A;SQSTM1
Precursor B-Cell Lymphoblastic Leukemia-Lymphoma	2/102	0.0194227	0.655968	0	0	9.33707	36.8003	STAT3;ETV6
Sunken eyes	2/103	0.0197813	0.665789	0	0	9.24642	36.2739	STAT3;TCF4
Primary malignant neoplasm	6/1032	0.0199168	0.668063	0	0	2.76855	10.8422	SOCS3;RASGRF1;STAT3;PMAIP1;SQSTM1;ETV6
Pneumonia	4/497	0.0200235	0.669357	0	0	3.83252	14.9884	SOCS3;STAT3;CCL3;ATF3
Bacterial Infections	3/276	0.0200827	0.669059	0	0	5.17598	20.2272	STAT3;CCL3;CFLAR
Enophthalmos	2/104	0.0201426	0.66879	0	0	9.15751	35.7593	STAT3;TCF4
Ischemia	2/104	0.0201426	0.666538	0	0	9.15751	35.7593	STAT3;CCL3
Renal carcinoma	4/500	0.0204208	0.673476	0	0	3.80952	14.8236	STAT3;TCF4;CFLAR;SQSTM1
Mixed Salivary Gland Tumor	2/105	0.0205067	0.674047	0	0	9.07029	35.2563	STAT3;ETV6
Bulging forehead	2/105	0.0205067	0.671801	0	0	9.07029	35.2563	STAT3;FOXP1
Prominent forehead	2/105	0.0205067	0.669569	0	0	9.07029	35.2563	STAT3;FOXP1
Fatty Liver Disease	1/10	0.0208071	0.677128	0	0	47.619	184.403	STAT3
Genital infection	1/10	0.0208071	0.674893	0	0	47.619	184.403	CXCR5
Splenic Hypoplasia	1/10	0.0208071	0.672673	0	0	47.619	184.403	CCL3
Symptomatic dermographism	1/10	0.0208071	0.670467	0	0	47.619	184.403	IL12A
Hydroxyprolinuria	1/10	0.0208071	0.668276	0	0	47.619	184.403	SQSTM1
Vanishing white matter disease	1/10	0.0208071	0.6661	0	0	47.619	184.403	RASGRF1
Lentigo	1/10	0.0208071	0.663937	0	0	47.619	184.403	STAT3
Blunted affect	1/10	0.0208071	0.661788	0	0	47.619	184.403	SQSTM1
Molluscum Contagiosum	1/10	0.0208071	0.659653	0	0	47.619	184.403	CFLAR
Pallister-Hall syndrome	1/10	0.0208071	0.657532	0	0	47.619	184.403	TCF4
Pulmonary lymphangioleiomyomatosis	1/10	0.0208071	0.655425	0	0	47.619	184.403	STAT3
EEG with continuous slow activity	1/10	0.0208071	0.653331	0	0	47.619	184.403	SQSTM1
Malignant Glioma	4/504	0.0209582	0.655977	0	0	3.77929	14.6078	CREB3L2;STAT3;IL12A;CFLAR
Malignant tumor of colon	9/2001	0.0210295	0.656119	0	0	2.14179	8.27122	SOCS3;STAT3;CXCR5;TCF4;PIM2;CFLAR;SQSTM1;ATF3;HSP90B1
Malignant neoplasm of thyroid	4/505	0.0210939	0.656046	0	0	3.77181	14.5545	SOCS3;CREB3L2;STAT3;ETV6
Genetic Diseases, Inborn	4/507	0.0213669	0.662441	0	0	3.75693	14.4488	STAT3;TCF4;ETV6;FOXP1
Lupus Vulgaris	3/284	0.0216366	0.668692	0	0	5.03018	19.2826	STAT3;PRDM1;HSP90B1
Hyperplastic Polyp	2/110	0.0223685	0.689145	0	0	8.65801	32.9013	SOCS3;STAT3
Atrial Fibrillation	3/288	0.0224377	0.689118	0	0	4.96032	18.8344	BCL2A1;STAT3;HSP90B1
Malignant neoplasm of large intestine	4/516	0.0226226	0.692632	0	0	3.6914	13.986	SOCS3;STAT3;TCF4;ATF3
Plasmacytoma	2/111	0.022749	0.694338	0	0	8.58001	32.4602	CXCR5;PRDM1
Rudiger syndrome 1	1/11	0.0228645	0.695703	0	0	43.29	163.557	PMAIP1
Hashish Abuse	1/11	0.0228645	0.693555	0	0	43.29	163.557	APOL2
Hyperorality	1/11	0.0228645	0.691421	0	0	43.29	163.557	SQSTM1
Hypouricemia	1/11	0.0228645	0.689301	0	0	43.29	163.557	MOCOS
Abnormality of the intrahepatic bile duct	1/11	0.0228645	0.687193	0	0	43.29	163.557	IL12A
Angioendotheliomatosis	1/11	0.0228645	0.685097	0	0	43.29	163.557	ACPP
Apraxia of Phonation	1/11	0.0228645	0.683015	0	0	43.29	163.557	SQSTM1
Arterial aneurysm	1/11	0.0228645	0.680945	0	0	43.29	163.557	STAT3
Benign neoplasm of liver	1/11	0.0228645	0.678888	0	0	43.29	163.557	STAT3
Cannabis-Related Disorder	1/11	0.0228645	0.676843	0	0	43.29	163.557	APOL2
Multiple Endocrine Neoplasia Type 2b	1/11	0.0228645	0.674811	0	0	43.29	163.557	STAT3
Neonatal insulin-dependent diabetes mellitus	1/11	0.0228645	0.67279	0	0	43.29	163.557	STAT3
Congenital Mesoblastic Nephroma	1/11	0.0228645	0.670782	0	0	43.29	163.557	ETV6
Difficulty making arithmetical calculations	1/11	0.0228645	0.668786	0	0	43.29	163.557	SQSTM1
Hepatitis C	5/783	0.0233374	0.680593	0	0	3.04081	11.4264	SOCS3;STAT3;CCL3;SQSTM1;HSP90B1
leiomyosarcoma	2/114	0.0239065	0.695128	0	0	8.35422	31.1913	SOCS3;STAT3
Malignant neoplasm of stomach	10/2398	0.0240817	0.698156	0	0	1.98578	7.39963	SOCS3;BCL2A1;RASGRF1;STAT3;CXCR5;IL12A;TCF4;CFLAR;ACPP;HSP90B1
Fibrosarcoma	3/298	0.0245112	0.708518	0	0	4.79386	17.7786	CREB3L2;CD226;ETV6
Acute Myeloid Leukemia, M1	2/116	0.0246915	0.711636	0	0	8.21018	30.3883	STAT3;PIM2
Organic Mental Disorders, Substance-Induced	2/116	0.0246915	0.709555	0	0	8.21018	30.3883	PMAIP1;ETV6
Pancytopenia	2/116	0.0246915	0.707487	0	0	8.21018	30.3883	STAT3;ETV6
Prescription Drug Abuse	2/116	0.0246915	0.70543	0	0	8.21018	30.3883	PMAIP1;ETV6
Frontotemporal cerebral atrophy	1/12	0.0249176	0.709826	0	0	39.6825	146.515	SQSTM1
Frontotemporal Dementia With Motor Neuron Disease	1/12	0.0249176	0.707774	0	0	39.6825	146.515	SQSTM1
Restrictive behavior, interests, and activities	1/12	0.0249176	0.705735	0	0	39.6825	146.515	SQSTM1
Hospital acquired pneumonia	1/12	0.0249176	0.703707	0	0	39.6825	146.515	BCL2A1
Abnormal brain FDG positron emission tomography	1/12	0.0249176	0.70169	0	0	39.6825	146.515	SQSTM1
Abnormal lower motor neuron morphology	1/12	0.0249176	0.699685	0	0	39.6825	146.515	SQSTM1
Idiopathic urticaria	1/12	0.0249176	0.697692	0	0	39.6825	146.515	SOCS3
Increased IgE level	1/12	0.0249176	0.69571	0	0	39.6825	146.515	STAT3
Lack of insight	1/12	0.0249176	0.693739	0	0	39.6825	146.515	SQSTM1
Atelectasis	1/12	0.0249176	0.691779	0	0	39.6825	146.515	STAT3
Cheilitis	1/12	0.0249176	0.689831	0	0	39.6825	146.515	STAT3
Childhood Pre-B Acute Lymphoblastic Leukemia	1/12	0.0249176	0.687893	0	0	39.6825	146.515	ETV6
Paronychia Inflammation	1/12	0.0249176	0.685966	0	0	39.6825	146.515	STAT3
Contractures of the joints of the lower limbs	1/12	0.0249176	0.68405	0	0	39.6825	146.515	STAT3
Developmental arithmetic disorder	1/12	0.0249176	0.682145	0	0	39.6825	146.515	SQSTM1
Choriocarcinoma	3/300	0.024938	0.680808	0	0	4.7619	17.5779	STAT3;CFLAR;SQSTM1
Cutaneous Melanoma	3/301	0.0251529	0.684773	0	0	4.74608	17.4788	SOCS3;NFKBIZ;STAT3
Liver Cirrhosis, Experimental	5/801	0.0254427	0.690749	0	0	2.97247	10.9129	BCL2A1;PLSCR2;NFKBIZ;TCF4;ATF3
Lupus Erythematosus	3/304	0.0258037	0.698621	0	0	4.69925	17.1863	STAT3;PRDM1;HSP90B1
Infarction, Middle Cerebral Artery	2/119	0.0258886	0.698992	0	0	8.0032	29.2433	STAT3;ATF3
Drug Use Disorders	2/119	0.0258886	0.697077	0	0	8.0032	29.2433	PMAIP1;ETV6
Malignant neoplasm of liver	5/805	0.0259268	0.696199	0	0	2.9577	10.803	STAT3;IL12A;TCF4;ATF3;HSP90B1
Lymphoma, Non-Hodgkin	4/539	0.0260351	0.697203	0	0	3.53388	12.8927	STAT3;CXCR5;IL12A;FOXP1
Acute Myeloid Leukemia (AML-M2)	2/121	0.0266996	0.713055	0	0	7.87092	28.5172	STAT3;PIM2
Lupus Erythematosus, Discoid	3/309	0.0269086	0.716688	0	0	4.62321	16.7143	STAT3;PRDM1;HSP90B1
Restrictive behavior	1/13	0.0269665	0.716288	0	0	36.63	132.35	SQSTM1
Retinitis	1/13	0.0269665	0.714357	0	0	36.63	132.35	CFLAR
DISORGANIZATION, MOUSE, HOMOLOG OF	1/13	0.0269665	0.712437	0	0	36.63	132.35	ETV6
Hodgkin lymphoma, lymphocyte depletion	1/13	0.0269665	0.710527	0	0	36.63	132.35	CFLAR
Hypothermia, Accidental	1/13	0.0269665	0.708627	0	0	36.63	132.35	IL12A
Inappropriate behavior	1/13	0.0269665	0.706737	0	0	36.63	132.35	SQSTM1
Valgus deformities of feet	1/13	0.0269665	0.704858	0	0	36.63	132.35	TCF4
Mixed Cellularity Hodgkin Lymphoma	1/13	0.0269665	0.702988	0	0	36.63	132.35	CFLAR
Cerebral metastasis	1/13	0.0269665	0.701128	0	0	36.63	132.35	TCF4
Childhood B Acute Lymphoblastic Leukemia	1/13	0.0269665	0.699278	0	0	36.63	132.35	ETV6
Compulsive hoarding	1/13	0.0269665	0.697438	0	0	36.63	132.35	SQSTM1
Congenital absence of liver	1/13	0.0269665	0.695607	0	0	36.63	132.35	STAT3
Paraparesis	1/13	0.0269665	0.693786	0	0	36.63	132.35	SQSTM1
Curling Ulcer	1/13	0.0269665	0.691975	0	0	36.63	132.35	STAT3
Primary Cutaneous Follicle Center Lymphoma	1/13	0.0269665	0.690173	0	0	36.63	132.35	FOXP1
Disseminated eosinophilic collagen disease	1/13	0.0269665	0.68838	0	0	36.63	132.35	ETV6
Pulmonary Valve Stenosis	1/13	0.0269665	0.686597	0	0	36.63	132.35	STAT3
Substance-Related Disorders	2/123	0.0275209	0.698904	0	0	7.74293	27.8189	PMAIP1;ETV6
Psoriasis	5/818	0.0275412	0.697616	0	0	2.9107	10.4554	SOCS3;GPR183;NFKBIZ;STAT3;CD226
Polycystic Kidney Diseases	2/124	0.0279354	0.705782	0	0	7.68049	27.4797	RASGRF1;STAT3
Agenesis of corpus callosum	3/317	0.0287288	0.723967	0	0	4.50653	15.9975	BCL2A1;STAT3;ETV6
Memory Loss	2/126	0.0287719	0.723198	0	0	7.55858	26.8205	STAT3;SQSTM1
Myocarditis	2/126	0.0287719	0.721353	0	0	7.55858	26.8205	RASGRF1;STAT3
Malignant Neoplasms	7/1438	0.0287886	0.719935	0	0	2.31803	8.22387	SOCS3;RASGRF1;STAT3;PMAIP1;PRDM1;SQSTM1;ETV6
Refractory Neoplasm	1/14	0.0290112	0.723659	0	0	34.0136	120.411	SOCS3
Shoulder weakness	1/14	0.0290112	0.721827	0	0	34.0136	120.411	SQSTM1
Lymphoma, Extranodal NK-T-Cell	1/14	0.0290112	0.720004	0	0	34.0136	120.411	CFLAR
Aarskog syndrome	1/14	0.0290112	0.718191	0	0	34.0136	120.411	RASGRF1
Trisomy 11	1/14	0.0290112	0.716386	0	0	34.0136	120.411	ETV6
Abnormality of lipid metabolism	1/14	0.0290112	0.714591	0	0	34.0136	120.411	IL12A
Abnormality of the thyroid gland	1/14	0.0290112	0.712804	0	0	34.0136	120.411	IL12A
Vacuolar myopathy	1/14	0.0290112	0.711027	0	0	34.0136	120.411	SQSTM1
Copper-Overload Cirrhosis	1/14	0.0290112	0.709258	0	0	34.0136	120.411	STAT3
Pure Red-Cell Aplasia	1/14	0.0290112	0.707498	0	0	34.0136	120.411	STAT3
Carcinoma of lung	10/2476	0.0293839	0.714814	0	0	1.92322	6.78381	SOCS3;BCL2A1;STAT3;NEDD4L;PMAIP1;IL12A;TCF4;PRDM1;CFLAR;ATF3
tumor vasculature	2/129	0.0300455	0.729103	0	0	7.3828	25.877	STAT3;PRDM1
Pervasive Development Disorder	2/129	0.0300455	0.727307	0	0	7.3828	25.877	TCF4;FOXP1
Kaposi Sarcoma	3/323	0.0301363	0.727713	0	0	4.42282	15.4888	STAT3;IL12A;CFLAR
Barrett Esophagus	3/323	0.0301363	0.725929	0	0	4.42282	15.4888	STAT3;HSP90B1;FOXP1
Hepatitis B	5/839	0.0302837	0.727697	0	0	2.83785	9.92436	SOCS3;STAT3;IL12A;ACPP;SQSTM1
T-Cell Lymphoma	3/324	0.0303744	0.728095	0	0	4.40917	15.4063	SOCS3;STAT3;PRDM1
Steatohepatitis	4/569	0.0309332	0.739686	0	0	3.34756	11.6359	BCL2A1;STAT3;SQSTM1;ATF3
Atrophy, Muscular, Spinobulbar	1/15	0.0310517	0.740718	0	0	31.746	110.225	SQSTM1
Sclerosis of the skin	1/15	0.0310517	0.738924	0	0	31.746	110.225	CD226
Shoulder girdle weakness	1/15	0.0310517	0.737139	0	0	31.746	110.225	SQSTM1
Reflex, Ankle, Absent	1/15	0.0310517	0.735363	0	0	31.746	110.225	SQSTM1
Humoral hypercalcemia of malignancy (disorder)	1/15	0.0310517	0.733595	0	0	31.746	110.225	CCL3
Abnormality of position of teeth	1/15	0.0310517	0.731836	0	0	31.746	110.225	TCF4
Hypovolemia	1/15	0.0310517	0.730085	0	0	31.746	110.225	STAT3
Immunologic hypersensitivity	1/15	0.0310517	0.728343	0	0	31.746	110.225	IL12A
Acute onset pain	1/15	0.0310517	0.726609	0	0	31.746	110.225	ACPP
X-Linked Lissencephaly	1/15	0.0310517	0.724883	0	0	31.746	110.225	IL12A
Lymphocyte Rich Classical Hodgkin Lymphoma	1/15	0.0310517	0.723165	0	0	31.746	110.225	CFLAR
Maternal hypertension	1/15	0.0310517	0.721456	0	0	31.746	110.225	ATF3
Bilateral ptosis	1/15	0.0310517	0.719754	0	0	31.746	110.225	STAT3
Meleda Disease	1/15	0.0310517	0.71806	0	0	31.746	110.225	STAT3
Misalignment of teeth	1/15	0.0310517	0.716375	0	0	31.746	110.225	TCF4
Clubbing	1/15	0.0310517	0.714697	0	0	31.746	110.225	TCF4
Perseveration	1/15	0.0310517	0.713027	0	0	31.746	110.225	SQSTM1
Plasmacytosis	1/15	0.0310517	0.711365	0	0	31.746	110.225	STAT3
Autoimmune thyroid disease	2/132	0.0313412	0.716329	0	0	7.21501	24.9843	CCL3;CD226
Nausea and vomiting	2/132	0.0313412	0.714667	0	0	7.21501	24.9843	IL12A;FOXP1
Vesicular Stomatitis	2/133	0.031778	0.72295	0	0	7.16076	24.6973	VPS4B;PMAIP1
Fatigue	3/330	0.031824	0.722323	0	0	4.329	14.9244	IL12A;SQSTM1;FOXP1
Tumor Immunity	2/134	0.0322172	0.729564	0	0	7.10732	24.4155	STAT3;HSP90B1
Motor Neuron Disease	2/135	0.0326589	0.737865	0	0	7.05467	24.1385	RASGRF1;SQSTM1
Graves Disease	3/335	0.0330595	0.745204	0	0	4.26439	14.5392	SOCS3;CXCR5;IL12A
Dyskinesia, Medication-Induced	1/16	0.033088	0.744139	0	0	29.7619	101.446	RASGRF1
SPHEROCYTOSIS, TYPE 1 (disorder)	1/16	0.033088	0.74244	0	0	29.7619	101.446	PMAIP1
Hypereosinophilic syndrome	1/16	0.033088	0.740748	0	0	29.7619	101.446	ETV6
infertility tubal factor	1/16	0.033088	0.739065	0	0	29.7619	101.446	IL12A
Intestinal infectious disease (disorder)	1/16	0.033088	0.737389	0	0	29.7619	101.446	STAT3
Adenocarcinoma of salivary gland	1/16	0.033088	0.735721	0	0	29.7619	101.446	BCL2A1
AIDS (Disease)	1/16	0.033088	0.73406	0	0	29.7619	101.446	CCL3
Mammary Analogue Secretory Carcinoma	1/16	0.033088	0.732407	0	0	29.7619	101.446	ETV6
Monocytoid B-cell lymphoma	1/16	0.033088	0.730761	0	0	29.7619	101.446	PIM2
Cannabis Abuse	1/16	0.033088	0.729122	0	0	29.7619	101.446	APOL2
Non-small cell carcinoma	1/16	0.033088	0.727491	0	0	29.7619	101.446	STAT3
Pleuropulmonary blastoma	1/16	0.033088	0.725867	0	0	29.7619	101.446	APOL2
Diverticulitis	1/16	0.033088	0.724251	0	0	29.7619	101.446	HSP90B1
Q Fever	1/16	0.033088	0.722641	0	0	29.7619	101.446	STAT3
Quadriparesis	1/16	0.033088	0.721039	0	0	29.7619	101.446	SQSTM1
Melanoma, B16	2/136	0.0331029	0.719768	0	0	7.0028	23.8665	STAT3;SQSTM1
Pruritus	2/137	0.0335493	0.727865	0	0	6.95169	23.5992	STAT3;IL12A
Colorectal Cancer	12/3298	0.0348233	0.753839	0	0	1.73265	5.81733	SOCS3;BCL2A1;STAT3;CXCR5;PMAIP1;IL12A;CD226;TCF4;CFLAR;SQSTM1;ATF3;ETV6
Substance Dependence	2/140	0.0349028	0.753901	0	0	6.80272	22.8244	PMAIP1;ETV6
Recurrent fungal infections	1/17	0.0351201	0.756931	0	0	28.0112	93.809	STAT3
Schistosomiasis mansoni	1/17	0.0351201	0.755274	0	0	28.0112	93.809	CCL3
DIABETES MELLITUS, PERMANENT NEONATAL	1/17	0.0351201	0.753625	0	0	28.0112	93.809	STAT3
Fish-Eye Disease	1/17	0.0351201	0.751983	0	0	28.0112	93.809	TCF4
Hepatic necrosis	1/17	0.0351201	0.750349	0	0	28.0112	93.809	CFLAR
Mature B-Cell Non-Hodgkin Lymphoma	1/17	0.0351201	0.748721	0	0	28.0112	93.809	PIM2
Metastatic hepatocellular carcinoma	1/17	0.0351201	0.7471	0	0	28.0112	93.809	STAT3
Cranial nerve palsies	1/17	0.0351201	0.745487	0	0	28.0112	93.809	SQSTM1
Polycystic liver disease	1/17	0.0351201	0.74388	0	0	28.0112	93.809	RASGRF1
Lymphatic Metastasis	2/142	0.0358169	0.757007	0	0	6.70691	22.3296	STAT3;FOXP1
Substance Use Disorders	2/143	0.0362774	0.765095	0	0	6.66001	22.0883	PMAIP1;ETV6
Leprosy	2/143	0.0362774	0.763456	0	0	6.66001	22.0883	STAT3;CCL3
Adenocarcinoma of lung (disorder)	6/1187	0.0363406	0.763152	0	0	2.40703	7.97887	STAT3;TCF4;PRDM1;CFLAR;SQSTM1;FOXP1
Ankylosing spondylitis	3/348	0.0363886	0.762532	0	0	4.10509	13.6022	STAT3;CD226;SQSTM1
Encephalitis	2/144	0.0367402	0.768261	0	0	6.61376	21.8511	STAT3;CCL3
Recurrent Carcinoma	1/18	0.0371481	0.775141	0	0	26.455	87.1123	CFLAR
Rimmed vacuoles on biopsy	1/18	0.0371481	0.773498	0	0	26.455	87.1123	SQSTM1
Dyskinesia, Drug-Induced	1/18	0.0371481	0.771863	0	0	26.455	87.1123	RASGRF1
Human immunodeficiency virus II infection	1/18	0.0371481	0.770235	0	0	26.455	87.1123	CFLAR
Increased IgM level	1/18	0.0371481	0.768613	0	0	26.455	87.1123	IL12A
Invasive Fungal Infections	1/18	0.0371481	0.766998	0	0	26.455	87.1123	STAT3
Liddle Syndrome	1/18	0.0371481	0.76539	0	0	26.455	87.1123	NEDD4L
Malignant neoplasm of other specified sites of female breast	1/18	0.0371481	0.763789	0	0	26.455	87.1123	ETV6
Onychomycosis	1/18	0.0371481	0.762195	0	0	26.455	87.1123	IL12A
Congenital hernia of foramen of Bochdalek	1/18	0.0371481	0.760607	0	0	26.455	87.1123	STAT3
Congenital hernia of foramen of Morgagni	1/18	0.0371481	0.759025	0	0	26.455	87.1123	STAT3
Coxsackievirus Infections	1/18	0.0371481	0.757451	0	0	26.455	87.1123	SQSTM1
Periventricular Nodular Heterotopia	1/18	0.0371481	0.755882	0	0	26.455	87.1123	NEDD4L
Pseudoprimary hyperaldosteronism	1/18	0.0371481	0.754321	0	0	26.455	87.1123	NEDD4L
Thrombocythemia, Essential	2/145	0.0372053	0.753926	0	0	6.56814	21.6178	SOCS3;STAT3
Hematological Disease	2/147	0.0381424	0.771325	0	0	6.47878	21.1625	CCL3;ETV6
Anaplastic Large Cell Lymphoma, ALK-Positive	1/19	0.0391719	0.790516	0	0	25.0627	81.1979	STAT3
Hypothermia, natural	1/19	0.0391719	0.788896	0	0	25.0627	81.1979	IL12A
Staphylococcal Infections	1/19	0.0391719	0.787283	0	0	25.0627	81.1979	STAT3
Teratozoospermia	1/19	0.0391719	0.785676	0	0	25.0627	81.1979	STAT3
Apert syndrome	1/19	0.0391719	0.784076	0	0	25.0627	81.1979	STAT3
Pulmonary Infiltrate	1/19	0.0391719	0.782482	0	0	25.0627	81.1979	FOXP1
Thickened facial skin with coarse facial features	2/151	0.0400437	0.798275	0	0	6.30716	20.2951	STAT3;TCF4
Primary Sj??gren's syndrome	2/151	0.0400437	0.796659	0	0	6.30716	20.2951	STAT3;CXCR5
Coarse facial features	2/152	0.0405246	0.804597	0	0	6.26566	20.0868	STAT3;TCF4
Cachexia	2/153	0.0410077	0.812548	0	0	6.22471	19.8817	SOCS3;STAT3
Rift Valley Fever	1/20	0.0411915	0.814548	0	0	23.8095	75.941	SQSTM1
Deafness, Acquired	1/20	0.0411915	0.812912	0	0	23.8095	75.941	CLDN14
Filarial Elephantiases	1/20	0.0411915	0.811283	0	0	23.8095	75.941	SOCS3
Hearing Loss, Extreme	1/20	0.0411915	0.809661	0	0	23.8095	75.941	CLDN14
Spinal canal stenosis	1/20	0.0411915	0.808045	0	0	23.8095	75.941	SQSTM1
High Grade Intraepithelial Neoplasia	1/20	0.0411915	0.806435	0	0	23.8095	75.941	TCF4
Ketonuria	1/20	0.0411915	0.804832	0	0	23.8095	75.941	STAT3
Amebic colitis	1/20	0.0411915	0.803235	0	0	23.8095	75.941	STAT3
Leukaemia recurrent	1/20	0.0411915	0.801644	0	0	23.8095	75.941	ETV6
Bilateral Deafness	1/20	0.0411915	0.80006	0	0	23.8095	75.941	CLDN14
Carcinoma ex pleomorphic adenoma	1/20	0.0411915	0.798482	0	0	23.8095	75.941	STAT3
Multiple System Atrophy	1/20	0.0411915	0.79691	0	0	23.8095	75.941	SQSTM1
Complete Hearing Loss	1/20	0.0411915	0.795344	0	0	23.8095	75.941	CLDN14
Ovarian Clear Cell Adenocarcinoma	1/20	0.0411915	0.793785	0	0	23.8095	75.941	STAT3
Cutaneous Fibrous Histiocytoma	1/20	0.0411915	0.792232	0	0	23.8095	75.941	HSP90B1
Deaf Mutism	1/20	0.0411915	0.790684	0	0	23.8095	75.941	CLDN14
Dysgraphia	1/20	0.0411915	0.789143	0	0	23.8095	75.941	SQSTM1
Substance abuse problem	2/155	0.0419805	0.802693	0	0	6.14439	19.4811	PMAIP1;ETV6
Aplastic Anemia	2/155	0.0419805	0.801134	0	0	6.14439	19.4811	STAT3;ETV6
Myoclonic Seizures	2/156	0.0424701	0.808908	0	0	6.10501	19.2854	STAT3;TCF4
Triple Negative Breast Neoplasms	4/632	0.0429006	0.815526	0	0	3.01386	9.49027	SOCS3;STAT3;PMAIP1;SQSTM1
Hypertriglyceridemia	2/157	0.042962	0.815116	0	0	6.06612	19.0927	SOCS3;STAT3
Erythema Chronicum Migrans	1/21	0.043207	0.818186	0	0	22.6757	71.2415	CCL3
Restlessness	1/21	0.043207	0.816613	0	0	22.6757	71.2415	SQSTM1
Sandhoff Disease	1/21	0.043207	0.815046	0	0	22.6757	71.2415	CCL3
SMITH-MCCORT DYSPLASIA 1	1/21	0.043207	0.813484	0	0	22.6757	71.2415	CFLAR
inflammatory joint disease	1/21	0.043207	0.811929	0	0	22.6757	71.2415	SOCS3
Intestinal Polyposis	1/21	0.043207	0.810379	0	0	22.6757	71.2415	TCF4
Allergic Conjunctivitis	1/21	0.043207	0.808836	0	0	22.6757	71.2415	SOCS3
Lung Injury	1/21	0.043207	0.807298	0	0	22.6757	71.2415	CCL3
Papillon-Lefevre Disease	1/21	0.043207	0.805766	0	0	22.6757	71.2415	CCL3
Premature tooth loss	1/21	0.043207	0.80424	0	0	22.6757	71.2415	SQSTM1
Early tooth exfoliation	1/21	0.043207	0.80272	0	0	22.6757	71.2415	SQSTM1
Squamous cell carcinoma of the head and neck	5/934	0.0448368	0.831426	0	0	2.5492	7.91457	SOCS3;STAT3;ZBTB32;PMAIP1;SQSTM1
Eosinophilic disorder	2/161	0.0449507	0.83197	0	0	5.91541	18.3507	CCL3;ETV6
Fibromyxosarcoma	1/22	0.0452184	0.835351	0	0	21.645	67.0184	CREB3L2
TDP-43 Proteinopathies	1/22	0.0452184	0.833783	0	0	21.645	67.0184	SQSTM1
Adult Hodgkin Lymphoma	1/22	0.0452184	0.832222	0	0	21.645	67.0184	CFLAR
Anaplastic large B-cell lymphoma	1/22	0.0452184	0.830666	0	0	21.645	67.0184	BCL2A1
Anti-nuclear factor positive	1/22	0.0452184	0.829117	0	0	21.645	67.0184	IL12A
Collapse of vertebra	1/22	0.0452184	0.827573	0	0	21.645	67.0184	SQSTM1
Compression fracture of vertebral column	1/22	0.0452184	0.826034	0	0	21.645	67.0184	SQSTM1
Prelingual Deafness	1/22	0.0452184	0.824502	0	0	21.645	67.0184	CLDN14
Disorder of skeletal system	1/22	0.0452184	0.822975	0	0	21.645	67.0184	SQSTM1
Dystrophic fingernails	1/22	0.0452184	0.821454	0	0	21.645	67.0184	STAT3
Metastatic malignant neoplasm to brain	2/163	0.0459578	0.833346	0	0	5.84283	17.9961	STAT3;HSP90B1
Bone Diseases	2/165	0.0469733	0.850191	0	0	5.77201	17.6518	CCL3;SQSTM1
Enthesitis-Related Arthritis	1/23	0.0472257	0.853187	0	0	20.7039	63.2053	IL12A
Fleck corneal dystrophy	1/23	0.0472257	0.851621	0	0	20.7039	63.2053	TCF4
Neoplasms, Second Primary	1/23	0.0472257	0.850062	0	0	20.7039	63.2053	PRDM1
Skin Diseases, Infectious	1/23	0.0472257	0.848508	0	0	20.7039	63.2053	CFLAR
Acute pyelonephritis	1/23	0.0472257	0.846959	0	0	20.7039	63.2053	ACPP
Job Syndrome	1/23	0.0472257	0.845417	0	0	20.7039	63.2053	STAT3
Alveolitis	1/23	0.0472257	0.843879	0	0	20.7039	63.2053	CCL3
Listeriosis	1/23	0.0472257	0.842348	0	0	20.7039	63.2053	HSP90B1
Loss of speech	1/23	0.0472257	0.840822	0	0	20.7039	63.2053	SQSTM1
Capillary malformation (disorder)	1/23	0.0472257	0.839301	0	0	20.7039	63.2053	STAT3
Cryptogenic Chronic Hepatitis	1/23	0.0472257	0.837786	0	0	20.7039	63.2053	STAT3
Petechiae	1/23	0.0472257	0.836277	0	0	20.7039	63.2053	ETV6
Decreased Concentration	1/23	0.0472257	0.834773	0	0	20.7039	63.2053	IL4I1
Cardiomyopathy, Familial Idiopathic	3/388	0.0476762	0.841223	0	0	3.68189	11.2052	STAT3;HIVEP1;FOXP1
Adenomatous Polyposis Coli	3/392	0.0488902	0.861099	0	0	3.64431	10.9992	RASGRF1;STAT3;TCF4
Acute myeloid leukemia, minimal differentiation	1/24	0.0492288	0.865511	0	0	19.8413	59.7476	ETV6
Candidiasis, Chronic Mucocutaneous	1/24	0.0492288	0.863965	0	0	19.8413	59.7476	STAT3
Glossitis, Benign Migratory	1/24	0.0492288	0.862425	0	0	19.8413	59.7476	CCL3
Gardner Syndrome	1/24	0.0492288	0.86089	0	0	19.8413	59.7476	STAT3
Thickened helices	1/24	0.0492288	0.859361	0	0	19.8413	59.7476	TCF4
Infant Leukemia	1/24	0.0492288	0.857838	0	0	19.8413	59.7476	ETV6
Behavioral variant of frontotemporal dementia	1/24	0.0492288	0.856319	0	0	19.8413	59.7476	SQSTM1
Chronic atrial fibrillation	1/24	0.0492288	0.854806	0	0	19.8413	59.7476	HSP90B1
Norrie disease	1/24	0.0492288	0.853299	0	0	19.8413	59.7476	STAT3
Orchitis	1/24	0.0492288	0.851796	0	0	19.8413	59.7476	IL12A
Congenital hypoplasia of adrenal gland	1/24	0.0492288	0.850299	0	0	19.8413	59.7476	SOCS3
Dupuytren's Disease	1/24	0.0492288	0.848808	0	0	19.8413	59.7476	SQSTM1
