# Supplementary material for: AnnoMiner is a new web-tool to integrate epigenetics, transcription factor occupancy and transcriptomics data to predict transcriptional regulators
Source: Sci Rep. 2021 Jul 29;11:15463. doi: 10.1038/s41598-021-94805-1 (PMC8322331; doi:10.1038/s41598-021-94805-1)
Supplement: Supplementary file 4 — Supplementary Information 4. [file 41598_2021_94805_MOESM4_ESM.xlsx]

## Sheet: a.GAF ingegrated sigDEGs
Transcript ID	Gene ID	log2FC	FDR
NM_138213.3	hng3	6.7589	9.53e-63
NM_001273894.1	l(2)03659	5.56223	8.87e-66
NM_136638.4	l(2)03659	5.56223	8.87e-66
NM_144112.1	Tango8	4.46924	0.0213843
NM_001103488.2	inaF-D	4.33479	4.5e-110
NR_003806.1	snoRNA:Psi18S-1347a	3.81991	0.0368293
NM_165465.3	EcR	3.35782	2.08e-102
NM_165464.3	EcR	3.35782	2.08e-102
NM_001169590.2	EcR	3.35782	2.08e-102
NM_170537.2	stops	3.32667	0.000608513
NM_001170309.2	stops	3.32667	0.000608513
NM_170538.3	stops	3.32667	0.000608513
NM_001259541.1	inaD	3.28931	4.28e-12
NM_166566.1	inaD	3.28931	4.28e-12
NM_080071.3	dib	3.20506	9.2e-15
NR_003885.1	snoRNA:Psi28S-2442b	3.059	0.00405683
NM_001259861.2	CG5151	3.00633	2.02e-58
NM_001276020.1	dan	3.0051	2.9e-41
NM_143089.4	dan	3.0051	2.9e-41
NM_001276019.2	dan	3.0051	2.9e-41
NM_140023.3	Doc3	2.99921	5.99e-31
NM_136036.4	grnd	2.99438	2.64e-28
NM_001273609.1	grnd	2.99438	2.64e-28
NM_001169787.2	jbug	2.9855	2.85e-63
NM_001169788.2	jbug	2.9855	2.85e-63
NM_001169789.2	jbug	2.9855	2.85e-63
NM_001169785.2	jbug	2.9855	2.85e-63
NM_001169786.2	jbug	2.9855	2.85e-63
NM_166550.3	jbug	2.9855	2.85e-63
NM_140025.4	Doc2	2.96923	1.97e-19
NM_057534.4	sob	2.9557	1.07e-09
NM_079229.4	melt	2.93564	1.23e-23
NM_001014572.4	melt	2.93564	1.23e-23
NM_001274566.1	melt	2.93564	1.23e-23
NM_170179.2	CG31121	2.89661	2.94e-10
NM_141881.2	CG18547	2.89077	0.0482752
NM_001300483.1	CG4733	2.87714	1.13e-30
NM_001260269.2	CG4733	2.87714	1.13e-30
NM_001260268.1	CG4733	2.87714	1.13e-30
NM_142585.3	CG4733	2.87714	1.13e-30
NM_001299252.1	CG12769	2.86883	6.41e-19
NM_165585.2	CG12769	2.86883	6.41e-19
NM_143086.3	danr	2.83993	7.12e-36
NM_001300016.1	Blimp-1	2.76585	0.000221729
NM_001274514.1	Blimp-1	2.76585	0.000221729
NM_001274513.1	Blimp-1	2.76585	0.000221729
NM_139725.3	Blimp-1	2.76585	0.000221729
NM_078976.4	en	2.76537	5.61e-23
NM_165841.2	en	2.76537	5.61e-23
NM_206446.1	Antp	2.71883	1.57e-81
NM_206453.1	Antp	2.71883	1.57e-81
NM_206450.1	Antp	2.71883	1.57e-81
NM_206451.1	Antp	2.71883	1.57e-81
NM_206449.1	Antp	2.71883	1.57e-81
NM_145761.2	lov	2.70898	9.21e-55
NM_136704.3	magu	2.68604	6.2e-108
NM_079139.4	gsb	2.61177	4.49e-09
NM_001260216.2	abd-A	2.59961	3.05e-46
NM_057345.5	abd-A	2.59961	3.05e-46
NM_001170161.2	abd-A	2.59961	3.05e-46
NM_166012.3	CG6329	2.58318	6.26e-09
NM_166011.3	CG6329	2.58318	6.26e-09
NM_176169.2	CG6329	2.58318	6.26e-09
NM_137060.3	CG6329	2.58318	6.26e-09
NM_001299465.1	CG6329	2.58318	6.26e-09
NM_001299464.1	CG6329	2.58318	6.26e-09
NM_001272455.2	Hex-A	2.57537	4.38e-103
NM_167194.3	Hex-A	2.57537	4.38e-103
NM_080109.4	Hex-A	2.57537	4.38e-103
NM_001299790.1	babos	2.57031	3.62e-07
NM_137823.3	babos	2.57031	3.62e-07
NM_001297967.1	CG12730	2.5253	0.00160547
NM_132000.3	CG12730	2.5253	0.00160547
NM_001272772.1	CG7884	2.50293	4.06e-47
NM_133138.2	CG7884	2.50293	4.06e-47
NM_079354.4	Or71a	2.49485	9.88e-09
NM_001259834.2	Or71a	2.49485	9.88e-09
NM_079317.3	toe	2.49056	0.0107264
NM_001274833.1	toe	2.49056	0.0107264
NM_079463.3	kni	2.4882	1.91e-51
NM_001300201.1	kni	2.4882	1.91e-51
NM_164966.3	salm	2.47752	2.9e-35
NM_001298914.1	salm	2.47752	2.9e-35
NM_080127.6	tutl	2.47338	1.1e-50
NM_001169397.2	tutl	2.47338	1.1e-50
NM_001316379.1	tutl	2.47338	1.1e-50
NM_001169398.1	tutl	2.47338	1.1e-50
NM_001316378.1	tutl	2.47338	1.1e-50
NM_164576.4	tutl	2.47338	1.1e-50
NM_164577.3	tutl	2.47338	1.1e-50
NM_164578.4	tutl	2.47338	1.1e-50
NM_001273090.1	tutl	2.47338	1.1e-50
NM_001273091.1	tutl	2.47338	1.1e-50
NM_169785.2	htl	2.47151	9.29e-16
NM_169784.2	htl	2.47151	9.29e-16
NM_079709.3	tin	2.45849	1.59e-16
NM_140026.3	Doc1	2.45577	3.91e-44
NM_001274683.1	Doc1	2.45577	3.91e-44
NM_078722.3	ds	2.45364	9.13e-31
NM_001298622.1	ds	2.45364	9.13e-31
NM_079359.4	Z600	2.4163	2.91e-61
NM_140943.3	gogo	2.37132	2.7e-26
NM_001298947.1	nub	2.36757	1.07e-19
NM_057311.5	nub	2.36757	1.07e-19
NM_001103683.2	nub	2.36757	1.07e-19
NM_164546.2	odd	2.35858	1.91e-58
NM_001272762.2	CG42450	2.32208	1.33e-19
NM_133100.4	CG42450	2.32208	1.33e-19
NM_135083.4	mid	2.31671	3.31e-30
NM_001273167.2	mid	2.31671	3.31e-30
NM_001031999.2	hth	2.31543	1.68e-76
NM_057228.5	hth	2.31543	1.68e-76
NM_057229.5	hth	2.31543	1.68e-76
NM_057230.6	hth	2.31543	1.68e-76
NM_137721.3	ASPP	2.27699	2.91e-52
NM_001274193.1	ASPP	2.27699	2.91e-52
NM_001258738.2	NetA	2.27265	3.35e-35
NM_001298314.1	NetA	2.27265	3.35e-35
NM_078599.5	NetA	2.27265	3.35e-35
NM_080504.4	Ubx	2.26664	1.88e-22
NM_080500.4	Ubx	2.26664	1.88e-22
NM_206497.3	Ubx	2.26664	1.88e-22
NM_169730.3	Ubx	2.26664	1.88e-22
NM_169728.3	Ubx	2.26664	1.88e-22
NM_169729.3	Ubx	2.26664	1.88e-22
NM_001299139.1	tup	2.26625	1.02e-24
NM_057427.3	tup	2.26625	1.02e-24
NM_057426.4	tup	2.26625	1.02e-24
NM_001275745.1	Hmx	2.26233	1.78e-08
NM_169763.3	Hmx	2.26233	1.78e-08
NM_001300447.1	Hmx	2.26233	1.78e-08
NM_167455.2	CG12708	2.26133	3.17e-07
NM_001144727.2	CG12708	2.26133	3.17e-07
NM_079499.4	5-HT2A	2.25817	4.76e-12
NM_001170034.2	5-HT2A	2.25817	4.76e-12
NM_169011.3	5-HT2A	2.25817	4.76e-12
NM_001104214.3	5-HT2A	2.25817	4.76e-12
NM_001144170.2	metro	2.2255	0.0179849
NM_001144171.2	metro	2.2255	0.0179849
NM_001299380.1	metro	2.2255	0.0179849
NM_136798.3	metro	2.2255	0.0179849
NM_168948.5	olf413	2.21739	1.1e-23
NM_001275275.1	olf413	2.21739	1.1e-23
NM_078545.3	btd	2.20285	2.63e-54
NM_057912.4	Dad	2.18112	1.83e-18
NM_169740.2	Dad	2.18112	1.83e-18
NM_001014629.2	Dad	2.18112	1.83e-18
NM_079092.3	twi	2.17845	6.77e-121
NM_001038878.2	twi	2.17845	6.77e-121
NM_057976.3	Dr	2.17461	9.63e-14
NM_001259217.2	Ptr	2.17133	6.88e-96
NM_001259216.2	Ptr	2.17133	6.88e-96
NM_001273794.1	Ptr	2.17133	6.88e-96
NM_001273793.1	Ptr	2.17133	6.88e-96
NM_136365.3	Ptr	2.17133	6.88e-96
NM_001274307.1	Glut1	2.16567	3.86e-55
NM_138229.2	Glut1	2.16567	3.86e-55
NM_001274309.1	Glut1	2.16567	3.86e-55
NM_001274308.1	Glut1	2.16567	3.86e-55
NM_001103997.3	Glut1	2.16567	3.86e-55
NM_167845.3	Glut1	2.16567	3.86e-55
NM_001103998.3	Glut1	2.16567	3.86e-55
NM_001103999.4	Glut1	2.16567	3.86e-55
NM_001104000.2	Glut1	2.16567	3.86e-55
NM_001274301.1	Glut1	2.16567	3.86e-55
NM_001316474.1	Glut1	2.16567	3.86e-55
NM_079154.3	Glut1	2.16567	3.86e-55
NM_001299966.1	Glut1	2.16567	3.86e-55
NM_001274302.1	Glut1	2.16567	3.86e-55
NM_001299967.1	Glut1	2.16567	3.86e-55
NM_001316439.1	knrl	2.16003	3.74e-26
NM_176374.2	knrl	2.16003	3.74e-26
NM_080018.2	Tollo	2.15742	6.11e-08
NM_057853.3	Dfd	2.15093	4.29e-13
NM_080066.3	Spn43Aa	2.14053	0.000410386
NM_057438.4	vnd	2.13755	4.27e-25
NM_166250.4	grh	2.13425	2.6e-79
NM_001299622.1	grh	2.13425	2.6e-79
NM_057497.4	grh	2.13425	2.6e-79
NM_057495.4	grh	2.13425	2.6e-79
NM_057496.5	grh	2.13425	2.6e-79
NM_057494.4	grh	2.13425	2.6e-79
NR_003900.1	snoRNA:Psi18S-301	2.13049	1.83e-05
NM_001300629.1	Ser	2.12214	6.41e-07
NM_079803.3	Ser	2.12214	6.41e-07
NM_078989.3	Lac	2.11567	2.5e-86
NM_079259.4	dally	2.11513	1.24e-23
NM_001259756.2	dally	2.11513	1.24e-23
NM_132145.4	bou	2.10617	7.46e-24
NM_136035.7	CG10283	2.10326	8.08e-34
NM_001169535.3	CG10283	2.10326	8.08e-34
NM_001169536.3	CG10283	2.10326	8.08e-34
NM_165255.4	CG10283	2.10326	8.08e-34
NM_001298671.1	Art2	2.10299	0.000682984
NM_001299537.1	CG30089	2.09844	3.01e-41
NM_130647.3	CG12496	2.09638	5.1e-07
NM_137873.3	CG42260	2.08648	1.73e-07
NM_137871.4	CG42260	2.08648	1.73e-07
NM_001274212.1	CG42260	2.08648	1.73e-07
NM_057525.3	C15	2.08576	1.73e-06
NM_079349.3	Tom	2.08237	4.21e-39
NM_078946.4	eve	2.0814	1.64e-06
NM_057384.4	sna	2.0813	4.8e-84
NM_001258629.2	ogre	2.07999	1.01e-40
NM_167101.3	ogre	2.07999	1.01e-40
NM_080085.5	ogre	2.07999	1.01e-40
NM_001272371.1	ogre	2.07999	1.01e-40
NM_079524.4	Scr	2.07967	1.8e-15
NM_166992.3	ec	2.07657	7.74e-56
NM_001103407.3	ec	2.07657	7.74e-56
NM_001259339.2	ths	2.06913	2.02e-51
NM_079781.3	E(spl)mbeta-HLH	2.06484	1.03e-07
NM_001299359.2	pre-lola-G	2.06368	6.65e-35
NM_001273941.3	pre-lola-G	2.06368	6.65e-35
NM_137189.3	unc-5	2.06092	2.73e-15
NM_001201979.2	Sr-CII	2.059	7.74e-56
NM_079981.3	Sr-CII	2.059	7.74e-56
NM_137836.3	dnr1	2.05644	1.26e-08
NM_001274208.2	dnr1	2.05644	1.26e-08
NM_142255.3	Fbxl7	2.05033	7.69e-12
NM_142320.2	Abd-B	2.04755	9.07e-28
NM_080157.3	Abd-B	2.04755	9.07e-28
NM_001316543.1	Abd-B	2.04755	9.07e-28
NM_001259744.1	CG43163	2.04699	1.16e-27
NM_139971.2	CG43163	2.04699	1.16e-27
NM_080531.4	robo2	2.04236	2.42e-29
NM_001272939.2	robo2	2.04236	2.42e-29
NM_001104173.3	fz2	2.01868	2.95e-60
NM_001275108.2	fz2	2.01868	2.95e-60
NM_001275109.1	fz2	2.01868	2.95e-60
NM_168787.3	fz2	2.01868	2.95e-60
NM_079711.3	lbe	2.01836	0.00268656
NM_001038976.1	hh	2.01722	3.37e-15
NM_001274156.2	rib	2.01237	4.16e-28
NM_080534.4	rib	2.01237	4.16e-28
NM_079938.4	cas	2.00517	0.00481752
NM_001275371.1	cas	2.00517	0.00481752
NM_001273195.1	smal	1.9998	1.59e-28
NM_001103627.4	smal	1.9998	1.59e-28
NM_164688.2	smal	1.9998	1.59e-28
NM_078638.4	disco	1.99598	2.13e-26
NM_001038758.2	disco	1.99598	2.13e-26
NM_080070.4	cv-2	1.99427	2.01e-34
NM_001298800.1	CG7102	1.99216	1.86e-28
NM_175980.2	CG7102	1.99216	1.86e-28
NM_078891.3	tsh	1.96885	3.89e-36
NM_001300646.1	Inx3	1.96483	9.91e-95
NM_079991.3	Inx3	1.96483	9.91e-95
NM_001276121.1	Inx3	1.96483	9.91e-95
NM_079323.4	mirr	1.95686	1.34e-23
NM_001274849.2	mirr	1.95686	1.34e-23
NM_168505.3	mirr	1.95686	1.34e-23
NM_001299765.1	HmgZ	1.94919	5.82e-29
NM_001299766.1	HmgZ	1.94919	5.82e-29
NM_166476.2	HmgZ	1.94919	5.82e-29
NM_079331.4	trn	1.94209	5.56e-46
NM_001274867.1	trn	1.94209	5.56e-46
NM_168643.3	Notum	1.93871	1.53e-53
NM_135121.3	rau	1.93251	1.03e-13
NM_001298713.1	rau	1.93251	1.03e-13
NM_168162.2	Best2	1.927	3.11e-12
NM_132236.6	sdt	1.92635	4.01e-50
NM_001042798.2	sdt	1.92635	4.01e-50
NM_206653.3	sdt	1.92635	4.01e-50
NM_080310.3	gt	1.92547	1.04e-56
NM_001259837.3	Toll-6	1.92336	3.19e-23
NM_001259836.2	Toll-6	1.92336	3.19e-23
NM_079357.4	Toll-6	1.92336	3.19e-23
NM_001274901.1	D	1.91823	1.3e-67
NM_001274902.1	D	1.91823	1.3e-67
NM_001299396.1	otk	1.91339	1.74e-21
NM_078981.3	otk	1.91339	1.74e-21
NM_079467.3	fng	1.90519	0.0013059
NM_143714.4	mab-21	1.89913	0.000915157
NM_165735.4	egr	1.89764	8.56e-23
NM_206069.3	egr	1.89764	8.56e-23
NM_164313.2	CG12581	1.88976	1.09e-43
NM_141178.4	CG12581	1.88976	1.09e-43
NM_057486.4	slp2	1.88825	8.79e-18
NM_141673.6	Unc-115a	1.88805	7.24e-11
NM_001300328.1	Unc-115a	1.88805	7.24e-11
NM_001170104.3	Unc-115a	1.88805	7.24e-11
NM_001300331.1	Unc-115a	1.88805	7.24e-11
NM_143517.2	CG11498	1.88763	0.0189175
NM_001347741.1	CG11498	1.88763	0.0189175
NM_133049.4	upd2	1.8866	0.000222792
NM_130642.2	CG14050	1.86937	0.00520822
NM_001258558.1	CG14050	1.86937	0.00520822
NM_141869.3	mthl5	1.86685	3.88e-06
NM_001300362.1	mthl5	1.86685	3.88e-06
NM_165838.3	inv	1.8646	3.72e-06
NM_078975.4	inv	1.8646	3.72e-06
NM_165228.2	CadN	1.86266	2.33e-43
NM_165226.2	CadN	1.86266	2.33e-43
NM_165229.2	CadN	1.86266	2.33e-43
NM_001032109.3	CadN	1.86266	2.33e-43
NM_001032108.2	CadN	1.86266	2.33e-43
NM_001032107.3	CadN	1.86266	2.33e-43
NM_001032106.2	CadN	1.86266	2.33e-43
NM_165230.2	CadN	1.86266	2.33e-43
NM_165231.3	CadN	1.86266	2.33e-43
NM_165225.2	CadN	1.86266	2.33e-43
NM_165224.2	CadN	1.86266	2.33e-43
NM_169594.3	Cad88C	1.85991	5e-06
NM_001169428.3	uif	1.8563	6.62e-21
NM_001258993.2	uif	1.8563	6.62e-21
NM_001258995.2	uif	1.8563	6.62e-21
NM_001258994.2	uif	1.8563	6.62e-21
NM_135247.6	uif	1.8563	6.62e-21
NM_001144332.3	uif	1.8563	6.62e-21
NM_001297969.1	Vsx1	1.85626	0.00245413
NM_132004.3	Vsx1	1.85626	0.00245413
NM_166459.2	CG30289	1.85058	0.0215587
NM_079996.3	SoxN	1.84825	1.17e-39
NM_001273340.2	SoxN	1.84825	1.17e-39
NM_168746.2	CG32182	1.84794	0.0126308
NM_079601.3	svp	1.84752	2.75e-06
NM_001275570.1	svp	1.84752	2.75e-06
NM_169458.1	svp	1.84752	2.75e-06
NM_001169173.1	ph-p	1.84521	1.55e-44
NM_001297874.1	ph-p	1.84521	1.55e-44
NM_001297873.1	ph-p	1.84521	1.55e-44
NM_057523.5	ph-p	1.84521	1.55e-44
NM_137394.2	ND-51L1	1.8388	3.1e-07
NM_167121.3	CG9650	1.83524	2.81e-12
NM_001103429.5	CG9650	1.83524	2.81e-12
NM_132157.2	CG9650	1.83524	2.81e-12
NM_001103430.4	CG9650	1.83524	2.81e-12
NM_079322.3	caup	1.83478	8.16e-14
NM_078834.3	pdm2	1.83454	2.8e-14
NM_001259885.1	Cad74A	1.83263	1.85e-21
NM_140716.2	Cad74A	1.83263	1.85e-21
NM_168724.2	Cad74A	1.83263	1.85e-21
NM_079195.3	mas	1.83037	0.00234314
NM_001274479.1	mas	1.83037	0.00234314
NM_001258518.3	elav	1.82507	2.8e-24
NM_001144670.2	elav	1.82507	2.8e-24
NM_080294.5	elav	1.82507	2.8e-24
NM_001014713.4	elav	1.82507	2.8e-24
NM_001169884.2	vvl	1.82302	1.64e-24
NM_001300028.1	vvl	1.82302	1.64e-24
NM_079224.5	vvl	1.82302	1.64e-24
NM_001316455.1	vvl	1.82302	1.64e-24
NM_001316454.1	vvl	1.82302	1.64e-24
NM_057362.3	sca	1.81313	2.41e-78
NM_165951.2	sca	1.81313	2.41e-78
NM_137003.4	CG4630	1.81248	0.0157299
NM_001274019.1	CG4630	1.81248	0.0157299
NM_058149.4	ft	1.80814	6.13e-25
NM_079000.4	Mdr49	1.80515	3.16e-20
NM_145757.3	Zasp52	1.79974	5.49e-20
NM_001316423.1	Zasp52	1.79974	5.49e-20
NM_080241.3	geko	1.79579	2.15e-29
NM_001201800.1	d	1.79344	5.71e-20
NM_144357.3	HGTX	1.78064	1.35e-07
NM_001272960.1	erm	1.77624	2.15e-05
NM_001272961.1	erm	1.77624	2.15e-05
NM_001272962.1	erm	1.77624	2.15e-05
NM_134787.3	erm	1.77624	2.15e-05
NM_079043.3	GstS1	1.7644	1.49e-51
NM_166216.2	GstS1	1.7644	1.49e-51
NM_164711.2	nrv2	1.76027	3e-11
NM_057821.4	nrv2	1.76027	3e-11
NM_001014476.2	nrv2	1.76027	3e-11
NM_137146.3	kn	1.75787	3.08e-13
NM_166070.3	kn	1.75787	3.08e-13
NM_080074.4	kn	1.75787	3.08e-13
NM_001274252.1	Kr	1.75496	3.7e-56
NM_079143.3	Kr	1.75496	3.7e-56
NM_001272340.2	CG42240	1.75315	1.17e-81
NM_001298013.1	CG42240	1.75315	1.17e-81
NM_001144692.2	CG42240	1.75315	1.17e-81
NM_078514.4	brk	1.75056	5.9e-41
NM_079321.3	ara	1.74515	0.00334047
NM_001169961.2	ara	1.74515	0.00334047
NM_169560.2	ems	1.7365	5.26e-32
NM_137249.4	Ptp52F	1.73162	0.000243448
NM_167487.3	disco-r	1.72762	5.21e-05
NM_001272670.2	disco-r	1.72762	5.21e-05
NM_001272669.1	disco-r	1.72762	5.21e-05
NM_001042906.2	CG34136	1.72681	0.000174279
NM_132823.2	CG15646	1.72012	0.0384452
NM_001298352.1	CG15646	1.72012	0.0384452
NM_130646.3	PsGEF	1.71407	2.31e-15
NM_130645.6	PsGEF	1.71407	2.31e-15
NM_001272258.1	PsGEF	1.71407	2.31e-15
NM_001272259.1	PsGEF	1.71407	2.31e-15
NM_001169175.2	PsGEF	1.71407	2.31e-15
NM_001169176.2	PsGEF	1.71407	2.31e-15
NM_206610.5	PsGEF	1.71407	2.31e-15
NM_001272260.1	PsGEF	1.71407	2.31e-15
NM_164693.2	eya	1.71326	1.59e-08
NM_080505.3	E(spl)m7-HLH	1.71158	4.28e-15
NM_001043067.2	sns	1.7066	0.0111871
NM_176106.2	sns	1.7066	0.0111871
NM_001299284.1	sns	1.7066	0.0111871
NM_001260413.1	CG34353	1.70432	0.0128338
NM_001104479.2	CG34353	1.70432	0.0128338
NM_001300642.1	CG34353	1.70432	0.0128338
NM_141218.3	CG14651	1.698	0.00857897
NM_001274898.1	Sox21a	1.69664	0.000629352
NM_140437.2	Sox21a	1.69664	0.000629352
NR_003866.1	snoRNA:Psi18S-920	1.68811	0.0170303
NM_001272241.2	moody	1.68794	1.56e-11
NM_001272242.2	moody	1.68794	1.56e-11
NM_001201607.2	moody	1.68794	1.56e-11
NM_001201606.2	moody	1.68794	1.56e-11
NM_130614.4	moody	1.68794	1.56e-11
NM_001201605.2	moody	1.68794	1.56e-11
NM_001272713.1	B-H1	1.68671	0.0231405
NM_078663.3	B-H1	1.68671	0.0231405
NM_142974.3	CG17786	1.68219	1.98e-18
NM_167926.3	Tmhs	1.68156	6.34e-07
NM_079159.3	rho	1.67992	7.6e-21
NM_001274326.1	rho	1.67992	7.6e-21
NM_137705.3	ktub	1.67706	2.23e-05
NM_206189.2	ktub	1.67706	2.23e-05
NM_001274962.1	comm	1.67222	2.62e-10
NM_079371.4	comm	1.67222	2.62e-10
NM_079062.3	edl	1.6718	1.22e-15
NM_001298020.1	pigs	1.66893	3.83e-17
NM_001258621.2	pigs	1.66893	3.83e-17
NM_132103.3	pigs	1.66893	3.83e-17
NM_001104322.2	stumps	1.66554	2.97e-28
NM_169589.2	stumps	1.66554	2.97e-28
NM_169588.2	stumps	1.66554	2.97e-28
NM_132545.3	CG1806	1.66538	8.44e-05
NM_001298218.1	CG1806	1.66538	8.44e-05
NM_166055.2	phyl	1.66289	3.19e-34
NM_164486.2	dpp	1.65401	4.18e-35
NM_164488.2	dpp	1.65401	4.18e-35
NM_001260180.2	btsz	1.65079	2.22e-69
NM_001014625.3	btsz	1.65079	2.22e-69
NM_001014623.3	btsz	1.65079	2.22e-69
NM_001144584.3	btsz	1.65079	2.22e-69
NM_001299721.1	otp	1.64556	0.000659481
NM_001299722.1	otp	1.64556	0.000659481
NM_079075.5	otp	1.64556	0.000659481
NM_001043098.2	otp	1.64556	0.000659481
NM_079133.2	Dll	1.64451	5.17e-11
NM_001144287.2	Dll	1.64451	5.17e-11
NM_166689.2	Dll	1.64451	5.17e-11
NM_001258857.2	run	1.6436	3.03e-33
NM_078700.4	run	1.6436	3.03e-33
NM_001275692.2	pnr	1.64099	1.02e-15
NM_169697.3	pnr	1.64099	1.02e-15
NM_058160.4	beat-Ia	1.63059	0.00824258
NM_001299046.1	beat-Ia	1.63059	0.00824258
NM_001300374.1	GstD9	1.62773	2.64e-07
NM_141924.2	GstD9	1.62773	2.64e-07
NM_001202180.2	CG16959	1.61911	0.00130586
NM_168608.3	CG16959	1.61911	0.00130586
NM_140493.4	CG16959	1.61911	0.00130586
NM_001300140.1	CG16959	1.61911	0.00130586
NM_001274941.1	CG16959	1.61911	0.00130586
NM_001274761.1	klu	1.61597	3.68e-08
NM_001274762.1	klu	1.61597	3.68e-08
NM_057714.4	klu	1.61597	3.68e-08
NM_001300095.1	klu	1.61597	3.68e-08
NM_057410.4	Egfr	1.61328	3.15e-57
NM_057411.4	Egfr	1.61328	3.15e-57
NM_079825.2	dmrt99B	1.59594	0.000946
NM_079779.3	E(spl)mdelta-HLH	1.59413	0.000100786
NM_001274414.2	Tet	1.58979	2.37e-06
NM_001274415.1	Tet	1.58979	2.37e-06
NM_001259652.2	Tet	1.58979	2.37e-06
NM_139493.4	Tet	1.58979	2.37e-06
NM_001259653.1	Tet	1.58979	2.37e-06
NM_001259654.2	Tet	1.58979	2.37e-06
NM_001103545.3	upd1	1.58617	2.62e-40
NM_001298473.1	upd1	1.58617	2.62e-40
NM_080356.4	upd1	1.58617	2.62e-40
NM_142709.2	SIFaR	1.58493	0.0257457
NM_001170203.1	SIFaR	1.58493	0.0257457
NM_001275680.1	pxb	1.57997	4.33e-29
NM_176504.2	pxb	1.57997	4.33e-29
NM_167626.2	wgn	1.5702	9.32e-08
NM_001298481.1	wgn	1.5702	9.32e-08
NM_001043052.1	Dscam1	1.54823	2.4e-26
NM_001043051.1	Dscam1	1.54823	2.4e-26
NM_001043064.1	Dscam1	1.54823	2.4e-26
NM_001273835.1	Dscam1	1.54823	2.4e-26
NM_001043041.1	Dscam1	1.54823	2.4e-26
NM_001043053.1	Dscam1	1.54823	2.4e-26
NM_001043040.1	Dscam1	1.54823	2.4e-26
NM_001043061.1	Dscam1	1.54823	2.4e-26
NM_001043060.1	Dscam1	1.54823	2.4e-26
NM_001043063.1	Dscam1	1.54823	2.4e-26
NM_001043050.1	Dscam1	1.54823	2.4e-26
NM_001043062.1	Dscam1	1.54823	2.4e-26
NM_001259245.1	Dscam1	1.54823	2.4e-26
NM_001043034.1	Dscam1	1.54823	2.4e-26
NM_001043047.1	Dscam1	1.54823	2.4e-26
NM_001043021.1	Dscam1	1.54823	2.4e-26
NM_001043020.1	Dscam1	1.54823	2.4e-26
NM_001259244.1	Dscam1	1.54823	2.4e-26
NM_001043059.1	Dscam1	1.54823	2.4e-26
NM_001043033.1	Dscam1	1.54823	2.4e-26
NM_001259234.1	Dscam1	1.54823	2.4e-26
NM_001259247.1	Dscam1	1.54823	2.4e-26
NM_001043036.1	Dscam1	1.54823	2.4e-26
NM_001043049.1	Dscam1	1.54823	2.4e-26
NM_001043023.1	Dscam1	1.54823	2.4e-26
NM_001259233.1	Dscam1	1.54823	2.4e-26
NM_001259246.1	Dscam1	1.54823	2.4e-26
NM_001043048.1	Dscam1	1.54823	2.4e-26
NM_001043035.1	Dscam1	1.54823	2.4e-26
NM_001043022.1	Dscam1	1.54823	2.4e-26
NM_001043030.1	Dscam1	1.54823	2.4e-26
NM_001259249.1	Dscam1	1.54823	2.4e-26
NM_001259236.1	Dscam1	1.54823	2.4e-26
NM_001043056.1	Dscam1	1.54823	2.4e-26
NM_001259235.1	Dscam1	1.54823	2.4e-26
NM_001259248.1	Dscam1	1.54823	2.4e-26
NM_001043055.1	Dscam1	1.54823	2.4e-26
NM_001259238.1	Dscam1	1.54823	2.4e-26
NM_001259239.1	Dscam1	1.54823	2.4e-26
NM_001043058.1	Dscam1	1.54823	2.4e-26
NM_001043032.1	Dscam1	1.54823	2.4e-26
NM_001043045.1	Dscam1	1.54823	2.4e-26
NM_001259237.1	Dscam1	1.54823	2.4e-26
NM_001043057.1	Dscam1	1.54823	2.4e-26
NM_001043044.1	Dscam1	1.54823	2.4e-26
NM_001043017.1	Dscam1	1.54823	2.4e-26
NM_001043016.1	Dscam1	1.54823	2.4e-26
NM_001259250.1	Dscam1	1.54823	2.4e-26
NM_165513.1	Dscam1	1.54823	2.4e-26
NM_001043029.1	Dscam1	1.54823	2.4e-26
NM_001043015.1	Dscam1	1.54823	2.4e-26
NM_001043028.1	Dscam1	1.54823	2.4e-26
NM_001043019.1	Dscam1	1.54823	2.4e-26
NM_001259252.1	Dscam1	1.54823	2.4e-26
NM_165515.2	Dscam1	1.54823	2.4e-26
NM_001043018.1	Dscam1	1.54823	2.4e-26
NM_001259251.1	Dscam1	1.54823	2.4e-26
NM_165514.1	Dscam1	1.54823	2.4e-26
NM_001043038.1	Dscam1	1.54823	2.4e-26
NM_001043025.1	Dscam1	1.54823	2.4e-26
NM_001259241.1	Dscam1	1.54823	2.4e-26
NM_001043012.1	Dscam1	1.54823	2.4e-26
NM_001043037.1	Dscam1	1.54823	2.4e-26
NM_001043011.1	Dscam1	1.54823	2.4e-26
NM_001043024.1	Dscam1	1.54823	2.4e-26
NM_001259240.1	Dscam1	1.54823	2.4e-26
NM_001259243.1	Dscam1	1.54823	2.4e-26
NM_001043027.1	Dscam1	1.54823	2.4e-26
NM_001043014.1	Dscam1	1.54823	2.4e-26
NM_001043039.1	Dscam1	1.54823	2.4e-26
NM_001043013.1	Dscam1	1.54823	2.4e-26
NM_001043026.1	Dscam1	1.54823	2.4e-26
NM_001259242.1	Dscam1	1.54823	2.4e-26
NM_206047.1	Dscam1	1.54823	2.4e-26
NM_078925.5	Dscam1	1.54823	2.4e-26
NM_140883.2	tey	1.54617	0.00801918
NM_001144509.3	tey	1.54617	0.00801918
NM_001275130.2	tey	1.54617	0.00801918
NM_001275131.1	tey	1.54617	0.00801918
NM_165262.3	ham	1.54547	1.48e-06
NM_001273616.1	ham	1.54547	1.48e-06
NM_206717.3	CG9220	1.54505	4.05e-05
NM_001298351.1	CG9220	1.54505	4.05e-05
NM_166881.4	CG32813	1.54502	2.05e-08
NM_166885.3	CG32813	1.54502	2.05e-08
NM_078937.4	ptc	1.54446	9.96e-40
NM_080079.3	sens	1.54041	0.00452923
NM_057385.5	so	1.53118	1.77e-07
NM_079187.5	scrt	1.51324	1.17e-11
NM_001274461.1	scrt	1.51324	1.17e-11
NM_078536.4	oc	1.51206	2.2e-37
NM_001272416.1	oc	1.51206	2.2e-37
NM_001014727.3	oc	1.51206	2.2e-37
NM_001272418.1	oc	1.51206	2.2e-37
NM_135698.4	JhI-21	1.50878	8.72e-27
NM_164988.4	JhI-21	1.50878	8.72e-27
NM_001298934.1	JhI-21	1.50878	8.72e-27
NM_001298935.1	JhI-21	1.50878	8.72e-27
NM_001259067.1	JhI-21	1.50878	8.72e-27
NM_001299508.1	ckn	1.50519	2.64e-20
NM_137165.2	ckn	1.50519	2.64e-20
NM_166076.2	ckn	1.50519	2.64e-20
NM_166077.2	ckn	1.50519	2.64e-20
NM_079568.3	RhoL	1.50096	0.000740363
NM_058135.4	fj	1.50027	7.7e-13
NM_001298778.1	CG4496	-1.53974	2.26e-07
NM_135257.1	CG4496	-1.53974	2.26e-07
NM_001273936.2	CG11825	-1.54462	2.24e-37
NM_001273937.1	CG11825	-1.54462	2.24e-37
NM_136739.3	CG11825	-1.54462	2.24e-37
NM_001258766.3	PGRP-LE	-1.568	3.54e-12
NM_132850.4	PGRP-LE	-1.568	3.54e-12
NM_168232.3	CG32369	-1.59135	2.03e-10
NM_001272614.1	l(1)G0469	-1.60848	6.43e-48
NM_001103510.2	l(1)G0469	-1.60848	6.43e-48
NM_167395.2	l(1)G0469	-1.60848	6.43e-48
NM_176378.2	CG33056	-1.64675	0.00349174
NM_176379.2	CG33056	-1.64675	0.00349174
NM_134582.4	bves	-1.66367	4.49e-64
NM_206800.3	bves	-1.66367	4.49e-64
NM_001272823.1	bves	-1.66367	4.49e-64
NM_001272824.1	bves	-1.66367	4.49e-64
NM_001275601.1	Ace	-1.68414	0.0266059
NM_057605.5	Ace	-1.68414	0.0266059
NM_001170129.2	Ace	-1.68414	0.0266059
NM_001259369.2	cbs	-1.69758	6.19e-21
NM_001259368.2	cbs	-1.69758	6.19e-21
NM_137031.3	cbs	-1.69758	6.19e-21
NM_001170314.2	RhoGAP100F	-1.70773	6.38e-57
NM_079301.4	rt	-1.73033	9.37e-51
NM_001144742.2	CG4991	-1.73191	4.99e-54
NM_140348.2	CG10960	-1.79036	1.33e-06
NM_001275115.1	Gbs-76A	-1.80636	1.79e-15
NM_001300189.1	Gbs-76A	-1.80636	1.79e-15
NM_001316391.1	kek1	-1.8194	7.45e-28
NM_078835.3	kek1	-1.8194	7.45e-28
NM_001014695.2	Sox102F	-1.86776	4.18e-35
NM_133057.3	CG6023	-1.88005	1.05e-07
NM_167387.5	mamo	-2.05395	1.01e-29
NM_132704.4	mamo	-2.05395	1.01e-29
NM_001103508.4	mamo	-2.05395	1.01e-29
NM_001272610.2	mamo	-2.05395	1.01e-29
NM_135117.3	CG11034	-2.06111	8.3e-126
NM_001298709.1	CG11034	-2.06111	8.3e-126
NM_001298708.1	CG11034	-2.06111	8.3e-126
NM_206685.2	Gs2	-2.14749	5.41e-06
NM_001298194.1	Gs2	-2.14749	5.41e-06
NM_001298193.1	Gs2	-2.14749	5.41e-06
NM_078568.3	Gs2	-2.14749	5.41e-06
NM_166668.2	mAChR-A	-2.20342	0.0128366
NM_079120.3	mAChR-A	-2.20342	0.0128366
NM_165769.1	Prx2540-1	-2.23919	1.02e-15
NM_001260098.1	Skeletor	-2.31842	4.85e-15
NM_001032002.2	Skeletor	-2.31842	4.85e-15
NM_001032001.2	Skeletor	-2.31842	4.85e-15
NM_001032000.2	Skeletor	-2.31842	4.85e-15
NM_142504.4	Xrp1	-2.43093	9.77e-107
NM_169841.2	Xrp1	-2.43093	9.77e-107
NM_078908.3	Tsp42Ef	-2.5245	4.45e-20
NM_136740.4	CG12896	-2.63097	5.24e-08
NM_137187.3	CG8160	-3.74661	0.000871145
NM_001144423.2	CG8620	-4.53017	4.82e-16
NM_144196.2	CG8620	-4.53017	4.82e-16
NM_140355.2	CG14118	-4.9822	0.0414504

## Sheet: b. enriched pathways
Term	Overlap	P-value	Adjusted P-value	Z-score	Combined Score	Genes	Category
Hippo signaling pathway	11/63	3.24382e-10	1.16777e-08	-7.79167	170.241	egr;sdt;dally;fj;tsh;hth;upd1;ft;upd2;wgn;ds	KEGG_2019
MAPK signaling pathway	8/93	2.17264e-05	0.000391076	-2.57376	27.6344	egr;kek1;dpp;RhoL;edl;Egfr;phyl;wgn	KEGG_2019
Hedgehog signaling pathway	4/38	0.00125986	0.0151184	-65.6966	438.64	hh;dpp;en;ptc	KEGG_2019
Wnt Signaling Pathway_WP97	3/22	0.00249287	0.0174501	-2.31117	13.8539	hh;dally;ptc	WikiPathways
Hedgehog Signaling Pathway_WP492	2/11	0.00794596	0.0220664	-3.82869	18.5121	hh;ptc	WikiPathways
Notch Signaling Pathway_WP208	2/12	0.00945704	0.0220664	-1.54596	7.20572	Ser;fng	WikiPathways
Other types of O-glycan biosynthesis	2/13	0.011085	0.0798122	-15.0963	67.9657	rt;fng	KEGG_2019
Apoptosis	4/69	0.0109242	0.0798122	-1.59601	7.20882	egr;EcR;Egfr;wgn	KEGG_2019
Neuroactive ligand-receptor interaction	3/54	0.0299976	0.122001	-18.784	65.8688	SIFaR;5-HT2A;mAChR-A	KEGG_2019
ABC transporters	2/21	0.0279541	0.122001	-8.97815	32.1166	Mdr49;l(2)03659	KEGG_2019
Wnt signaling pathway	4/91	0.0273531	0.122001	-8.67068	31.2051	dally;Notum;RhoL;fz2	KEGG_2019
Notch signaling pathway	2/22	0.0305002	0.122001	-5.89054	20.5581	Ser;fng	KEGG_2019
Equilibrium Signalling Pathway of Differentiated Cells_WP3653	1/8	0.0957487	0.137927	-3.4079	7.99503	hh	WikiPathways
Toll, IMD, JAK/STAT Pathways for Immune Response to Pathogens_WP3830	2/47	0.116782	0.137927	-1.19822	2.57311	PGRP-LE;upd2	WikiPathways
RIOK1 and RIOK2 in EGFR- and PI3K-mediated tumorigenesis_WP3873	1/10	0.118223	0.137927	-0.708373	1.5125	Egfr	WikiPathways
Dorso-ventral axis formation	2/28	0.0475391	0.156622	-42.89	130.652	rho;Egfr	KEGG_2019
FoxO signaling pathway	3/65	0.0478566	0.156622	-31.843	96.7884	Art2;Egfr;slp2	KEGG_2019
Glycolysis and Gluconeogenesis_WP144	1/25	0.269963	0.269963	-0.135849	0.17789	Hex-A	WikiPathways
TGF-beta signaling pathway	2/41	0.0929092	0.278728	-15.2165	36.1564	dpp;Dad	KEGG_2019
Glycosaminoglycan biosynthesis	1/16	0.182363	0.429231	-72.2585	122.966	CG9220	KEGG_2019
Arginine biosynthesis	1/15	0.172005	0.429231	-52.3452	92.1396	Gs2	KEGG_2019
Metabolism of xenobiotics by cytochrome P450	2/64	0.190625	0.429231	-54.7248	90.7035	GstD9;GstS1	KEGG_2019
Arachidonic acid metabolism	1/17	0.192591	0.429231	-51.575	84.9536	GstS1	KEGG_2019
Nitrogen metabolism	1/18	0.202693	0.429231	-12.6662	20.2161	Gs2	KEGG_2019
Glyoxylate and dicarboxylate metabolism	1/33	0.339946	0.489523	-73.4972	79.3011	Gs2	KEGG_2019
Insect hormone biosynthesis	1/27	0.288123	0.489523	-62.3567	77.5948	dib	KEGG_2019
Alanine, aspartate and glutamate metabolism	1/29	0.305832	0.489523	-55.0293	65.1942	Gs2	KEGG_2019
AGE-RAGE signaling pathway in diabetic complications	1/31	0.323103	0.489523	-54.1953	61.2289	RhoL	KEGG_2019
Fructose and mannose metabolism	1/29	0.305832	0.489523	-17.0873	20.2437	Hex-A	KEGG_2019
Starch and sucrose metabolism	1/33	0.339946	0.489523	-15.0722	16.2625	Hex-A	KEGG_2019
Glutathione metabolism	2/77	0.250321	0.489523	0.110912	-0.153615	GstD9;GstS1	KEGG_2019
Drug metabolism	2/96	0.337989	0.489523	2.54117	-2.75652	GstD9;GstS1	KEGG_2019
Galactose metabolism	1/37	0.37239	0.507	-71.6459	70.7727	Hex-A	KEGG_2019
Phototransduction	1/38	0.38025	0.507	1.00448	-0.971257	inaD	KEGG_2019
Amino sugar and nucleotide sugar metabolism	1/47	0.446718	0.556054	-47.523	38.2953	Hex-A	KEGG_2019
Endocytosis	2/121	0.447933	0.556054	1.58219	-1.27068	htl;Egfr	KEGG_2019
Glycolysis / Gluconeogenesis	1/54	0.493465	0.592158	-60.9622	43.0578	Hex-A	KEGG_2019
Glycerophospholipid metabolism	1/63	0.547832	0.628989	-61.7153	37.1394	Ace	KEGG_2019
Toll and Imd signaling pathway	1/65	0.559101	0.628989	-7.89927	4.59283	PGRP-LE	KEGG_2019
mRNA surveillance pathway	1/73	0.601448	0.656126	4.10271	-2.08588	CG4733	KEGG_2019
Phagosome	1/89	0.674371	0.71404	15.0533	-5.93061	RhoL	KEGG_2019
mTOR signaling pathway	1/96	0.701939	0.721995	2.12362	-0.751566	fz2	KEGG_2019
Oxidative phosphorylation	1/144	0.837632	0.837632	9.14177	-1.6197	ND-51L1	KEGG_2019

## Sheet: c. enriched GO-terms
Term	Overlap	P-value	Adjusted P-value	Z-score	Combined Score	Genes	Category
regulation_of_embryonic_pattern_specification_(GO:1902875)	46/136	6.59396e-54	7.07532e-51	-7.67791	940.186	hh;Scr;D;fj;Dll;Kr;twi;tsh;mid;run;ems;ft;tup;ds;ara;robo2;abd-A;cas;eve;Antp;caup;tin;brk;grh;hth;upd1;ptc;fz2;HGTX;kn;dpp;kni;en;Ubx;pdm2;gt;vnd;Egfr;Dr;lbe;mirr;dally;SoxN;pnr;nub;Abd-B	GO_BP_GeneRIF
regulation of transcription from RNA polymerase II promoter (GO:0006357)	67/630	2.92741e-43	2.9479e-40	-1.04273	102.122	hh;Tet;Scr;Dfd;mamo;Kr;sob;E(spl)mdelta-HLH;rib;run;tup;Antp;tin;brk;sens;CG12769;scrt;en;eya;edl;vvl;vnd;odd;lbe;magu;pnr;klu;Doc1;Doc2;Doc3;E(spl)mbeta-HLH;D;twi;tsh;disco;mid;B-H1;toe;ara;lov;btd;abd-A;oc;EcR;eve;caup;so;dmrt99B;grh;hth;HGTX;kn;dpp;sna;kni;Blimp-1;Ubx;gt;Sox102F;mirr;dally;SoxN;cv-2;E(spl)m7-HLH;nub;Abd-B;Vsx1	GO_BP_2018
negative regulation of transcription, DNA-templated (GO:0045892)	47/279	2.0119e-39	1.01299e-36	-1.05122	93.6656	Dfd;D;Kr;sob;E(spl)mdelta-HLH;tsh;mid;B-H1;run;toe;btd;abd-A;oc;cas;EcR;eve;Antp;tin;brk;so;erm;HGTX;sens;C15;sna;kni;scrt;Blimp-1;en;tey;Ubx;edl;gt;vnd;Sox102F;odd;lbe;ph-p;mirr;knrl;Hmx;pnr;klu;E(spl)m7-HLH;salm;Vsx1;E(spl)mbeta-HLH	GO_BP_2018
regulation_of_organ_morphogenesis_(GO:2000027)	43/228	2.95659e-38	1.58621e-35	-0.27479	23.7458	hh;sdt;Scr;Dfd;D;Dll;tsh;mid;rib;ems;tup;ds;lov;abd-A;EcR;eve;Antp;tin;brk;grh;hth;upd1;htl;sens;kn;dpp;C15;Blimp-1;en;Ubx;eya;vvl;Egfr;lbe;Lac;dally;SoxN;klu;rho;E(spl)m7-HLH;Abd-B;ths;ogre	GO_BP_GeneRIF
central nervous system development (GO:0007417)	38/170	8.05929e-37	2.70523e-34	-1.24066	103.11	D;Kr;disco;mid;rib;run;ems;robo2;oc;cas;EcR;eve;Antp;moody;tin;grh;hth;mas;htl;HGTX;kn;sna;eya;svp;pdm2;vvl;vnd;Egfr;Dr;lbe;elav;Notum;SoxN;gsb;rho;nub;dib;Dscam1	GO_BP_2018
regulation_of_cell_fate_specification_(GO:0042659)	35/150	1.17403e-34	4.19911e-32	-29.9886	2342.93	hh;Ser;Kr;tsh;mid;B-H1;ft;tup;ds;dan;abd-A;oc;cas;EcR;eve;tin;grh;hth;sens;kn;dpp;Ubx;eya;svp;gt;vnd;Egfr;Dr;lbe;danr;pnr;gsb;rho;Doc1;salm	GO_BP_GeneRIF
regulation_of_neuron_differentiation_(GO:0045664)	41/253	1.11337e-33	2.98661e-31	-0.350771	26.6158	hh;NetA;D;Dll;E(spl)mdelta-HLH;mid;B-H1;ft;tup;dan;lov;robo2;abd-A;oc;cas;EcR;eve;ham;Antp;grh;upd1;ptc;Zasp52;erm;comm;sens;kn;dpp;rau;en;eya;svp;pdm2;Egfr;lbe;danr;SoxN;klu;CadN;gsb;rho	GO_BP_GeneRIF
nervous system development (GO:0007399)	40/246	6.34031e-33	1.59617e-30	-1.09332	81.0568	D;mid;B-H1;rib;sca;abd-A;melt;oc;cas;EcR;eve;brk;grh;hth;ptc;mas;htl;HGTX;comm;sens;sna;Ptp52F;Gs2;Blimp-1;pdm2;vvl;vnd;Egfr;Sox102F;Dr;lbe;mirr;elav;SoxN;klu;gsb;rho;dib;Dscam1;phyl	GO_BP_2018
regulation_of_neurogenesis_(GO:0050767)	33/159	6.66062e-31	1.22477e-28	-185.617	12897.4	hh;D;Dll;E(spl)mdelta-HLH;mid;B-H1;ft;tup;lov;robo2;abd-A;oc;cas;ham;so;grh;ptc;comm;sens;dpp;en;eya;svp;pdm2;vnd;Egfr;elav;pnr;klu;gsb;rho;nub;phyl	GO_BP_GeneRIF
wing_disc_development_(GO:0035220)	37/222	6.84865e-31	1.22477e-28	-0.311588	21.6417	hh;NetA;Ser;fj;tsh;mid;toe;ft;tup;ds;ara;EcR;caup;brk;hth;upd1;ptc;fz2;kn;dpp;Tollo;sna;kni;Ubx;Egfr;Dr;lbe;ph-p;mirr;magu;dally;sns;Doc1;Doc2;nub;salm;Doc3	GO_BP_GeneRIF
imaginal_disc_morphogenesis_(GO:0007560)	38/241	8.90254e-31	1.36463e-28	-0.240522	16.6427	hh;fj;Dll;tsh;disco;mid;B-H1;ft;tup;ds;sca;ara;btd;oc;EcR;caup;brk;ptc;ec;fz2;Zasp52;kn;dpp;Ubx;Egfr;Dr;ph-p;mirr;magu;dally;Xrp1;pnr;sns;Doc1;Doc2;nub;salm;Doc3	GO_BP_GeneRIF
regulation_of_morphogenesis_of_an_epithelium_(GO:1905330)	33/169	5.62341e-30	7.5424e-28	-7.63683	514.345	hh;NetA;sdt;Dfd;D;fj;Cad74A;tsh;ft;ds;egr;abd-A;brk;grh;hth;upd1;ptc;fng;dpp;sna;Ubx;eya;vvl;Egfr;mirr;dally;kek1;Tom;SoxN;rho;Abd-B;salm;dib	GO_BP_GeneRIF
ectoderm_development_(GO:0007398)	25/72	7.10296e-30	8.4683e-28	-277.649	18635	hh;sdt;D;mid;tup;abd-A;eve;brk;htl;sens;dpp;C15;sna;en;Ubx;svp;vvl;Egfr;Lac;SoxN;pnr;Doc1;Doc2;Abd-B;Doc3	GO_BP_GeneRIF
peripheral_nervous_system_neuron_development_(GO:0048935)	44/380	1.01448e-29	1.08854e-27	-0.0667728	4.45779	hh;NetA;Ser;sdt;Dfd;D;ktub;Dll;E(spl)mdelta-HLH;mid;B-H1;ems;tutl;sca;ara;oc;EcR;ham;caup;so;hth;upd1;fz2;wgn;gogo;sens;kn;dpp;Tollo;beat-Ia;en;Ubx;eya;svp;vnd;Egfr;Sox102F;mirr;babos;metro;CadN;rho;Dscam1;Vsx1	GO_BP_GeneRIF
negative regulation of transcription from RNA polymerase II promoter (GO:0000122)	34/192	2.34834e-29	4.72956e-27	-1.18239	77.9446	Dfd;D;Kr;sob;E(spl)mdelta-HLH;tsh;mid;B-H1;toe;btd;abd-A;oc;EcR;eve;Antp;brk;HGTX;sens;sna;kni;scrt;Blimp-1;en;Ubx;gt;vnd;odd;lbe;mirr;pnr;klu;E(spl)m7-HLH;Vsx1;E(spl)mbeta-HLH	GO_BP_2018
regulation of transcription, DNA-templated (GO:0006355)	53/623	4.26141e-29	7.15206e-27	-1.03807	67.8124	hh;hng3;mamo;Kr;sob;rib;run;CG9650;dan;ham;tin;HmgZ;C15;en;tey;edl;vnd;Dr;odd;lbe;danr;pnr;D;Dll;tsh;disco;B-H1;Art2;ara;lov;btd;abd-A;cas;EcR;so;dmrt99B;grh;hth;erm;kn;sna;kni;Ubx;pdm2;Sox102F;ph-p;mirr;knrl;Hmx;Sox21a;SoxN;nub;salm	GO_BP_2018
regulation_of_muscle_tissue_development_(GO:1901861)	32/173	2.67269e-28	2.60709e-26	-278.126	17658	rt;Kr;twi;E(spl)mdelta-HLH;tup;ara;robo2;abd-A;caup;tin;comm;kn;dpp;beat-Ia;tey;Ubx;eya;svp;Egfr;lbe;mirr;Notum;pnr;CadN;gsb;sns;Doc1;Doc2;salm;Doc3;Dscam1;ths	GO_BP_GeneRIF
regulation_of_muscle_organ_development_(GO:0048634)	32/176	4.74372e-28	4.24168e-26	-278.126	17498.5	rt;twi;E(spl)mdelta-HLH;ems;tup;ara;pigs;robo2;abd-A;caup;tin;HGTX;comm;kn;dpp;Tollo;beat-Ia;en;Ubx;eya;svp;bves;vnd;Egfr;Dr;lbe;Notum;CadN;sns;salm;Dscam1;ths	GO_BP_GeneRIF
positive regulation of transcription from RNA polymerase II promoter (GO:0045944)	39/305	5.11299e-28	7.3554e-26	-1.07743	67.7062	Tet;Scr;Dfd;D;sob;twi;tsh;disco;mid;run;tup;ara;btd;abd-A;oc;EcR;eve;Antp;caup;tin;so;grh;hth;HGTX;kn;CG12769;sna;en;eya;vvl;vnd;Sox102F;odd;SoxN;pnr;Doc1;Doc2;Abd-B;Doc3	GO_BP_2018
notum_morphogenesis_(GO:0048802)	20/42	1.61721e-27	1.33482e-25	-6.81453	420.382	hh;dpp;toe;Egfr;Dr;odd;lbe;tup;mirr;ds;ara;dally;Notum;pnr;Antp;caup;Doc1;Doc2;Doc3;hth	GO_BP_GeneRIF
positive regulation of transcription, DNA-templated (GO:0045893)	42/379	1.33285e-27	1.67773e-25	-1.00112	61.9519	Tet;Scr;Dfd;D;Dll;sob;twi;tsh;disco;mid;run;tup;ara;btd;abd-A;oc;EcR;eve;Antp;caup;tin;so;grh;hth;HGTX;kn;C15;CG12769;sna;en;eya;vvl;vnd;Sox102F;odd;mirr;SoxN;pnr;Doc1;Doc2;Abd-B;Doc3	GO_BP_2018
morphogenesis_of_an_epithelium_(GO:0002009)	35/237	2.22563e-27	1.70579e-25	-0.189483	11.6285	hh;NetA;sdt;Dfd;D;fj;Cad74A;tsh;ft;ds;egr;abd-A;brk;grh;hth;upd1;ptc;fng;Inx3;dpp;Dad;sna;Ubx;eya;vvl;Egfr;mirr;dally;kek1;Tom;SoxN;rho;Abd-B;salm;dib	GO_BP_GeneRIF
epithelial_cell_morphogenesis_(GO:0003382)	35/238	2.58182e-27	1.84686e-25	-0.204249	12.5044	NetA;sdt;fj;twi;mid;rib;ft;ds;lov;abd-A;oc;Antp;btsz;grh;hth;upd1;Zasp52;htl;sens;Inx3;dpp;Dad;sna;Ubx;vvl;Egfr;mirr;dally;Doc1;Doc2;Abd-B;salm;Doc3;Dscam1;ths	GO_BP_GeneRIF
regulation of gene expression (GO:0010468)	45/458	2.58521e-27	2.89256e-25	-1.00852	61.7414	hng3;Dfd;D;Dll;Kr;sob;twi;disco;mid;rib;ems;CG9650;ft;tup;Art2;dan;abd-A;oc;cas;EcR;ham;brk;HmgZ;erm;HGTX;kn;dpp;sna;kni;en;Ubx;eya;edl;pdm2;gt;vnd;Egfr;Dr;lbe;danr;Sox21a;SoxN;rho;Doc1;salm	GO_BP_2018
axon guidance (GO:0007411)	35/242	4.64206e-27	4.67456e-25	-1.04933	63.6256	NetA;D;Kr;ckn;mid;run;RhoGAP100F;tup;tutl;robo2;eve;ptc;fz2;wgn;gogo;erm;comm;sens;Dad;otk;Ptp52F;beat-Ia;en;eya;vvl;gt;mirr;trn;dally;SoxN;unc-5;CadN;jbug;Dscam1;Unc-115a	GO_BP_2018
negative regulation of gene expression (GO:0010629)	35/245	7.1551e-27	6.55017e-25	-1.04052	62.6413	Dll;Kr;sob;twi;tsh;mid;B-H1;run;ft;oc;cas;EcR;tin;brk;so;erm;HGTX;dpp;C15;sna;kni;en;tey;edl;vnd;Egfr;Sox102F;Dr;odd;ph-p;knrl;Hmx;pnr;rho;salm	GO_BP_2018
regulation_of_nervous_system_development_(GO:0051960)	35/248	1.09615e-26	7.35109e-25	-1.24554	74.4526	Dfd;D;Dll;Kr;E(spl)mdelta-HLH;mid;ds;egr;lov;robo2;btd;abd-A;oc;EcR;so;grh;upd1;fz2;comm;sens;kn;dpp;Tollo;beat-Ia;Ubx;eya;svp;Egfr;lbe;elav;Notum;SoxN;rho;salm;Dscam1	GO_BP_GeneRIF
regulation_of_developmental_growth_(GO:0048638)	40/367	5.03762e-26	3.17962e-24	4.47691	-260.781	hh;Ser;Scr;Dll;Kr;tsh;rib;Mdr49;ds;lov;abd-A;oc;EcR;brk;so;grh;hth;upd1;ptc;fz2;erm;comm;kn;dpp;Dad;sna;kni;Blimp-1;beat-Ia;en;eya;svp;Egfr;lbe;mirr;magu;dally;rho;salm;Dscam1	GO_BP_GeneRIF
wing_disc_morphogenesis_(GO:0007472)	27/126	7.82799e-26	4.66635e-24	-152.152	8795.81	hh;fj;tsh;mid;toe;ft;tup;ds;ara;EcR;caup;brk;ptc;kn;dpp;kni;Egfr;Dr;lbe;mirr;magu;dally;Doc1;Doc2;nub;salm;Doc3	GO_BP_GeneRIF
regulation_of_embryonic_development_(GO:0045995)	34/244	9.37024e-26	5.29172e-24	-0.839826	48.3989	hh;Scr;Dfd;Dll;Kr;tsh;mid;rib;Mdr49;tup;Ptr;lov;robo2;abd-A;eve;Antp;brk;so;mthl5;grh;hth;ptc;dpp;Dad;sna;en;Ubx;eya;svp;vvl;Egfr;magu;SoxN;rho	GO_BP_GeneRIF
neuroblast_development_(GO:0014019)	27/133	3.70326e-25	1.9868e-23	-273.986	15413.2	hh;Dfd;D;Kr;mid;ems;ft;dan;btd;abd-A;oc;cas;Antp;grh;hth;dpp;sna;en;Ubx;svp;pdm2;Egfr;danr;SoxN;klu;nub;Abd-B	GO_BP_GeneRIF
instar_larval_or_pupal_morphogenesis_(GO:0048707)	39/364	4.17518e-25	2.13332e-23	-0.0586905	3.29462	hh;sdt;Kr;tsh;mid;B-H1;ems;Mdr49;dan;abd-A;oc;EcR;so;hth;ec;htl;sens;dpp;Ptp52F;kni;en;Ubx;eya;Egfr;lbe;mirr;danr;klu;CadN;rho;Doc1;Doc2;Abd-B;salm;Doc3;dib;Dscam1;ths;5-HT2A	GO_BP_GeneRIF
regulation_of_imaginal_disc_growth_(GO:0045570)	34/260	7.99925e-25	3.90145e-23	-0.239209	13.2726	hh;NetA;Ser;fj;Dll;tsh;mid;B-H1;ft;ds;dan;egr;ara;btd;oc;EcR;Antp;brk;hth;upd1;ptc;dpp;Ubx;Egfr;Dr;ph-p;mirr;danr;dally;Xrp1;Notum;sns;nub;salm	GO_BP_GeneRIF
axon_development_(GO:0061564)	36/305	1.12416e-24	5.24443e-23	-0.144654	7.97694	hh;NetA;D;E(spl)mdelta-HLH;tsh;mid;RhoGAP100F;tup;tutl;robo2;oc;EcR;eve;ham;Antp;hth;fz2;wgn;gogo;Toll-6;comm;Ptp52F;beat-Ia;en;eya;svp;gt;Egfr;odd;mirr;metro;unc-5;CadN;gsb;Dscam1;Unc-115a	GO_BP_GeneRIF
regulation_of_anatomical_structure_morphogenesis_(GO:0022603)	35/303	1.09015e-23	4.87389e-22	2.43722	-128.863	hh;sdt;Scr;Dfd;Dll;mid;lov;abd-A;oc;EcR;eve;brk;so;mthl5;grh;upd1;ptc;comm;kn;dpp;C15;Dad;Blimp-1;en;Ubx;eya;svp;vvl;Egfr;lbe;mirr;SoxN;nub;salm;Dscam1	GO_BP_GeneRIF
eye_photoreceptor_cell_development_(GO:0042462)	34/285	1.70816e-23	7.33143e-22	-0.0916708	4.80575	hh;sdt;ktub;tsh;mid;B-H1;ft;tutl;ds;sca;dan;egr;robo2;oc;EcR;so;hth;upd1;wgn;gogo;sens;dpp;otk;eya;svp;vnd;Egfr;danr;babos;CadN;rho;salm;Vsx1;ogre	GO_BP_GeneRIF
peripheral_nervous_system_neuron_differentiation_(GO:0048934)	31/225	2.1372e-23	8.82008e-22	0.585709	-30.574	hh;Dfd;D;Dll;E(spl)mdelta-HLH;B-H1;ems;ft;tup;sca;robo2;melt;oc;EcR;ham;so;upd1;sens;kn;dpp;en;eya;vvl;vnd;Egfr;mirr;kek1;rho;salm;Dscam1;Vsx1	GO_BP_GeneRIF
photoreceptor_cell_development_(GO:0042461)	34/291	3.40003e-23	1.3512e-21	0.25214	-13.0446	hh;sdt;ktub;tsh;mid;B-H1;ft;tutl;ds;sca;dan;egr;robo2;oc;EcR;so;hth;upd1;wgn;gogo;sens;dpp;otk;eya;svp;vnd;Egfr;danr;babos;CadN;rho;salm;Vsx1;ogre	GO_BP_GeneRIF
embryonic_organ_development_(GO:0048568)	24/115	8.84888e-23	3.39102e-21	-252.14	12803.4	hh;sdt;sens;Scr;D;Dll;tsh;mid;en;Ubx;ems;svp;vvl;Egfr;tup;Lac;lov;abd-A;SoxN;rho;E(spl)m7-HLH;Abd-B;grh;ogre	GO_BP_GeneRIF
mesoderm_morphogenesis_(GO:0048332)	24/116	1.10358e-22	3.94713e-21	-502.026	25381.6	hh;htl;dpp;sna;twi;mid;Ubx;eya;lbe;tup;Lac;robo2;Tom;eve;pnr;rho;tin;Doc1;Doc2;Doc3;so;hth;ths;fz2	GO_BP_GeneRIF
epidermis_development_(GO:0008544)	24/116	1.10358e-22	3.94713e-21	-75.5759	3820.99	hh;D;dpp;Kr;mid;Ubx;Mdr49;eya;Egfr;ft;tup;ds;egr;dally;kek1;abd-A;EcR;SoxN;gsb;Abd-B;dib;grh;fng;fz2	GO_BP_GeneRIF
morphogenesis_of_embryonic_epithelium_(GO:0016331)	25/132	1.42076e-22	4.61963e-21	-364.782	18350.6	hh;sdt;D;Cad74A;tsh;ft;ds;egr;abd-A;brk;grh;upd1;fng;dpp;Dad;sna;vvl;Egfr;mirr;dally;Tom;SoxN;rho;Abd-B;dib	GO_BP_GeneRIF
regulation_of_epidermal_growth_factor_receptor_signaling_pathway_(GO:0042058)	27/164	1.33626e-22	4.61963e-21	-261.74	13183	hh;D;Dll;Cad74A;B-H1;ft;egr;uif;caup;brk;grh;hth;sens;dpp;C15;rau;Ubx;eya;edl;bves;Egfr;mirr;kek1;SoxN;klu;rho;phyl	GO_BP_GeneRIF
decapentaplegic_signaling_pathway_(GO:0008101)	25/132	1.42076e-22	4.61963e-21	-52.3714	2634.58	hh;D;tsh;mid;ft;btd;caup;tin;brk;pxb;so;hth;upd1;kn;dpp;Dad;Tollo;Ubx;eya;Egfr;odd;ph-p;magu;dally;salm	GO_BP_GeneRIF
heart development (GO:0007507)	22/87	5.89291e-23	4.94513e-21	-1.27739	65.384	hh;htl;dpp;twi;mid;stumps;Ubx;svp;lbe;tup;robo2;abd-A;EcR;eve;pnr;Antp;tin;Doc1;Doc2;Abd-B;Doc3;mthl5	GO_BP_2018
ventral_cord_development_(GO:0007419)	22/93	2.9361e-22	9.26598e-21	-149.777	7425.92	NetA;HGTX;Dll;mid;en;B-H1;Ubx;ems;svp;vvl;vnd;Dr;lbe;tup;abd-A;oc;cas;SoxN;Antp;Abd-B;salm;fng	GO_BP_GeneRIF
imaginal_disc_development_(GO:0007444)	24/122	3.96829e-22	1.21657e-20	-453.926	22368.8	hh;Ser;dpp;Dll;tsh;mid;en;B-H1;Ubx;Egfr;ft;tup;ph-p;mirr;ds;ara;dally;EcR;caup;brk;salm;hth;upd1;ptc	GO_BP_GeneRIF
cell_part_morphogenesis_(GO:0032990)	28/194	8.79841e-22	2.62242e-20	-379.554	18401.6	hh;twi;Cad74A;tsh;mid;pigs;robo2;uif;btd;abd-A;eve;so;gogo;kn;dpp;Dad;svp;vnd;Egfr;Dr;odd;lbe;gsb;GstS1;rho;sns;Abd-B;salm	GO_BP_GeneRIF
imaginal disc-derived appendage morphogenesis (GO:0035114)	27/170	3.5945e-22	2.78436e-20	-0.896688	44.2762	Ser;Dll;tsh;disco;ft;ds;dan;ara;btd;EcR;brk;hth;ptc;fng;kn;dpp;C15;Dad;Ubx;Egfr;Dr;lbe;mirr;danr;dally;cv-2;rho	GO_BP_2018
negative_regulation_of_DNA_metabolic_process_(GO:0051053)	26/159	1.01087e-21	2.93151e-20	-436.291	21091.8	hh;Scr;D;mid;B-H1;tup;dan;lov;abd-A;EcR;eve;Antp;dpp;Dad;kni;rau;en;Ubx;eya;svp;edl;Egfr;odd;danr;dally;klu	GO_BP_GeneRIF
epidermis_morphogenesis_(GO:0048730)	23/113	1.30828e-21	3.69416e-20	-74.7743	3595.57	hh;Zasp52;D;dpp;Kr;tsh;mid;eya;gt;Egfr;ft;tup;ds;egr;kek1;abd-A;EcR;SoxN;gsb;Abd-B;dib;grh;fng	GO_BP_GeneRIF
ventral cord development (GO:0007419)	21/83	5.72639e-22	4.11891e-20	-1.31371	64.2558	htl;kn;Kr;run;ems;eya;svp;vnd;Dr;lbe;robo2;oc;cas;Notum;Antp;moody;gsb;tin;nub;grh;Dscam1	GO_BP_2018
peripheral_nervous_system_development_(GO:0007422)	31/267	3.90665e-21	1.07483e-19	-0.000955856	0.0449172	hh;Ser;Dfd;D;ktub;Dll;E(spl)mdelta-HLH;mid;B-H1;sca;oc;EcR;so;hth;upd1;fz2;wgn;gogo;Inx3;kn;dpp;Tollo;beat-Ia;Ubx;eya;Egfr;Sox102F;Notum;CadN;rho;Dscam1	GO_BP_GeneRIF
imaginal disc-derived wing morphogenesis (GO:0007476)	30/240	2.03832e-21	1.36839e-19	-1.12483	53.5892	hh;disco-r;Ser;fj;Dll;tsh;ft;ds;sca;ara;EcR;caup;brk;hth;upd1;ptc;fng;kn;dpp;Dad;en;Egfr;Dr;mirr;inv;magu;dally;cv-2;rho;salm	GO_BP_2018
anterior/posterior pattern specification (GO:0009952)	17/46	3.25288e-21	2.04728e-19	-1.3533	63.8415	hh;Scr;Dfd;dpp;Dad;sob;en;run;Ubx;Egfr;odd;inv;abd-A;oc;eve;Antp;ptc	GO_BP_2018
regulation_of_Notch_signaling_pathway_(GO:0008593)	29/233	1.11246e-20	2.98418e-19	0.575029	-26.4198	hh;Ser;Dll;twi;E(spl)mdelta-HLH;mid;pigs;uif;cas;EcR;eve;ham;upd1;fng;erm;kn;dpp;C15;sna;en;eya;Egfr;inv;Tom;klu;gsb;rho;E(spl)mbeta-HLH;phyl	GO_BP_GeneRIF
mesenchyme_development_(GO:0060485)	23/124	1.23365e-20	3.22855e-19	-354.806	16264.9	hh;NetA;htl;dpp;sna;twi;Ubx;Mdr49;eya;svp;tup;Lac;mirr;robo2;eve;pnr;tin;Doc1;Doc2;Doc3;so;ths;fz2	GO_BP_GeneRIF
sensory_organ_development_(GO:0007423)	21/96	1.58204e-20	4.04173e-19	-91.6274	4177.57	hh;NetA;sens;Scr;Dll;mid;en;Ubx;ems;vvl;Egfr;tup;lov;uif;abd-A;rho;sns;E(spl)m7-HLH;brk;so;phyl	GO_BP_GeneRIF
regulation_of_organ_growth_(GO:0046620)	28/216	1.74471e-20	4.35366e-19	0.108372	-4.9304	hh;Scr;Dll;tsh;mid;rib;ems;ft;ds;lov;uif;abd-A;EcR;brk;hth;upd1;sens;kn;dpp;C15;Blimp-1;en;Ubx;eya;Egfr;dally;rho;ths	GO_BP_GeneRIF
compound_eye_development_(GO:0048749)	21/97	1.99705e-20	4.76185e-19	-134.138	6084.52	hh;sens;Inx3;dpp;tsh;mid;B-H1;eya;Egfr;ft;ds;sca;Xrp1;oc;Antp;CadN;caup;salm;so;hth;ec	GO_BP_GeneRIF
regulation_of_decapentaplegic_signaling_pathway_(GO:0090097)	21/97	1.99705e-20	4.76185e-19	-66.9	3034.59	hh;kn;dpp;Dad;Tollo;tsh;mid;Ubx;Egfr;odd;ph-p;magu;dally;btd;tin;brk;salm;pxb;so;hth;upd1	GO_BP_GeneRIF
mesoderm_development_(GO:0007498)	23/127	2.18524e-20	5.0973e-19	-560.186	25359.6	hh;NetA;htl;dpp;sna;twi;Ubx;Mdr49;eya;svp;tup;Lac;mirr;robo2;eve;pnr;tin;Doc1;Doc2;Doc3;so;ths;fz2	GO_BP_GeneRIF
axonogenesis (GO:0007409)	28/212	1.04133e-20	6.16833e-19	-1.0638	48.9468	NetA;D;Kr;ckn;mid;run;ems;tup;tutl;robo2;ptc;fz2;gogo;comm;sens;otk;Ptp52F;beat-Ia;en;eya;gt;dally;SoxN;unc-5;CadN;rho;Dscam1;Unc-115a	GO_BP_2018
post-embryonic appendage morphogenesis (GO:0035120)	25/161	2.3545e-20	1.31721e-18	-1.01128	45.7051	Ser;D;Dll;tsh;ft;ds;ara;btd;EcR;brk;hth;ptc;fng;kn;dpp;C15;Dad;Ubx;Egfr;Dr;lbe;mirr;dally;cv-2;rho	GO_BP_2018
negative_regulation_of_cell_development_(GO:0010721)	28/231	1.09952e-19	2.51018e-18	2.29722	-100.283	hh;tsh;mid;B-H1;ft;tup;ds;dan;pigs;lov;EcR;eve;tin;brk;dpp;C15;Dad;rau;tey;Ubx;eya;svp;edl;Egfr;mirr;danr;Notum;phyl	GO_BP_GeneRIF
heart_morphogenesis_(GO:0003007)	20/91	1.19767e-19	2.67729e-18	-6.7786	295.335	hh;dpp;twi;mid;Ubx;eya;svp;lbe;tup;robo2;abd-A;eve;pnr;rho;tin;Doc1;Abd-B;mthl5;Dscam1;5-HT2A	GO_BP_GeneRIF
negative regulation of nucleic acid-templated transcription (GO:1903507)	23/132	5.47659e-20	2.90259e-18	-1.39173	61.725	erm;C15;Kr;sna;sob;kni;tsh;en;tey;B-H1;run;edl;Sox102F;odd;ph-p;knrl;Hmx;cas;EcR;pnr;tin;salm;so	GO_BP_2018
pupal_development_(GO:0035209)	30/282	2.18882e-19	4.79308e-18	1.65821	-71.2462	hh;sdt;Kr;mid;B-H1;dan;abd-A;oc;EcR;so;ec;Zasp52;htl;sens;dpp;Ptp52F;Ubx;eya;Egfr;lbe;danr;CadN;rho;Doc1;Doc2;Abd-B;salm;Doc3;Dscam1;ths	GO_BP_GeneRIF
circulatory system development (GO:0072359)	17/55	1.14841e-19	5.78226e-18	-1.69181	73.781	hh;htl;dpp;twi;mid;stumps;Ubx;svp;lbe;tup;abd-A;eve;pnr;Antp;tin;Doc1;Abd-B	GO_BP_2018
segmentation (GO:0035282)	16/47	2.33384e-19	1.11913e-17	-1.58155	67.851	hh;kn;D;Kr;sob;kni;en;ems;vvl;Egfr;odd;oc;eve;pnr;hth;upd1	GO_BP_2018
compound eye development (GO:0048749)	26/198	3.09478e-19	1.41656e-17	-1.11791	47.6445	hh;NetA;Ser;Kr;E(spl)mdelta-HLH;tsh;toe;sca;dan;ara;oc;caup;so;hth;upd1;fng;dpp;sna;eya;Egfr;mirr;danr;dally;sns;E(spl)m7-HLH;E(spl)mbeta-HLH	GO_BP_2018
regulation_of_ERBB_signaling_pathway_(GO:1901184)	23/147	6.87741e-19	1.47589e-17	-26.8343	1122.23	hh;sens;dpp;Dll;C15;Cad74A;B-H1;Ubx;eya;edl;bves;Egfr;ft;mirr;egr;kek1;klu;caup;rho;brk;grh;hth;phyl	GO_BP_GeneRIF
formation_of_animal_organ_boundary_(GO:0010160)	19/89	1.81373e-18	3.7733e-17	-38.3171	1565.3	hh;HGTX;kn;dpp;Dll;Kr;Tollo;ems;Egfr;ft;Dr;mirr;ds;ara;trn;robo2;ptc;fng;ogre	GO_BP_GeneRIF
regulation_of_eye_photoreceptor_cell_development_(GO:0042478)	24/172	1.82863e-18	3.7733e-17	-6.7521	275.776	hh;gogo;sdt;sens;ktub;dpp;mid;B-H1;eya;Egfr;ft;danr;ds;sca;dan;egr;oc;EcR;CadN;rho;salm;so;hth;upd1	GO_BP_GeneRIF
sensory_organ_morphogenesis_(GO:0090596)	18/76	1.97094e-18	3.99022e-17	-88.626	3613.11	hh;NetA;sens;Scr;Dll;mid;en;Ubx;ems;vvl;tup;lov;uif;abd-A;klu;rho;E(spl)m7-HLH;brk	GO_BP_GeneRIF
antennal_development_(GO:0007469)	19/91	2.84224e-18	5.64763e-17	-6.71186	271.172	hh;Ser;D;dpp;Dll;C15;mid;ems;eya;danr;dan;oc;EcR;Antp;CadN;salm;Dscam1;hth;ptc	GO_BP_GeneRIF
R8_cell_development_(GO:0045463)	16/54	3.03058e-18	5.91238e-17	-582.831	23510.1	gogo;sens;dpp;otk;B-H1;svp;Egfr;danr;sca;dan;oc;CadN;rho;salm;hth;wgn	GO_BP_GeneRIF
photoreceptor_cell_morphogenesis_(GO:0008594)	24/176	3.16314e-18	6.0608e-17	-7.40365	298.33	hh;sdt;sens;dpp;otk;B-H1;eya;svp;vnd;Egfr;tutl;sca;robo2;oc;EcR;babos;CadN;rho;salm;so;hth;upd1;Vsx1;wgn	GO_BP_GeneRIF
mesodermal_cell_differentiation_(GO:0048333)	13/28	4.21646e-18	7.9373e-17	-620.656	24830.9	htl;dpp;twi;mid;tup;mirr;pnr;tin;Doc1;Doc2;Doc3;Dscam1;ths	GO_BP_GeneRIF
negative_regulation_of_cell_differentiation_(GO:0045596)	20/108	4.45954e-18	8.11031e-17	-461.355	18431.8	hh;comm;dpp;Dad;rau;tsh;B-H1;Ubx;eya;svp;edl;Egfr;danr;dan;pigs;lov;Notum;EcR;klu;tin	GO_BP_GeneRIF
eye_morphogenesis_(GO:0048592)	20/108	4.45954e-18	8.11031e-17	-219.484	8768.73	hh;sdt;sens;fj;dpp;tsh;B-H1;eya;svp;Egfr;mirr;sca;oc;Antp;rho;salm;so;hth;ptc;ec	GO_BP_GeneRIF
salivary gland development (GO:0007431)	18/82	8.61354e-18	3.77123e-16	-1.25334	49.2476	Ser;htl;Scr;twi;tsh;rib;eya;gt;Egfr;robo2;unc-5;gsb;rho;tin;brk;Abd-B;hth;fz2	GO_BP_2018
positive_regulation_of_DNA_metabolic_process_(GO:0051054)	20/120	3.92029e-17	7.01079e-16	-24.7852	936.329	hh;Scr;dpp;kni;rau;en;B-H1;Ubx;svp;edl;slp2;tup;mirr;abd-A;EcR;eve;pnr;tin;Doc1;ptc	GO_BP_GeneRIF
neuroblast_differentiation_(GO:0014016)	18/90	5.10557e-17	8.98078e-16	-550.681	20658	erm;D;mid;en;ems;svp;pdm2;Egfr;ft;danr;dan;elav;btd;oc;SoxN;klu;Abd-B;grh	GO_BP_GeneRIF
Malpighian tubule development (GO:0072002)	16/61	2.696e-17	1.1312e-15	-1.08219	41.2878	dpp;Dad;Kr;sna;twi;tsh;rib;Ubx;Egfr;odd;EcR;Doc1;Doc2;brk;Doc3;hth	GO_BP_2018
cell_morphogenesis_involved_in_differentiation_(GO:0000904)	22/160	7.03752e-17	1.21795e-15	-371.03	13799.6	hh;Scr;Dfd;D;dpp;E(spl)mdelta-HLH;mid;ems;vvl;Egfr;ft;sca;egr;kek1;oc;EcR;SoxN;klu;sns;grh;Dscam1;fng	GO_BP_GeneRIF
imaginal_disc_pattern_formation_(GO:0007447)	17/80	1.29459e-16	2.20491e-15	-6.71534	245.668	hh;Zasp52;kn;dpp;mid;B-H1;Ubx;mirr;ds;ara;dally;btd;Notum;caup;brk;salm;ptc	GO_BP_GeneRIF
eye development (GO:0001654)	21/140	5.88363e-17	2.36993e-15	-0.927791	34.6732	hh;NetA;Ser;Kr;sna;E(spl)mdelta-HLH;tsh;run;toe;eya;Egfr;danr;ds;sca;dan;dally;E(spl)m7-HLH;so;hth;fng;E(spl)mbeta-HLH	GO_BP_2018
negative regulation of cellular macromolecule biosynthetic process (GO:2000113)	23/179	6.30224e-17	2.44091e-15	-1.37215	51.1854	erm;C15;Kr;sna;sob;kni;tsh;en;tey;B-H1;run;edl;Sox102F;odd;ph-p;knrl;Hmx;cas;EcR;pnr;tin;salm;so	GO_BP_2018
neuron_fate_specification_(GO:0048665)	17/82	2.02167e-16	3.38946e-15	-4.14625	149.835	hh;dpp;mid;B-H1;eya;svp;gt;Egfr;lbe;tup;abd-A;oc;EcR;eve;klu;gsb;rho	GO_BP_GeneRIF
eye-antennal disc development (GO:0035214)	15/54	1.0456e-16	3.89969e-15	-1.79132	65.9147	Ser;dpp;Dll;Dad;tsh;disco;B-H1;eya;Egfr;danr;dan;oc;so;upd1;ptc	GO_BP_2018
epithelium_development_(GO:0060429)	19/117	4.06627e-16	6.71248e-15	-6.6347	235.125	hh;Inx3;dpp;Mdr49;eya;vvl;Egfr;ft;ds;egr;robo2;abd-A;SoxN;rho;Abd-B;salm;grh;upd1;ptc	GO_BP_GeneRIF
regulation_of_cell_morphogenesis_involved_in_differentiation_(GO:0010769)	19/118	4.79334e-16	7.79281e-15	-1.27474	44.9654	hh;Scr;Dfd;D;dpp;E(spl)mdelta-HLH;mid;vvl;Egfr;ft;egr;kek1;oc;EcR;SoxN;klu;sns;grh;Dscam1	GO_BP_GeneRIF
gland development (GO:0048732)	14/47	3.73649e-16	1.29746e-14	-1.76538	62.7119	Ser;htl;dpp;tsh;rib;gt;Egfr;tup;pnr;Antp;rho;tin;Abd-B;so	GO_BP_2018
wing disc morphogenesis (GO:0007472)	20/134	3.67116e-16	1.29746e-14	-0.890318	31.6427	disco-r;Ser;kn;dpp;Dad;tsh;Egfr;ft;Dr;mirr;ds;ara;dally;EcR;cv-2;rho;brk;hth;ptc;fng	GO_BP_2018
leg_disc_development_(GO:0035218)	13/40	1.18654e-15	1.90023e-14	-129.73	4458.52	Ser;dpp;Dll;Ubx;lbe;danr;dan;abd-A;Antp;sns;brk;Abd-B;salm	GO_BP_GeneRIF
gonad development (GO:0008406)	14/50	9.92168e-16	3.33038e-14	-1.42375	49.1859	hh;htl;mid;en;rib;eya;Egfr;robo2;abd-A;tin;Abd-B;salm;ptc;fz2	GO_BP_2018
epidermal_cell_differentiation_(GO:0009913)	17/94	2.29996e-15	3.6292e-14	-56.1716	1893.31	hh;sens;D;dpp;rau;en;B-H1;Egfr;ft;egr;kek1;abd-A;EcR;SoxN;rho;brk;grh	GO_BP_GeneRIF
positive_regulation_of_developmental_growth_(GO:0048639)	18/113	3.52309e-15	5.47866e-14	-6.66327	221.75	hh;HGTX;Scr;kn;dpp;B-H1;Ubx;svp;Egfr;mirr;oc;EcR;pnr;tin;Doc1;brk;salm;pxb	GO_BP_GeneRIF
neuroblast differentiation (GO:0014016)	11/25	3.56765e-15	1.15891e-13	-2.76753	92.0671	abd-A;D;cas;klu;ham;Antp;mid;ems;svp;pdm2;vnd	GO_BP_2018
cardiocyte differentiation (GO:0035051)	9/13	4.41641e-15	1.38979e-13	-2.29662	75.9111	htl;abd-A;EcR;dpp;pnr;tin;Doc1;Doc2;Doc3	GO_BP_2018
anterior head segmentation (GO:0035288)	8/9	4.74567e-15	1.42213e-13	-2.97791	98.2162	hh;kn;btd;oc;Antp;en;ems;hth	GO_BP_2018
blastoderm segmentation (GO:0007350)	12/34	4.80162e-15	1.42213e-13	-1.72278	56.7996	hh;kn;D;eve;pnr;Kr;sob;kni;en;Egfr;upd1;odd	GO_BP_2018
axon_guidance_(GO:0007411)	20/161	1.39025e-14	2.13106e-13	-429.819	13714.1	hh;gogo;NetA;comm;dpp;Ptp52F;beat-Ia;mid;en;B-H1;eya;tutl;trn;robo2;eve;unc-5;CadN;Dscam1;Unc-115a;ptc	GO_BP_GeneRIF
negative_regulation_of_nervous_system_development_(GO:0051961)	15/74	1.76549e-14	2.66813e-13	-451.649	14302.7	D;dpp;rau;tey;B-H1;eya;svp;Egfr;danr;dan;lov;Notum;EcR;eve;phyl	GO_BP_GeneRIF
positive_regulation_of_nervous_system_development_(GO:0051962)	14/61	2.10838e-14	3.14208e-13	-24.7799	780.326	hh;gogo;HGTX;sens;dpp;rau;mid;B-H1;svp;Egfr;oc;EcR;eve;salm	GO_BP_GeneRIF
proximal/distal pattern formation, imaginal disc (GO:0007449)	10/20	1.28778e-14	3.70513e-13	-2.23791	71.5756	hh;dpp;Dll;rho;tsh;disco;B-H1;hth;Egfr;Fbxl7	GO_BP_2018
negative regulation of macromolecule metabolic process (GO:0010605)	15/73	1.42331e-14	3.98133e-13	-1.63147	52.0163	erm;HGTX;dpp;Dll;Kr;sna;twi;mid;en;vnd;Egfr;ft;Dr;rho;brk	GO_BP_2018
eye_development_(GO:0001654)	18/129	3.85499e-14	5.66631e-13	-233.796	7221.22	Inx3;dpp;Dll;tsh;eya;Egfr;ft;mirr;ds;sca;oc;rho;brk;salm;so;Unc-115a;hth;upd1	GO_BP_GeneRIF
neuroblast development (GO:0014019)	10/21	2.43167e-14	6.61808e-13	-2.36187	74.0391	abd-A;D;cas;klu;Antp;mid;ems;svp;pdm2;vnd	GO_BP_2018
Ras_protein_signal_transduction_(GO:0007265)	19/151	5.11333e-14	7.41433e-13	-561.784	17193	hh;Ser;htl;dpp;rau;stumps;Ubx;edl;Egfr;ft;lbe;egr;ara;EcR;eve;klu;caup;rho;hth	GO_BP_GeneRIF
eye_photoreceptor_cell_differentiation_(GO:0001754)	19/152	5.77948e-14	8.2685e-13	-6.62242	201.864	hh;sens;dpp;otk;B-H1;eya;vnd;Egfr;ft;danr;sca;dan;melt;oc;rho;salm;so;upd1;Vsx1	GO_BP_GeneRIF
regulation_of_compound_eye_photoreceptor_development_(GO:0045314)	11/31	6.34366e-14	8.95624e-13	-259.175	7875.99	hh;sca;sens;dpp;CadN;mid;B-H1;eya;Egfr;ft;ds	GO_BP_GeneRIF
Notch_signaling_pathway_(GO:0007219)	17/114	6.50558e-14	9.06557e-13	-199.527	6058.34	hh;Ser;erm;dpp;Dll;sna;twi;mid;en;eya;Egfr;sca;uif;EcR;klu;rho;fng	GO_BP_GeneRIF
stem cell development (GO:0048864)	10/22	4.40943e-14	1.1685e-12	-1.21928	37.4959	abd-A;D;cas;klu;Antp;mid;ems;svp;pdm2;vnd	GO_BP_2018
eye morphogenesis (GO:0048592)	17/114	6.50558e-14	1.67977e-12	-2.03538	61.8014	hh;dpp;beat-Ia;run;eya;Egfr;mirr;ds;ara;oc;caup;sns;so;upd1;ptc;ec;fng	GO_BP_2018
regulation of nucleic acid-templated transcription (GO:1903506)	23/246	6.84717e-14	1.72377e-12	-1.30334	39.5074	hng3;kn;D;sna;sob;kni;rib;Ubx;CG9650;edl;pdm2;Dr;lbe;danr;Art2;dan;Sox21a;abd-A;cas;SoxN;ham;HmgZ;salm	GO_BP_2018
ERBB_signaling_pathway_(GO:0038127)	19/160	1.49015e-13	2.02396e-12	-648.378	19149.7	hh;dpp;Dll;C15;Cad74A;Ubx;eya;bves;Egfr;mirr;egr;EcR;caup;rho;brk;grh;hth;ec;phyl	GO_BP_GeneRIF
photoreceptor_cell_differentiation_(GO:0046530)	19/160	1.49015e-13	2.02396e-12	-5.23495	154.613	hh;sens;dpp;otk;B-H1;eya;vnd;Egfr;ft;danr;sca;dan;melt;oc;rho;salm;so;upd1;Vsx1	GO_BP_GeneRIF
stem cell fate determination (GO:0048867)	11/32	9.56065e-14	2.34819e-12	-1.47178	44.1217	inv;abd-A;cas;Kr;mid;en;nub;run;grh;vnd;Dr	GO_BP_2018
regulation_of_axon_guidance_(GO:1902667)	16/103	1.87389e-13	2.51335e-12	-9.40278	275.554	hh;gogo;NetA;comm;dpp;Ptp52F;beat-Ia;mid;en;eya;tutl;robo2;eve;CadN;Dscam1;ptc	GO_BP_GeneRIF
positive regulation of gene expression (GO:0010628)	21/204	1.31609e-13	3.15549e-12	-1.15092	34.1351	erm;sens;D;dpp;Dll;C15;sna;sob;disco;run;Ubx;eya;Egfr;odd;mirr;ara;oc;EcR;pnr;rho;tin	GO_BP_2018
anterior_head_development_(GO:0097065)	12/46	2.98421e-13	3.95316e-12	-477.472	13770.4	hh;Dfd;oc;dpp;rho;tsh;en;salm;eya;so;edl;hth	GO_BP_GeneRIF
instar_larval_development_(GO:0002168)	17/126	3.53864e-13	4.63043e-12	-6.62846	190.037	hh;dpp;kni;tsh;mid;ems;Egfr;mirr;oc;EcR;Doc1;Doc2;salm;Doc3;so;dib;hth	GO_BP_GeneRIF
epidermal_growth_factor_receptor_signaling_pathway_(GO:0007173)	18/147	3.88604e-13	5.02376e-12	-71.5821	2045.54	hh;Ser;dpp;Dll;C15;rau;eya;Egfr;ft;mirr;egr;uif;EcR;rho;brk;grh;hth;phyl	GO_BP_GeneRIF
genital disc development (GO:0035215)	10/25	2.1568e-13	5.05091e-12	-1.93078	56.3112	hh;abd-A;dpp;Dll;rho;en;Abd-B;Egfr;ptc;lbe	GO_BP_2018
regulation of cellular macromolecule biosynthetic process (GO:2000112)	23/266	3.59978e-13	8.23858e-12	-1.29481	37.0997	hng3;kn;D;sna;sob;kni;rib;Ubx;CG9650;edl;pdm2;Dr;lbe;danr;Art2;dan;Sox21a;abd-A;cas;SoxN;ham;HmgZ;salm	GO_BP_2018
glial_cell_development_(GO:0021782)	16/112	7.18704e-13	9.07258e-12	-244.819	6845.46	NetA;Ser;htl;rau;Egfr;ft;tutl;egr;elav;abd-A;Notum;CadN;ths;fng;ogre;wgn	GO_BP_GeneRIF
regulation_of_Ras_protein_signal_transduction_(GO:0046578)	16/112	7.18704e-13	9.07258e-12	-14.4836	404.98	hh;rau;Ubx;eya;edl;Egfr;ft;lbe;egr;ara;EcR;eve;klu;caup;rho;hth	GO_BP_GeneRIF
imaginal disc pattern formation (GO:0007447)	11/36	4.26008e-13	9.32588e-12	-1.79252	51.0588	dpp;Dll;Dad;tsh;mid;Egfr;ft;Dr;fng;Fbxl7;ds	GO_BP_2018
glial cell development (GO:0021782)	11/36	4.26008e-13	9.32588e-12	-1.6265	46.3297	htl;nrv2;cas;moody;rau;stumps;salm;svp;vnd;Dr;ths	GO_BP_2018
negative_regulation_of_stem_cell_differentiation_(GO:2000737)	11/38	8.34645e-13	1.04137e-11	-480.073	13351.7	hh;dan;EcR;dpp;klu;Dad;tin;Ubx;eya;svp;danr	GO_BP_GeneRIF
periodic partitioning (GO:0007365)	12/48	5.22644e-13	1.11979e-11	-2.09103	59.1342	hh;dally;kn;eve;SoxN;sob;gsb;en;run;Egfr;odd;fz2	GO_BP_2018
compound_eye_morphogenesis_(GO:0001745)	13/64	9.93215e-13	1.21104e-11	-148.108	4093.39	hh;sens;Inx3;dpp;B-H1;eya;Egfr;sca;Xrp1;oc;Antp;salm;ec	GO_BP_GeneRIF
digestive_tract_morphogenesis_(GO:0048546)	17/134	9.89482e-13	1.21104e-11	-6.50238	179.736	hh;htl;sens;dpp;Dad;Ptp52F;en;rib;Ubx;Egfr;inv;EcR;tin;nub;hth;upd1;ptc	GO_BP_GeneRIF
proteoglycan_biosynthetic_process_(GO:0030166)	11/39	1.14981e-12	1.37083e-11	-4.17473	114.769	hh;htl;magu;dally;kn;Notum;dpp;tsh;hth;Egfr;upd1	GO_BP_GeneRIF
proteoglycan_metabolic_process_(GO:0006029)	11/39	1.14981e-12	1.37083e-11	-1.25336	34.4565	hh;htl;magu;dally;kn;Notum;dpp;tsh;hth;Egfr;upd1	GO_BP_GeneRIF
imaginal disc morphogenesis (GO:0007560)	14/77	6.58877e-13	1.38227e-11	-1.38257	38.7787	hh;disco-r;dpp;Dad;B-H1;eya;Egfr;lbe;dally;EcR;brk;so;upd1;ptc	GO_BP_2018
compound eye morphogenesis (GO:0001745)	17/131	6.78678e-13	1.39475e-11	-1.15312	32.3088	hh;Ser;dpp;B-H1;eya;Egfr;mirr;ara;oc;caup;sns;salm;so;upd1;ec;fng;phyl	GO_BP_2018
respiratory system development (GO:0060541)	16/112	7.18704e-13	1.44747e-11	-1.33454	37.3154	hh;Cad88C;dpp;kni;stumps;rib;Ubx;ems;Egfr;Lac;knrl;nrv2;rho;Abd-B;salm;grh	GO_BP_2018
antennal_morphogenesis_(GO:0048800)	12/52	1.48133e-12	1.74667e-11	-6.43955	175.401	hh;oc;EcR;dpp;Dll;C15;Antp;ems;salm;Dscam1;hth;ptc	GO_BP_GeneRIF
regulation_of_DNA_binding_(GO:0051101)	19/182	1.55254e-12	1.79126e-11	-25.9007	704.269	hh;dpp;Dll;C15;Kr;kni;Blimp-1;Ubx;eya;svp;vvl;Egfr;Xrp1;abd-A;SoxN;brk;grh;hth;upd1	GO_BP_GeneRIF
brain_morphogenesis_(GO:0048854)	19/182	1.55254e-12	1.79126e-11	-6.53305	177.641	hh;comm;dpp;Dll;en;eya;svp;Egfr;odd;tutl;ds;egr;btd;oc;EcR;klu;salm;Dscam1;fz2	GO_BP_GeneRIF
leg disc pattern formation (GO:0035223)	9/20	9.61214e-13	1.89495e-11	-2.13993	59.2132	dpp;Dll;rho;tsh;disco;mid;B-H1;hth;Egfr	GO_BP_2018
open tracheal system development (GO:0007424)	18/155	9.78526e-13	1.89495e-11	-1.13887	31.4928	hh;Cad88C;dpp;kni;stumps;rib;Ubx;ems;vvl;Egfr;Lac;knrl;robo2;nrv2;rho;Abd-B;salm;grh	GO_BP_2018
R8_cell_differentiation_(GO:0045465)	11/41	2.12025e-12	2.39477e-11	-557.451	14984	sca;dan;sens;melt;oc;otk;rho;B-H1;salm;Egfr;danr	GO_BP_GeneRIF
negative_regulation_of_neuron_differentiation_(GO:0045665)	11/41	2.12025e-12	2.39477e-11	-368.604	9907.89	dan;comm;lov;EcR;dpp;klu;rau;B-H1;eya;svp;danr	GO_BP_GeneRIF
regulation_of_striated_muscle_tissue_development_(GO:0016202)	13/68	2.26896e-12	2.53604e-11	-228.125	6116.42	rt;twi;svp;tup;mirr;abd-A;pnr;tin;sns;Doc1;Doc2;Doc3;Dscam1	GO_BP_GeneRIF
formation of animal organ boundary (GO:0010160)	9/21	1.66389e-12	3.16138e-11	-2.38683	64.7352	dally;robo2;Scr;unc-5;rho;B-H1;brk;hth;phyl	GO_BP_2018
regulation_of_GTPase_activity_(GO:0043087)	18/166	3.19348e-12	3.52779e-11	-5.33065	141.102	hh;htl;dpp;rib;eya;Egfr;lbe;egr;ara;magu;EcR;eve;pnr;gsb;caup;rho;stops;ptc	GO_BP_GeneRIF
neuron_projection_development_(GO:0031175)	14/86	3.22203e-12	3.52779e-11	-2.72881	72.2071	hh;HGTX;D;dpp;otk;beat-Ia;ems;mirr;tutl;CadN;Dscam1;hth;fz2;wgn	GO_BP_GeneRIF
somatic_muscle_development_(GO:0007525)	11/44	4.97954e-12	5.39701e-11	-16.1715	420.873	htl;kn;dpp;twi;tin;E(spl)mdelta-HLH;mid;eya;svp;Egfr;ths	GO_BP_GeneRIF
compound_eye_photoreceptor_development_(GO:0042051)	11/45	6.51841e-12	6.99425e-11	-117.044	3014.64	hh;sca;sens;dpp;CadN;mid;B-H1;eya;Egfr;ft;ds	GO_BP_GeneRIF
positive_regulation_of_cell_development_(GO:0010720)	16/129	6.66511e-12	7.08086e-11	-37.506	965.184	hh;gogo;dpp;Dll;rau;disco;mid;svp;Egfr;robo2;EcR;eve;pnr;tin;Doc1;brk	GO_BP_GeneRIF
negative_regulation_of_developmental_growth_(GO:0048640)	17/151	7.06666e-12	7.43384e-11	-6.80163	174.636	hh;Scr;kn;dpp;Dad;tsh;B-H1;Ubx;eya;Egfr;mirr;lov;kek1;EcR;Antp;brk;hth	GO_BP_GeneRIF
BMP_signaling_pathway_(GO:0030509)	16/131	8.46814e-12	8.74213e-11	-627.709	16003.3	hh;kn;dpp;Dad;Cad74A;Ubx;eya;Egfr;ft;egr;magu;dally;klu;cv-2;tin;brk	GO_BP_GeneRIF
wing_disc_pattern_formation_(GO:0035222)	11/46	8.47326e-12	8.74213e-11	-126.001	3212.27	hh;sens;kn;dpp;sns;brk;salm;toe;Egfr;ptc;ds	GO_BP_GeneRIF
morphogenesis_of_follicular_epithelium_(GO:0016333)	11/47	1.09412e-11	1.11809e-10	-473.511	11950.7	sdt;dally;dpp;Dad;Cad74A;rho;brk;Egfr;upd1;fng;mirr	GO_BP_GeneRIF
muscle cell fate commitment (GO:0042693)	8/16	6.29155e-12	1.15193e-10	-2.63466	67.9526	ara;kn;abd-A;Antp;caup;Ubx;Egfr;tup	GO_BP_2018
leg disc proximal/distal pattern formation (GO:0007479)	8/16	6.29155e-12	1.15193e-10	-2.3782	61.338	dpp;Dll;rho;tsh;disco;B-H1;hth;Egfr	GO_BP_2018
regulation_of_embryonic_cell_shape_(GO:0016476)	12/62	1.38841e-11	1.40544e-10	-238.327	5958.24	egr;htl;dally;robo2;dpp;twi;tin;tsh;rib;so;Egfr;mirr	GO_BP_GeneRIF
Malpighian tubule morphogenesis (GO:0007443)	11/46	8.47326e-12	1.52367e-10	-1.59566	40.68	EcR;dpp;Dad;Kr;sna;twi;rho;rib;svp;Egfr;odd	GO_BP_2018
mesodermal cell fate commitment (GO:0001710)	8/17	1.17563e-11	2.07694e-10	-2.52546	63.5574	htl;abd-A;C15;sna;twi;tin;Ubx;lbe	GO_BP_2018
cardioblast differentiation (GO:0010002)	7/11	1.38666e-11	2.40752e-10	-2.70213	67.5573	htl;abd-A;EcR;dpp;pnr;tin;mid	GO_BP_2018
glial cell differentiation (GO:0010001)	9/26	1.67494e-11	2.83688e-10	-2.10177	52.1505	htl;cas;rau;stumps;salm;svp;vnd;Dr;ths	GO_BP_2018
peripheral nervous system development (GO:0007422)	13/79	1.6903e-11	2.83688e-10	-1.33057	33.0028	sens;vvl;Egfr;mirr;abd-A;melt;EcR;rho;Dscam1;hth;ptc;mas;phyl	GO_BP_2018
heparan_sulfate_proteoglycan_biosynthetic_process_(GO:0015012)	10/39	3.59792e-11	3.5746e-10	-406.257	9769.71	hh;htl;dally;sens;kn;Notum;dpp;cv-2;Egfr;upd1	GO_BP_GeneRIF
heparan_sulfate_proteoglycan_metabolic_process_(GO:0030201)	10/39	3.59792e-11	3.5746e-10	-374.429	9004.3	hh;htl;dally;sens;kn;Notum;dpp;cv-2;Egfr;upd1	GO_BP_GeneRIF
anterior head development (GO:0097065)	6/7	2.48924e-11	4.10928e-10	-3.19175	77.9311	hh;kn;btd;oc;en;ems	GO_BP_2018
neuron_differentiation_(GO:0030182)	15/125	4.98491e-11	4.90717e-10	-425.439	10092.3	erm;comm;Dfd;dpp;Dll;mid;eya;svp;Egfr;lbe;sca;EcR;rho;so;ptc	GO_BP_GeneRIF
mesodermal cell fate specification (GO:0007501)	7/12	3.2926e-11	5.101e-10	-2.5198	60.8197	abd-A;C15;sna;twi;tin;Ubx;lbe	GO_BP_2018
mesoderm development (GO:0007498)	13/83	3.24103e-11	5.101e-10	-1.14466	27.6465	hh;htl;CG12896;dpp;sna;twi;stumps;eya;abd-A;RhoL;tin;Abd-B;ths	GO_BP_2018
sensory organ development (GO:0007423)	16/143	3.27473e-11	5.101e-10	-1.07223	25.8859	Ser;sens;Scr;dpp;C15;B-H1;edl;Egfr;tup;dally;Tom;oc;pnr;salm;hth;phyl	GO_BP_2018
embryonic development via the syncytial blastoderm (GO:0001700)	17/166	3.26754e-11	5.101e-10	-1.00862	24.3525	Inx3;kn;dpp;tsh;rib;ems;Egfr;tup;mirr;oc;EcR;pnr;rho;sns;Doc1;dib;upd1	GO_BP_2018
striated_muscle_cell_development_(GO:0055002)	12/69	5.24448e-11	5.11575e-10	-77.8578	1842.99	Zasp52;dpp;pnr;twi;tin;sns;Dscam1;vnd;Sox102F;tup;fz2;mirr	GO_BP_GeneRIF
photoreceptor_cell_fate_specification_(GO:0043704)	11/54	5.56731e-11	5.38173e-10	-21.7571	513.717	hh;dan;dpp;rho;mid;B-H1;salm;eya;svp;Egfr;danr	GO_BP_GeneRIF
embryonic_heart_tube_development_(GO:0035050)	8/20	5.89753e-11	5.65004e-10	-246.473	5805.4	hh;abd-A;pnr;tin;Ubx;Abd-B;svp;tup	GO_BP_GeneRIF
regulation_of_BMP_signaling_pathway_(GO:0030510)	13/87	5.99844e-11	5.69586e-10	-21.3975	503.63	hh;kn;dpp;Dad;Cad74A;Ubx;eya;Egfr;egr;magu;klu;cv-2;brk	GO_BP_GeneRIF
imaginal disc-derived wing vein specification (GO:0007474)	11/53	4.48228e-11	6.83888e-10	-1.52929	36.4405	hh;inv;ara;kn;fj;dpp;cv-2;caup;rho;en;Egfr	GO_BP_2018
R7_cell_development_(GO:0045467)	11/56	8.47174e-11	7.97384e-10	-547.546	12698.5	gogo;oc;dpp;CadN;otk;salm;svp;hth;Egfr;tutl;wgn	GO_BP_GeneRIF
anterior/posterior pattern specification, imaginal disc (GO:0007448)	8/20	5.89753e-11	8.8639e-10	-2.33442	54.9848	hh;inv;abd-A;dpp;Dad;en;Abd-B;ptc	GO_BP_2018
torso_signaling_pathway_(GO:0008293)	11/57	1.03827e-10	9.68752e-10	-116.42	2676.29	sens;abd-A;fj;caup;en;Ubx;toe;hth;Egfr;ft;ds	GO_BP_GeneRIF
dendrite_morphogenesis_(GO:0048813)	15/132	1.09611e-10	1.0139e-09	-6.15323	141.119	gogo;NetA;Inx3;kn;otk;ems;vvl;odd;mirr;tutl;EcR;babos;CadN;Dscam1;wgn	GO_BP_GeneRIF
embryonic_axis_specification_(GO:0000578)	8/22	1.46506e-10	1.3436e-09	-246.131	5573.38	hh;D;eve;Ubx;Abd-B;vnd;Dr;mirr	GO_BP_GeneRIF
neuroblast fate commitment (GO:0014017)	9/31	1.0234e-10	1.51554e-09	-2.20344	50.6851	inv;abd-A;ham;Kr;mid;en;run;vnd;Dr	GO_BP_2018
R7 cell differentiation (GO:0045466)	10/43	1.03856e-10	1.51569e-09	-1.51944	34.9289	klu;CadN;rau;E(spl)mdelta-HLH;salm;RhoGAP100F;svp;Egfr;tutl;phyl	GO_BP_2018
regulation_of_DNA_metabolic_process_(GO:0051052)	13/95	1.87247e-10	1.70268e-09	-19.5014	436.803	hh;dpp;Dll;C15;Ubx;svp;vvl;Xrp1;abd-A;SoxN;grh;hth;upd1	GO_BP_GeneRIF
brain development (GO:0007420)	10/44	1.32937e-10	1.91239e-09	-1.60438	36.4854	D;oc;rho;disco;ems;vvl;vnd;hth;Egfr;Dr	GO_BP_2018
wing and notum subfield formation (GO:0035309)	7/14	1.39663e-10	1.98085e-09	-2.5218	57.2242	ara;dpp;rho;salm;Egfr;Dr;tup	GO_BP_2018
muscle_cell_fate_specification_(GO:0042694)	7/15	2.59085e-10	2.33612e-09	-116.373	2568.8	abd-A;eve;gsb;tin;mid;eya;hth	GO_BP_GeneRIF
wing disc pattern formation (GO:0035222)	12/76	1.70842e-10	2.38942e-09	-1.26889	28.5378	hh;inv;dally;Notum;dpp;tsh;en;Egfr;ptc;Dr;fng;ds	GO_BP_2018
cardioblast_differentiation_(GO:0010002)	6/9	2.92494e-10	2.61538e-09	-223.606	4908.73	pnr;tin;Doc1;Doc2;Doc3;svp	GO_BP_GeneRIF
regulation_of_Wnt_protein_secretion_(GO:0061356)	13/99	3.17566e-10	2.8161e-09	-1.49259	32.6435	hh;kn;D;fj;dpp;otk;Ubx;Egfr;Notum;SoxN;brk;hth;fz2	GO_BP_GeneRIF
lateral_inhibition_(GO:0046331)	11/63	3.24382e-10	2.85296e-09	-125.418	2740.26	sca;Ser;htl;sens;D;moody;rho;sns;B-H1;stumps;Egfr	GO_BP_GeneRIF
posterior head segmentation (GO:0035289)	7/15	2.59085e-10	3.57396e-09	-2.73296	60.327	hh;kn;btd;Dfd;eve;en;gt	GO_BP_2018
fibroblast_growth_factor_receptor_signaling_pathway_(GO:0008543)	9/36	4.52578e-10	3.9481e-09	-18.2084	391.772	hh;htl;dpp;rau;tin;stumps;grh;Egfr;ths	GO_BP_GeneRIF
stem cell differentiation (GO:0048863)	8/24	3.29761e-10	4.48742e-09	-1.96624	42.9283	htl;abd-A;EcR;dpp;pnr;rho;tin;Egfr	GO_BP_2018
neuron_development_(GO:0048666)	13/103	5.25713e-10	4.54911e-09	-420.417	8982.74	comm;kn;dpp;beat-Ia;Ubx;svp;Egfr;Sox102F;tutl;egr;EcR;Unc-115a;upd1	GO_BP_GeneRIF
renal tubule morphogenesis (GO:0061333)	9/35	3.4315e-10	4.60736e-09	-2.01034	43.8111	EcR;dpp;Dad;Kr;sna;twi;rib;Egfr;odd	GO_BP_2018
motor_neuron_axon_guidance_(GO:0008045)	10/51	6.34051e-10	5.44269e-09	-478.77	10139.8	NetA;trn;robo2;eve;unc-5;Ptp52F;beat-Ia;B-H1;Dscam1;Unc-115a	GO_BP_GeneRIF
imaginal_disc_fusion_(GO:0046528)	8/26	6.85502e-10	5.83765e-09	-599.073	12641	hh;magu;EcR;dpp;ft;ptc;fz2;ds	GO_BP_GeneRIF
digestive tract development (GO:0048565)	10/51	6.34051e-10	8.40118e-09	-1.45612	30.839	Scr;abd-A;pnr;Antp;tin;tsh;Ubx;Abd-B;dib;Egfr	GO_BP_2018
exocrine system development (GO:0035272)	8/26	6.85502e-10	8.96494e-09	-2.19711	46.361	Ser;htl;rho;tsh;rib;Abd-B;gt;Egfr	GO_BP_2018
branched duct epithelial cell fate determination, open tracheal system (GO:0046845)	6/10	7.23589e-10	9.22347e-09	-3.30464	69.5522	dpp;kni;rho;salm;Egfr;knrl	GO_BP_2018
regulation of cell fate commitment (GO:0010453)	6/10	7.23589e-10	9.22347e-09	-2.66176	56.0214	mid;Ubx;salm;hth;Dr;lbe	GO_BP_2018
imaginal disc-derived leg morphogenesis (GO:0007480)	11/68	7.64357e-10	9.62134e-09	-1.31152	27.5313	Ser;dally;btd;Dll;C15;tsh;Ubx;hth;lbe;fng;ds	GO_BP_2018
regulation_of_photoreceptor_cell_differentiation_(GO:0046532)	13/110	1.20527e-09	1.01831e-08	-5.45462	112.019	hh;sens;dpp;B-H1;eya;Egfr;ft;danr;dan;oc;rho;salm;upd1	GO_BP_GeneRIF
regulation_of_fibroblast_growth_factor_receptor_signaling_pathway_(GO:0040036)	8/28	1.33465e-09	1.11881e-08	-91.6596	1873.03	hh;htl;dpp;rau;tin;stumps;Egfr;ths	GO_BP_GeneRIF
cardiac_muscle_tissue_development_(GO:0048738)	9/41	1.59499e-09	1.32668e-08	-230.801	4675.19	dpp;pnr;twi;tin;Dscam1;vnd;Sox102F;tup;mirr	GO_BP_GeneRIF
embryonic hindgut morphogenesis (GO:0048619)	9/40	1.25849e-09	1.56457e-08	-1.81509	37.1973	EcR;dpp;Dad;Kr;sna;twi;rib;Egfr;odd	GO_BP_2018
gonad_development_(GO:0008406)	17/216	2.01745e-09	1.66517e-08	9.83483	-196.907	hh;NetA;htl;dpp;mid;en;Mdr49;eya;Egfr;mirr;dally;cas;EcR;sns;Abd-B;upd1;ths	GO_BP_GeneRIF
regulation_of_cell_maturation_(GO:1903429)	12/94	2.15619e-09	1.7661e-08	-2.19762	43.8534	gogo;erm;oc;EcR;dpp;pnr;rho;grh;vvl;Egfr;ptc;fz2	GO_BP_GeneRIF
positive_regulation_of_cell_growth_(GO:0030307)	11/75	2.26123e-09	1.8381e-08	-31.7076	631.214	hh;robo2;EcR;dpp;pnr;rau;tin;Doc1;brk;svp;Egfr	GO_BP_GeneRIF
trunk segmentation (GO:0035290)	6/11	1.57526e-09	1.93449e-08	-2.79451	56.6415	hh;eve;Kr;kni;tsh;en	GO_BP_2018
dorsal/ventral pattern formation (GO:0009953)	10/56	1.67274e-09	2.01314e-08	-1.42666	28.831	D;dpp;Dll;sna;twi;tsh;vnd;Egfr;Dr;fng	GO_BP_2018
compound eye photoreceptor cell differentiation (GO:0001751)	11/73	1.67928e-09	2.01314e-08	-1.39117	28.1085	hh;sens;oc;klu;E(spl)mdelta-HLH;B-H1;salm;eya;hth;Egfr;phyl	GO_BP_2018
regulation of cell fate specification (GO:0042659)	7/19	1.94388e-09	2.30293e-08	-2.20329	44.1949	mid;Ubx;salm;eya;hth;Dr;lbe	GO_BP_2018
compound_eye_photoreceptor_cell_differentiation_(GO:0001751)	8/31	3.27953e-09	2.64581e-08	-126.413	2469.55	hh;sca;sens;dpp;rho;B-H1;eya;Egfr	GO_BP_GeneRIF
cell_morphogenesis_(GO:0000902)	14/143	3.35639e-09	2.68762e-08	-343.795	6708.27	hh;comm;kn;dpp;bou;vvl;Egfr;ds;dally;EcR;eve;nub;grh;ptc	GO_BP_GeneRIF
eye-antennal disc morphogenesis (GO:0007455)	9/43	2.51204e-09	2.94143e-08	-1.93573	38.3316	oc;dpp;C15;B-H1;eya;so;Egfr;upd1;ptc	GO_BP_2018
haltere_development_(GO:0007482)	7/21	4.39113e-09	3.49013e-08	-100.244	1929.06	hh;kn;dpp;Dll;Ubx;salm;hth	GO_BP_GeneRIF
specification of segmental identity, head (GO:0007380)	6/12	3.11759e-09	3.56751e-08	-2.85581	55.9346	kn;Dfd;Antp;tsh;gt;hth	GO_BP_2018
determination of imaginal disc primordium (GO:0007445)	6/12	3.11759e-09	3.56751e-08	-2.682	52.5302	abd-A;rho;Doc1;Abd-B;Egfr;ptc	GO_BP_2018
negative_regulation_of_growth_(GO:0045926)	12/102	5.58481e-09	4.36047e-08	-345.388	6563.49	hh;lov;Notum;EcR;dpp;Dad;rau;tsh;brk;Ubx;eya;Egfr	GO_BP_GeneRIF
establishment_of_planar_polarity_(GO:0001736)	8/33	5.64869e-09	4.36047e-08	-189.513	3599.21	sca;fj;CadN;salm;Egfr;ft;ec;ds	GO_BP_GeneRIF
cofactor_biosynthetic_process_(GO:0051188)	12/102	5.58481e-09	4.36047e-08	-168.598	3203.9	Scr;Dfd;abd-A;dpp;pnr;twi;run;Ubx;eya;grh;hth;tup	GO_BP_GeneRIF
respiratory_system_development_(GO:0060541)	8/33	5.64869e-09	4.36047e-08	-76.7213	1457.08	lov;EcR;dpp;rho;grh;Dscam1;vvl;Egfr	GO_BP_GeneRIF
regulation of neurogenesis (GO:0050767)	9/45	3.8625e-09	4.37027e-08	-1.65593	32.0787	erm;btd;cas;klu;E(spl)mdelta-HLH;E(spl)m7-HLH;hth;lbe;E(spl)mbeta-HLH	GO_BP_2018
leg disc morphogenesis (GO:0007478)	10/61	4.01065e-09	4.48747e-08	-1.26598	24.4769	hh;dally;btd;Dll;C15;tsh;Ubx;hth;lbe;ds	GO_BP_2018
trachea_development_(GO:0060438)	12/104	6.98991e-09	5.35727e-08	-108.855	2044.17	hh;trn;lov;robo2;uif;dpp;Blimp-1;bou;salm;grh;Egfr;Lac	GO_BP_GeneRIF
muscle_organ_morphogenesis_(GO:0048644)	8/34	7.30746e-09	5.56093e-08	-84.595	1584.83	hh;abd-A;eve;rho;mid;Egfr;lbe;tup	GO_BP_GeneRIF
equator specification (GO:0045317)	5/7	6.03387e-09	6.67704e-08	-2.79102	52.8225	ara;caup;ft;mirr;ds	GO_BP_2018
regulation_of_cell_communication_(GO:0010646)	10/66	8.88369e-09	6.71282e-08	-2.4114	44.7051	gogo;dally;Notum;dpp;eve;Egfr;upd1;fng;tup;tutl	GO_BP_GeneRIF
larval_heart_development_(GO:0007508)	7/23	9.06246e-09	6.80001e-08	-396.359	7340.22	hh;abd-A;mid;Ubx;Abd-B;Sox102F;tup	GO_BP_GeneRIF
negative_regulation_of_receptor_activity_(GO:2000272)	10/67	1.03286e-08	7.69623e-08	-432	7943.77	hh;kek1;EcR;dpp;Dad;rau;eya;edl;Egfr;mirr	GO_BP_GeneRIF
regulation of multicellular organismal development (GO:2000026)	9/48	7.07521e-09	7.74427e-08	-1.75194	32.8781	hh;dally;robo2;dpp;mid;Ubx;salm;ft;ptc	GO_BP_2018
regulation of dendrite development (GO:0050773)	8/34	7.30746e-09	7.91249e-08	-2.04189	38.2534	comm;kn;babos;ham;CadN;Dscam1;vvl;tutl	GO_BP_2018
negative_regulation_of_intracellular_signal_transduction_(GO:1902532)	11/88	1.28078e-08	9.41283e-08	-207.055	3762.86	hh;pigs;PGRP-LE;comm;Notum;dpp;rau;edl;Egfr;ft;ds	GO_BP_GeneRIF
trachea_morphogenesis_(GO:0060439)	11/88	1.28078e-08	9.41283e-08	-106.819	1941.24	hh;trn;lov;uif;dpp;btsz;bou;salm;grh;Egfr;Lac	GO_BP_GeneRIF
regulation_of_stem_cell_differentiation_(GO:2000736)	12/110	1.33125e-08	9.71721e-08	-210.49	3817.15	hh;erm;kn;Sox21a;dpp;Dad;sna;Ubx;eya;svp;Egfr;E(spl)mbeta-HLH	GO_BP_GeneRIF
salivary gland morphogenesis (GO:0007435)	10/67	1.03286e-08	1.10648e-07	-1.35883	24.9866	Ser;trn;twi;gsb;btsz;rho;tin;rib;eya;fz2	GO_BP_2018
positive_regulation_of_developmental_process_(GO:0051094)	7/25	1.73944e-08	1.25263e-07	-60.6997	1084.53	hh;trn;dpp;Doc1;Doc2;Doc3;mirr	GO_BP_GeneRIF
circulatory_system_development_(GO:0072359)	7/25	1.73944e-08	1.25263e-07	-55.8188	997.321	dally;dpp;eve;Dscam1;vnd;tup;mirr	GO_BP_GeneRIF
neuron_maturation_(GO:0042551)	9/53	1.7706e-08	1.26657e-07	-5.11718	91.3385	gogo;erm;oc;EcR;dpp;rho;RhoGAP100F;ptc;fz2	GO_BP_GeneRIF
regulation_of_cell_size_(GO:0008361)	14/163	1.82684e-08	1.29815e-07	-3.19977	57.0137	hh;kn;dpp;tsh;en;rib;eya;lbe;dally;abd-A;EcR;brk;Abd-B;Dscam1	GO_BP_GeneRIF
positive regulation of nucleic acid-templated transcription (GO:1903508)	13/135	1.50865e-08	1.59917e-07	-1.25252	22.5572	D;Dll;C15;sna;sob;disco;run;odd;mirr;ara;EcR;pnr;tin	GO_BP_2018
mesodermal_cell_migration_(GO:0008078)	7/26	2.35503e-08	1.6516e-07	-564.097	9907.87	htl;trn;sna;twi;stumps;Dscam1;ths	GO_BP_GeneRIF
negative_regulation_of_decapentaplegic_signaling_pathway_(GO:0090099)	7/26	2.35503e-08	1.6516e-07	-65.8615	1156.8	hh;dally;dpp;Dad;brk;Ubx;Egfr	GO_BP_GeneRIF
cardioblast cell fate commitment (GO:0042684)	5/8	1.59261e-08	1.65336e-07	-3.41591	61.3336	robo2;pnr;tin;mid;svp	GO_BP_2018
specification of segmental identity, trunk (GO:0035292)	5/8	1.59261e-08	1.65336e-07	-2.63432	47.3	rt;Antp;tsh;Ubx;Abd-B	GO_BP_2018
salivary gland boundary specification (GO:0007432)	6/15	1.63632e-08	1.6814e-07	-2.63093	47.1679	robo2;Scr;unc-5;rho;brk;hth	GO_BP_2018
segment polarity determination (GO:0007367)	8/38	1.88511e-08	1.91748e-07	-1.65053	29.3575	hh;dally;kn;SoxN;gsb;en;Egfr;fz2	GO_BP_2018
Wnt_protein_secretion_(GO:0061355)	10/74	2.77146e-08	1.9224e-07	-578.333	10063.8	hh;Notum;dpp;SoxN;klu;otk;Ubx;hth;Sox102F;fz2	GO_BP_GeneRIF
gland_morphogenesis_(GO:0022612)	13/142	2.777e-08	1.9224e-07	-6.34292	110.362	hh;htl;kn;dpp;Blimp-1;rib;gt;tup;EcR;Antp;tin;so;dib	GO_BP_GeneRIF
negative_regulation_of_epidermal_growth_factor_receptor_signaling_pathway_(GO:0042059)	8/40	2.90122e-08	1.98281e-07	-451.761	7840.57	dpp;rau;rho;B-H1;Ubx;eya;edl;Egfr	GO_BP_GeneRIF
regulation_of_dendrite_development_(GO:0050773)	11/95	2.89332e-08	1.98281e-07	-55.1731	957.711	hh;gogo;HGTX;kn;EcR;CadN;beat-Ia;ems;Dscam1;odd;tutl	GO_BP_GeneRIF
negative_regulation_of_cell_growth_(GO:0030308)	12/118	2.95655e-08	2.00783e-07	-248.762	4312.71	hh;lov;Notum;EcR;dpp;Dad;rau;tsh;brk;Ubx;eya;Egfr	GO_BP_GeneRIF
regulation_of_establishment_of_planar_polarity_(GO:0090175)	7/27	3.14556e-08	2.12276e-07	-202.795	3503.22	sca;fj;CadN;salm;Egfr;ft;ds	GO_BP_GeneRIF
imaginal disc development (GO:0007444)	13/140	2.34135e-08	2.35774e-07	-0.972842	17.0928	hh;Ser;dpp;Dll;C15;Dad;tsh;en;Egfr;ft;dally;Notum;Abd-B	GO_BP_2018
trunk_segmentation_(GO:0035290)	5/9	3.54681e-08	2.37858e-07	-62.7537	1076.52	kn;abd-A;Dll;en;Ubx	GO_BP_GeneRIF
dendrite morphogenesis (GO:0048813)	13/141	2.5508e-08	2.54322e-07	-1.05868	18.5103	NetA;Toll-6;comm;kn;D;ems;vvl;tup;ara;dally;EcR;ham;nub	GO_BP_2018
cellular_modified_amino_acid_biosynthetic_process_(GO:0042398)	19/331	4.00938e-08	2.6556e-07	24.2458	-412.956	hh;Ser;comm;sens;dpp;mid;stumps;Egfr;ft;dally;kek1;eve;SoxN;pnr;ham;tin;inaD;brk;Dscam1	GO_BP_GeneRIF
cellular_modified_amino_acid_catabolic_process_(GO:0042219)	19/331	4.00938e-08	2.6556e-07	24.2719	-413.4	hh;Ser;comm;sens;dpp;mid;stumps;Egfr;ft;dally;kek1;eve;SoxN;pnr;ham;tin;inaD;brk;Dscam1	GO_BP_GeneRIF
female_gonad_development_(GO:0008585)	14/174	4.18883e-08	2.75744e-07	-5.55292	94.3345	hh;NetA;htl;dpp;en;eya;Egfr;mirr;dally;lov;cas;EcR;upd1;ths	GO_BP_GeneRIF
sensory organ boundary specification (GO:0008052)	7/27	3.14556e-08	3.06268e-07	-1.89362	32.7117	dally;sens;uif;Tom;klu;B-H1;phyl	GO_BP_2018
neuroblast fate determination (GO:0007400)	7/27	3.14556e-08	3.06268e-07	-1.78224	30.7877	inv;abd-A;Kr;en;run;vnd;Dr	GO_BP_2018
motor neuron axon guidance (GO:0008045)	10/75	3.16305e-08	3.06268e-07	-1.42336	24.5802	NetA;trn;dally;eve;unc-5;Ptp52F;beat-Ia;vvl;tup;fz2	GO_BP_2018
muscle cell fate specification (GO:0042694)	5/9	3.54681e-08	3.24695e-07	-3.45236	59.224	kn;abd-A;Antp;Ubx;Egfr	GO_BP_2018
cell fate specification involved in pattern specification (GO:0060573)	5/9	3.54681e-08	3.24695e-07	-3.18274	54.5988	ara;rho;salm;Egfr;tup	GO_BP_2018
gonadal mesoderm development (GO:0007506)	5/9	3.54681e-08	3.24695e-07	-2.88072	49.4176	hh;htl;abd-A;tin;Abd-B	GO_BP_2018
mesenchyme development (GO:0060485)	5/9	3.54681e-08	3.24695e-07	-2.87373	49.2978	hh;htl;abd-A;tin;Abd-B	GO_BP_2018
genital disc anterior/posterior pattern formation (GO:0035224)	5/9	3.54681e-08	3.24695e-07	-2.67002	45.8031	hh;abd-A;dpp;en;Abd-B	GO_BP_2018
genital disc pattern formation (GO:0035221)	5/9	3.54681e-08	3.24695e-07	-2.62682	45.0621	hh;abd-A;dpp;en;Abd-B	GO_BP_2018
regulation_of_neuron_apoptotic_process_(GO:0043523)	11/100	4.96749e-08	3.25007e-07	-3.82168	64.2721	egr;abd-A;EcR;Antp;mid;ems;grh;vvl;hth;Egfr;lbe	GO_BP_GeneRIF
cell_morphogenesis_involved_in_neuron_differentiation_(GO:0048667)	9/60	5.47356e-08	3.55947e-07	-334.096	5586.33	kek1;D;oc;SoxN;klu;E(spl)mdelta-HLH;mid;ems;Dscam1	GO_BP_GeneRIF
regulation of neural precursor cell proliferation (GO:2000177)	6/17	3.9621e-08	3.59445e-07	-2.74914	46.8561	erm;btd;klu;E(spl)mdelta-HLH;Vsx1;E(spl)mbeta-HLH	GO_BP_2018
negative_regulation_of_protein_kinase_activity_(GO:0006469)	12/125	5.65125e-08	3.65289e-07	-331.151	5526.52	hh;kek1;EcR;dpp;Dad;rau;eya;edl;hth;Egfr;ft;ds	GO_BP_GeneRIF
photoreceptor cell axon guidance (GO:0072499)	7/28	4.14959e-08	3.73093e-07	-1.97047	33.4934	gogo;erm;otk;jbug;eya;Unc-115a;wgn	GO_BP_2018
glial_cell_growth_(GO:0042065)	10/80	5.94839e-08	3.82193e-07	-161.967	2694.74	NetA;Ser;htl;Notum;rau;Egfr;ft;ths;tutl;wgn	GO_BP_GeneRIF
epithelial_cell_differentiation_(GO:0030855)	9/61	6.35149e-08	4.05663e-07	-63.3391	1049.66	Inx3;dpp;Dad;sna;Ubx;grh;Dscam1;vvl;Egfr	GO_BP_GeneRIF
receptor_clustering_(GO:0043113)	8/44	6.40382e-08	4.06586e-07	0.592374	-9.81195	hh;htl;D;EcR;CadN;RhoGAP100F;Dscam1;Egfr	GO_BP_GeneRIF
transmembrane_receptor_protein_tyrosine_kinase_signaling_pathway_(GO:0007169)	11/104	7.48678e-08	4.72548e-07	-4.70653	77.2225	hh;egr;htl;EcR;dpp;Dll;C15;rau;rho;Egfr;ths	GO_BP_GeneRIF
regulation_of_dendrite_morphogenesis_(GO:0048814)	10/82	7.56153e-08	4.74475e-07	-217.787	3571.19	gogo;NetA;kn;EcR;CadN;ems;Dscam1;vvl;odd;tutl	GO_BP_GeneRIF
muscle_tissue_development_(GO:0060537)	8/45	7.70492e-08	4.80662e-07	-5.99317	98.1611	Dfd;Notum;beat-Ia;Ubx;Dscam1;vnd;lbe;tup	GO_BP_GeneRIF
R8_cell_fate_specification_(GO:0045464)	6/19	8.50575e-08	5.21524e-07	-507.309	8258.96	sca;dan;dpp;rho;Egfr;danr	GO_BP_GeneRIF
positive_regulation_of_epidermal_growth_factor_receptor_signaling_pathway_(GO:0045742)	6/19	8.50575e-08	5.21524e-07	-44.0091	716.465	sens;rau;B-H1;Ubx;edl;Egfr	GO_BP_GeneRIF
regulation_of_apoptotic_signaling_pathway_(GO:2001233)	9/63	8.48199e-08	5.21524e-07	10.6572	-173.528	hh;egr;dpp;klu;Ptp52F;mid;Egfr;upd1;wgn	GO_BP_GeneRIF
negative_regulation_of_kinase_activity_(GO:0033673)	12/130	8.74997e-08	5.3345e-07	-270.045	4388.67	hh;kek1;EcR;dpp;Dad;rau;eya;edl;hth;Egfr;ft;ds	GO_BP_GeneRIF
Bolwig's organ morphogenesis (GO:0001746)	5/10	7.02127e-08	6.14819e-07	-3.92913	64.7196	hh;beat-Ia;eya;so;ptc	GO_BP_2018
Bolwig's organ development (GO:0055034)	5/10	7.02127e-08	6.14819e-07	-3.45081	56.8408	hh;beat-Ia;eya;so;ptc	GO_BP_2018
ganglion mother cell fate determination (GO:0007402)	5/10	7.02127e-08	6.14819e-07	-2.84141	46.803	cas;Kr;mid;nub;grh	GO_BP_2018
leg_disc_morphogenesis_(GO:0007478)	7/32	1.13036e-07	6.85238e-07	-154.275	2467.71	abd-A;dpp;sns;brk;Ubx;Abd-B;lbe	GO_BP_GeneRIF
regulation_of_mitotic_nuclear_division_(GO:0007088)	12/134	1.22404e-07	7.37863e-07	-29.7016	472.729	hh;abd-A;dpp;Antp;en;eya;so;grh;hth;Egfr;ph-p;phyl	GO_BP_GeneRIF
female_genitalia_development_(GO:0030540)	13/161	1.23375e-07	7.39561e-07	-15.1534	241.061	hh;NetA;htl;dpp;en;eya;Egfr;mirr;dally;cas;EcR;upd1;ths	GO_BP_GeneRIF
midgut development (GO:0007494)	7/31	8.92553e-08	7.68206e-07	-1.75971	28.5632	Scr;abd-A;Antp;tsh;Ubx;Abd-B;dib	GO_BP_2018
ectoderm development (GO:0007398)	7/31	8.92553e-08	7.68206e-07	-1.63745	26.5788	hh;melt;dpp;pnr;pdm2;vnd;Dr	GO_BP_2018
axon_extension_(GO:0048675)	8/48	1.30591e-07	7.74167e-07	-386.464	6125.92	hh;NetA;htl;dpp;mid;Dscam1;ths;tutl	GO_BP_GeneRIF
negative_regulation_of_protein_tyrosine_kinase_activity_(GO:0061099)	8/48	1.30591e-07	7.74167e-07	-287.205	4552.53	hh;kek1;EcR;dpp;rau;eya;edl;Egfr	GO_BP_GeneRIF
cell-cell adhesion via plasma-membrane adhesion molecules (GO:0098742)	9/64	9.76328e-08	8.33188e-07	-1.56853	25.3193	Cad88C;CadN;Cad74A;beat-Ia;sns;CG34353;ft;Lac;ds	GO_BP_2018
gastrulation_(GO:0007369)	11/111	1.47097e-07	8.67224e-07	-36.1821	569.223	htl;sdt;dpp;eve;cv-2;sna;twi;run;so;ths;5-HT2A	GO_BP_GeneRIF
Wnt_signaling_pathway_(GO:0016055)	8/49	1.54399e-07	9.05304e-07	-558.333	8756.75	hh;Notum;dpp;klu;Ubx;hth;Sox102F;fz2	GO_BP_GeneRIF
regulation of tube size, open tracheal system (GO:0035151)	8/47	1.10005e-07	9.30884e-07	-1.44828	23.2055	nrv2;fj;kni;grh;ft;Lac;knrl;ds	GO_BP_2018
cell morphogenesis involved in neuron differentiation (GO:0048667)	13/160	1.14673e-07	9.62294e-07	-0.870158	13.9062	comm;sens;kn;ckn;mid;ems;vvl;ara;dally;EcR;ham;rho;nub	GO_BP_2018
determination of genital disc primordium (GO:0035225)	5/11	1.27411e-07	1.05118e-06	-2.99183	47.4978	abd-A;rho;Abd-B;Egfr;ptc	GO_BP_2018
axon development (GO:0061564)	9/66	1.28396e-07	1.05118e-06	-1.63073	25.8766	dally;CadN;ckn;rho;mid;ems;Dscam1;mas;tutl	GO_BP_2018
morphogenesis of an epithelium (GO:0002009)	9/66	1.28396e-07	1.05118e-06	-1.46868	23.3052	hh;Toll-6;sdt;Dad;Tollo;btsz;tsh;Egfr;Lac	GO_BP_2018
regulation_of_stem_cell_proliferation_(GO:0072091)	11/115	2.1166e-07	1.2343e-06	-196.814	3024.69	hh;erm;Sox21a;dpp;sna;nub;eya;svp;so;lbe;E(spl)mbeta-HLH	GO_BP_GeneRIF
negative_regulation_of_imaginal_disc_growth_(GO:0045571)	7/36	2.68643e-07	1.55813e-06	-205.9	3115.24	hh;EcR;dpp;Antp;B-H1;Ubx;Egfr	GO_BP_GeneRIF
morphogenesis of embryonic epithelium (GO:0016331)	11/114	1.93527e-07	1.57163e-06	-0.991254	15.3227	Inx3;dpp;pnr;btsz;rho;tin;rib;dib;Egfr;tup;Lac	GO_BP_2018
regulation_of_mitotic_cell_cycle_(GO:0007346)	13/173	2.85044e-07	1.63558e-06	-19.0144	286.559	hh;dpp;en;eya;Egfr;ph-p;ds;abd-A;Antp;so;grh;hth;phyl	GO_BP_GeneRIF
negative_regulation_of_signal_transduction_(GO:0009968)	13/173	2.85044e-07	1.63558e-06	-6.31176	95.1221	hh;dpp;Dad;dnr1;rau;Ubx;Egfr;ft;ds;pigs;Notum;EcR;brk	GO_BP_GeneRIF
wing disc anterior/posterior pattern formation (GO:0048100)	5/12	2.16191e-07	1.72781e-06	-3.36305	51.6131	hh;inv;dpp;en;ptc	GO_BP_2018
oenocyte differentiation (GO:0001742)	5/12	2.16191e-07	1.72781e-06	-2.7601	42.3596	abd-A;rho;salm;hth;Egfr	GO_BP_2018
epithelial cell migration, open tracheal system (GO:0007427)	7/35	2.18725e-07	1.7343e-06	-1.95027	29.9083	hh;dpp;kni;stumps;rib;salm;knrl	GO_BP_2018
negative_regulation_of_developmental_process_(GO:0051093)	7/37	3.27817e-07	1.8611e-06	-140.42	2096.58	trn;EcR;dpp;klu;sna;mirr;phyl	GO_BP_GeneRIF
regulation_of_cell-cell_adhesion_(GO:0022407)	7/37	3.27817e-07	1.8611e-06	7.20855	-107.63	Zasp52;robo2;dpp;ft;mirr;tutl;ds	GO_BP_GeneRIF
epithelial cell migration (GO:0010631)	7/36	2.68643e-07	2.11347e-06	-2.02499	30.6379	hh;dpp;kni;stumps;rib;salm;knrl	GO_BP_2018
gastrulation involving germ band extension (GO:0010004)	6/23	3.03462e-07	2.36889e-06	-2.11375	31.7232	eve;sna;twi;btsz;run;5-HT2A	GO_BP_2018
regulation_of_nuclear_division_(GO:0051783)	13/179	4.2221e-07	2.38437e-06	-124.853	1832.56	hh;kn;Dfd;en;eya;svp;cas;EcR;ham;Antp;gsb;so;hth	GO_BP_GeneRIF
generation of neurons (GO:0048699)	8/54	3.3754e-07	2.61464e-06	-1.3644	20.3318	erm;HGTX;robo2;cas;E(spl)mdelta-HLH;E(spl)m7-HLH;pdm2;E(spl)mbeta-HLH	GO_BP_2018
retinal ganglion cell axon guidance (GO:0031290)	5/13	3.4773e-07	2.65276e-06	-2.87109	42.6984	gogo;Dad;CadN;otk;fz2	GO_BP_2018
anterior Malpighian tubule development (GO:0061327)	5/13	3.4773e-07	2.65276e-06	-2.52104	37.4925	dpp;Doc1;Doc2;Ubx;Doc3	GO_BP_2018
notum cell fate specification (GO:0035310)	4/6	3.50591e-07	2.65447e-06	-4.69143	69.7318	ara;salm;Egfr;tup	GO_BP_2018
midgut_development_(GO:0007494)	10/100	5.02601e-07	2.82351e-06	-19.0778	276.694	Sox21a;dpp;Dad;Ptp52F;twi;Ubx;Egfr;ths;tup;ogre	GO_BP_GeneRIF
eye-antennal_disc_development_(GO:0035214)	6/25	5.21346e-07	2.89846e-06	-201.233	2911.21	hh;dpp;mid;eya;hth;ptc	GO_BP_GeneRIF
transforming_growth_factor_beta_receptor_signaling_pathway_(GO:0007179)	8/57	5.19022e-07	2.89846e-06	-90.8946	1315.36	hh;uif;dpp;Dad;cv-2;brk;eya;Egfr	GO_BP_GeneRIF
chorion-containing_eggshell_formation_(GO:0007304)	8/58	5.95618e-07	3.29432e-06	-39.9347	572.411	NetA;EcR;dpp;Cad74A;rho;brk;Egfr;mirr	GO_BP_GeneRIF
neuron projection morphogenesis (GO:0048812)	13/180	4.50081e-07	3.38232e-06	-0.979551	14.315	comm;kn;ckn;mid;ems;vvl;ara;dally;oc;EcR;ham;rho;nub	GO_BP_2018
positive_regulation_of_peptide_secretion_(GO:0002793)	9/79	6.19932e-07	3.39381e-06	-22.1464	316.554	hh;egr;robo2;dpp;cv-2;rau;brk;nub;Egfr	GO_BP_GeneRIF
regulation_of_cell_differentiation_(GO:0045595)	9/79	6.19932e-07	3.39381e-06	10.629	-151.927	hh;erm;comm;Notum;EcR;dpp;svp;grh;vvl	GO_BP_GeneRIF
regulation of cell morphogenesis involved in differentiation (GO:0010769)	7/39	4.79422e-07	3.57613e-06	-1.90264	27.6847	kn;eve;babos;CadN;Dscam1;vvl;tutl	GO_BP_2018
negative_regulation_of_gene_expression_(GO:0010629)	8/59	6.8167e-07	3.71285e-06	-359.381	5102.76	egr;EcR;dpp;eve;Dad;brk;Ubx;ft	GO_BP_GeneRIF
rhodopsin_biosynthetic_process_(GO:0016063)	9/80	6.90974e-07	3.72571e-06	-53.6463	760.981	gogo;melt;oc;ktub;dpp;rho;salm;svp;hth	GO_BP_GeneRIF
rhodopsin_metabolic_process_(GO:0046154)	9/80	6.90974e-07	3.72571e-06	-47.0075	666.809	gogo;melt;oc;ktub;dpp;rho;salm;svp;hth	GO_BP_GeneRIF
antennal development (GO:0007469)	6/25	5.21346e-07	3.83208e-06	-2.09676	30.3335	dan;Dll;C15;disco;Egfr;danr	GO_BP_2018
embryo development ending in birth or egg hatching (GO:0009792)	8/57	5.19022e-07	3.83208e-06	-1.43271	20.7332	elav;kn;oc;Doc1;ems;Egfr;upd1;mirr	GO_BP_2018
nephrocyte differentiation (GO:0061319)	5/14	5.35401e-07	3.90688e-06	-2.03352	29.3645	htl;dpp;pnr;tin;sns	GO_BP_2018
asymmetric_stem_cell_division_(GO:0098722)	11/130	7.33322e-07	3.93427e-06	-4.17284	58.9442	erm;uif;cas;dpp;klu;mid;nub;eya;svp;pdm2;Egfr	GO_BP_GeneRIF
negative_regulation_of_Ras_protein_signal_transduction_(GO:0046580)	5/15	7.9492e-07	4.24353e-06	-181.234	2545.44	EcR;rau;Ubx;eya;Egfr	GO_BP_GeneRIF
mesodermal_cell_fate_specification_(GO:0007501)	4/7	8.09999e-07	4.30262e-06	-670.195	9400.31	pnr;tin;mid;tup	GO_BP_GeneRIF
neurogenesis (GO:0022008)	6/26	6.70684e-07	4.75619e-06	-1.97623	28.092	cas;klu;gsb;Blimp-1;pdm2;Egfr	GO_BP_2018
gastrulation (GO:0007369)	6/26	6.70684e-07	4.75619e-06	-1.96834	27.9799	htl;Z600;sna;twi;stumps;Egfr	GO_BP_2018
pole cell migration (GO:0007280)	6/26	6.70684e-07	4.75619e-06	-1.91266	27.1883	hh;htl;abd-A;tin;Abd-B;eya	GO_BP_2018
wing disc development (GO:0035220)	10/103	6.6289e-07	4.75619e-06	-0.973231	13.8458	disco-r;dally;Notum;dpp;Doc1;brk;Egfr;ft;Dr;ds	GO_BP_2018
neuron_projection_morphogenesis_(GO:0048812)	8/62	1.00636e-06	5.31931e-06	-0.594736	8.21282	htl;dpp;CadN;otk;ems;Dscam1;mirr;wgn	GO_BP_GeneRIF
cell-cell adhesion mediated by cadherin (GO:0044331)	5/15	7.9492e-07	5.55892e-06	-2.69937	37.9127	Cad88C;CadN;Cad74A;ft;ds	GO_BP_2018
regulation of muscle organ development (GO:0048634)	5/15	7.9492e-07	5.55892e-06	-2.29656	32.2552	abd-A;dpp;Dad;twi;Ubx	GO_BP_2018
wing disc proximal/distal pattern formation (GO:0007473)	4/7	8.09999e-07	5.58678e-06	-4.17669	58.5833	hh;dpp;tsh;Egfr	GO_BP_2018
cardiac cell fate commitment (GO:0060911)	4/7	8.09999e-07	5.58678e-06	-3.57189	50.1001	abd-A;EcR;mid;Ubx	GO_BP_2018
ecdysone_biosynthetic_process_(GO:0006697)	13/195	1.11805e-06	5.85203e-06	-5.71877	78.3696	sens;Ptp52F;kni;Blimp-1;vvl;gt;tup;oc;EcR;pnr;dib;grh;hth	GO_BP_GeneRIF
ecdysone_metabolic_process_(GO:0008205)	13/195	1.11805e-06	5.85203e-06	-5.70759	78.2164	sens;Ptp52F;kni;Blimp-1;vvl;gt;tup;oc;EcR;pnr;dib;grh;hth	GO_BP_GeneRIF
positive_regulation_of_ERBB_signaling_pathway_(GO:1901186)	5/16	1.14447e-06	5.96125e-06	-4.13789	56.6086	sens;B-H1;Ubx;edl;Egfr	GO_BP_GeneRIF
muscle organ development (GO:0007517)	7/43	9.62554e-07	6.59382e-06	-1.39771	19.3634	htl;rt;eve;Kr;salm;Dr;lbe	GO_BP_2018
striated_muscle_tissue_development_(GO:0014706)	7/45	1.32698e-06	6.87848e-06	-62.4654	845.32	pnr;twi;tin;Dscam1;vnd;tup;mirr	GO_BP_GeneRIF
genital_disc_development_(GO:0035215)	6/29	1.34097e-06	6.91762e-06	-539.91	7300.73	hh;abd-A;dpp;sns;Abd-B;ph-p	GO_BP_GeneRIF
homophilic cell adhesion via plasma membrane adhesion molecules (GO:0007156)	6/28	1.07473e-06	7.3125e-06	-2.20555	30.3118	CadN;Cad74A;sns;CG34353;Lac;ds	GO_BP_2018
somatic muscle development (GO:0007525)	9/85	1.16202e-06	7.85338e-06	-1.09701	14.991	htl;rt;kn;E(spl)mdelta-HLH;Ubx;salm;eya;hth;ths	GO_BP_2018
negative_regulation_of_gene_silencing_(GO:0060969)	9/88	1.56088e-06	7.93754e-06	-433.063	5790.16	PGRP-LE;EcR;dpp;tsh;en;Ubx;eya;hth;Egfr	GO_BP_GeneRIF
regulation_of_feeding_behavior_(GO:0060259)	7/46	1.54859e-06	7.93754e-06	-179.057	2395.45	hh;lov;cas;EcR;rho;Mdr49;upd1	GO_BP_GeneRIF
positive_regulation_of_signaling_(GO:0023056)	9/88	1.56088e-06	7.93754e-06	-3.60417	48.1887	hh;egr;robo2;dpp;cv-2;rau;brk;Egfr;mirr	GO_BP_GeneRIF
Bolwig's_organ_development_(GO:0055034)	4/8	1.60407e-06	8.08061e-06	-554.369	7396.93	hh;eya;so;Egfr	GO_BP_GeneRIF
haltere_disc_development_(GO:0035216)	4/8	1.60407e-06	8.08061e-06	-123.167	1643.42	hh;dpp;Ubx;hth	GO_BP_GeneRIF
glial_cell_migration_(GO:0008347)	6/30	1.65876e-06	8.27835e-06	-172.397	2294.51	htl;cas;CadN;stumps;Egfr;ths	GO_BP_GeneRIF
stem_cell_development_(GO:0048864)	6/30	1.65876e-06	8.27835e-06	-121.384	1615.56	dally;Dad;kni;eya;vnd;ptc	GO_BP_GeneRIF
positive_regulation_of_intracellular_signal_transduction_(GO:1902533)	7/47	1.80034e-06	8.94337e-06	-6.52196	86.2694	hh;egr;dpp;cv-2;rau;edl;ptc	GO_BP_GeneRIF
retinal_cell_programmed_cell_death_(GO:0046666)	9/90	1.88802e-06	9.33569e-06	-73.5684	969.63	egr;dpp;klu;B-H1;eya;so;Egfr;ft;ec	GO_BP_GeneRIF
regulation_of_neuron_projection_development_(GO:0010975)	7/48	2.08542e-06	1.01252e-05	-191.969	2511.06	hh;HGTX;dpp;CadN;beat-Ia;ems;Dscam1	GO_BP_GeneRIF
regulation_of_neuron_death_(GO:1901214)	9/91	2.07264e-06	1.01252e-05	-4.52927	59.2732	NetA;egr;dpp;Antp;B-H1;Ubx;hth;Egfr;fng	GO_BP_GeneRIF
positive_regulation_of_protein_transport_(GO:0051222)	7/48	2.08542e-06	1.01252e-05	-2.47576	32.3843	hh;EcR;dpp;pnr;tin;Doc1;ptc	GO_BP_GeneRIF
positive_regulation_of_transport_(GO:0051050)	7/48	2.08542e-06	1.01252e-05	1.9001	-24.8543	hh;EcR;dpp;pnr;tin;Doc1;ptc	GO_BP_GeneRIF
negative_regulation_of_signaling_(GO:0023057)	10/117	2.15116e-06	1.03973e-05	-391.966	5114.97	hh;Notum;EcR;dpp;Dad;rau;brk;Ubx;eya;Egfr	GO_BP_GeneRIF
regulation of macromolecule metabolic process (GO:0060255)	10/113	1.56421e-06	1.0501e-05	-1.20026	16.0452	kn;Dfd;D;disco;en;Doc1;brk;ems;gt;tup	GO_BP_2018
regulation_of_gastrulation_(GO:0010470)	8/69	2.3082e-06	1.11063e-05	-64.7502	840.395	dpp;eve;sna;twi;run;so;ths;5-HT2A	GO_BP_GeneRIF
regulation_of_epithelial_cell_migration_(GO:0010632)	7/49	2.40726e-06	1.15312e-05	-177.579	2297.35	NetA;sdt;dpp;twi;rib;Egfr;mirr	GO_BP_GeneRIF
lymph gland development (GO:0048542)	7/47	1.80034e-06	1.20063e-05	-1.38692	18.3455	Ser;htl;dpp;pnr;Antp;tin;tup	GO_BP_2018
embryonic organ development (GO:0048568)	6/31	2.03544e-06	1.34848e-05	-1.85023	24.2469	robo2;Dfd;pnr;tin;mid;tup	GO_BP_2018
somatic_stem_cell_division_(GO:0048103)	8/71	2.87448e-06	1.37081e-05	-2.63553	33.6284	hh;cas;dpp;mid;Abd-B;eya;Egfr;upd1	GO_BP_GeneRIF
positive_regulation_of_neuron_differentiation_(GO:0045666)	5/19	2.95459e-06	1.40277e-05	-11.8352	150.688	HGTX;sens;rau;B-H1;svp	GO_BP_GeneRIF
rhabdomere_development_(GO:0042052)	6/33	2.99843e-06	1.41732e-05	-3.6443	46.3461	hh;sdt;oc;ktub;salm;hth	GO_BP_GeneRIF
apical_protein_localization_(GO:0045176)	11/150	3.01646e-06	1.41959e-05	-5.92947	75.372	sdt;fj;dpp;btsz;rib;grh;Egfr;ft;fz2;Fbxl7;ds	GO_BP_GeneRIF
positive regulation of multicellular organismal process (GO:0051240)	8/69	2.3082e-06	1.51919e-05	-1.27721	16.5769	abd-A;EcR;dpp;btsz;tsh;Ubx;hth;upd2	GO_BP_2018
neurogenesis_(GO:0022008)	9/97	3.54133e-06	1.65827e-05	-270.174	3390.96	comm;Dfd;Dll;rho;eya;svp;Dscam1;Egfr;ptc	GO_BP_GeneRIF
positive_regulation_of_growth_(GO:0045927)	8/73	3.55455e-06	1.65827e-05	-22.7155	285.018	hh;robo2;oc;dpp;rau;brk;salm;Egfr	GO_BP_GeneRIF
R7_cell_differentiation_(GO:0045466)	6/34	3.60305e-06	1.65926e-05	-473.262	5931.74	melt;oc;otk;rho;salm;Egfr	GO_BP_GeneRIF
negative_regulation_of_ERBB_signaling_pathway_(GO:1901185)	6/34	3.60305e-06	1.65926e-05	-375.661	4708.44	dpp;rho;B-H1;Ubx;edl;Egfr	GO_BP_GeneRIF
positive_regulation_of_intracellular_protein_transport_(GO:0090316)	6/34	3.60305e-06	1.65926e-05	-4.73894	59.3966	hh;dpp;pnr;tin;Doc1;ptc	GO_BP_GeneRIF
negative_regulation_of_cellular_process_(GO:0048523)	10/124	3.64611e-06	1.6648e-05	-48.4352	606.498	hh;Notum;EcR;dpp;Dad;rau;brk;Ubx;eya;Egfr	GO_BP_GeneRIF
positive_regulation_of_protein_secretion_(GO:0050714)	7/52	3.63148e-06	1.6648e-05	-33.2115	416.003	robo2;oc;dpp;eve;brk;salm;Egfr	GO_BP_GeneRIF
periodic partitioning by pair rule gene (GO:0007366)	4/9	2.85896e-06	1.86946e-05	-2.55624	32.6306	eve;sob;run;odd	GO_BP_2018
regulation of dendrite morphogenesis (GO:0048814)	6/33	2.99843e-06	1.94801e-05	-1.78335	22.6797	kn;babos;CadN;Dscam1;vvl;tutl	GO_BP_2018
negative regulation of multicellular organismal process (GO:0051241)	7/51	3.1762e-06	2.05028e-05	-1.68241	21.2991	dpp;Dad;tsh;Abd-B;salm;gt;ft	GO_BP_2018
regulation_of_compound_eye_retinal_cell_programmed_cell_death_(GO:0046669)	4/10	4.71812e-06	2.14514e-05	-186.558	2287.96	dpp;B-H1;eya;Egfr	GO_BP_GeneRIF
gland_development_(GO:0048732)	9/101	4.95523e-06	2.24344e-05	-5.87263	71.7346	hh;kn;EcR;dpp;mamo;pnr;kni;Blimp-1;vvl	GO_BP_GeneRIF
cuticle_pattern_formation_(GO:0035017)	5/21	5.06586e-06	2.27434e-05	-153.929	1876.86	hh;eve;SoxN;tsh;en	GO_BP_GeneRIF
visceral_muscle_development_(GO:0007522)	5/21	5.06586e-06	2.27434e-05	-85.9453	1047.93	dpp;tin;eya;Egfr;ths	GO_BP_GeneRIF
lymph_gland_development_(GO:0048542)	6/36	5.11018e-06	2.2752e-05	-651.102	7933.2	hh;kn;dpp;pnr;Antp;tup	GO_BP_GeneRIF
negative_regulation_of_cell_motility_(GO:2000146)	6/36	5.11018e-06	2.2752e-05	-390.735	4760.83	lov;Notum;EcR;dpp;Egfr;tup	GO_BP_GeneRIF
regulation_of_RNA_splicing_(GO:0043484)	10/129	5.20318e-06	2.30703e-05	4.74815	-57.7671	sdt;elav;dpp;Antp;CadN;Ubx;salm;Dscam1;hth;Egfr	GO_BP_GeneRIF
zygotic determination of anterior/posterior axis, embryo (GO:0007354)	6/34	3.60305e-06	2.311e-05	-1.77235	22.2142	oc;dpp;Kr;kni;gt;tup	GO_BP_2018
regulation_of_Rho_protein_signal_transduction_(GO:0035023)	7/55	5.3355e-06	2.35596e-05	21.9796	-266.857	hh;abd-A;dpp;eve;rho;Egfr;lbe	GO_BP_GeneRIF
establishment of planar polarity (GO:0001736)	7/53	4.13986e-06	2.62645e-05	-1.2645	15.6733	Tom;fj;otk;btsz;jbug;ft;ds	GO_BP_2018
regulation of cell proliferation (GO:0042127)	11/155	4.14703e-06	2.62645e-05	-0.984127	12.1964	hh;htl;Xrp1;EcR;dpp;ham;Kr;grh;Egfr;ft;fz2	GO_BP_2018
negative_regulation_of_innate_immune_response_(GO:0045824)	6/37	6.0358e-06	2.64343e-05	-99.8545	1200.03	egr;PGRP-LE;EcR;dpp;dnr1;nub	GO_BP_GeneRIF
receptor_internalization_(GO:0031623)	7/56	6.03328e-06	2.64343e-05	9.78514	-117.6	hh;Ser;dally;dpp;Egfr;ptc;fz2	GO_BP_GeneRIF
negative_regulation_of_cellular_catabolic_process_(GO:0031330)	8/79	6.46803e-06	2.82122e-05	-43.6259	521.27	Notum;EcR;dpp;eve;Dad;Ubx;eya;Egfr	GO_BP_GeneRIF
sensory organ morphogenesis (GO:0090596)	4/10	4.71812e-06	2.95102e-05	-2.76919	33.9616	hh;oc;run;ds	GO_BP_2018
imaginal disc-derived genitalia development (GO:0007484)	4/10	4.71812e-06	2.95102e-05	-2.63461	32.3112	Dll;en;Abd-B;Dr	GO_BP_2018
regulation of tube length, open tracheal system (GO:0035159)	6/36	5.11018e-06	3.17651e-05	-1.93695	23.6004	nrv2;fj;dpp;grh;ft;ds	GO_BP_2018
gland morphogenesis (GO:0022612)	7/55	5.3355e-06	3.29622e-05	-1.36096	16.5236	Ser;twi;gsb;tin;rib;eya;fz2	GO_BP_2018
glial_cell_differentiation_(GO:0010001)	7/58	7.65758e-06	3.31314e-05	-134.086	1579.51	htl;elav;abd-A;Notum;rau;Egfr;ft	GO_BP_GeneRIF
regulation_of_Wnt_signaling_pathway_(GO:0030111)	7/58	7.65758e-06	3.31314e-05	19.6749	-231.766	hh;dpp;klu;Ubx;hth;fz2;ds	GO_BP_GeneRIF
larval_lymph_gland_hemopoiesis_(GO:0035167)	5/23	8.2074e-06	3.52262e-05	-454.389	5321.11	hh;htl;kn;dpp;pnr	GO_BP_GeneRIF
sterol_transport_(GO:0015918)	5/23	8.2074e-06	3.52262e-05	-62.7625	734.979	hh;Ser;kni;vvl;ft	GO_BP_GeneRIF
compound eye photoreceptor development (GO:0042051)	8/78	5.87582e-06	3.6079e-05	-1.16587	14.0425	sens;oc;CadN;rau;RhoGAP100F;eya;grh;tutl	GO_BP_2018
calcium-dependent cell-cell adhesion via plasma membrane cell adhesion molecules (GO:0016339)	5/22	6.48915e-06	3.96035e-05	-2.39683	28.631	Cad88C;CadN;Cad74A;ft;ds	GO_BP_2018
negative_regulation_of_translation_(GO:0017148)	9/109	9.2768e-06	3.96574e-05	-196.388	2275.74	hh;PGRP-LE;kn;EcR;dpp;sna;brk;Ubx;Egfr	GO_BP_GeneRIF
ecdysteroid_biosynthetic_process_(GO:0045456)	11/169	9.49745e-06	4.02797e-05	-5.32664	61.5999	hh;sens;EcR;pnr;Ptp52F;kni;Blimp-1;dib;grh;vvl;gt	GO_BP_GeneRIF
ecdysteroid_metabolic_process_(GO:0045455)	11/169	9.49745e-06	4.02797e-05	-5.32307	61.5586	hh;sens;EcR;pnr;Ptp52F;kni;Blimp-1;dib;grh;vvl;gt	GO_BP_GeneRIF
axonal_fasciculation_(GO:0007413)	6/40	9.65786e-06	4.06387e-05	-170.386	1967.58	NetA;CadN;vvl;gt;hth;tup	GO_BP_GeneRIF
neuron_migration_(GO:0001764)	7/60	9.62928e-06	4.06387e-05	-3.31979	38.3459	NetA;robo2;cas;CadN;eya;so;fz2	GO_BP_GeneRIF
instar larval development (GO:0002168)	7/57	6.80528e-06	4.12826e-05	-1.36004	16.1815	hh;Ser;trn;D;Dad;btsz;rho	GO_BP_2018
regulation_of_exit_from_mitosis_(GO:0007096)	5/24	1.02619e-05	4.30117e-05	-164.184	1885.99	hh;dpp;eya;so;hth	GO_BP_GeneRIF
pericardial nephrocyte differentiation (GO:0061320)	4/11	7.34138e-06	4.42681e-05	-2.43913	28.8353	htl;dpp;pnr;tin	GO_BP_2018
mitotic_nuclear_division_(GO:0140014)	13/241	1.1441e-05	4.77673e-05	1.19236	-13.567	hh;dpp;en;eya;Egfr;ph-p;abd-A;Z600;Antp;so;grh;hth;phyl	GO_BP_GeneRIF
regulation_of_JUN_kinase_activity_(GO:0043506)	9/112	1.15736e-05	4.81338e-05	3.76131	-42.754	hh;egr;htl;sdt;dpp;Dad;eya;Egfr;ft	GO_BP_GeneRIF
negative_regulation_of_cellular_protein_metabolic_process_(GO:0032269)	8/86	1.22025e-05	5.05532e-05	-52.8491	597.928	Notum;EcR;dpp;eve;Dad;Ubx;eya;Egfr	GO_BP_GeneRIF
protein_localization_to_plasma_membrane_(GO:0072659)	11/175	1.3207e-05	5.45043e-05	12.5741	-141.267	hh;Zasp52;NetA;sdt;fj;Abd-B;RhoGAP100F;Egfr;ft;Fbxl7;ds	GO_BP_GeneRIF
positive regulation of macromolecule metabolic process (GO:0010604)	7/60	9.62928e-06	5.77184e-05	-1.55486	17.9597	erm;comm;oc;dpp;rho;eya;Egfr	GO_BP_2018
Rho_protein_signal_transduction_(GO:0007266)	8/88	1.44681e-05	5.94801e-05	-169.529	1889.15	hh;egr;abd-A;dpp;eve;rho;Egfr;lbe	GO_BP_GeneRIF
embryonic heart tube development (GO:0035050)	5/24	1.02619e-05	6.00797e-05	-2.14961	24.6928	robo2;pnr;tin;mid;tup	GO_BP_2018
photoreceptor cell differentiation (GO:0046530)	5/24	1.02619e-05	6.00797e-05	-1.96307	22.5499	sdt;sens;oc;svp;edl	GO_BP_2018
sensory organ precursor cell fate determination (GO:0016360)	5/24	1.02619e-05	6.00797e-05	-1.86113	21.3789	sens;uif;Tom;klu;phyl	GO_BP_2018
cell fate determination involved in pattern specification (GO:0060582)	5/24	1.02619e-05	6.00797e-05	-1.82404	20.9528	sens;uif;Tom;klu;phyl	GO_BP_2018
hippo_signaling_(GO:0035329)	9/116	1.53779e-05	6.26746e-05	-505.616	5603.52	hh;egr;melt;dpp;hth;Egfr;ft;Fbxl7;ds	GO_BP_GeneRIF
JAK-STAT_cascade_(GO:0007259)	4/13	1.55956e-05	6.26746e-05	-381.681	4224.64	dally;upd1;ph-p;upd2	GO_BP_GeneRIF
compound_eye_retinal_cell_programmed_cell_death_(GO:0046667)	4/13	1.55956e-05	6.26746e-05	-124.865	1382.07	dpp;B-H1;eya;Egfr	GO_BP_GeneRIF
blastoderm_segmentation_(GO:0007350)	4/13	1.55956e-05	6.26746e-05	-89.6572	992.373	eve;Kr;en;run	GO_BP_GeneRIF
regulation_of_response_to_wounding_(GO:1903034)	4/13	1.55956e-05	6.26746e-05	-89.5147	990.796	dpp;grh;vvl;Egfr	GO_BP_GeneRIF
regulation_of_rhodopsin_gene_expression_(GO:0007468)	5/26	1.55604e-05	6.26746e-05	-66.33	734.325	oc;ktub;dpp;salm;hth	GO_BP_GeneRIF
compound eye photoreceptor fate commitment (GO:0001752)	6/41	1.11959e-05	6.47946e-05	-1.43329	16.3394	sca;svp;grh;hth;Egfr;phyl	GO_BP_2018
epithelium development (GO:0060429)	8/85	1.11868e-05	6.47946e-05	-0.915426	10.4366	sdt;robo2;dpp;pnr;tin;mid;Egfr;tup	GO_BP_2018
regulation_of_chromosome_organization_(GO:0033044)	11/179	1.63282e-05	6.53737e-05	-137.46	1515.17	kn;btd;EcR;eve;mamo;Dll;ham;Antp;kni;Ubx;Abd-B	GO_BP_GeneRIF
regulation_of_ecdysteroid_biosynthetic_process_(GO:0007554)	10/147	1.65133e-05	6.58692e-05	-4.37583	48.1838	sens;EcR;pnr;Ptp52F;kni;Blimp-1;dib;grh;vvl;gt	GO_BP_GeneRIF
regulation_of_hemocyte_differentiation_(GO:0045610)	6/44	1.70346e-05	6.74471e-05	-126.447	1388.42	hh;kn;dpp;pnr;Antp;Dscam1	GO_BP_GeneRIF
positive_regulation_of_catabolic_process_(GO:0009896)	6/44	1.70346e-05	6.74471e-05	-6.4849	71.206	robo2;oc;dpp;eve;salm;Egfr	GO_BP_GeneRIF
dendrite guidance (GO:0070983)	5/25	1.2697e-05	7.26471e-05	-2.39203	26.9681	NetA;Toll-6;comm;D;tup	GO_BP_2018
regulation of stem cell proliferation (GO:0072091)	5/25	1.2697e-05	7.26471e-05	-2.02055	22.78	erm;btd;klu;E(spl)mdelta-HLH;E(spl)mbeta-HLH	GO_BP_2018
chaeta morphogenesis (GO:0008407)	6/42	1.29261e-05	7.3127e-05	-1.759	19.7997	sca;dally;sens;pnr;B-H1;tup	GO_BP_2018
anterior/posterior axis specification, embryo (GO:0008595)	6/42	1.29261e-05	7.3127e-05	-1.36491	15.3638	hh;dpp;eve;Kr;kni;gt	GO_BP_2018
gliogenesis (GO:0042063)	6/43	1.48662e-05	8.36326e-05	-1.62472	18.0611	hh;NetA;htl;unc-5;so;ths	GO_BP_2018
cardiocyte_differentiation_(GO:0035051)	4/14	2.16197e-05	8.46642e-05	-197.287	2119.24	Zasp52;unc-5;Dscam1;vnd	GO_BP_GeneRIF
compound_eye_cone_cell_differentiation_(GO:0042675)	4/14	2.16197e-05	8.46642e-05	-111.974	1202.82	dpp;B-H1;eya;Egfr	GO_BP_GeneRIF
positive_regulation_of_decapentaplegic_signaling_pathway_(GO:0090098)	4/14	2.16197e-05	8.46642e-05	-17.2745	185.561	hh;dpp;brk;pxb	GO_BP_GeneRIF
negative regulation of developmental process (GO:0051093)	5/26	1.55604e-05	8.6571e-05	-2.15989	23.9116	Sox21a;dpp;Dad;tsh;Abd-B	GO_BP_2018
negative regulation of signal transduction (GO:0009968)	10/146	1.55585e-05	8.6571e-05	-0.83279	9.21974	Ser;htl;pigs;dally;uif;Tom;Egfr;ptc;fng;phyl	GO_BP_2018
morphogenesis_of_a_polarized_epithelium_(GO:0001738)	5/28	2.27786e-05	8.88781e-05	-303.935	3248.97	hh;fj;dpp;ft;ds	GO_BP_GeneRIF
germarium-derived_oocyte_differentiation_(GO:0030706)	12/221	2.3334e-05	9.07151e-05	1.17106	-12.49	hh;NetA;Inx3;D;EcR;dpp;Cad74A;brk;bves;Egfr;fng;ogre	GO_BP_GeneRIF
apical junction assembly (GO:0043297)	6/44	1.70346e-05	9.4252e-05	-1.742	19.1276	sdt;nrv2;moody;btsz;bou;Lac	GO_BP_2018
regulation_of_cellular_carbohydrate_metabolic_process_(GO:0010675)	6/47	2.51126e-05	9.72774e-05	-1.70095	18.0167	egr;rt;Abd-B;Egfr;fng;wgn	GO_BP_GeneRIF
regulation_of_hippo_signaling_(GO:0035330)	8/95	2.5381e-05	9.79634e-05	-122.736	1298.73	hh;egr;dpp;hth;Egfr;ft;Fbxl7;ds	GO_BP_GeneRIF
negative_regulation_of_gene_silencing_by_RNA_(GO:0060967)	7/70	2.68809e-05	0.000103011	-268.06	2821.09	PGRP-LE;EcR;dpp;tsh;eya;hth;Egfr	GO_BP_GeneRIF
synapse_assembly_(GO:0007416)	7/70	2.68809e-05	0.000103011	-89.7695	944.743	hh;htl;Notum;CadN;RhoGAP100F;Dscam1;fz2	GO_BP_GeneRIF
glycolipid_metabolic_process_(GO:0006664)	5/29	2.72448e-05	0.000103666	-532.43	5596.18	hh;Ser;htl;Notum;Egfr	GO_BP_GeneRIF
glycolipid_biosynthetic_process_(GO:0009247)	5/29	2.72448e-05	0.000103666	-516.856	5432.49	hh;Ser;htl;Notum;Egfr	GO_BP_GeneRIF
glycosaminoglycan_biosynthetic_process_(GO:0006024)	4/15	2.91924e-05	0.000109523	-530.138	5535.49	dally;Notum;dpp;upd1	GO_BP_GeneRIF
glycosaminoglycan_catabolic_process_(GO:0006027)	4/15	2.91924e-05	0.000109523	-275.104	2872.53	dally;Notum;dpp;upd1	GO_BP_GeneRIF
STAT_cascade_(GO:0097696)	4/15	2.91924e-05	0.000109523	-204.413	2134.4	dally;upd1;ph-p;upd2	GO_BP_GeneRIF
glycosaminoglycan_metabolic_process_(GO:0030203)	4/15	2.91924e-05	0.000109523	-101.86	1063.58	dally;Notum;dpp;upd1	GO_BP_GeneRIF
regulation_of_ATPase_activity_(GO:0043462)	9/126	2.98107e-05	0.000111452	19.6056	-204.303	hh;fj;dpp;eve;pnr;Egfr;ft;fng;ds	GO_BP_GeneRIF
larval salivary gland morphogenesis (GO:0007436)	4/14	2.16197e-05	0.000118968	-2.99379	32.159	Ser;trn;btsz;rho	GO_BP_2018
eye_pigment_biosynthetic_process_(GO:0006726)	7/72	3.23397e-05	0.00011974	-248.387	2568.12	sens;dpp;B-H1;eya;Egfr;ec;Best2	GO_BP_GeneRIF
eye_pigment_metabolic_process_(GO:0042441)	7/72	3.23397e-05	0.00011974	-195.594	2022.29	sens;dpp;B-H1;eya;Egfr;ec;Best2	GO_BP_GeneRIF
epithelial_cell_migration_(GO:0010631)	5/30	3.2362e-05	0.00011974	-52.6835	544.67	sdt;dpp;Ubx;Dscam1;Egfr	GO_BP_GeneRIF
positive regulation of developmental process (GO:0051094)	5/28	2.27786e-05	0.00012399	-1.80267	19.27	abd-A;dpp;tsh;Ubx;hth	GO_BP_2018
imaginal disc-derived leg segmentation (GO:0036011)	5/28	2.27786e-05	0.00012399	-1.8005	19.2468	Ser;fj;sob;odd;fng	GO_BP_2018
intestinal_stem_cell_homeostasis_(GO:0036335)	7/73	3.53927e-05	0.000130503	-5.65843	57.9933	Sox21a;dpp;Dad;nub;Ubx;Egfr;E(spl)mbeta-HLH	GO_BP_GeneRIF
positive_regulation_of_protein_metabolic_process_(GO:0051247)	6/50	3.60194e-05	0.000131013	-12.4	126.87	robo2;oc;dpp;eve;salm;Egfr	GO_BP_GeneRIF
positive_regulation_of_protein_kinase_activity_(GO:0045860)	6/50	3.60194e-05	0.000131013	-9.80416	100.311	hh;egr;dpp;cv-2;rau;edl	GO_BP_GeneRIF
positive_regulation_of_protein_catabolic_process_(GO:0045732)	6/50	3.60194e-05	0.000131013	-9.72468	99.4976	robo2;oc;dpp;eve;salm;Egfr	GO_BP_GeneRIF
positive_regulation_of_kinase_activity_(GO:0033674)	6/50	3.60194e-05	0.000131013	-1.91648	19.6084	hh;egr;dpp;cv-2;rau;edl	GO_BP_GeneRIF
fat_body_development_(GO:0007503)	8/100	3.68294e-05	0.000133507	-4.7489	48.4826	hh;fj;dpp;Blimp-1;mid;ft;Fbxl7;ds	GO_BP_GeneRIF
GPI_anchor_biosynthetic_process_(GO:0006506)	3/6	3.75385e-05	0.000135164	-556.259	5668.36	hh;dally;Notum	GO_BP_GeneRIF
GPI_anchor_metabolic_process_(GO:0006505)	3/6	3.75385e-05	0.000135164	-554.819	5653.69	hh;dally;Notum	GO_BP_GeneRIF
regulation_of_intracellular_protein_transport_(GO:0033157)	11/196	3.7815e-05	0.000135704	-3.65942	37.2631	hh;EcR;dpp;pnr;Kr;tin;Doc1;Egfr;ft;Fbxl7;ds	GO_BP_GeneRIF
morphogenesis of a polarized epithelium (GO:0001738)	6/47	2.51126e-05	0.000135959	-1.0391	11.0063	sdt;Tom;fj;otk;ft;ds	GO_BP_2018
regulation_of_cell_fate_commitment_(GO:0010453)	4/16	3.85417e-05	0.000137851	33.2893	-338.345	dpp;hth;Egfr;tup	GO_BP_GeneRIF
cell-cell_junction_organization_(GO:0045216)	8/101	3.95713e-05	0.000141063	-5.2934	53.6614	sdt;dpp;metro;CadN;btsz;bou;ft;Lac	GO_BP_GeneRIF
protein_localization_to_membrane_(GO:0072657)	9/131	4.05478e-05	0.000144066	11.7183	-118.507	hh;sdt;fj;ktub;Abd-B;RhoGAP100F;ft;Fbxl7;ds	GO_BP_GeneRIF
photoreceptor cell development (GO:0042461)	5/29	2.72448e-05	0.000146714	-1.82992	19.2336	sdt;sens;oc;EcR;edl	GO_BP_2018
generation_of_neurons_(GO:0048699)	7/75	4.22106e-05	0.000149478	-5.50366	55.4375	sca;nrv2;oc;Antp;so;hth;Egfr	GO_BP_GeneRIF
negative_regulation_of_immune_system_process_(GO:0002683)	5/32	4.4808e-05	0.000158154	-91.6645	917.848	egr;EcR;dpp;dnr1;nub	GO_BP_GeneRIF
regulation of neuroblast proliferation (GO:1902692)	6/49	3.20294e-05	0.000171562	-1.36635	14.1401	erm;btd;EcR;klu;E(spl)mdelta-HLH;E(spl)mbeta-HLH	GO_BP_2018
peptide_biosynthetic_process_(GO:0043043)	8/104	4.88396e-05	0.000171819	4.42984	-43.9749	hh;Xrp1;dpp;Dll;C15;Dad;Egfr;ft	GO_BP_GeneRIF
glial cell migration (GO:0008347)	5/30	3.2362e-05	0.000172426	-1.71936	17.7757	hh;NetA;htl;unc-5;so	GO_BP_2018
regulation_of_peptidase_activity_(GO:0052547)	7/77	5.00703e-05	0.000174433	-174.627	1729.18	hh;sens;EcR;dpp;Dll;C15;Egfr	GO_BP_GeneRIF
cholesterol_transport_(GO:0030301)	4/17	4.99069e-05	0.000174433	-96.7676	958.517	hh;Ser;kni;vvl	GO_BP_GeneRIF
regulation_of_translation_(GO:0006417)	7/77	5.00703e-05	0.000174433	-12.2271	121.073	hh;Xrp1;dpp;Dll;C15;Dad;Egfr	GO_BP_GeneRIF
negative_regulation_of_organ_growth_(GO:0046621)	5/33	5.2274e-05	0.000180354	-459.063	4525.91	hh;lov;tsh;eya;hth	GO_BP_GeneRIF
regulation_of_neuroblast_proliferation_(GO:1902692)	5/33	5.2274e-05	0.000180354	-177.41	1749.08	hh;erm;abd-A;Ubx;grh	GO_BP_GeneRIF
establishment_of_protein_localization_to_membrane_(GO:0090150)	5/33	5.2274e-05	0.000180354	-146.004	1439.46	sdt;fj;Egfr;ft;ds	GO_BP_GeneRIF
dorsal_closure_(GO:0007391)	7/78	5.44275e-05	0.000187182	-4.78774	47.0091	egr;Inx3;dpp;pnr;so;Egfr;ogre	GO_BP_GeneRIF
brain segmentation (GO:0035284)	3/6	3.75385e-05	0.000195862	-3.99777	40.7378	oc;ems;vvl	GO_BP_2018
regulation of rhodopsin gene expression (GO:0007468)	3/6	3.75385e-05	0.000195862	-3.631	37.0004	sens;oc;EcR	GO_BP_2018
central nervous system segmentation (GO:0035283)	3/6	3.75385e-05	0.000195862	-3.40217	34.6686	oc;ems;vvl	GO_BP_2018
mesodermal cell fate determination (GO:0007500)	3/6	3.75385e-05	0.000195862	-3.1131	31.7229	htl;sna;twi	GO_BP_2018
R8 cell differentiation (GO:0045465)	4/16	3.85417e-05	0.000197013	-2.71907	27.636	sca;sens;CadN;salm	GO_BP_2018
regulation of tube diameter (GO:0035296)	4/16	3.85417e-05	0.000197013	-2.10916	21.437	nrv2;EcR;dpp;rib	GO_BP_2018
regulation of neuron differentiation (GO:0045664)	4/16	3.85417e-05	0.000197013	-2.01303	20.46	btd;cas;hth;lbe	GO_BP_2018
negative regulation of growth (GO:0045926)	5/31	3.81941e-05	0.000197013	-1.74717	17.7737	ara;caup;ft;mirr;Fbxl7	GO_BP_2018
cell-cell junction assembly (GO:0007043)	6/51	4.03985e-05	0.000205461	-1.41272	14.2921	sdt;nrv2;moody;btsz;bou;Lac	GO_BP_2018
glandular_epithelial_cell_differentiation_(GO:0002067)	6/55	6.23736e-05	0.000213824	-130.645	1264.95	dpp;Dad;sna;Ubx;Dscam1;Egfr	GO_BP_GeneRIF
establishment_of_epithelial_cell_planar_polarity_(GO:0090163)	4/18	6.35376e-05	0.000215746	-144.992	1401.19	fj;Egfr;ft;ds	GO_BP_GeneRIF
branched-chain_amino_acid_catabolic_process_(GO:0009083)	4/18	6.35376e-05	0.000215746	-130.958	1265.56	Ser;trn;JhI-21;inaD	GO_BP_GeneRIF
branched-chain_amino_acid_metabolic_process_(GO:0009081)	4/18	6.35376e-05	0.000215746	-126.391	1221.42	Ser;trn;JhI-21;inaD	GO_BP_GeneRIF
germ-band_extension_(GO:0007377)	3/7	6.50849e-05	0.00021961	-500.273	4822.54	dpp;twi;upd2	GO_BP_GeneRIF
muscle_cell_fate_determination_(GO:0007521)	3/7	6.50849e-05	0.00021961	-221.588	2136.07	hh;tin;eya	GO_BP_GeneRIF
regulation of imaginal disc growth (GO:0045570)	5/32	4.4808e-05	0.000226742	-1.61365	16.1577	dally;dpp;Ubx;ft;Fbxl7	GO_BP_2018
salivary_gland_morphogenesis_(GO:0007435)	8/110	7.28521e-05	0.000244282	-1.59117	15.1592	hh;htl;sens;EcR;tin;rib;hth;ptc	GO_BP_GeneRIF
regulation_of_MAP_kinase_activity_(GO:0043405)	8/110	7.28521e-05	0.000244282	7.0552	-67.2154	egr;ara;dpp;eve;cv-2;caup;brk;Egfr	GO_BP_GeneRIF
negative regulation of Notch signaling pathway (GO:0045746)	6/53	5.04352e-05	0.000253941	-1.58505	15.6838	Ser;pigs;uif;Tom;fng;phyl	GO_BP_2018
myoblast_fusion_(GO:0007520)	6/57	7.64673e-05	0.000255606	-148.401	1406.64	CadN;twi;tin;sns;vnd;lbe	GO_BP_GeneRIF
regulation of nervous system development (GO:0051960)	5/33	5.2274e-05	0.00026189	-2.08277	20.5341	erm;E(spl)mdelta-HLH;mid;E(spl)m7-HLH;E(spl)mbeta-HLH	GO_BP_2018
negative_regulation_of_hydrolase_activity_(GO:0051346)	7/84	8.75722e-05	0.000291817	-165.491	1546.19	hh;kek1;EcR;dpp;dnr1;eya;Egfr	GO_BP_GeneRIF
dorsal closure (GO:0007391)	8/107	5.98504e-05	0.000298363	-0.871552	8.47468	Inx3;dpp;pnr;rho;rib;dib;Egfr;tup	GO_BP_2018
establishment_of_epithelial_cell_polarity_(GO:0090162)	5/37	9.21753e-05	0.000303387	-142.716	1326.09	sdt;fj;Egfr;ft;ds	GO_BP_GeneRIF
regulation_of_transforming_growth_factor_beta_receptor_signaling_pathway_(GO:0017015)	5/37	9.21753e-05	0.000303387	-16.3208	151.65	dpp;Dad;brk;eya;Egfr	GO_BP_GeneRIF
delamination_(GO:0060232)	5/37	9.21753e-05	0.000303387	-4.60012	42.7434	elav;Dfd;Sox21a;dpp;Egfr	GO_BP_GeneRIF
rhabdomere_morphogenesis_(GO:0061541)	5/37	9.21753e-05	0.000303387	-2.15871	20.0583	hh;sdt;oc;salm;hth	GO_BP_GeneRIF
regulation of cellular response to growth factor stimulus (GO:0090287)	4/18	6.35376e-05	0.000315184	-2.53807	24.5276	magu;dally;cv-2;brk	GO_BP_2018
R1/R6 cell differentiation (GO:0048052)	3/7	6.50849e-05	0.000316621	-4.93172	47.5409	E(spl)mdelta-HLH;svp;phyl	GO_BP_2018
cardiac muscle tissue development (GO:0048738)	3/7	6.50849e-05	0.000316621	-3.01757	29.0888	abd-A;EcR;tin	GO_BP_2018
positive regulation of muscle organ development (GO:0048636)	3/7	6.50849e-05	0.000316621	-2.22636	21.4617	abd-A;dpp;Ubx	GO_BP_2018
genitalia development (GO:0048806)	3/7	6.50849e-05	0.000316621	-1.18769	11.4491	abd-A;Abd-B;salm	GO_BP_2018
negative_regulation_of_cell_morphogenesis_involved_in_differentiation_(GO:0010771)	3/8	0.000103173	0.00033547	-355.655	3264.6	dpp;klu;Egfr	GO_BP_GeneRIF
stem_cell_fate_determination_(GO:0048867)	6/60	0.000102251	0.00033547	-41.9863	385.773	dally;dpp;klu;Kr;otk;eya	GO_BP_GeneRIF
regulation_of_JAK-STAT_cascade_(GO:0046425)	3/8	0.000103173	0.00033547	31.5641	-289.73	dally;upd1;ph-p	GO_BP_GeneRIF
regulation_of_STAT_cascade_(GO:1904892)	3/8	0.000103173	0.00033547	39.6339	-363.804	dally;upd1;ph-p	GO_BP_GeneRIF
establishment or maintenance of epithelial cell apical/basal polarity (GO:0045197)	5/35	7.00592e-05	0.000339181	-1.61621	15.4609	sdt;fj;rib;ft;ds	GO_BP_2018
phosphatidylinositol_biosynthetic_process_(GO:0006661)	5/38	0.000105067	0.000339568	16.0592	-147.117	hh;htl;dally;Notum;Egfr	GO_BP_GeneRIF
phosphatidylinositol_metabolic_process_(GO:0046488)	5/38	0.000105067	0.000339568	16.4693	-150.873	hh;htl;dally;Notum;Egfr	GO_BP_GeneRIF
activation_of_GTPase_activity_(GO:0090630)	8/117	0.000112509	0.00036253	-4.9235	44.7668	hh;egr;ara;caup;rho;stops;eya;Egfr	GO_BP_GeneRIF
dorsal/ventral pattern formation, imaginal disc (GO:0007450)	6/57	7.64673e-05	0.000368434	-1.25321	11.8787	Ser;dally;Notum;tsh;Dr;fng	GO_BP_2018
negative_regulation_of_phosphorylation_(GO:0042326)	7/88	0.000117658	0.000376856	-5.30849	48.0298	hh;egr;dpp;Dad;inaD;eya;odd	GO_BP_GeneRIF
negative_regulation_of_protein_phosphorylation_(GO:0001933)	7/88	0.000117658	0.000376856	-5.30005	47.9534	hh;egr;dpp;Dad;inaD;eya;odd	GO_BP_GeneRIF
regulation_of_crystal_cell_differentiation_(GO:0042689)	4/21	0.000120659	0.000384176	-140.552	1268.14	hh;pnr;Antp;odd	GO_BP_GeneRIF
positive_regulation_of_BMP_signaling_pathway_(GO:0030513)	4/21	0.000120659	0.000384176	13.8407	-124.878	egr;dpp;cv-2;brk	GO_BP_GeneRIF
eye photoreceptor cell differentiation (GO:0001754)	5/36	8.05349e-05	0.000386184	-1.71536	16.1704	hh;B-H1;salm;Egfr;phyl	GO_BP_2018
positive_regulation_of_signal_transduction_(GO:0009967)	8/119	0.000126653	0.000402067	1.94752	-17.4772	hh;egr;robo2;dpp;cv-2;rau;brk;Egfr	GO_BP_GeneRIF
negative_regulation_of_cell_migration_(GO:0030336)	5/40	0.00013496	0.00042467	-329.847	2939.11	lov;Notum;EcR;dpp;Egfr	GO_BP_GeneRIF
regulation_of_primary_metabolic_process_(GO:0080090)	5/40	0.00013496	0.00042467	-51.6494	460.223	hh;dpp;en;eya;Dscam1	GO_BP_GeneRIF
positive_regulation_of_gene_expression_(GO:0010628)	5/40	0.00013496	0.00042467	-5.9319	52.8563	robo2;dpp;eve;brk;Egfr	GO_BP_GeneRIF
regulation of neuron projection development (GO:0010975)	5/37	9.21753e-05	0.000439908	-1.68231	15.6317	comm;eve;ham;Dscam1;mas	GO_BP_2018
chaeta development (GO:0022416)	7/85	9.44273e-05	0.00044853	-1.07302	9.94441	sca;dally;sens;pnr;C15;B-H1;tup	GO_BP_2018
regulation_of_retinal_cell_programmed_cell_death_(GO:0046668)	6/64	0.000146887	0.000460848	-46.6944	412.117	egr;dpp;klu;B-H1;eya;Egfr	GO_BP_GeneRIF
axon extension involved in axon guidance (GO:0048846)	3/8	0.000103173	0.000478782	-3.54631	32.552	CadN;RhoGAP100F;Dscam1	GO_BP_2018
neuron projection extension involved in neuron projection guidance (GO:1902284)	3/8	0.000103173	0.000478782	-3.37447	30.9746	CadN;RhoGAP100F;Dscam1	GO_BP_2018
axis elongation (GO:0003401)	3/8	0.000103173	0.000478782	-3.37059	30.939	Toll-6;Tollo;otk	GO_BP_2018
proximal/distal pattern formation (GO:0009954)	3/8	0.000103173	0.000478782	-2.14655	19.7034	Dll;hth;Fbxl7	GO_BP_2018
Notch signaling pathway (GO:0007219)	6/60	0.000102251	0.000478782	-1.38296	12.7067	Ser;Tom;E(spl)mdelta-HLH;E(spl)m7-HLH;fng;E(spl)mbeta-HLH	GO_BP_2018
regulation_of_tube_diameter_(GO:0035296)	3/9	0.000153331	0.000479661	-21.4853	188.704	hh;htl;tin	GO_BP_GeneRIF
protein_localization_to_organelle_(GO:0033365)	9/156	0.000156102	0.00048691	35.6977	-312.891	hh;EcR;dpp;hth;Egfr;ft;fz2;Fbxl7;ds	GO_BP_GeneRIF
positive_regulation_of_translation_(GO:0045727)	6/65	0.000160151	0.000498093	3.18171	-27.8062	hh;kn;oc;brk;Ubx;salm	GO_BP_GeneRIF
amino_acid_transmembrane_transport_(GO:0003333)	5/42	0.000170964	0.000530186	-392.8	3407.17	hh;Ser;sdt;JhI-21;fz2	GO_BP_GeneRIF
regulation_of_intracellular_signal_transduction_(GO:1902531)	9/158	0.000171852	0.000531405	-48.6443	421.692	hh;egr;Notum;EcR;dpp;eya;Egfr;ft;ptc	GO_BP_GeneRIF
myotube_differentiation_(GO:0014902)	4/23	0.000175046	0.000538178	-333.078	2881.28	Zasp52;htl;stumps;hth	GO_BP_GeneRIF
negative_regulation_of_cell_fate_specification_(GO:0009996)	4/23	0.000175046	0.000538178	-222.592	1925.52	EcR;eve;Ubx;eya	GO_BP_GeneRIF
head involution (GO:0008258)	5/39	0.000119298	0.000551068	-1.62417	14.6725	EcR;tsh;rib;dib;tup	GO_BP_2018
regulation of transmembrane receptor protein serine/threonine kinase signaling pathway (GO:0090092)	4/21	0.000120659	0.000552291	-2.52718	22.8016	magu;dally;cv-2;brk	GO_BP_2018
epidermis development (GO:0008544)	4/21	0.000120659	0.000552291	-2.205	19.8947	hh;EcR;tsh;lbe	GO_BP_2018
sensory perception of sound (GO:0007605)	6/63	0.000134508	0.000612896	-1.22571	10.9258	nrv2;Tmhs;ktub;inaD;salm;stops	GO_BP_2018
neuroblast_division_(GO:0055057)	6/68	0.000205704	0.000630629	-5.20431	44.1798	hh;erm;abd-A;klu;Ubx;svp	GO_BP_GeneRIF
negative_regulation_of_neurogenesis_(GO:0050768)	4/24	0.000208003	0.000634053	-439.257	3724	lov;B-H1;eya;phyl	GO_BP_GeneRIF
regulation_of_cell_migration_(GO:0030334)	4/24	0.000208003	0.000634053	4.88511	-41.4157	sdt;Notum;dpp;Egfr	GO_BP_GeneRIF
hemopoiesis_(GO:0030097)	5/44	0.000213871	0.000650095	-266.012	2247.84	hh;htl;kn;dpp;Egfr	GO_BP_GeneRIF
negative_regulation_of_cell_communication_(GO:0010648)	3/10	0.000217022	0.000652281	-399.293	3368.24	comm;Notum;rho	GO_BP_GeneRIF
renal_tubule_development_(GO:0061326)	3/10	0.000217022	0.000652281	-25.7944	217.589	tsh;Egfr;odd	GO_BP_GeneRIF
segment_polarity_determination_(GO:0007367)	3/10	0.000217022	0.000652281	-14.0915	118.869	gsb;mid;run	GO_BP_GeneRIF
regulation_of_actin_nucleation_(GO:0051125)	3/10	0.000217022	0.000652281	45.0477	-380.001	pnr;tin;Doc1	GO_BP_GeneRIF
R7 cell development (GO:0045467)	4/22	0.00014603	0.000662399	-1.85642	16.3954	CadN;rau;RhoGAP100F;tutl	GO_BP_2018
MAPK_cascade_(GO:0000165)	6/69	0.000222966	0.000668275	-466.333	3921.16	hh;egr;Sox21a;EcR;dpp;Egfr	GO_BP_GeneRIF
stem cell fate commitment (GO:0048865)	3/9	0.000153331	0.000674253	-3.87035	33.993	ham;rho;Egfr	GO_BP_2018
negative regulation of salivary gland boundary specification (GO:0045705)	3/9	0.000153331	0.000674253	-3.43565	30.175	dpp;tsh;Abd-B	GO_BP_2018
regulation of salivary gland boundary specification (GO:0045704)	3/9	0.000153331	0.000674253	-3.11765	27.382	dpp;tsh;Abd-B	GO_BP_2018
male gonad development (GO:0008584)	3/9	0.000153331	0.000674253	-2.77886	24.4064	Abd-B;salm;eya	GO_BP_2018
development of primary male sexual characteristics (GO:0046546)	3/9	0.000153331	0.000674253	-2.67464	23.4912	Abd-B;salm;eya	GO_BP_2018
imaginal disc-derived female genitalia development (GO:0007486)	3/9	0.000153331	0.000674253	-2.48265	21.8049	otk;en;Abd-B	GO_BP_2018
oenocyte development (GO:0007438)	3/9	0.000153331	0.000674253	-2.2676	19.9161	abd-A;rho;salm	GO_BP_2018
endocytosis_(GO:0006897)	5/45	0.000238173	0.000704022	-327.377	2731.14	sdt;dpp;bou;Egfr;ptc	GO_BP_GeneRIF
dendrite_guidance_(GO:0070983)	5/45	0.000238173	0.000704022	-35.5278	296.391	gogo;NetA;eve;beat-Ia;Dscam1	GO_BP_GeneRIF
sensory_neuron_axon_guidance_(GO:0097374)	5/45	0.000238173	0.000704022	-11.5904	96.6927	gogo;NetA;robo2;eya;Dscam1	GO_BP_GeneRIF
digestive_tract_development_(GO:0048565)	5/45	0.000238173	0.000704022	-4.23289	35.3129	Sox21a;EcR;dpp;Dad;Ubx	GO_BP_GeneRIF
positive_regulation_of_transferase_activity_(GO:0051347)	5/45	0.000238173	0.000704022	3.21514	-26.8223	hh;dpp;rau;edl;mirr	GO_BP_GeneRIF
negative_regulation_of_BMP_signaling_pathway_(GO:0030514)	4/25	0.000245204	0.000722812	-210.391	1749.07	dpp;Dad;brk;Ubx	GO_BP_GeneRIF
regulation of phosphorylation (GO:0042325)	4/23	0.000175046	0.000766396	-2.05487	17.7756	Dad;rho;edl;Egfr	GO_BP_2018
regulation_of_transport_(GO:0051049)	6/72	0.000281682	0.000825806	-4.80049	39.2427	sdt;dpp;Dad;Egfr;ft;lbe	GO_BP_GeneRIF
regulation_of_G-protein_coupled_receptor_protein_signaling_pathway_(GO:0008277)	6/72	0.000281682	0.000825806	50.3131	-411.296	hh;ham;mthl5;ptc;fz2;ds	GO_BP_GeneRIF
actin_nucleation_(GO:0045010)	4/26	0.000286957	0.00083443	-295.557	2410.62	pnr;CadN;tin;Doc1	GO_BP_GeneRIF
muscle_organ_development_(GO:0007517)	4/26	0.000286957	0.00083443	-4.79885	39.1402	Notum;beat-Ia;Ubx;lbe	GO_BP_GeneRIF
skeletal_muscle_tissue_development_(GO:0007519)	4/26	0.000286957	0.00083443	-0.964823	7.86927	Notum;beat-Ia;Ubx;lbe	GO_BP_GeneRIF
Notch_receptor_processing_(GO:0007220)	3/11	0.000295652	0.00085508	-185.397	1506.6	rho;Egfr;fng	GO_BP_GeneRIF
neuron_projection_extension_(GO:1990138)	3/11	0.000295652	0.00085508	-0.040306	0.32754	htl;Dscam1;ths	GO_BP_GeneRIF
protein_processing_(GO:0016485)	6/73	0.000303738	0.000876105	31.9489	-258.765	hh;dpp;Dll;Dad;Egfr;ths	GO_BP_GeneRIF
regulation of tube size (GO:0035150)	4/24	0.000208003	0.000906747	-1.85971	15.7666	nrv2;kni;Lac;knrl	GO_BP_2018
larval visceral muscle development (GO:0007523)	3/10	0.000217022	0.000926021	-2.78529	23.4954	htl;sns;ths	GO_BP_2018
cellular response to fibroblast growth factor stimulus (GO:0044344)	3/10	0.000217022	0.000926021	-2.56895	21.6704	htl;stumps;ths	GO_BP_2018
compartment pattern specification (GO:0007386)	3/10	0.000217022	0.000926021	-2.45922	20.7448	hh;inv;en	GO_BP_2018
fibroblast growth factor receptor signaling pathway (GO:0008543)	3/10	0.000217022	0.000926021	-2.44289	20.607	htl;stumps;ths	GO_BP_2018
somatic stem cell division (GO:0048103)	3/10	0.000217022	0.000926021	-2.4099	20.3288	hh;upd1;ptc	GO_BP_2018
apical_constriction_(GO:0003383)	5/48	0.00032379	0.000931438	-4.73853	38.076	hh;dpp;Dll;sna;Egfr	GO_BP_GeneRIF
negative_regulation_of_cell_death_(GO:0060548)	6/75	0.000351901	0.00100423	-262.511	2087.53	hh;PGRP-LE;EcR;dnr1;brk;Egfr	GO_BP_GeneRIF
regulation_of_phosphatase_activity_(GO:0010921)	6/75	0.000351901	0.00100423	-162.084	1288.92	hh;dally;dpp;eya;so;Dscam1	GO_BP_GeneRIF
regulation_of_endopeptidase_activity_(GO:0052548)	6/75	0.000351901	0.00100423	-87.0318	692.091	hh;sens;EcR;dpp;Dll;C15	GO_BP_GeneRIF
anterior/posterior axis specification (GO:0009948)	6/70	0.000241349	0.00102548	-1.10669	9.21791	hh;dpp;eve;Antp;gt;Egfr	GO_BP_2018
response to ecdysone (GO:0035075)	4/25	0.000245204	0.00103748	-1.91627	15.9307	EcR;Ptp52F;Blimp-1;ph-p	GO_BP_2018
oogenesis_(GO:0048477)	8/139	0.000367221	0.00104517	12.0104	-94.997	hh;D;EcR;dpp;brk;eya;Egfr;upd1	GO_BP_GeneRIF
neuropeptide_signaling_pathway_(GO:0007218)	7/106	0.000373517	0.00106027	0.518446	-4.09186	SIFaR;cas;dpp;klu;Egfr;upd1;lbe	GO_BP_GeneRIF
adult_somatic_muscle_development_(GO:0007527)	3/12	0.000390568	0.00109995	-378.8	2972.79	htl;twi;ths	GO_BP_GeneRIF
segmentation_(GO:0035282)	3/12	0.000390568	0.00109995	-12.6409	99.2048	eve;Dll;C15	GO_BP_GeneRIF
positive_regulation_of_stem_cell_proliferation_(GO:2000648)	3/12	0.000390568	0.00109995	6.47997	-50.8542	hh;dpp;svp	GO_BP_GeneRIF
nervous_system_development_(GO:0007399)	5/50	0.000392603	0.00110278	-197.222	1546.76	kn;abd-A;EcR;dpp;grh	GO_BP_GeneRIF
post-embryonic animal organ development (GO:0048569)	5/46	0.000264519	0.00111452	-1.37782	11.35	htl;kn;sns;eya;ths	GO_BP_2018
sensory perception of mechanical stimulus (GO:0050954)	6/72	0.000281682	0.00118189	-1.15488	9.44085	nrv2;Tmhs;ktub;inaD;salm;stops	GO_BP_2018
tracheal outgrowth, open tracheal system (GO:0007426)	4/26	0.000286957	0.00118916	-2.04727	16.6979	robo2;stumps;rib;grh	GO_BP_2018
imaginal disc-derived male genitalia development (GO:0007485)	4/26	0.000286957	0.00118916	-1.73441	14.1461	Dll;otk;en;Dr	GO_BP_2018
positive regulation of transmembrane receptor protein serine/threonine kinase signaling pathway (GO:0090100)	4/26	0.000286957	0.00118916	-1.55103	12.6505	magu;dally;dpp;hth	GO_BP_2018
germ-band extension (GO:0007377)	3/11	0.000295652	0.00120535	-3.40974	27.7087	eve;run;5-HT2A	GO_BP_2018
establishment of epithelial cell apical/basal polarity (GO:0045198)	3/11	0.000295652	0.00120535	-2.97127	24.1455	fj;ft;ds	GO_BP_2018
polarized epithelial cell differentiation (GO:0030859)	3/11	0.000295652	0.00120535	-2.59488	21.0869	fj;ft;ds	GO_BP_2018
synaptic target recognition (GO:0008039)	5/47	0.00029302	0.00120535	-1.28443	10.4492	robo2;tey;upd1;fz2;tutl	GO_BP_2018
regulation_of_peptide_hormone_secretion_(GO:0090276)	5/51	0.000430886	0.00120716	-102.473	794.131	hh;sens;dpp;mid;upd1	GO_BP_GeneRIF
digestive_system_development_(GO:0055123)	4/29	0.000442675	0.00122737	-89.5915	691.886	Sox21a;dpp;Dad;Ubx	GO_BP_GeneRIF
regulation_of_postsynaptic_membrane_potential_(GO:0060078)	4/29	0.000442675	0.00122737	-53.4981	413.148	NetA;rt;gsb;fz2	GO_BP_GeneRIF
positive_regulation_of_imaginal_disc_growth_(GO:0045572)	4/29	0.000442675	0.00122737	2.21588	-17.1125	oc;B-H1;Ubx;salm	GO_BP_GeneRIF
regulation_of_axon_extension_(GO:0030516)	4/29	0.000442675	0.00122737	23.416	-180.834	hh;dpp;mid;Dscam1	GO_BP_GeneRIF
neuromuscular_synaptic_transmission_(GO:0007274)	9/180	0.000451207	0.0012478	-3.41985	26.3451	NetA;comm;rt;metro;Tollo;gsb;GstS1;RhoGAP100F;Egfr	GO_BP_GeneRIF
regulation_of_wound_healing_(GO:0061041)	5/52	0.000471917	0.00129175	-18.6583	142.898	hh;dpp;grh;Egfr;ths	GO_BP_GeneRIF
positive_regulation_of_cell_proliferation_(GO:0008284)	5/52	0.000471917	0.00129175	0.843775	-6.46222	hh;dpp;pnr;tin;Doc1	GO_BP_GeneRIF
protein_targeting_to_membrane_(GO:0006612)	5/52	0.000471917	0.00129175	34.6189	-265.136	sdt;Dad;bou;Egfr;ths	GO_BP_GeneRIF
regulation_of_DNA_repair_(GO:0006282)	5/52	0.000471917	0.00129175	45.677	-349.827	dpp;ham;B-H1;grh;ph-p	GO_BP_GeneRIF
transmembrane receptor protein serine/threonine kinase signaling pathway (GO:0007178)	4/27	0.000333575	0.00135448	-1.77639	14.2211	dally;dpp;pnr;brk	GO_BP_2018
cell-cell_adhesion_mediated_by_cadherin_(GO:0044331)	3/13	0.00050306	0.00137001	-164.966	1252.88	Inx3;ogre;ds	GO_BP_GeneRIF
eye-antennal_disc_morphogenesis_(GO:0007455)	3/13	0.00050306	0.00137001	-145.49	1104.97	dpp;hth;ptc	GO_BP_GeneRIF
regulation_of_synapse_assembly_(GO:0051963)	4/30	0.0005058	0.00137398	-120.156	911.906	hh;Notum;Dscam1;fz2	GO_BP_GeneRIF
regulation_of_oocyte_development_(GO:0060281)	8/146	0.000510012	0.00137845	-3.3338	25.2738	hh;NetA;EcR;dpp;Cad74A;brk;bves;Egfr	GO_BP_GeneRIF
salivary_gland_development_(GO:0007431)	8/146	0.000510012	0.00137845	-0.225043	1.70607	hh;NetA;sens;Scr;EcR;mamo;hth;ptc	GO_BP_GeneRIF
endocrine_system_development_(GO:0035270)	8/147	0.000533651	0.00143511	-202.356	1524.91	hh;htl;dally;EcR;dpp;en;Egfr;ths	GO_BP_GeneRIF
regulation_of_transferase_activity_(GO:0051338)	8/147	0.000533651	0.00143511	-18.2431	137.475	hh;dpp;Dll;C15;Dad;en;Egfr;fng	GO_BP_GeneRIF
neuron development (GO:0048666)	5/49	0.000356944	0.00143777	-1.33557	10.6017	sdt;Tollo;edl;Dscam1;ph-p	GO_BP_2018
imaginal disc-derived wing vein morphogenesis (GO:0008586)	5/49	0.000356944	0.00143777	-1.31887	10.4691	dally;dpp;rho;salm;Egfr	GO_BP_2018
epithelial cell proliferation involved in Malpighian tubule morphogenesis (GO:0061331)	3/12	0.000390568	0.00156072	-3.33156	26.1458	rho;svp;Egfr	GO_BP_2018
regulation of epithelial cell migration, open tracheal system (GO:2000274)	3/12	0.000390568	0.00156072	-2.38911	18.7495	hh;robo2;ptc	GO_BP_2018
regulation_of_protein_export_from_nucleus_(GO:0046825)	6/83	0.000607139	0.00162865	-3.02526	22.4074	hh;EcR;twi;edl;Egfr;fz2	GO_BP_GeneRIF
epithelial_tube_formation_(GO:0072175)	5/55	0.000612761	0.00163555	-66.5772	492.507	sdt;EcR;rib;grh;mirr	GO_BP_GeneRIF
positive_regulation_of_secretion_by_cell_(GO:1903532)	5/55	0.000612761	0.00163555	13.2705	-98.1689	robo2;dpp;eve;brk;Egfr	GO_BP_GeneRIF
convergent_extension_(GO:0060026)	3/14	0.000634361	0.00167241	-120.763	889.161	hh;htl;Egfr	GO_BP_GeneRIF
sterol_biosynthetic_process_(GO:0016126)	3/14	0.000634361	0.00167241	-39.8073	293.097	hh;EcR;Mdr49	GO_BP_GeneRIF
sterol_metabolic_process_(GO:0016125)	3/14	0.000634361	0.00167241	-37.5816	276.709	hh;EcR;Mdr49	GO_BP_GeneRIF
sulfate_transport_(GO:0008272)	3/14	0.000634361	0.00167241	-23.8103	175.313	hh;dally;dpp	GO_BP_GeneRIF
positive_regulation_of_oogenesis_(GO:1905881)	3/14	0.000634361	0.00167241	14.0277	-103.285	hh;dpp;mirr	GO_BP_GeneRIF
negative_regulation_of_cell_proliferation_(GO:0008285)	6/84	0.000647106	0.00169766	-4.71235	34.6028	hh;dpp;brk;eya;edl;Egfr	GO_BP_GeneRIF
regulation_of_neuromuscular_synaptic_transmission_(GO:1900073)	6/84	0.000647106	0.00169766	-2.84725	20.9074	NetA;comm;rt;Tollo;gsb;GstS1	GO_BP_GeneRIF
regulation_of_cytoplasmic_translation_(GO:2000765)	8/152	0.000665523	0.00173888	-2.36905	17.3295	hh;Xrp1;EcR;dpp;Kr;eya;Egfr;ft	GO_BP_GeneRIF
regulation_of_cell_division_(GO:0051302)	5/56	0.000666058	0.00173888	56.8048	-415.478	hh;erm;beat-Ia;eya;so	GO_BP_GeneRIF
smoothened signaling pathway (GO:0007224)	4/29	0.000442675	0.00175502	-1.76283	13.6137	hh;pxb;ptc;mirr	GO_BP_2018
heterophilic cell-cell adhesion via plasma membrane cell adhesion molecules (GO:0007157)	4/29	0.000442675	0.00175502	-1.67346	12.9236	beat-Ia;sns;ft;ds	GO_BP_2018
cell-cell_junction_assembly_(GO:0007043)	6/86	0.000733134	0.00190473	-394.099	2844.68	Zasp52;Notum;CadN;RhoGAP100F;Dscam1;fz2	GO_BP_GeneRIF
cell_junction_assembly_(GO:0034329)	6/86	0.000733134	0.00190473	-209.137	1509.59	Zasp52;Notum;CadN;RhoGAP100F;Dscam1;fz2	GO_BP_GeneRIF
maintenance of epithelial integrity, open tracheal system (GO:0035160)	3/13	0.00050306	0.00195591	-2.6734	20.3039	rho;Egfr;Lac	GO_BP_2018
regulation of development, heterochronic (GO:0040034)	3/13	0.00050306	0.00195591	-2.31159	17.5561	cas;EcR;Kr	GO_BP_2018
gastrulation with mouth forming first (GO:0001703)	3/13	0.00050306	0.00195591	-2.14657	16.3028	sna;twi;btsz	GO_BP_2018
establishment of apical/basal cell polarity (GO:0035089)	3/13	0.00050306	0.00195591	-1.93088	14.6646	fj;ft;ds	GO_BP_2018
regulation of epithelial cell migration (GO:0010632)	3/13	0.00050306	0.00195591	-1.87398	14.2325	hh;robo2;ptc	GO_BP_2018
protein_import_(GO:0017038)	6/87	0.000779333	0.00201986	56.6291	-405.299	hh;Notum;EcR;dpp;Egfr;fz2	GO_BP_GeneRIF
protein_dephosphorylation_(GO:0006470)	6/88	0.000827748	0.00214018	28.1885	-200.048	hh;gogo;trn;dpp;Ptp52F;Dscam1	GO_BP_GeneRIF
dorsal/ventral axis specification (GO:0009950)	5/54	0.000562726	0.00217948	-1.27494	9.54004	D;dpp;sna;twi;Egfr	GO_BP_2018
regulation_of_intracellular_pH_(GO:0051453)	6/89	0.000878451	0.00226581	-43.4545	305.804	Xrp1;kn;Notum;EcR;dpp;Egfr	GO_BP_GeneRIF
central_nervous_system_development_(GO:0007417)	4/35	0.000920248	0.00235101	-123.912	866.252	comm;abd-A;beat-Ia;grh	GO_BP_GeneRIF
regulation_of_defense_response_(GO:0031347)	5/60	0.000914549	0.00235101	-47.5586	332.771	EcR;pnr;dnr1;nub;vvl	GO_BP_GeneRIF
adherens_junction_maintenance_(GO:0034334)	4/35	0.000920248	0.00235101	-4.40733	30.8111	EcR;sna;bou;Egfr	GO_BP_GeneRIF
adherens_junction_organization_(GO:0034332)	4/35	0.000920248	0.00235101	-4.39472	30.7229	sdt;btsz;bou;ft	GO_BP_GeneRIF
R8 cell fate commitment (GO:0007460)	3/14	0.000634361	0.0024289	-2.82328	20.7875	hh;sca;melt	GO_BP_2018
haltere development (GO:0007482)	3/14	0.000634361	0.0024289	-2.37806	17.5094	Ubx;hth;Egfr	GO_BP_2018
positive regulation of neural precursor cell proliferation (GO:2000179)	3/14	0.000634361	0.0024289	-1.94697	14.3354	klu;Vsx1;E(spl)mbeta-HLH	GO_BP_2018
negative_regulation_of_phosphatase_activity_(GO:0010923)	3/16	0.000958064	0.00243027	-67.4551	468.853	kek1;dpp;Egfr	GO_BP_GeneRIF
positive_regulation_of_immune_system_process_(GO:0002684)	3/16	0.000958064	0.00243027	4.32216	-30.0416	egr;dpp;nub	GO_BP_GeneRIF
positive_regulation_of_cell_migration_(GO:0030335)	3/16	0.000958064	0.00243027	8.77187	-60.9697	hh;dpp;mirr	GO_BP_GeneRIF
regulation of Notch signaling pathway (GO:0008593)	7/117	0.000677	0.00258235	-0.901599	6.57973	Ser;pigs;uif;Tom;C15;fng;phyl	GO_BP_2018
photoreceptor_cell_axon_guidance_(GO:0072499)	4/36	0.00102521	0.00259446	28.2208	-194.24	gogo;robo2;eya;Dscam1	GO_BP_GeneRIF
male_courtship_behavior_(GO:0008049)	6/92	0.00104501	0.00263834	-213.058	1462.37	NetA;lov;EcR;en;Abd-B;eya	GO_BP_GeneRIF
negative regulation of cell proliferation (GO:0008285)	5/57	0.00072275	0.00274645	-1.38414	10.0107	Xrp1;dpp;ham;pxb;ft	GO_BP_2018
regulation of cell development (GO:0060284)	4/33	0.000733387	0.00277639	-1.88077	13.5751	erm;E(spl)mdelta-HLH;E(spl)m7-HLH;E(spl)mbeta-HLH	GO_BP_2018
sensory_organ_precursor_cell_division_(GO:0045035)	4/37	0.00113831	0.00286714	4.91727	-33.3303	uif;abd-A;Ubx;phyl	GO_BP_GeneRIF
organelle_fusion_(GO:0048284)	7/128	0.00114947	0.00288849	5.15088	-34.8635	hh;Zasp52;fj;en;Egfr;ft;ds	GO_BP_GeneRIF
sensory_perception_of_smell_(GO:0007608)	6/94	0.00116884	0.00293028	0.806741	-5.44691	Ser;ems;Dscam1;Egfr;upd1;odd	GO_BP_GeneRIF
imaginal disc-derived appendage development (GO:0048737)	3/15	0.000785654	0.00296312	-1.82156	13.0223	Dll;Ubx;Egfr	GO_BP_2018
regulation_of_hydrolase_activity_(GO:0051336)	7/129	0.00120274	0.00300824	-70.5227	474.135	magu;dpp;Dll;C15;eya;Dscam1;Egfr	GO_BP_GeneRIF
inositol_metabolic_process_(GO:0006020)	4/38	0.00125986	0.0031438	-51.5858	344.425	hh;dally;Notum;fz2	GO_BP_GeneRIF
positive_regulation_of_cellular_process_(GO:0048522)	5/65	0.00131501	0.00327379	11.177	-74.1469	hh;robo2;dpp;brk;Egfr	GO_BP_GeneRIF
regulation_of_cellular_localization_(GO:0060341)	8/170	0.00137294	0.00339234	-103.557	682.526	hh;Zasp52;NetA;ktub;dpp;ft;Fbxl7;ds	GO_BP_GeneRIF
basal_protein_localization_(GO:0045175)	6/97	0.00137527	0.00339234	-4.33666	28.5747	sdt;fj;EcR;dpp;ft;ds	GO_BP_GeneRIF
positive_regulation_of_neurogenesis_(GO:0050769)	3/18	0.0013705	0.00339234	12.3424	-81.3685	B-H1;svp;Egfr	GO_BP_GeneRIF
protein_palmitoylation_(GO:0018345)	3/18	0.0013705	0.00339234	32.3286	-213.129	hh;Dad;ft	GO_BP_GeneRIF
septate junction assembly (GO:0019991)	4/35	0.000920248	0.00343218	-1.67295	11.6954	nrv2;moody;bou;Lac	GO_BP_2018
negative regulation of canonical Wnt signaling pathway (GO:0090090)	4/35	0.000920248	0.00343218	-1.49743	10.4684	Notum;SoxN;otk;phyl	GO_BP_2018
cuticle pattern formation (GO:0035017)	4/35	0.000920248	0.00343218	-1.25069	8.74344	Ser;SoxN;fng;fz2	GO_BP_2018
negative_regulation_of_apoptotic_process_(GO:0043066)	5/66	0.0014085	0.00345051	-244.963	1608.24	hh;EcR;dnr1;brk;Egfr	GO_BP_GeneRIF
negative_regulation_of_programmed_cell_death_(GO:0043069)	5/66	0.0014085	0.00345051	-158.62	1041.38	hh;EcR;dnr1;brk;Egfr	GO_BP_GeneRIF
transmembrane_transport_(GO:0055085)	5/66	0.0014085	0.00345051	-17.9891	118.103	hh;Ser;sdt;JhI-21;unc-5	GO_BP_GeneRIF
primary branching, open tracheal system (GO:0007428)	3/16	0.000958064	0.00349555	-2.62628	18.2542	stumps;rib;grh	GO_BP_2018
positive regulation of hippo signaling (GO:0035332)	3/16	0.000958064	0.00349555	-2.4128	16.7704	ft;Fbxl7;ds	GO_BP_2018
phagocytosis, engulfment (GO:0006911)	3/16	0.000958064	0.00349555	-2.31017	16.0571	egr;EcR;RhoL	GO_BP_2018
visceral muscle development (GO:0007522)	3/16	0.000958064	0.00349555	-2.07882	14.4491	htl;sns;ths	GO_BP_2018
establishment of epithelial cell polarity (GO:0090162)	3/16	0.000958064	0.00349555	-1.77887	12.3642	fj;ft;ds	GO_BP_2018
striated muscle tissue development (GO:0014706)	3/16	0.000958064	0.00349555	-1.65891	11.5304	abd-A;EcR;lbe	GO_BP_2018
branching involved in open tracheal system development (GO:0060446)	5/61	0.000986185	0.00357524	-1.14374	7.9166	trn;dpp;stumps;rib;grh	GO_BP_2018
negative regulation of cellular process (GO:0048523)	6/91	0.000987008	0.00357524	-1.08261	7.49259	Xrp1;Sox21a;dpp;ham;Ubx;ft	GO_BP_2018
male_germ-line_stem_cell_population_maintenance_(GO:0036098)	2/5	0.00151808	0.00369366	-464.717	3016.15	magu;upd1	GO_BP_GeneRIF
Bolwig's_organ_morphogenesis_(GO:0001746)	2/5	0.00151808	0.00369366	-402.356	2611.41	eya;Egfr	GO_BP_GeneRIF
R3/R4_cell_differentiation_(GO:0048056)	2/5	0.00151808	0.00369366	-343.212	2227.55	sca;salm	GO_BP_GeneRIF
axon extension (GO:0048675)	4/36	0.00102521	0.00370032	-1.60251	11.0298	CadN;RhoGAP100F;Dscam1;fz2	GO_BP_2018
negative_regulation_of_Notch_signaling_pathway_(GO:0045746)	4/40	0.00152969	0.00371347	-117.806	763.697	pigs;EcR;eya;Egfr	GO_BP_GeneRIF
neuromuscular_junction_development_(GO:0007528)	9/215	0.00158614	0.00384183	2.22268	-14.3284	sdt;Dfd;Notum;dpp;metro;Tollo;Ubx;Sox102F;fz2	GO_BP_GeneRIF
lamellocyte_differentiation_(GO:0035171)	3/19	0.00161252	0.00386213	-496.859	3194.78	htl;kn;EcR	GO_BP_GeneRIF
courtship_behavior_(GO:0007619)	6/100	0.00160844	0.00386213	-246.896	1588.15	NetA;lov;EcR;en;Abd-B;eya	GO_BP_GeneRIF
negative_regulation_of_defense_response_(GO:0031348)	3/19	0.00161252	0.00386213	-52.0981	334.989	EcR;dnr1;nub	GO_BP_GeneRIF
tube_fusion_(GO:0035146)	3/19	0.00161252	0.00386213	-27.7981	178.741	EcR;mthl5;tup	GO_BP_GeneRIF
positive_regulation_of_innate_immune_response_(GO:0045089)	3/19	0.00161252	0.00386213	5.97221	-38.4011	egr;dpp;nub	GO_BP_GeneRIF
transmembrane receptor protein tyrosine kinase signaling pathway (GO:0007169)	6/93	0.00110559	0.00397619	-0.896779	6.10471	smal;htl;stumps;gt;ths;tup	GO_BP_2018
negative_regulation_of_immune_response_(GO:0050777)	4/41	0.00167861	0.00401147	-169.537	1083.31	egr;PGRP-LE;dpp;nub	GO_BP_GeneRIF
mitotic_cell_cycle,_embryonic_(GO:0045448)	6/101	0.00169247	0.00403561	-88.1873	562.773	EcR;Antp;en;hth;Egfr;ph-p	GO_BP_GeneRIF
leg disc development (GO:0035218)	3/17	0.00115267	0.00407276	-2.53526	17.1527	hh;C15;mid	GO_BP_2018
transforming growth factor beta receptor signaling pathway (GO:0007179)	3/17	0.00115267	0.00407276	-2.34582	15.8711	dpp;pnr;brk	GO_BP_2018
regulation of rhodopsin mediated signaling pathway (GO:0022400)	3/17	0.00115267	0.00407276	-2.29397	15.5202	ktub;inaD;stops	GO_BP_2018
imaginal disc-derived leg joint morphogenesis (GO:0016348)	3/17	0.00115267	0.00407276	-2.19744	14.8672	fj;sob;odd	GO_BP_2018
neuron projection fasciculation (GO:0106030)	3/17	0.00115267	0.00407276	-1.92309	13.011	CadN;Dscam1;mas	GO_BP_2018
regulation_of_protein_ubiquitination_(GO:0031396)	7/138	0.00177405	0.00422075	-2.48364	15.7326	hh;Ser;comm;EcR;dpp;Dad;Ptp52F	GO_BP_GeneRIF
cortical cytoskeleton organization (GO:0030865)	4/38	0.00125986	0.00443596	-1.0684	7.13347	RhoL;moody;btsz;RhoGAP100F	GO_BP_2018
nucleoside_transport_(GO:0015858)	3/20	0.00187968	0.00446215	3.88293	-24.3718	sdt;dpp;ft	GO_BP_GeneRIF
regulation_of_synaptic_growth_at_neuromuscular_junction_(GO:0008582)	6/104	0.00196467	0.00465362	-2.59117	16.1493	NetA;Notum;dpp;Tollo;gsb;fz2	GO_BP_GeneRIF
cellular_protein_complex_assembly_(GO:0043623)	8/180	0.00196905	0.00465373	-2.33835	14.5684	Zasp52;dpp;RhoGAP100F;hth;Egfr;ft;ths;ds	GO_BP_GeneRIF
epithelial structure maintenance (GO:0010669)	3/18	0.0013705	0.00477539	-2.16792	14.2922	rho;Egfr;Lac	GO_BP_2018
deactivation of rhodopsin mediated signaling (GO:0016059)	3/18	0.0013705	0.00477539	-2.15176	14.1856	ktub;inaD;stops	GO_BP_2018
heart process (GO:0003015)	3/18	0.0013705	0.00477539	-2.09351	13.8016	pnr;mid;Egfr	GO_BP_2018
regulation_of_cellular_protein_localization_(GO:1903827)	8/181	0.00203839	0.00480701	-2.10671	13.0523	hh;Zasp52;NetA;ktub;dpp;ft;Fbxl7;ds	GO_BP_GeneRIF
male_genitalia_morphogenesis_(GO:0048808)	5/72	0.00207567	0.0048842	-277.194	1712.36	hh;abd-A;sns;Abd-B;upd1	GO_BP_GeneRIF
endosomal_transport_(GO:0016197)	6/106	0.0021637	0.00506911	-120.719	740.722	hh;comm;Antp;Egfr;ptc;fz2	GO_BP_GeneRIF
regulation_of_vesicle_targeting,_to,_from_or_within_Golgi_(GO:0048209)	6/106	0.0021637	0.00506911	-1.70438	10.4579	hh;comm;fj;Egfr;ft;ds	GO_BP_GeneRIF
regulation_of_apoptotic_process_(GO:0042981)	3/21	0.00217285	0.00507944	66.3465	-406.818	abd-A;nub;grh	GO_BP_GeneRIF
regulation_of_mitotic_cell_cycle,_embryonic_(GO:0009794)	4/44	0.00218534	0.00509753	-8.58652	52.6009	Antp;en;hth;ph-p	GO_BP_GeneRIF
neuron_fate_commitment_(GO:0048663)	2/6	0.00225836	0.0051889	-298.084	1816.26	melt;Egfr	GO_BP_GeneRIF
negative_regulation_of_feeding_behavior_(GO:2000252)	2/6	0.00225836	0.0051889	-249.676	1521.3	lov;EcR	GO_BP_GeneRIF
regulation_of_cellular_pH_(GO:0030641)	2/6	0.00225836	0.0051889	-88.9331	541.88	hh;Xrp1	GO_BP_GeneRIF
regulation_of_compound_eye_cone_cell_fate_specification_(GO:0042682)	2/6	0.00225836	0.0051889	-87.8708	535.407	dpp;B-H1	GO_BP_GeneRIF
wing_disc_anterior/posterior_pattern_formation_(GO:0048100)	2/6	0.00225836	0.0051889	-17.4165	106.121	hh;ptc	GO_BP_GeneRIF
female_germ-line_stem_cell_population_maintenance_(GO:0036099)	2/6	0.00225836	0.0051889	-8.52528	51.9455	hh;dpp	GO_BP_GeneRIF
notum_cell_fate_specification_(GO:0035310)	2/6	0.00225836	0.0051889	2.35677	-14.3601	ara;tup	GO_BP_GeneRIF
protein_localization_to_cell_surface_(GO:0034394)	6/107	0.00226875	0.00520163	66.1881	-402.988	hh;NetA;sdt;dpp;ft;ptc	GO_BP_GeneRIF
regulation of organ growth (GO:0046620)	4/40	0.00152969	0.00529346	-1.42866	9.26158	dally;dpp;Ubx;ft	GO_BP_2018
negative regulation of Wnt signaling pathway (GO:0030178)	4/40	0.00152969	0.00529346	-1.40812	9.12838	Notum;SoxN;otk;phyl	GO_BP_2018
RNA_splicing_(GO:0008380)	5/74	0.00234211	0.00535839	-319.123	1932.84	elav;Antp;Ubx;Mdr49;Dscam1	GO_BP_GeneRIF
regulation of compound eye retinal cell programmed cell death (GO:0046669)	3/19	0.00161252	0.00548584	-2.20336	14.1675	klu;Egfr;ec	GO_BP_2018
cellular response to transforming growth factor beta stimulus (GO:0071560)	3/19	0.00161252	0.00548584	-1.87137	12.0328	dpp;pnr;brk	GO_BP_2018
heart morphogenesis (GO:0003007)	3/19	0.00161252	0.00548584	-1.7934	11.5315	hh;eve;mthl5	GO_BP_2018
regulation of canonical Wnt signaling pathway (GO:0060828)	5/68	0.00161007	0.00548584	-0.96202	6.18721	dally;Notum;SoxN;otk;phyl	GO_BP_2018
regulation of mitotic cell cycle (GO:0007346)	6/100	0.00160844	0.00548584	-0.915123	5.88652	hh;kni;caup;Egfr;ptc;knrl	GO_BP_2018
synapsis_(GO:0007129)	7/146	0.00244137	0.00557361	-0.848167	5.10189	Toll-6;comm;Dfd;Notum;kni;Ubx;Sox102F	GO_BP_GeneRIF
neuroepithelial_cell_differentiation_(GO:0060563)	3/22	0.00249287	0.00563126	-476.407	2855.74	Egfr;ft;Vsx1	GO_BP_GeneRIF
membrane_lipid_metabolic_process_(GO:0006643)	3/22	0.00249287	0.00563126	-123.955	743.027	hh;EcR;Egfr	GO_BP_GeneRIF
membrane_lipid_biosynthetic_process_(GO:0046467)	3/22	0.00249287	0.00563126	-109.912	658.85	hh;EcR;Egfr	GO_BP_GeneRIF
negative_regulation_of_peptide_secretion_(GO:0002792)	6/109	0.00249031	0.00563126	-87.6794	525.669	hh;dpp;rau;brk;nub;Egfr	GO_BP_GeneRIF
positive_regulation_of_cell_size_(GO:0045793)	3/22	0.00249287	0.00563126	16.3979	-98.2944	dpp;Ubx;svp	GO_BP_GeneRIF
regulation of hemocyte proliferation (GO:0035206)	4/41	0.00167861	0.00567235	-1.59566	10.1959	EcR;Kr;pxb;fz2	GO_BP_2018
response to alcohol (GO:0097305)	4/41	0.00167861	0.00567235	-1.50395	9.60995	sca;EcR;Ptp52F;ph-p	GO_BP_2018
positive regulation of intracellular signal transduction (GO:1902533)	5/69	0.00171844	0.00578752	-1.01876	6.48574	htl;Egfr;ft;Fbxl7;ds	GO_BP_2018
enzyme_linked_receptor_protein_signaling_pathway_(GO:0007167)	4/46	0.00257633	0.00580757	-27.6801	165.012	hh;htl;trn;Ptp52F	GO_BP_GeneRIF
genitalia_development_(GO:0048806)	7/148	0.00263499	0.00590259	-427.091	2536.44	hh;dally;EcR;dpp;en;Mdr49;Egfr	GO_BP_GeneRIF
cell_junction_maintenance_(GO:0034331)	5/76	0.00263259	0.00590259	-4.02053	23.8811	Dfd;sna;bou;Egfr;fz2	GO_BP_GeneRIF
regulation_of_protein_import_into_nucleus_(GO:0042306)	5/76	0.00263259	0.00590259	-2.21537	13.1588	hh;EcR;twi;Egfr;fz2	GO_BP_GeneRIF
membrane_assembly_(GO:0071709)	6/111	0.00272776	0.00609768	-188.84	1114.97	htl;Ubx;RhoGAP100F;ths;fz2;tutl	GO_BP_GeneRIF
regulation_of_gene_silencing_by_RNA_(GO:0060966)	7/149	0.00273611	0.00610364	-20.0016	118.034	hh;lov;robo2;elav;kn;EcR;Egfr	GO_BP_GeneRIF
regulation of BMP signaling pathway (GO:0030510)	4/42	0.00183731	0.00616724	-1.64354	10.3534	magu;dally;cv-2;brk	GO_BP_2018
regulation_of_cell_cycle_(GO:0051726)	4/47	0.00278873	0.00620811	70.4865	-414.613	hh;eya;svp;so	GO_BP_GeneRIF
negative_regulation_of_hippo_signaling_(GO:0035331)	3/23	0.00284054	0.00625853	-314.975	1846.94	Egfr;ft;ds	GO_BP_GeneRIF
extracellular_matrix_organization_(GO:0030198)	3/23	0.00284054	0.00625853	-121.482	712.34	magu;dpp;Egfr	GO_BP_GeneRIF
glycosphingolipid_biosynthetic_process_(GO:0006688)	3/23	0.00284054	0.00625853	-93.6976	549.42	Ser;htl;Egfr	GO_BP_GeneRIF
glycosphingolipid_metabolic_process_(GO:0006687)	3/23	0.00284054	0.00625853	-63.716	373.615	Ser;htl;Egfr	GO_BP_GeneRIF
positive_regulation_of_immune_response_(GO:0050778)	3/23	0.00284054	0.00625853	6.83242	-40.0637	egr;dpp;nub	GO_BP_GeneRIF
regulation_of_MAPK_cascade_(GO:0043408)	6/112	0.00285265	0.00627233	66.8318	-391.601	egr;EcR;dpp;cv-2;eya;Egfr	GO_BP_GeneRIF
response to sterol (GO:0036314)	3/20	0.00187968	0.00628849	-1.88521	11.8328	EcR;Ptp52F;ph-p	GO_BP_2018
regulation_of_signal_transduction_(GO:0009966)	4/48	0.00301282	0.00661094	-47.8633	277.841	hh;dpp;Dad;ptc	GO_BP_GeneRIF
negative_regulation_of_transforming_growth_factor_beta_receptor_signaling_pathway_(GO:0030512)	2/7	0.00313566	0.00679711	-157.372	907.238	dpp;eya	GO_BP_GeneRIF
heart_development_(GO:0007507)	2/7	0.00313566	0.00679711	-103.586	597.165	eve;vnd	GO_BP_GeneRIF
dendrite_self-avoidance_(GO:0070593)	2/7	0.00313566	0.00679711	-27.2708	157.214	Dscam1;tutl	GO_BP_GeneRIF
positive_regulation_of_Ras_protein_signal_transduction_(GO:0046579)	2/7	0.00313566	0.00679711	3.45463	-19.9157	rau;Ubx	GO_BP_GeneRIF
positive_regulation_of_steroid_hormone_biosynthetic_process_(GO:0090031)	2/7	0.00313566	0.00679711	5.4535	-31.439	EcR;svp	GO_BP_GeneRIF
positive_regulation_of_muscle_organ_development_(GO:0048636)	2/7	0.00313566	0.00679711	18.7496	-108.09	eve;svp	GO_BP_GeneRIF
regulation_of_endocytosis_(GO:0030100)	7/153	0.00317071	0.00685922	-44.217	254.416	hh;magu;sdt;ktub;dpp;Ptp52F;ptc	GO_BP_GeneRIF
regulation of cardioblast cell fate specification (GO:0042686)	2/6	0.00225836	0.00719672	-4.2633	25.9768	eve;Abd-B	GO_BP_2018
positive regulation of fibroblast growth factor receptor signaling pathway (GO:0045743)	2/6	0.00225836	0.00719672	-4.19831	25.5808	hh;rau	GO_BP_2018
male genitalia development (GO:0030539)	2/6	0.00225836	0.00719672	-4.02039	24.4967	Abd-B;salm	GO_BP_2018
morphogenesis of larval imaginal disc epithelium (GO:0016335)	2/6	0.00225836	0.00719672	-3.45999	21.0821	hh;Dad	GO_BP_2018
endocrine system development (GO:0035270)	2/6	0.00225836	0.00719672	-3.20131	19.506	so;gt	GO_BP_2018
female genitalia development (GO:0030540)	2/6	0.00225836	0.00719672	-2.8877	17.5951	en;Abd-B	GO_BP_2018
ring gland development (GO:0035271)	2/6	0.00225836	0.00719672	-2.84813	17.354	so;gt	GO_BP_2018
axonal fasciculation (GO:0007413)	3/21	0.00217285	0.00719672	-2.32418	14.2512	CadN;mid;Dscam1	GO_BP_2018
cell fate commitment involved in formation of primary germ layer (GO:0060795)	2/6	0.00225836	0.00719672	-2.13514	13.0096	htl;twi	GO_BP_2018
epithelial cell fate determination, open tracheal system (GO:0007425)	2/6	0.00225836	0.00719672	-2.13022	12.9797	dpp;vvl	GO_BP_2018
mesodermal cell differentiation (GO:0048333)	2/6	0.00225836	0.00719672	-2.10231	12.8096	htl;twi	GO_BP_2018
establishment of body hair or bristle planar orientation (GO:0048104)	2/6	0.00225836	0.00719672	-1.97728	12.0478	jbug;ft	GO_BP_2018
chitin-based embryonic cuticle biosynthetic process (GO:0008362)	3/21	0.00217285	0.00719672	-1.78365	10.9368	EcR;dib;grh	GO_BP_2018
embryonic axis specification (GO:0000578)	4/44	0.00218534	0.00719672	-1.18069	7.23291	hh;dpp;eve;Egfr	GO_BP_2018
positive regulation of cell proliferation (GO:0008284)	5/73	0.00220596	0.00719672	-1.07631	6.58333	htl;tsh;hth;Egfr;Vsx1	GO_BP_2018
positive regulation of signal transduction (GO:0009967)	6/107	0.00226875	0.00720703	-0.855852	5.21088	hh;grnd;erm;melt;C15;rau	GO_BP_2018
protein_complex_disassembly_(GO:0043241)	5/81	0.00347196	0.00749581	34.732	-196.689	hh;pnr;twi;HmgZ;Egfr	GO_BP_GeneRIF
positive_regulation_of_cellular_biosynthetic_process_(GO:0031328)	4/50	0.00349727	0.00752017	19.376	-109.586	robo2;dpp;eve;Egfr	GO_BP_GeneRIF
positive_regulation_of_cellular_catabolic_process_(GO:0031331)	4/50	0.00349727	0.00752017	29.3578	-166.041	robo2;dpp;eve;Egfr	GO_BP_GeneRIF
neuron differentiation (GO:0030182)	4/45	0.0023753	0.00752179	-1.40738	8.50426	HGTX;sens;svp;Dscam1	GO_BP_2018
sphingolipid_biosynthetic_process_(GO:0030148)	3/25	0.00362181	0.00774144	-17.2112	96.7403	Ser;htl;Egfr	GO_BP_GeneRIF
sphingolipid_catabolic_process_(GO:0030149)	3/25	0.00362181	0.00774144	-16.6667	93.6799	Ser;htl;Egfr	GO_BP_GeneRIF
sphingolipid_metabolic_process_(GO:0006665)	3/25	0.00362181	0.00774144	-16.1222	90.6195	Ser;htl;Egfr	GO_BP_GeneRIF
regulation_of_nucleocytoplasmic_transport_(GO:0046822)	5/82	0.00366046	0.00780849	-2.11368	11.8581	hh;EcR;twi;Egfr;fz2	GO_BP_GeneRIF
germ-band shortening (GO:0007390)	3/22	0.00249287	0.00782031	-1.80641	10.8282	EcR;Egfr;tup	GO_BP_2018
response to ketone (GO:1901654)	3/22	0.00249287	0.00782031	-1.73014	10.371	EcR;Ptp52F;ph-p	GO_BP_2018
cell morphogenesis involved in differentiation (GO:0000904)	3/22	0.00249287	0.00782031	-1.41647	8.49078	grh;ft;ds	GO_BP_2018
head_involution_(GO:0008258)	4/51	0.00375823	0.00800116	-78.0814	435.991	egr;EcR;dpp;Egfr	GO_BP_GeneRIF
regulation_of_neuromuscular_junction_development_(GO:1904396)	6/119	0.0038504	0.00817724	-86.0824	478.582	sdt;Notum;dpp;Tollo;Ubx;fz2	GO_BP_GeneRIF
peptide_transport_(GO:0015833)	5/83	0.00385618	0.00817724	8.75561	-48.6643	hh;dpp;Dad;Egfr;ft	GO_BP_GeneRIF
negative_regulation_of_MAP_kinase_activity_(GO:0043407)	3/26	0.00405679	0.00855721	-310.294	1708.9	kek1;eya;Egfr	GO_BP_GeneRIF
dephosphorylation_(GO:0016311)	5/84	0.00405929	0.00855721	-3.27492	18.0342	gogo;trn;dpp;Ptp52F;Dscam1	GO_BP_GeneRIF
ring_gland_development_(GO:0035271)	3/26	0.00405679	0.00855721	22.755	-125.32	so;dib;gt	GO_BP_GeneRIF
heart_formation_(GO:0060914)	2/8	0.00414649	0.0086392	-101.303	555.699	eve;vnd	GO_BP_GeneRIF
regulation_of_cellular_protein_metabolic_process_(GO:0032268)	2/8	0.00414649	0.0086392	-64.7779	355.338	hh;Xrp1	GO_BP_GeneRIF
axonogenesis_(GO:0007409)	2/8	0.00414649	0.0086392	-50.1239	274.954	HGTX;cas	GO_BP_GeneRIF
negative_regulation_of_chromatin_silencing_(GO:0031936)	2/8	0.00414649	0.0086392	-21.1852	116.211	EcR;en	GO_BP_GeneRIF
non-canonical_Wnt_signaling_pathway_(GO:0035567)	2/8	0.00414649	0.0086392	1.53088	-8.39765	hh;ds	GO_BP_GeneRIF
renal_tubule_morphogenesis_(GO:0061333)	2/8	0.00414649	0.0086392	12.3665	-67.8361	tsh;Egfr	GO_BP_GeneRIF
male_genitalia_development_(GO:0030539)	6/121	0.00417782	0.0086876	-194.225	1063.96	hh;EcR;dpp;sns;Abd-B;Egfr	GO_BP_GeneRIF
regulation of multicellular organism growth (GO:0040014)	4/47	0.00278873	0.00872128	-1.40143	8.24343	dally;btsz;gt;upd2	GO_BP_2018
insulin_receptor_signaling_pathway_(GO:0008286)	5/85	0.00426993	0.00886196	-4.59304	25.0603	htl;EcR;mid;Egfr;fng	GO_BP_GeneRIF
copulation_(GO:0007620)	3/27	0.0045222	0.00936741	-87.7377	473.675	en;Abd-B;eya	GO_BP_GeneRIF
regulation of apoptotic process (GO:0042981)	7/152	0.00305743	0.009532	-0.694363	4.02048	htl;sens;EcR;dpp;Egfr;ft;ptc	GO_BP_2018
dorsal/ventral lineage restriction, imaginal disc (GO:0007451)	2/7	0.00313566	0.00959761	-4.98376	28.731	Ser;fng	GO_BP_2018
central nervous system projection neuron axonogenesis (GO:0021952)	2/7	0.00313566	0.00959761	-3.1329	18.0609	hh;en	GO_BP_2018
protein localization involved in establishment of planar polarity (GO:0090251)	2/7	0.00313566	0.00959761	-2.77923	16.022	ft;ds	GO_BP_2018
neuroendocrine cell differentiation (GO:0061101)	2/7	0.00313566	0.00959761	-2.45366	14.1451	tin;Abd-B	GO_BP_2018
neuroepithelial cell differentiation (GO:0060563)	2/7	0.00313566	0.00959761	-2.24313	12.9314	tin;Abd-B	GO_BP_2018
negative regulation of sequence-specific DNA binding transcription factor activity (GO:0043433)	2/7	0.00313566	0.00959761	-1.86703	10.7633	melt;tup	GO_BP_2018
regulation_of_protein_transport_(GO:0051223)	6/125	0.00489382	0.0101177	-62.2664	331.244	sdt;dpp;Dad;Egfr;ft;lbe	GO_BP_GeneRIF
positive_regulation_of_cellular_protein_metabolic_process_(GO:0032270)	4/55	0.00493392	0.0101809	29.1623	-154.899	robo2;dpp;eve;Egfr	GO_BP_GeneRIF
regulation_of_intracellular_transport_(GO:0032386)	7/166	0.00495387	0.0102025	-8.54566	45.3568	hh;dpp;Kr;Egfr;ft;Fbxl7;ds	GO_BP_GeneRIF
regulation_of_protein_localization_(GO:0032880)	7/167	0.00511698	0.0105182	-64.7751	341.701	hh;Zasp52;NetA;dpp;ft;Fbxl7;ds	GO_BP_GeneRIF
regulation_of_chromatin_silencing_(GO:0031935)	5/89	0.00519081	0.0106496	-1.98343	10.4345	EcR;en;Abd-B;gt;ph-p	GO_BP_GeneRIF
regulation of epidermal growth factor receptor signaling pathway (GO:0042058)	4/50	0.00349727	0.010672	-1.29638	7.33202	kek1;rau;rho;edl	GO_BP_2018
heart_process_(GO:0003015)	2/9	0.0052874	0.0106843	-158.086	828.752	vnd;tup	GO_BP_GeneRIF
negative_regulation_of_photoreceptor_cell_differentiation_(GO:0046533)	2/9	0.0052874	0.0106843	-87.8934	460.775	dpp;B-H1	GO_BP_GeneRIF
regulation_of_lamellocyte_differentiation_(GO:0035203)	2/9	0.0052874	0.0106843	-42.4094	222.328	kn;EcR	GO_BP_GeneRIF
endothelial_cell_development_(GO:0001885)	2/9	0.0052874	0.0106843	-36.6582	192.178	mid;Ubx	GO_BP_GeneRIF
negative_regulation_of_cytoskeleton_organization_(GO:0051494)	2/9	0.0052874	0.0106843	-30.3509	159.113	dpp;Egfr	GO_BP_GeneRIF
regulation_of_insulin_receptor_signaling_pathway_(GO:0046626)	4/56	0.00526221	0.0106843	-28.7748	150.987	EcR;mid;Egfr;fng	GO_BP_GeneRIF
production_of_siRNA_involved_in_RNA_interference_(GO:0030422)	2/9	0.0052874	0.0106843	9.44782	-49.5295	kni;vvl	GO_BP_GeneRIF
regulation_of_cell_growth_(GO:0001558)	2/9	0.0052874	0.0106843	82.8855	-434.521	Xrp1;dpp	GO_BP_GeneRIF
protein_localization_to_synapse_(GO:0035418)	5/90	0.00544135	0.0109748	33.1655	-172.916	hh;NetA;sdt;RhoGAP100F;fz2	GO_BP_GeneRIF
establishment of imaginal disc-derived wing hair orientation (GO:0001737)	3/25	0.00362181	0.0110186	-1.77497	9.9767	fj;ft;ds	GO_BP_2018
extracellular_matrix_assembly_(GO:0085029)	3/29	0.00554661	0.0111661	-90.3338	469.245	Zasp52;robo2;dpp	GO_BP_GeneRIF
piRNA_metabolic_process_(GO:0034587)	4/57	0.00560481	0.0112621	82.5295	-427.844	egr;elav;Dscam1;Egfr	GO_BP_GeneRIF
ncRNA_processing_(GO:0034470)	5/91	0.00570033	0.0114326	-207.529	1072.35	egr;elav;Dll;Ubx;wgn	GO_BP_GeneRIF
nuclear_import_(GO:0051170)	6/130	0.00591092	0.0118329	8.31538	-42.6658	hh;Notum;EcR;twi;Egfr;fz2	GO_BP_GeneRIF
regulation_of_protein_dephosphorylation_(GO:0035304)	4/58	0.00596199	0.0119129	-1.66351	8.52107	gogo;dpp;Ptp52F;Dscam1	GO_BP_GeneRIF
actomyosin structure organization (GO:0031032)	4/52	0.00403209	0.0122299	-0.828983	4.57057	Zasp52;rt;dnr1;twi	GO_BP_2018
negative regulation of transforming growth factor beta receptor signaling pathway (GO:0030512)	2/8	0.00414649	0.0123172	-3.47115	19.041	Dad;brk	GO_BP_2018
regulation of striated muscle tissue development (GO:0016202)	2/8	0.00414649	0.0123172	-3.23549	17.7483	twi;Abd-B	GO_BP_2018
negative regulation of cellular response to transforming growth factor beta stimulus (GO:1903845)	2/8	0.00414649	0.0123172	-3.17434	17.4128	Dad;brk	GO_BP_2018
positive regulation of apoptotic process involved in development (GO:1904747)	2/8	0.00414649	0.0123172	-2.53874	13.9262	Dfd;Abd-B	GO_BP_2018
regulation of fibroblast growth factor receptor signaling pathway (GO:0040036)	2/8	0.00414649	0.0123172	-2.31923	12.7221	hh;rau	GO_BP_2018
STAT cascade (GO:0097696)	2/8	0.00414649	0.0123172	-2.20738	12.1086	upd1;upd2	GO_BP_2018
JAK-STAT cascade (GO:0007259)	2/8	0.00414649	0.0123172	-1.1147	6.11466	upd1;upd2	GO_BP_2018
regulation_of_cytoskeleton_organization_(GO:0051493)	5/93	0.00624414	0.0124535	-1.11933	5.68186	kn;dpp;Abd-B;Egfr;ft	GO_BP_GeneRIF
chromatin_remodeling_(GO:0006338)	6/132	0.00635806	0.0126571	-23.7435	120.095	erm;oc;EcR;ham;twi;Egfr	GO_BP_GeneRIF
regulation_of_neuron_remodeling_(GO:1904799)	5/94	0.00652927	0.0129292	-74.0159	372.408	kn;oc;EcR;dpp;Dscam1	GO_BP_GeneRIF
regulation_of_peptidoglycan_recognition_protein_signaling_pathway_(GO:0061058)	2/10	0.00655499	0.0129292	-60.8486	305.918	PGRP-LE;pnr	GO_BP_GeneRIF
postsynaptic_membrane_organization_(GO:0001941)	2/10	0.00655499	0.0129292	7.87205	-39.577	sdt;metro	GO_BP_GeneRIF
positive_regulation_of_MAPK_cascade_(GO:0043410)	2/10	0.00655499	0.0129292	11.7363	-59.0047	egr;cv-2	GO_BP_GeneRIF
protein_O-linked_glycosylation_(GO:0006493)	2/10	0.00655499	0.0129292	70.3896	-353.886	rt;fng	GO_BP_GeneRIF
activation_of_MAPKK_activity_(GO:0000186)	4/60	0.0067211	0.0132326	-3.21627	16.0894	ara;dpp;caup;edl	GO_BP_GeneRIF
eye photoreceptor cell development (GO:0042462)	3/27	0.0045222	0.0133154	-1.87052	10.0985	sens;oc;eya	GO_BP_2018
regulation of imaginal disc-derived wing size (GO:0044719)	3/27	0.0045222	0.0133154	-1.75972	9.50031	magu;fj;upd1	GO_BP_2018
striated muscle cell development (GO:0055002)	3/27	0.0045222	0.0133154	-1.53827	8.30474	Zasp52;htl;twi	GO_BP_2018
protein_export_from_nucleus_(GO:0006611)	6/134	0.00682931	0.013421	38.6352	-192.656	hh;EcR;twi;edl;Egfr;fz2	GO_BP_GeneRIF
cytoskeleton_organization_(GO:0007010)	7/177	0.00697846	0.013689	-1.25803	6.24601	pigs;kn;EcR;dpp;Abd-B;Egfr;ft	GO_BP_GeneRIF
glutamate_receptor_signaling_pathway_(GO:0007215)	4/61	0.00712355	0.0139289	-315.07	1557.81	rt;dpp;metro;fng	GO_BP_GeneRIF
actin_filament_organization_(GO:0007015)	5/96	0.00712669	0.0139289	-3.27926	16.2124	pigs;kn;EcR;dpp;Egfr	GO_BP_GeneRIF
regulation_of_reactive_oxygen_species_metabolic_process_(GO:2000377)	3/32	0.00732508	0.0142906	-50.3766	247.674	Sox21a;Egfr;upd1	GO_BP_GeneRIF
protein_ubiquitination_(GO:0016567)	5/97	0.00743927	0.014487	16.1201	-79.0044	hh;Dad;Ptp52F;Egfr;ptc	GO_BP_GeneRIF
axon choice point recognition (GO:0016198)	3/28	0.00501862	0.014734	-1.0229	5.41585	comm;beat-Ia;tutl	GO_BP_2018
mesodermal cell migration (GO:0008078)	2/9	0.0052874	0.0152126	-3.19895	16.7703	htl;stumps	GO_BP_2018
convergent extension (GO:0060026)	2/9	0.0052874	0.0152126	-3.08941	16.196	Toll-6;Tollo	GO_BP_2018
intestinal epithelial structure maintenance (GO:0060729)	2/9	0.0052874	0.0152126	-2.88701	15.135	upd1;upd2	GO_BP_2018
maintenance of gastrointestinal epithelium (GO:0030277)	2/9	0.0052874	0.0152126	-2.68585	14.0804	upd1;upd2	GO_BP_2018
regulation of peptide hormone secretion (GO:0090276)	2/9	0.0052874	0.0152126	-2.29327	12.0223	Glut1;CG9650	GO_BP_2018
positive regulation of retinal cell programmed cell death (GO:0046670)	2/9	0.0052874	0.0152126	-2.22703	11.6751	klu;ec	GO_BP_2018
R8 cell fate specification (GO:0045464)	2/9	0.0052874	0.0152126	-1.73977	9.12063	hh;melt	GO_BP_2018
negative_regulation_of_protein_serine/threonine_kinase_activity_(GO:0071901)	2/11	0.00794596	0.015307	-280.061	1354.12	hh;dpp	GO_BP_GeneRIF
leg_disc_pattern_formation_(GO:0035223)	2/11	0.00794596	0.015307	-132.551	640.896	dpp;brk	GO_BP_GeneRIF
regulation_of_nurse_cell_apoptotic_process_(GO:0045477)	2/11	0.00794596	0.015307	-26.299	127.158	dpp;Egfr	GO_BP_GeneRIF
synaptic_target_recognition_(GO:0008039)	2/11	0.00794596	0.015307	-8.18826	39.591	gogo;oc	GO_BP_GeneRIF
positive_regulation_of_MAP_kinase_activity_(GO:0043406)	2/11	0.00794596	0.015307	14.1143	-68.2438	egr;cv-2	GO_BP_GeneRIF
regulation_of_cell_development_(GO:0060284)	2/11	0.00794596	0.015307	91.1966	-440.944	Xrp1;dpp	GO_BP_GeneRIF
plasma_membrane_organization_(GO:0007009)	6/139	0.0081176	0.0156096	12.1668	-58.5674	hh;sdt;kn;metro;bou;Egfr	GO_BP_GeneRIF
regulation_of_protein_complex_assembly_(GO:0043254)	6/140	0.00839485	0.0161139	-0.795432	3.80227	robo2;dpp;pnr;twi;grh;Egfr	GO_BP_GeneRIF
regulation_of_lipid_metabolic_process_(GO:0019216)	3/34	0.00867727	0.0165671	-29.6906	140.943	EcR;dpp;Dad	GO_BP_GeneRIF
regulation_of_gene_silencing_by_miRNA_(GO:0060964)	3/34	0.00867727	0.0165671	-12.9161	61.3135	hh;elav;Ubx	GO_BP_GeneRIF
protein_transport_(GO:0015031)	3/34	0.00867727	0.0165671	15.7688	-74.8553	Dad;bou;Mdr49	GO_BP_GeneRIF
homeostasis_of_number_of_cells_(GO:0048872)	4/65	0.00889169	0.0169163	-4.15257	19.6111	kn;dpp;en;Egfr	GO_BP_GeneRIF
response_to_ecdysone_(GO:0035075)	4/65	0.00889169	0.0169163	21.9082	-103.464	EcR;pnr;Ptp52F;Blimp-1	GO_BP_GeneRIF
oogenesis (GO:0048477)	8/216	0.00594265	0.0170491	-0.565729	2.8997	dally;lov;kek1;EcR;stumps;Egfr;ptc;fng	GO_BP_2018
establishment or maintenance of apical/basal cell polarity (GO:0035088)	3/30	0.0061067	0.01747	-1.58743	8.0933	sdt;rib;Egfr	GO_BP_2018
canonical_Wnt_signaling_pathway_(GO:0060070)	3/35	0.00940449	0.0178287	-191.965	895.816	hh;fz2;ds	GO_BP_GeneRIF
regulation_of_ATP_metabolic_process_(GO:1903578)	3/35	0.00940449	0.0178287	40.3127	-188.122	hh;Mdr49;Egfr	GO_BP_GeneRIF
glycolytic_process_(GO:0006096)	2/12	0.00945704	0.0178337	-278.226	1296.81	EcR;ft	GO_BP_GeneRIF
digestive_tract_mesoderm_development_(GO:0007502)	2/12	0.00945704	0.0178337	-88.68	413.337	NetA;dpp	GO_BP_GeneRIF
postsynaptic_membrane_assembly_(GO:0097104)	2/12	0.00945704	0.0178337	7.11736	-33.174	RhoGAP100F;fz2	GO_BP_GeneRIF
second mitotic wave involved in compound eye morphogenesis (GO:0016330)	2/10	0.00655499	0.0181842	-3.06156	15.3921	Ser;Egfr	GO_BP_2018
positive regulation of compound eye retinal cell programmed cell death (GO:0046672)	2/10	0.00655499	0.0181842	-2.77662	13.9595	klu;ec	GO_BP_2018
neuron fate commitment (GO:0048663)	2/10	0.00655499	0.0181842	-2.62758	13.2102	oc;mid	GO_BP_2018
negative regulation of neuromuscular synaptic transmission (GO:1900074)	2/10	0.00655499	0.0181842	-2.48136	12.4751	egr;wgn	GO_BP_2018
negative regulation of imaginal disc growth (GO:0045571)	2/10	0.00655499	0.0181842	-2.36435	11.8868	ft;Fbxl7	GO_BP_2018
regulation of myotube differentiation (GO:0010830)	2/10	0.00655499	0.0181842	-2.26534	11.3891	eve;lbe	GO_BP_2018
regulation of syncytium formation by plasma membrane fusion (GO:0060142)	2/10	0.00655499	0.0181842	-2.26458	11.3852	eve;lbe	GO_BP_2018
regulation of phosphate metabolic process (GO:0019220)	2/10	0.00655499	0.0181842	-2.20869	11.1043	Dad;edl	GO_BP_2018
positive regulation of ERBB signaling pathway (GO:1901186)	2/10	0.00655499	0.0181842	-2.11374	10.6269	rau;rho	GO_BP_2018
eye photoreceptor cell fate commitment (GO:0042706)	2/10	0.00655499	0.0181842	-1.74251	8.76054	hth;Egfr	GO_BP_2018
regulation of transforming growth factor beta receptor signaling pathway (GO:0017015)	2/10	0.00655499	0.0181842	-1.7222	8.65842	Dad;brk	GO_BP_2018
border_follicle_cell_migration_(GO:0007298)	3/36	0.0101662	0.019104	-56.4412	258.991	Cad74A;eya;Egfr	GO_BP_GeneRIF
smoothened_signaling_pathway_(GO:0007224)	3/36	0.0101662	0.019104	29.383	-134.829	hh;dpp;ptc	GO_BP_GeneRIF
negative_regulation_of_cell_cycle_(GO:0045786)	4/68	0.0103905	0.0194913	-3.70701	16.9294	egr;EcR;Egfr;phyl	GO_BP_GeneRIF
regulation_of_synaptic_activity_(GO:0060025)	5/106	0.0106932	0.0200241	-43.1199	195.684	gogo;Z600;dpp;gsb;fng	GO_BP_GeneRIF
larval somatic muscle development (GO:0007526)	3/32	0.00732508	0.0202647	-1.46365	7.19595	kn;eya;ths	GO_BP_2018
regulation_of_innate_immune_response_(GO:0045088)	4/69	0.0109242	0.020421	-10.4015	46.9813	Tollo;nub;grh;vvl	GO_BP_GeneRIF
regulation_of_hemocyte_proliferation_(GO:0035206)	3/37	0.0109628	0.0204576	-13.2696	59.8889	hh;kn;dpp	GO_BP_GeneRIF
neuron_cell-cell_adhesion_(GO:0007158)	2/13	0.011085	0.0205073	-258.263	1162.74	Zasp52;tutl	GO_BP_GeneRIF
gonadal_mesoderm_development_(GO:0007506)	2/13	0.011085	0.0205073	-53.7741	242.1	hh;Mdr49	GO_BP_GeneRIF
steroid_biosynthetic_process_(GO:0006694)	2/13	0.011085	0.0205073	6.71807	-30.2458	hh;EcR	GO_BP_GeneRIF
steroid_metabolic_process_(GO:0008202)	2/13	0.011085	0.0205073	7.56291	-34.0494	hh;EcR	GO_BP_GeneRIF
protein_localization_to_cilium_(GO:0061512)	2/13	0.011085	0.0205073	36.9694	-166.442	hh;ktub	GO_BP_GeneRIF
response to light stimulus (GO:0009416)	4/62	0.00754159	0.0208065	-0.975629	4.76821	Ace;inaD;eya;svp	GO_BP_2018
positive regulation of cellular protein localization (GO:1903829)	2/11	0.00794596	0.021452	-3.04795	14.7371	hh;upd1	GO_BP_2018
positive regulation of BMP signaling pathway (GO:0030513)	2/11	0.00794596	0.021452	-2.93324	14.1825	magu;dally	GO_BP_2018
regulation of myoblast fusion (GO:1901739)	2/11	0.00794596	0.021452	-2.81336	13.6029	eve;lbe	GO_BP_2018
dendrite self-avoidance (GO:0070593)	2/11	0.00794596	0.021452	-2.73624	13.23	Dscam1;tutl	GO_BP_2018
engulfment of apoptotic cell (GO:0043652)	2/11	0.00794596	0.021452	-2.63948	12.7621	egr;RhoL	GO_BP_2018
receptor metabolic process (GO:0043112)	2/11	0.00794596	0.021452	-1.7581	8.50058	comm;Gs2	GO_BP_2018
photoreceptor cell fate specification (GO:0043704)	2/11	0.00794596	0.021452	-1.57309	7.60601	hh;melt	GO_BP_2018
positive regulation of epidermal growth factor receptor signaling pathway (GO:0045742)	2/11	0.00794596	0.021452	-1.26386	6.11087	rau;rho	GO_BP_2018
JNK_cascade_(GO:0007254)	3/38	0.0117945	0.0217823	-227.81	1011.5	egr;dpp;ph-p	GO_BP_GeneRIF
lipid_translocation_(GO:0034204)	3/39	0.0126615	0.0232634	-449.094	1962.18	hh;kni;vvl	GO_BP_GeneRIF
nuclear_division_(GO:0000280)	3/39	0.0126615	0.0232634	14.7197	-64.3133	hh;eya;so	GO_BP_GeneRIF
protein_sumoylation_(GO:0016925)	3/39	0.0126615	0.0232634	63.8079	-278.788	sens;SoxN;salm	GO_BP_GeneRIF
N-acetylglucosamine_metabolic_process_(GO:0006044)	2/14	0.0128268	0.0234067	-313	1363.5	fng;ph-p	GO_BP_GeneRIF
production_of_small_RNA_involved_in_gene_silencing_by_RNA_(GO:0070918)	2/14	0.0128268	0.0234067	21.1506	-92.1364	kni;vvl	GO_BP_GeneRIF
positive_regulation_of_cell_motility_(GO:2000147)	2/14	0.0128268	0.0234067	34.1649	-148.83	hh;dpp	GO_BP_GeneRIF
receptor-mediated_endocytosis_(GO:0006898)	2/14	0.0128268	0.0234067	74.8678	-326.141	dally;dpp	GO_BP_GeneRIF
regulation_of_kinase_activity_(GO:0043549)	5/111	0.0128668	0.0234399	-9.74721	42.4306	hh;dpp;Dll;C15;Egfr	GO_BP_GeneRIF
activation_of_protein_kinase_activity_(GO:0032147)	4/73	0.0132345	0.0240281	-2.80853	12.1467	hh;egr;htl;dpp	GO_BP_GeneRIF
regulation_of_TOR_signaling_(GO:0032006)	4/73	0.0132345	0.0240281	92.3963	-399.607	dally;kni;vvl;Egfr	GO_BP_GeneRIF
negative_regulation_of_hormone_secretion_(GO:0046888)	3/40	0.0135641	0.0245435	-346.855	1491.59	EcR;brk;Egfr	GO_BP_GeneRIF
defense_response_to_bacterium_(GO:0042742)	3/40	0.0135641	0.0245435	-21.3504	91.8137	PGRP-LE;pnr;nub	GO_BP_GeneRIF
hydrogen peroxide catabolic process (GO:0042744)	2/12	0.00945704	0.0248648	-2.63907	12.3007	Prx2540-1;CG12896	GO_BP_2018
regulation of tube diameter, open tracheal system (GO:0035158)	2/12	0.00945704	0.0248648	-2.49298	11.6198	nrv2;dpp	GO_BP_2018
haltere disc development (GO:0035216)	2/12	0.00945704	0.0248648	-2.15978	10.0667	Ubx;Egfr	GO_BP_2018
regulation of ERBB signaling pathway (GO:1901184)	2/12	0.00945704	0.0248648	-1.87515	8.74007	rho;edl	GO_BP_2018
regulation of lamellocyte differentiation (GO:0035203)	2/12	0.00945704	0.0248648	-1.73674	8.09494	Ser;kn	GO_BP_2018
regulation of apoptotic signaling pathway (GO:2001233)	2/12	0.00945704	0.0248648	-1.64674	7.67546	grnd;Egfr	GO_BP_2018
Wnt signaling pathway (GO:0016055)	3/35	0.00940449	0.0248648	-1.42452	6.64761	otk;tsh;fz2	GO_BP_2018
regulation of hippo signaling (GO:0035330)	3/35	0.00940449	0.0248648	-1.22254	5.70504	ft;Fbxl7;ds	GO_BP_2018
positive regulation of cell-cell adhesion (GO:0022409)	2/12	0.00945704	0.0248648	-1.02545	4.77961	robo2;RhoL	GO_BP_2018
regulation of MAPK cascade (GO:0043408)	3/35	0.00940449	0.0248648	-0.531277	2.47924	htl;dpp;Egfr	GO_BP_2018
GTP_metabolic_process_(GO:0046039)	6/156	0.013805	0.0249374	-2.04351	8.75179	hh;NetA;egr;magu;dpp;fz2	GO_BP_GeneRIF
epithelial_tube_morphogenesis_(GO:0060562)	3/41	0.0145024	0.0260655	-39.2334	166.092	grh;Lac;mirr	GO_BP_GeneRIF
positive_regulation_of_protein_phosphorylation_(GO:0001934)	3/41	0.0145024	0.0260655	5.67295	-24.0161	hh;gogo;Egfr	GO_BP_GeneRIF
positive_regulation_of_phosphorylation_(GO:0042327)	3/41	0.0145024	0.0260655	6.2301	-26.3747	hh;gogo;Egfr	GO_BP_GeneRIF
regulation_of_phosphatidylinositol_3-kinase_signaling_(GO:0014066)	2/15	0.0146793	0.0261209	-68.8661	290.706	dally;ptc	GO_BP_GeneRIF
negative_regulation_of_RNA_splicing_(GO:0033119)	2/15	0.0146793	0.0261209	-64.3476	271.632	dpp;Egfr	GO_BP_GeneRIF
positive_regulation_of_Wnt_protein_secretion_(GO:0061357)	2/15	0.0146793	0.0261209	7.60336	-32.0962	dpp;brk	GO_BP_GeneRIF
positive_regulation_of_cell_adhesion_(GO:0045785)	2/15	0.0146793	0.0261209	17.4092	-73.4898	HGTX;mirr	GO_BP_GeneRIF
sensory_perception_of_pain_(GO:0019233)	2/15	0.0146793	0.0261209	28.4763	-120.208	egr;dpp	GO_BP_GeneRIF
signal_transduction_downstream_of_smoothened_(GO:0007227)	2/15	0.0146793	0.0261209	41.4806	-175.103	hh;ptc	GO_BP_GeneRIF
glucose homeostasis (GO:0042593)	3/36	0.0101662	0.0266599	-1.27816	5.86505	ktub;Glut1;Hex-A	GO_BP_2018
negative_regulation_of_intracellular_protein_transport_(GO:0090317)	3/42	0.0154767	0.0274034	-132.673	553.038	hh;comm;Egfr	GO_BP_GeneRIF
peptidoglycan_metabolic_process_(GO:0000270)	3/42	0.0154767	0.0274034	27.7589	-115.711	PGRP-LE;pnr;dnr1	GO_BP_GeneRIF
peptidoglycan_catabolic_process_(GO:0009253)	3/42	0.0154767	0.0274034	32.068	-133.673	PGRP-LE;pnr;dnr1	GO_BP_GeneRIF
activation_of_JUN_kinase_activity_(GO:0007257)	4/77	0.0158346	0.027899	-2.80482	11.6276	hh;egr;dpp;Egfr	GO_BP_GeneRIF
transcription_from_RNA_polymerase_II_promoter_(GO:0006366)	4/77	0.0158346	0.027899	23.4952	-97.4008	egr;elav;abd-A;Ubx	GO_BP_GeneRIF
snRNA_transcription_(GO:0009301)	4/77	0.0158346	0.027899	24.6528	-102.2	btd;EcR;kni;vvl	GO_BP_GeneRIF
histoblast morphogenesis (GO:0007488)	2/13	0.011085	0.0284761	-2.7565	12.4102	EcR;Dad	GO_BP_2018
positive regulation of neuroblast proliferation (GO:0002052)	2/13	0.011085	0.0284761	-2.6225	11.8069	klu;E(spl)mbeta-HLH	GO_BP_2018
muscle fiber development (GO:0048747)	2/13	0.011085	0.0284761	-2.61686	11.7815	htl;twi	GO_BP_2018
BMP signaling pathway (GO:0030509)	2/13	0.011085	0.0284761	-2.30482	10.3767	dpp;Dad	GO_BP_2018
appendage segmentation (GO:0035285)	2/13	0.011085	0.0284761	-2.01801	9.0854	Ser;fng	GO_BP_2018
hydrogen peroxide metabolic process (GO:0042743)	2/13	0.011085	0.0284761	-1.58845	7.15144	Prx2540-1;CG12896	GO_BP_2018
axonal defasciculation (GO:0007414)	2/13	0.011085	0.0284761	-1.56478	7.0449	beat-Ia;tutl	GO_BP_2018
asymmetric protein localization (GO:0008105)	3/37	0.0109628	0.0284761	-1.17029	5.28178	egr;sdt;uif	GO_BP_2018
RNA_interference_(GO:0016246)	5/118	0.0163848	0.028774	-247.654	1018.21	dally;elav;Egfr;Sox102F;lbe	GO_BP_GeneRIF
posttranscriptional_gene_silencing_by_RNA_(GO:0035194)	5/118	0.0163848	0.028774	8.41404	-34.5935	dally;elav;Egfr;Sox102F;lbe	GO_BP_GeneRIF
lysosomal_transport_(GO:0007041)	3/43	0.016487	0.028797	-329.114	1351.07	Egfr;ptc;fz2	GO_BP_GeneRIF
hemocyte_migration_(GO:0035099)	2/16	0.0166395	0.028797	-162.884	667.168	egr;htl	GO_BP_GeneRIF
asparagine_metabolic_process_(GO:0006528)	2/16	0.0166395	0.028797	-156.021	639.059	Scr;dpp	GO_BP_GeneRIF
larval_somatic_muscle_development_(GO:0007526)	2/16	0.0166395	0.028797	-149.157	610.942	htl;ths	GO_BP_GeneRIF
regulation_of_oviposition_(GO:0046662)	2/16	0.0166395	0.028797	-64.7596	265.254	NetA;Abd-B	GO_BP_GeneRIF
regulation_of_neuronal_synaptic_plasticity_(GO:0048168)	4/78	0.0165311	0.028797	-35.3261	144.926	kn;EcR;dpp;Dscam1	GO_BP_GeneRIF
regulation_of_cyclin-dependent_protein_kinase_activity_(GO:1904029)	3/43	0.016487	0.028797	-14.7128	60.3988	hh;EcR;dpp	GO_BP_GeneRIF
regulation_of_metal_ion_transport_(GO:0010959)	2/16	0.0166395	0.028797	-3.69231	15.1236	fz2;Best2	GO_BP_GeneRIF
positive_regulation_of_cell_cycle_(GO:0045787)	3/43	0.016487	0.028797	5.18503	-21.2855	pnr;tin;Doc1	GO_BP_GeneRIF
protein_maturation_(GO:0051604)	3/44	0.0175334	0.0302953	38.9108	-157.341	erm;grh;vvl	GO_BP_GeneRIF
negative_regulation_of_cell_cycle_process_(GO:0010948)	2/17	0.0187044	0.0322148	-171.731	683.316	Egfr;phyl	GO_BP_GeneRIF
endoderm_development_(GO:0007492)	2/17	0.0187044	0.0322148	-81.4555	324.111	hh;ths	GO_BP_GeneRIF
positive regulation of phosphorylation (GO:0042327)	3/39	0.0126615	0.0324432	-1.28344	5.60757	htl;rho;Egfr	GO_BP_2018
female germ-line cyst encapsulation (GO:0048139)	2/14	0.0128268	0.0326177	-2.57797	11.2302	Egfr;ph-p	GO_BP_2018
positive regulation of cell adhesion (GO:0045785)	2/14	0.0128268	0.0326177	-2.09283	9.11682	robo2;RhoL	GO_BP_2018
regulation of wound healing (GO:0061041)	2/14	0.0128268	0.0326177	-1.3549	5.90223	grh;Egfr	GO_BP_2018
neuron_remodeling_(GO:0016322)	4/82	0.0195079	0.0335448	1.73229	-6.81992	Toll-6;EcR;Dscam1;Sox102F	GO_BP_GeneRIF
asymmetric_neuroblast_division_(GO:0055059)	3/46	0.0197352	0.0338814	-3.1763	12.4681	erm;klu;svp	GO_BP_GeneRIF
cytoplasmic_translation_(GO:0002181)	5/124	0.019867	0.0339989	-48.8381	191.381	Xrp1;dpp;Kr;eya;Egfr	GO_BP_GeneRIF
nucleocytoplasmic_transport_(GO:0006913)	5/124	0.019867	0.0339989	9.13325	-35.7904	hh;EcR;twi;Egfr;fz2	GO_BP_GeneRIF
regulation_of_protein_kinase_activity_(GO:0045859)	5/125	0.0204909	0.034955	-27.7789	107.998	hh;dpp;Dll;C15;Egfr	GO_BP_GeneRIF
snRNA_metabolic_process_(GO:0016073)	5/125	0.0204909	0.034955	51.5963	-200.595	hh;btd;EcR;kni;vvl	GO_BP_GeneRIF
embryonic_hindgut_morphogenesis_(GO:0048619)	2/18	0.0208711	0.0355241	-76.0898	294.421	hh;upd1	GO_BP_GeneRIF
positive_regulation_of_posttranscriptional_gene_silencing_(GO:0060148)	3/47	0.0208907	0.0355241	35.1593	-136.012	hh;pxb;mirr	GO_BP_GeneRIF
protein_complex_localization_(GO:0031503)	8/271	0.0210461	0.0357318	27.6832	-106.886	hh;sdt;fj;EcR;moody;salm;ft;ds	GO_BP_GeneRIF
regulation_of_gene_silencing_(GO:0060968)	5/126	0.0211274	0.0358132	-2.30293	8.88283	hh;lov;elav;kni;Egfr	GO_BP_GeneRIF
regulation of mitotic nuclear division (GO:0007088)	3/41	0.0145024	0.0367858	-1.33943	5.67039	Z600;kni;knrl	GO_BP_2018
male_gonad_development_(GO:0008584)	5/127	0.0217768	0.0367976	-268.341	1026.92	hh;EcR;dpp;Abd-B;Egfr	GO_BP_GeneRIF
protein_import_into_nucleus_(GO:0006606)	5/127	0.0217768	0.0367976	47.6822	-182.476	hh;EcR;twi;Egfr;fz2	GO_BP_GeneRIF
regulation of antimicrobial peptide biosynthetic process (GO:0002805)	2/15	0.0146793	0.036863	-2.43471	10.2777	pnr;vvl	GO_BP_2018
mucosal immune response (GO:0002385)	2/15	0.0146793	0.036863	-2.43177	10.2653	hh;Tollo	GO_BP_2018
regulation of cell-cell adhesion (GO:0022407)	2/15	0.0146793	0.036863	-2.18065	9.2052	robo2;RhoL	GO_BP_2018
positive regulation of DNA metabolic process (GO:0051054)	2/15	0.0146793	0.036863	-1.53652	6.48612	Tet;eya	GO_BP_2018
regulation_of_endocytic_recycling_(GO:2001135)	2/19	0.0231368	0.038851	-12.3055	46.3465	Ser;Egfr	GO_BP_GeneRIF
pattern_recognition_receptor_signaling_pathway_(GO:0002221)	2/19	0.0231368	0.038851	21.8545	-82.3112	PGRP-LE;pnr	GO_BP_GeneRIF
protein_import_into_nucleus,_translocation_(GO:0000060)	5/129	0.0231141	0.038851	47.836	-180.213	hh;EcR;twi;Egfr;fz2	GO_BP_GeneRIF
regulation_of_canonical_Wnt_signaling_pathway_(GO:0060828)	2/19	0.0231368	0.038851	102.981	-387.859	fz2;ds	GO_BP_GeneRIF
cellular_response_to_ecdysone_(GO:0071390)	3/49	0.0233108	0.039082	-54.0305	203.092	EcR;pnr;Ptp52F	GO_BP_GeneRIF
female gamete generation (GO:0007292)	7/208	0.0159466	0.0399458	-0.523045	2.16463	lov;kek1;EcR;stumps;Egfr;ptc;fng	GO_BP_2018
glycogen_metabolic_process_(GO:0005977)	3/50	0.0245755	0.0411381	-238.798	884.985	hh;dpp;RhoGAP100F	GO_BP_GeneRIF
R3/R4 cell fate commitment (GO:0007464)	2/16	0.0166395	0.0411694	-2.53446	10.3811	svp;grh	GO_BP_2018
regulation of synaptic activity (GO:0060025)	2/16	0.0166395	0.0411694	-2.31892	9.49824	rt;gsb	GO_BP_2018
male germ-line stem cell population maintenance (GO:0036098)	2/16	0.0166395	0.0411694	-2.00701	8.22068	dpp;upd1	GO_BP_2018
negative regulation of mitotic cell cycle phase transition (GO:1901991)	2/16	0.0166395	0.0411694	-1.78306	7.30336	Z600;Egfr	GO_BP_2018
lateral inhibition (GO:0046331)	3/43	0.016487	0.0411694	-1.25809	5.1647	sca;Ser;CG4733	GO_BP_2018
L-cysteine_metabolic_process_(GO:0046439)	2/20	0.0254987	0.0420279	-275.268	1009.99	hh;Dad	GO_BP_GeneRIF
negative_regulation_of_ATPase_activity_(GO:0032780)	2/20	0.0254987	0.0420279	-210.445	772.15	hh;Egfr	GO_BP_GeneRIF
negative_regulation_of_stem_cell_proliferation_(GO:2000647)	2/20	0.0254987	0.0420279	-113.044	414.773	hh;eya	GO_BP_GeneRIF
embryonic_hemopoiesis_(GO:0035162)	2/20	0.0254987	0.0420279	-74.9861	275.134	sens;kn	GO_BP_GeneRIF
endosome_organization_(GO:0007032)	2/20	0.0254987	0.0420279	-59.4301	218.057	hh;Egfr	GO_BP_GeneRIF
regulation_of_smoothened_signaling_pathway_(GO:0008589)	2/20	0.0254987	0.0420279	-21.2128	77.8326	hh;ptc	GO_BP_GeneRIF
peptidoglycan_recognition_protein_signaling_pathway_(GO:0061057)	2/20	0.0254987	0.0420279	36.2325	-132.941	PGRP-LE;pnr	GO_BP_GeneRIF
positive_regulation_of_organ_growth_(GO:0046622)	2/20	0.0254987	0.0420279	50.1393	-183.967	hh;svp	GO_BP_GeneRIF
pole_cell_migration_(GO:0007280)	2/20	0.0254987	0.0420279	78.0704	-286.45	bves;Egfr	GO_BP_GeneRIF
regulation_of_R7_cell_differentiation_(GO:0045676)	2/20	0.0254987	0.0420279	198.065	-726.724	salm;Egfr	GO_BP_GeneRIF
regulation_of_Toll_signaling_pathway_(GO:0008592)	3/51	0.0258766	0.0425852	104.835	-383.109	dpp;Tollo;twi	GO_BP_GeneRIF
nuclear_export_(GO:0051168)	5/133	0.0259454	0.0426331	11.7525	-42.9172	hh;EcR;twi;Egfr;fz2	GO_BP_GeneRIF
nuclear_transport_(GO:0051169)	4/90	0.0264014	0.043316	73.8319	-268.33	Kr;kni;vvl;lbe	GO_BP_GeneRIF
gene_silencing_by_miRNA_(GO:0035195)	3/52	0.027214	0.0445811	-201.087	724.723	hh;elav;Ubx	GO_BP_GeneRIF
establishment of glial blood-brain barrier (GO:0060857)	2/17	0.0187044	0.044953	-2.39135	9.51519	nrv2;moody	GO_BP_2018
cellular protein catabolic process (GO:0044257)	2/17	0.0187044	0.044953	-2.26412	9.00894	CG11498;Fbxl7	GO_BP_2018
negative regulation of synaptic transmission (GO:0050805)	2/17	0.0187044	0.044953	-1.91634	7.62512	egr;wgn	GO_BP_2018
apoptotic cell clearance (GO:0043277)	2/17	0.0187044	0.044953	-1.90669	7.58673	egr;RhoL	GO_BP_2018
positive regulation of apoptotic process (GO:0043065)	3/45	0.0186162	0.044953	-1.3312	5.30314	grnd;EcR;ft	GO_BP_2018
R3/R4 cell differentiation (GO:0048056)	2/17	0.0187044	0.044953	-1.32407	5.26847	svp;grh	GO_BP_2018
imaginal disc-derived wing hair organization (GO:0035317)	3/45	0.0186162	0.044953	-1.10037	4.38357	fj;ft;ds	GO_BP_2018
positive regulation of stem cell proliferation (GO:2000648)	2/17	0.0187044	0.044953	-1.07406	4.2737	klu;E(spl)mbeta-HLH	GO_BP_2018
compound eye cone cell differentiation (GO:0042675)	2/17	0.0187044	0.044953	-1.05291	4.18954	eya;Egfr	GO_BP_2018
negative regulation of cell fate specification (GO:0009996)	2/17	0.0187044	0.044953	-1.02961	4.09683	salm;eya	GO_BP_2018
regulation of cell cycle (GO:0051726)	5/122	0.0186569	0.044953	-0.625601	2.49085	hh;dally;caup;Egfr;ptc	GO_BP_2018
ameboidal-type cell migration (GO:0001667)	2/17	0.0187044	0.044953	-0.509618	2.02777	htl;stumps	GO_BP_2018
stem_cell_differentiation_(GO:0048863)	2/21	0.0279541	0.0457237	20.1678	-72.1441	hh;vnd	GO_BP_GeneRIF
regulation of cell differentiation (GO:0045595)	3/46	0.0197352	0.0473175	-1.29341	5.07709	Sox21a;dpp;Egfr	GO_BP_2018
RNA_processing_(GO:0006396)	4/93	0.0293176	0.0478809	-203.364	717.788	robo2;elav;Dfd;Dll	GO_BP_GeneRIF
regulation_of_phosphoprotein_phosphatase_activity_(GO:0043666)	3/54	0.0299976	0.048917	-45.0484	157.968	dpp;eya;Egfr	GO_BP_GeneRIF
negative_regulation_of_endopeptidase_activity_(GO:0010951)	2/22	0.0305002	0.0494361	-319.858	1116.31	dpp;dnr1	GO_BP_GeneRIF
cell-matrix_adhesion_(GO:0007160)	2/22	0.0305002	0.0494361	-310.425	1083.39	Zasp52;egr	GO_BP_GeneRIF
negative_regulation_of_DNA_replication_(GO:0008156)	2/22	0.0305002	0.0494361	-205.326	716.592	EcR;Egfr	GO_BP_GeneRIF
regulation_of_JNK_cascade_(GO:0046328)	2/22	0.0305002	0.0494361	108.136	-377.397	dpp;ph-p	GO_BP_GeneRIF
apical protein localization (GO:0045176)	2/18	0.0208711	0.0499221	-1.92714	7.45686	egr;sdt	GO_BP_2018
regulation_of_cellular_response_to_stress_(GO:0080135)	3/55	0.0314435	0.0508883	2.32487	-8.04305	hh;dpp;upd1	GO_BP_GeneRIF
cellular_protein_complex_localization_(GO:0034629)	8/293	0.0314963	0.0508968	2.69005	-9.30189	hh;sdt;fj;EcR;moody;salm;ft;ds	GO_BP_GeneRIF
regulation_of_actin_cytoskeleton_organization_(GO:0032956)	3/56	0.0329255	0.0531264	35.6104	-121.556	kn;dpp;Egfr	GO_BP_GeneRIF
embryonic_epithelial_tube_formation_(GO:0001838)	2/23	0.0331345	0.0532235	-79.8708	272.134	sdt;mirr	GO_BP_GeneRIF
female_somatic_sex_determination_(GO:0019101)	2/23	0.0331345	0.0532235	-10.5744	36.0291	Scr;Abd-B	GO_BP_GeneRIF
polarized_epithelial_cell_differentiation_(GO:0030859)	2/23	0.0331345	0.0532235	57.9013	-197.28	Zasp52;dpp	GO_BP_GeneRIF
photoreceptor cell morphogenesis (GO:0008594)	2/19	0.0231368	0.0545639	-1.96922	7.41673	sens;oc	GO_BP_2018
regulation of hemocyte differentiation (GO:0045610)	2/19	0.0231368	0.0545639	-1.96572	7.40355	Ser;Egfr	GO_BP_2018
asymmetric protein localization involved in cell fate determination (GO:0045167)	2/19	0.0231368	0.0545639	-1.8976	7.14698	egr;uif	GO_BP_2018
R7 cell fate commitment (GO:0007465)	2/19	0.0231368	0.0545639	-1.70893	6.4364	svp;phyl	GO_BP_2018
canonical Wnt signaling pathway (GO:0060070)	2/19	0.0231368	0.0545639	-0.818167	3.08149	otk;fz2	GO_BP_2018
establishment of blood-brain barrier (GO:0060856)	2/19	0.0231368	0.0545639	-0.784627	2.95516	nrv2;moody	GO_BP_2018
negative_regulation_of_peptidase_activity_(GO:0010466)	2/24	0.0358543	0.0571644	-55.6509	185.222	dpp;dnr1	GO_BP_GeneRIF
defense_response_to_Gram-negative_bacterium_(GO:0050829)	2/24	0.0358543	0.0571644	-12.3223	41.0121	PGRP-LE;pnr	GO_BP_GeneRIF
organelle_membrane_fusion_(GO:0090174)	4/99	0.0357022	0.0571644	20.1826	-67.2593	fj;rho;ft;ds	GO_BP_GeneRIF
small_GTPase_mediated_signal_transduction_(GO:0007264)	2/24	0.0358543	0.0571644	39.7743	-132.381	hh;egr	GO_BP_GeneRIF
positive_regulation_of_cellular_protein_localization_(GO:1903829)	2/24	0.0358543	0.0571644	65.6356	-218.454	hh;dpp	GO_BP_GeneRIF
serine_family_amino_acid_biosynthetic_process_(GO:0009070)	3/58	0.0359969	0.0573066	48.8601	-162.427	hh;dpp;rho	GO_BP_GeneRIF
protein_complex_assembly_(GO:0006461)	5/146	0.0366383	0.0582414	66.5334	-220.003	Zasp52;hth;ft;ths;ds	GO_BP_GeneRIF
phototransduction, visible light (GO:0007603)	2/20	0.0254987	0.0590281	-2.0392	7.4821	Inx3;ogre	GO_BP_2018
positive regulation of neurogenesis (GO:0050769)	2/20	0.0254987	0.0590281	-2.03604	7.4705	klu;E(spl)mbeta-HLH	GO_BP_2018
negative regulation of organ growth (GO:0046621)	2/20	0.0254987	0.0590281	-2.02636	7.43496	ft;Fbxl7	GO_BP_2018
adherens junction assembly (GO:0034333)	2/20	0.0254987	0.0590281	-1.70371	6.25112	sdt;sns	GO_BP_2018
chitin-based larval cuticle pattern formation (GO:0035293)	2/20	0.0254987	0.0590281	-1.69299	6.21181	SoxN;fz2	GO_BP_2018
cellular response to ecdysone (GO:0071390)	2/20	0.0254987	0.0590281	-1.68563	6.18477	EcR;Blimp-1	GO_BP_2018
protein localization to organelle (GO:0033365)	2/20	0.0254987	0.0590281	-1.62746	5.97134	ktub;hth	GO_BP_2018
anterograde trans-synaptic signaling (GO:0098916)	4/89	0.0254698	0.0590281	-0.610568	2.24094	Ace;gsb;5-HT2A;mAChR-A	GO_BP_2018
phospholipid_metabolic_process_(GO:0006644)	2/25	0.0386571	0.0610885	54.0872	-175.947	hh;Egfr	GO_BP_GeneRIF
phospholipid_catabolic_process_(GO:0009395)	2/25	0.0386571	0.0610885	72.4643	-235.728	hh;Egfr	GO_BP_GeneRIF
phospholipid_biosynthetic_process_(GO:0008654)	2/25	0.0386571	0.0610885	84.5407	-275.013	hh;Egfr	GO_BP_GeneRIF
regulation_of_calcium_ion_transport_(GO:0051924)	2/25	0.0386571	0.0610885	111.532	-362.815	fz2;Best2	GO_BP_GeneRIF
wing disc dorsal/ventral pattern formation (GO:0048190)	3/52	0.027214	0.0628543	-1.01657	3.66373	dally;Notum;fng	GO_BP_2018
phototaxis (GO:0042331)	2/21	0.0279541	0.0642689	-1.91454	6.84866	Ace;svp	GO_BP_2018
detection of visible light (GO:0009584)	2/21	0.0279541	0.0642689	-0.689576	2.46675	Inx3;ogre	GO_BP_2018
RNA_modification_(GO:0009451)	3/61	0.0408701	0.0644906	-189.592	606.193	hh;dpp;ham	GO_BP_GeneRIF
germ-line_stem-cell_niche_homeostasis_(GO:0060250)	2/26	0.0415405	0.0648805	-332.545	1057.86	hh;dpp	GO_BP_GeneRIF
ceramide_biosynthetic_process_(GO:0046513)	2/26	0.0415405	0.0648805	-76.4843	243.303	htl;GstS1	GO_BP_GeneRIF
ceramide_metabolic_process_(GO:0006672)	2/26	0.0415405	0.0648805	-65.488	208.323	htl;GstS1	GO_BP_GeneRIF
regulation_of_muscle_contraction_(GO:0006937)	2/26	0.0415405	0.0648805	-25.4001	80.8	rt;Lac	GO_BP_GeneRIF
epithelial_cell_development_(GO:0002064)	2/26	0.0415405	0.0648805	-18.811	59.8393	dally;sna	GO_BP_GeneRIF
flight_behavior_(GO:0007629)	2/26	0.0415405	0.0648805	-10.2933	32.7438	NetA;fz2	GO_BP_GeneRIF
regulation_of_cell_death_(GO:0010941)	2/26	0.0415405	0.0648805	144.15	-458.554	abd-A;grh	GO_BP_GeneRIF
DNA_packaging_(GO:0006323)	4/106	0.0440896	0.0687619	-231.674	723.177	pnr;twi;HmgZ;Egfr	GO_BP_GeneRIF
male_mating_behavior_(GO:0060179)	3/63	0.0442942	0.0688048	-284.274	886.055	EcR;dpp;eya	GO_BP_GeneRIF
regulation_of_synapse_organization_(GO:0050807)	2/27	0.0445019	0.0688048	-11.3937	35.4596	sdt;CadN	GO_BP_GeneRIF
regulation_of_transcription_from_RNA_polymerase_II_promoter_(GO:0006357)	3/63	0.0442942	0.0688048	-10.3465	32.2492	egr;abd-A;Ubx	GO_BP_GeneRIF
regulation_of_defense_response_to_bacterium_(GO:1900424)	2/27	0.0445019	0.0688048	3.51977	-10.9543	pnr;nub	GO_BP_GeneRIF
positive_regulation_of_cell_death_(GO:0010942)	2/27	0.0445019	0.0688048	53.1616	-165.451	robo2;EcR	GO_BP_GeneRIF
proteolysis_involved_in_cellular_protein_catabolic_process_(GO:0051603)	2/27	0.0445019	0.0688048	117.728	-366.395	hh;dpp	GO_BP_GeneRIF
imaginal disc-derived wing margin morphogenesis (GO:0008587)	3/54	0.0299976	0.0688099	-1.00929	3.53922	sca;Dll;fng	GO_BP_2018
regulation of protein localization (GO:0032880)	2/22	0.0305002	0.069488	-1.71911	5.99973	ft;Fbxl7	GO_BP_2018
tube fusion (GO:0035146)	2/22	0.0305002	0.069488	-1.14873	4.0091	trn;dpp	GO_BP_2018
branch fusion, open tracheal system (GO:0035147)	2/22	0.0305002	0.069488	-0.53895	1.88095	trn;dpp	GO_BP_2018
negative_regulation_of_transport_(GO:0051051)	3/64	0.0460582	0.0711086	-3.27263	10.0727	hh;comm;Egfr	GO_BP_GeneRIF
apoptotic process (GO:0006915)	3/55	0.0314435	0.0714755	-1.04968	3.63142	egr;abd-A;wgn	GO_BP_2018
response_to_amino_acid_(GO:0043200)	2/28	0.0475391	0.0732894	66.4155	-202.315	hh;PGRP-LE	GO_BP_GeneRIF
RNA_transport_(GO:0050658)	4/109	0.0479943	0.073885	-177.365	538.6	kni;vvl;Egfr;lbe	GO_BP_GeneRIF
epithelial cell morphogenesis (GO:0003382)	2/23	0.0331345	0.0749807	-1.60999	5.48552	grh;upd1	GO_BP_2018
regulation of axon guidance (GO:1902667)	2/23	0.0331345	0.0749807	-1.58231	5.39122	NetA;CadN	GO_BP_2018
lipid_homeostasis_(GO:0055088)	2/29	0.0506496	0.0777166	-187.447	559.123	Notum;EcR	GO_BP_GeneRIF
chromosome_organization_(GO:0051276)	4/111	0.0507005	0.0777166	-9.07605	27.0631	EcR;Antp;Abd-B;ph-p	GO_BP_GeneRIF
regulation_of_protein_kinase_B_signaling_(GO:0051896)	2/29	0.0506496	0.0777166	-3.11473	9.29069	mid;Egfr	GO_BP_GeneRIF
tyrosine_metabolic_process_(GO:0006570)	3/67	0.0515554	0.0789144	2.32691	-6.89952	htl;eya;Egfr	GO_BP_GeneRIF
cytoplasmic_microtubule_organization_(GO:0031122)	4/112	0.0520844	0.0796105	-0.833882	2.46403	pigs;kn;dpp;ft	GO_BP_GeneRIF
cell-cell junction organization (GO:0045216)	2/24	0.0358543	0.0807724	-1.6887	5.62048	sdt;sna	GO_BP_2018
regulation of neuromuscular synaptic transmission (GO:1900073)	2/24	0.0358543	0.0807724	-1.60535	5.34306	egr;wgn	GO_BP_2018
cellular_protein_complex_disassembly_(GO:0043624)	3/68	0.0534553	0.0815897	-1.14552	3.35512	hh;pnr;Egfr	GO_BP_GeneRIF
histone_deacetylation_(GO:0016575)	2/30	0.0538313	0.0816987	-80.2463	234.472	Kr;kni	GO_BP_GeneRIF
dsRNA_transport_(GO:0033227)	2/30	0.0538313	0.0816987	-41.2205	120.442	hh;comm	GO_BP_GeneRIF
regulation_of_cellular_component_organization_(GO:0051128)	2/30	0.0538313	0.0816987	20.748	-60.6236	ham;Lac	GO_BP_GeneRIF
phospholipid_transport_(GO:0015914)	2/30	0.0538313	0.0816987	41.2049	-120.397	hh;Antp	GO_BP_GeneRIF
organelle_assembly_(GO:0070925)	4/114	0.0549137	0.0832237	8.56727	-24.8621	hh;Zasp52;Notum;hth	GO_BP_GeneRIF
regulation_of_neurotransmitter_secretion_(GO:0046928)	2/31	0.0570818	0.0862658	-4.64663	13.3046	Egfr;fz2	GO_BP_GeneRIF
phospholipid_translocation_(GO:0045332)	2/31	0.0570818	0.0862658	91.0542	-260.713	hh;Antp	GO_BP_GeneRIF
synapse assembly (GO:0007416)	2/25	0.0386571	0.0863142	-1.93195	6.28467	comm;Gs2	GO_BP_2018
female germ-line stem cell population maintenance (GO:0036099)	2/25	0.0386571	0.0863142	-1.32506	4.31045	dpp;fng	GO_BP_2018
negative regulation of transmembrane receptor protein serine/threonine kinase signaling pathway (GO:0090101)	2/25	0.0386571	0.0863142	-1.32481	4.30963	Dad;brk	GO_BP_2018
regulation of kinase activity (GO:0043549)	2/25	0.0386571	0.0863142	-1.27391	4.14405	htl;Egfr	GO_BP_2018
regulation of signal transduction (GO:0009966)	4/102	0.0391728	0.087272	-0.654565	2.12064	htl;stops;Egfr;fng	GO_BP_2018
jump_response_(GO:0007630)	1/5	0.0609629	0.0904746	-278.937	780.323	EcR	GO_BP_GeneRIF
negative_regulation_of_hemocyte_proliferation_(GO:0035207)	1/5	0.0609629	0.0904746	-238.145	666.21	hh	GO_BP_GeneRIF
neuroendocrine_cell_differentiation_(GO:0061101)	1/5	0.0609629	0.0904746	-230.148	643.838	so	GO_BP_GeneRIF
branching_morphogenesis_of_an_epithelial_tube_(GO:0048754)	1/5	0.0609629	0.0904746	-107.11	299.639	grh	GO_BP_GeneRIF
central_nervous_system_neuron_axonogenesis_(GO:0021955)	1/5	0.0609629	0.0904746	-43.7941	122.514	cas	GO_BP_GeneRIF
regulation_of_transmembrane_receptor_protein_serine/threonine_kinase_signaling_pathway_(GO:0090092)	1/5	0.0609629	0.0904746	-0.407272	1.13934	hh	GO_BP_GeneRIF
specification_of_segmental_identity,_head_(GO:0007380)	1/5	0.0609629	0.0904746	18.8615	-52.7648	Dfd	GO_BP_GeneRIF
transmembrane_receptor_protein_serine/threonine_kinase_signaling_pathway_(GO:0007178)	1/5	0.0609629	0.0904746	64.2496	-179.738	hh	GO_BP_GeneRIF
positive_regulation_of_ecdysteroid_biosynthetic_process_(GO:0045998)	1/5	0.0609629	0.0904746	66.1721	-185.116	EcR	GO_BP_GeneRIF
positive_regulation_of_ecdysteroid_metabolic_process_(GO:0045966)	1/5	0.0609629	0.0904746	72.2838	-202.213	EcR	GO_BP_GeneRIF
positive_regulation_of_protein_serine/threonine_kinase_activity_(GO:0071902)	1/5	0.0609629	0.0904746	87.8559	-245.776	hh	GO_BP_GeneRIF
protein_K48-linked_ubiquitination_(GO:0070936)	1/5	0.0609629	0.0904746	90.4774	-253.11	hh	GO_BP_GeneRIF
nucleoside_transmembrane_transport_(GO:1901642)	1/5	0.0609629	0.0904746	96.8911	-271.052	sdt	GO_BP_GeneRIF
Rho protein signal transduction (GO:0007266)	2/26	0.0415405	0.0909375	-1.57268	5.00283	RhoL;RhoGAP100F	GO_BP_2018
adult chitin-containing cuticle pigmentation (GO:0048085)	2/26	0.0415405	0.0909375	-1.50936	4.80139	dally;Glut1	GO_BP_2018
negative regulation of proteolysis (GO:0045861)	2/26	0.0415405	0.0909375	-1.50453	4.78603	hh;Spn43Aa	GO_BP_2018
lumen formation, open tracheal system (GO:0035149)	2/26	0.0415405	0.0909375	-1.45679	4.63419	btsz;rib	GO_BP_2018
axon midline choice point recognition (GO:0016199)	2/26	0.0415405	0.0909375	-1.36767	4.35068	comm;tutl	GO_BP_2018
negative regulation of cell communication (GO:0010648)	2/26	0.0415405	0.0909375	-1.13366	3.60628	htl;Egfr	GO_BP_2018
negative regulation of signaling (GO:0023057)	2/26	0.0415405	0.0909375	-1.12883	3.59091	htl;Egfr	GO_BP_2018
positive regulation of transferase activity (GO:0051347)	2/26	0.0415405	0.0909375	-0.978762	3.11353	htl;Egfr	GO_BP_2018
positive regulation of protein phosphorylation (GO:0001934)	3/62	0.0425647	0.0929776	-0.756673	2.38861	htl;dpp;Egfr	GO_BP_2018
maintenance_of_synapse_structure_(GO:0099558)	2/33	0.0637805	0.0942651	-81.9744	225.619	Dfd;fz2	GO_BP_GeneRIF
regulation_of_peptide_secretion_(GO:0002791)	2/33	0.0637805	0.0942651	-15.3399	42.2203	hh;dpp	GO_BP_GeneRIF
synaptic_transmission,_glutamatergic_(GO:0035249)	2/33	0.0637805	0.0942651	1.90007	-5.22957	metro;fng	GO_BP_GeneRIF
negative regulation of apoptotic process (GO:0043066)	4/106	0.0440896	0.0961001	-0.452149	1.4114	htl;sens;en;Egfr	GO_BP_2018
terminal region determination (GO:0007362)	2/27	0.0445019	0.096373	-1.85621	5.77695	gt;tup	GO_BP_2018
positive regulation of multicellular organism growth (GO:0040018)	2/27	0.0445019	0.096373	-1.614	5.02312	btsz;upd2	GO_BP_2018
chemical synaptic transmission (GO:0007268)	5/154	0.0443883	0.096373	-0.428556	1.33486	Ace;gsb;svp;5-HT2A;mAChR-A	GO_BP_2018
protein_deacetylation_(GO:0006476)	2/34	0.0672244	0.0992184	106.098	-286.435	Kr;kni	GO_BP_GeneRIF
TOR_signaling_(GO:0031929)	3/76	0.0698295	0.102922	-156.696	417.078	dally;kni;vvl	GO_BP_GeneRIF
regulation_of_neurotransmitter_transport_(GO:0051588)	2/35	0.0707286	0.103961	-2.67861	7.09539	robo2;fz2	GO_BP_GeneRIF
regulation_of_immune_response_(GO:0050776)	2/35	0.0707286	0.103961	47.343	-125.407	kn;nub	GO_BP_GeneRIF
intracellular_protein_transmembrane_transport_(GO:0065002)	4/125	0.0719204	0.104573	-327.997	863.351	Toll-6;dpp;Egfr;ft	GO_BP_GeneRIF
negative_regulation_of_hemocyte_differentiation_(GO:0045611)	1/6	0.0727038	0.104573	-222.697	583.768	hh	GO_BP_GeneRIF
negative_regulation_of_axon_guidance_(GO:1902668)	1/6	0.0727038	0.104573	-200.086	524.497	comm	GO_BP_GeneRIF
negative_regulation_of_smoothened_signaling_pathway_(GO:0045879)	1/6	0.0727038	0.104573	-197.639	518.083	hh	GO_BP_GeneRIF
negative_regulation_of_hemopoiesis_(GO:1903707)	1/6	0.0727038	0.104573	-159.003	416.804	hh	GO_BP_GeneRIF
xanthine_metabolic_process_(GO:0046110)	1/6	0.0727038	0.104573	-155.752	408.283	EcR	GO_BP_GeneRIF
central_nervous_system_segmentation_(GO:0035283)	1/6	0.0727038	0.104573	-83.9229	219.992	gsb	GO_BP_GeneRIF
intracellular_protein_transport_(GO:0006886)	4/125	0.0719204	0.104573	-83.031	218.554	Toll-6;dpp;Egfr;ft	GO_BP_GeneRIF
multivesicular_body_sorting_pathway_(GO:0071985)	1/6	0.0727038	0.104573	-41.1805	107.949	Egfr	GO_BP_GeneRIF
establishment_of_body_hair_or_bristle_planar_orientation_(GO:0048104)	1/6	0.0727038	0.104573	-27.1689	71.2195	fj	GO_BP_GeneRIF
epithelial_cell_morphogenesis_involved_in_gastrulation_(GO:0003381)	1/6	0.0727038	0.104573	-14.1425	37.0726	htl	GO_BP_GeneRIF
synaptic_vesicle_transport_(GO:0048489)	3/77	0.0720184	0.104573	2.09797	-5.51942	comm;RhoGAP100F;fz2	GO_BP_GeneRIF
potassium_ion_homeostasis_(GO:0055075)	1/6	0.0727038	0.104573	10.6321	-27.8705	nrv2	GO_BP_GeneRIF
positive_regulation_of_axon_guidance_(GO:1902669)	1/6	0.0727038	0.104573	16.4676	-43.1676	eve	GO_BP_GeneRIF
sensory_perception_of_light_stimulus_(GO:0050953)	1/6	0.0727038	0.104573	47.4125	-124.285	stops	GO_BP_GeneRIF
xanthine_catabolic_process_(GO:0009115)	1/6	0.0727038	0.104573	66.977	-175.571	EcR	GO_BP_GeneRIF
positive_regulation_of_hydrolase_activity_(GO:0051345)	2/36	0.0742911	0.106713	26.2245	-68.1775	hh;dpp	GO_BP_GeneRIF
nucleus_organization_(GO:0006997)	4/127	0.0752706	0.107975	12.1701	-31.48	mamo;ham;en;ph-p	GO_BP_GeneRIF
regulation of axonogenesis (GO:0050770)	2/29	0.0506496	0.108289	-1.49541	4.46055	eve;Dscam1	GO_BP_2018
larval chitin-based cuticle development (GO:0008363)	2/29	0.0506496	0.108289	-1.47385	4.39622	SoxN;fz2	GO_BP_2018
positive regulation of ERK1 and ERK2 cascade (GO:0070374)	2/29	0.0506496	0.108289	-1.23702	3.6898	htl;Egfr	GO_BP_2018
ERBB signaling pathway (GO:0038127)	2/29	0.0506496	0.108289	-1.21164	3.6141	rho;Egfr	GO_BP_2018
positive regulation of behavior (GO:0048520)	2/29	0.0506496	0.108289	-0.961129	2.86688	EcR;5-HT2A	GO_BP_2018
positive regulation of kinase activity (GO:0033674)	2/29	0.0506496	0.108289	0.0141631	-0.042246	htl;Egfr	GO_BP_2018
regulation_of_histone_methylation_(GO:0031060)	3/79	0.0764876	0.109428	42.4902	-109.227	inv;ham;en	GO_BP_GeneRIF
proteolysis_(GO:0006508)	3/79	0.0764876	0.109428	62.5148	-160.702	hh;dpp;Egfr	GO_BP_GeneRIF
negative_regulation_of_cell_size_(GO:0045792)	2/37	0.0779099	0.111167	-75.816	193.498	dpp;Ubx	GO_BP_GeneRIF
regulation_of_protein_serine/threonine_kinase_activity_(GO:0071900)	2/37	0.0779099	0.111167	13.6384	-34.8079	hh;dpp	GO_BP_GeneRIF
protein O-linked glycosylation (GO:0006493)	2/30	0.0538313	0.114363	-1.69154	4.94252	rt;fng	GO_BP_2018
epidermal growth factor receptor signaling pathway (GO:0007173)	2/30	0.0538313	0.114363	-1.39931	4.08865	rho;Egfr	GO_BP_2018
regulation of nuclear division (GO:0051783)	2/30	0.0538313	0.114363	-0.900897	2.63233	kni;knrl	GO_BP_2018
AMP_biosynthetic_process_(GO:0006167)	2/38	0.081583	0.116099	6.55049	-16.4164	hh;lbe	GO_BP_GeneRIF
toll-like_receptor_signaling_pathway_(GO:0002224)	2/38	0.081583	0.116099	69.1955	-173.413	Toll-6;Tollo	GO_BP_GeneRIF
negative regulation of developmental growth (GO:0048640)	3/69	0.0553886	0.117424	-0.935662	2.70723	Dad;gt;ft	GO_BP_2018
Malpighian_tubule_morphogenesis_(GO:0007443)	1/7	0.0842984	0.117776	-199	492.205	Egfr	GO_BP_GeneRIF
fatty_acid_beta-oxidation_(GO:0006635)	1/7	0.0842984	0.117776	-42.1015	104.134	egr	GO_BP_GeneRIF
negative_regulation_of_peptidoglycan_recognition_protein_signaling_pathway_(GO:0061060)	1/7	0.0842984	0.117776	-32.2304	79.7184	PGRP-LE	GO_BP_GeneRIF
cellular_response_to_sterol_(GO:0036315)	1/7	0.0842984	0.117776	-23.5796	58.3217	EcR	GO_BP_GeneRIF
neuron_projection_fasciculation_(GO:0106030)	1/7	0.0842984	0.117776	1.66282	-4.11282	hth	GO_BP_GeneRIF
positive_regulation_of_smoothened_signaling_pathway_(GO:0045880)	1/7	0.0842984	0.117776	24.0683	-59.5304	hh	GO_BP_GeneRIF
regulation_of_regulated_secretory_pathway_(GO:1903305)	1/7	0.0842984	0.117776	25.2504	-62.4542	hh	GO_BP_GeneRIF
positive_regulation_of_photoreceptor_cell_differentiation_(GO:0046534)	1/7	0.0842984	0.117776	37.8179	-93.5385	B-H1	GO_BP_GeneRIF
positive_regulation_of_chromatin_silencing_(GO:0031937)	1/7	0.0842984	0.117776	39.924	-98.7476	en	GO_BP_GeneRIF
positive_regulation_of_hemocyte_proliferation_(GO:0035208)	1/7	0.0842984	0.117776	57.9752	-143.395	hh	GO_BP_GeneRIF
positive_regulation_of_defense_response_(GO:0031349)	1/7	0.0842984	0.117776	60.5872	-149.856	nub	GO_BP_GeneRIF
vesicle_transport_along_microtubule_(GO:0047496)	1/7	0.0842984	0.117776	72.06	-178.233	Egfr	GO_BP_GeneRIF
positive_regulation_of_defense_response_to_bacterium_(GO:1900426)	1/7	0.0842984	0.117776	79.3635	-196.297	nub	GO_BP_GeneRIF
positive_regulation_of_dendrite_development_(GO:1900006)	1/7	0.0842984	0.117776	103.267	-255.421	HGTX	GO_BP_GeneRIF
negative_regulation_of_behavior_(GO:0048521)	2/39	0.0853085	0.118111	-185.7	457.096	lov;EcR	GO_BP_GeneRIF
activation_of_MAPK_activity_(GO:0000187)	2/39	0.0853085	0.118111	-120.889	297.566	eya;edl	GO_BP_GeneRIF
endocytic_recycling_(GO:0032456)	2/39	0.0853085	0.118111	-72.0518	177.354	Ser;Egfr	GO_BP_GeneRIF
pre-miRNA_processing_(GO:0031054)	2/39	0.0853085	0.118111	17.5061	-43.091	Dll;Ubx	GO_BP_GeneRIF
primary_miRNA_processing_(GO:0031053)	2/39	0.0853085	0.118111	29.1642	-71.7872	Dll;Ubx	GO_BP_GeneRIF
tRNA_catabolic_process_(GO:0016078)	2/39	0.0853085	0.118111	58.431	-143.827	hh;en	GO_BP_GeneRIF
tRNA_metabolic_process_(GO:0006399)	2/39	0.0853085	0.118111	59.0128	-145.259	hh;en	GO_BP_GeneRIF
cellular response to oxidative stress (GO:0034599)	2/31	0.0570818	0.120254	-1.50207	4.30082	Prx2540-1;CG12896	GO_BP_2018
neuron projection extension (GO:1990138)	2/31	0.0570818	0.120254	-1.25468	3.59248	CadN;fz2	GO_BP_2018
G-protein coupled receptor signaling pathway, coupled to cyclic nucleotide second messenger (GO:0007187)	2/31	0.0570818	0.120254	0.136546	-0.390967	5-HT2A;mAChR-A	GO_BP_2018
mitochondrial_transport_(GO:0006839)	2/40	0.0890845	0.122863	-172.183	416.367	Egfr;ft	GO_BP_GeneRIF
regulation_of_organelle_assembly_(GO:1902115)	2/40	0.0890845	0.122863	0.108788	-0.263067	hh;Notum	GO_BP_GeneRIF
regulation_of_cell-matrix_adhesion_(GO:0001952)	2/40	0.0890845	0.122863	133.123	-321.914	Zasp52;robo2	GO_BP_GeneRIF
RNA_export_from_nucleus_(GO:0006405)	3/85	0.090599	0.124792	-131.557	315.909	hh;EcR;fz2	GO_BP_GeneRIF
cortical actin cytoskeleton organization (GO:0030866)	2/32	0.0603989	0.126976	-1.45413	4.08143	moody;btsz	GO_BP_2018
regulation_of_protein_modification_process_(GO:0031399)	2/41	0.0929092	0.127646	24.1438	-57.3689	dpp;Ptp52F	GO_BP_GeneRIF
sister_chromatid_segregation_(GO:0000819)	2/41	0.0929092	0.127646	82.4034	-195.801	inv;en	GO_BP_GeneRIF
long-chain_fatty-acyl-CoA_metabolic_process_(GO:0035336)	1/8	0.0957487	0.128745	-387.354	908.743	dpp	GO_BP_GeneRIF
amide_biosynthetic_process_(GO:0043604)	1/8	0.0957487	0.128745	-191.86	450.108	htl	GO_BP_GeneRIF
Malpighian_tubule_development_(GO:0072002)	1/8	0.0957487	0.128745	-180.333	423.067	Egfr	GO_BP_GeneRIF
negative_regulation_of_phosphoprotein_phosphatase_activity_(GO:0032515)	1/8	0.0957487	0.128745	-40.2207	94.3589	dpp	GO_BP_GeneRIF
muscle_thin_filament_assembly_(GO:0071689)	1/8	0.0957487	0.128745	-35.1792	82.5314	Zasp52	GO_BP_GeneRIF
female_germ-line_stem_cell_asymmetric_division_(GO:0048132)	1/8	0.0957487	0.128745	-4.06519	9.53704	dpp	GO_BP_GeneRIF
cilium_movement_(GO:0003341)	1/8	0.0957487	0.128745	-2.30358	5.40426	ktub	GO_BP_GeneRIF
regulation_of_cell_proliferation_(GO:0042127)	1/8	0.0957487	0.128745	4.96937	-11.6583	nub	GO_BP_GeneRIF
sarcomere_organization_(GO:0045214)	1/8	0.0957487	0.128745	6.65676	-15.6169	Zasp52	GO_BP_GeneRIF
regulation_of_protein_serine/threonine_phosphatase_activity_(GO:0080163)	1/8	0.0957487	0.128745	25.3578	-59.4902	dpp	GO_BP_GeneRIF
organophosphate_biosynthetic_process_(GO:0090407)	1/8	0.0957487	0.128745	29.0954	-68.2587	Ace	GO_BP_GeneRIF
pentose_metabolic_process_(GO:0019321)	1/8	0.0957487	0.128745	32.4673	-76.1692	Ser	GO_BP_GeneRIF
syncytial_blastoderm_mitotic_cell_cycle_(GO:0035186)	1/8	0.0957487	0.128745	64.2496	-150.731	en	GO_BP_GeneRIF
response_to_sterol_(GO:0036314)	1/8	0.0957487	0.128745	75.1943	-176.408	EcR	GO_BP_GeneRIF
ubiquinone_biosynthetic_process_(GO:0006744)	1/8	0.0957487	0.128745	77.6871	-182.256	ft	GO_BP_GeneRIF
ubiquinone_metabolic_process_(GO:0006743)	1/8	0.0957487	0.128745	78.2874	-183.664	ft	GO_BP_GeneRIF
skeletal_myofibril_assembly_(GO:0014866)	1/8	0.0957487	0.128745	112.067	-262.913	Zasp52	GO_BP_GeneRIF
receptor_localization_to_synapse_(GO:0097120)	2/42	0.0967808	0.12997	65.7995	-153.662	NetA;fz2	GO_BP_GeneRIF
oocyte dorsal/ventral axis specification (GO:0007310)	2/33	0.0637805	0.132975	-1.49966	4.12753	dpp;Egfr	GO_BP_2018
negative regulation of neuroblast proliferation (GO:0007406)	2/33	0.0637805	0.132975	-1.30693	3.59707	erm;EcR	GO_BP_2018
negative regulation of neural precursor cell proliferation (GO:2000178)	2/33	0.0637805	0.132975	-1.22533	3.37249	erm;EcR	GO_BP_2018
regulation of ERK1 and ERK2 cascade (GO:0070372)	2/33	0.0637805	0.132975	-0.945364	2.60193	htl;Egfr	GO_BP_2018
protein_oligomerization_(GO:0051259)	2/43	0.100698	0.135061	58.578	-134.474	hh;vnd	GO_BP_GeneRIF
long-term memory (GO:0007616)	3/74	0.0655444	0.136089	-0.832547	2.26871	EcR;pxb;upd1	GO_BP_2018
border follicle cell migration (GO:0007298)	4/121	0.0654559	0.136089	-0.382718	1.04343	EcR;RhoL;Egfr;upd1	GO_BP_2018
tripartite regional subdivision (GO:0007351)	2/34	0.0672244	0.13929	-0.779004	2.10309	hh;eve	GO_BP_2018
transmembrane transport (GO:0055085)	3/75	0.0676713	0.139641	-0.868398	2.33868	CG31121;Mdr49;l(2)03659	GO_BP_2018
regulation of innate immune response (GO:0045088)	3/75	0.0676713	0.139641	-0.694902	1.87144	htl;PGRP-LE;upd1	GO_BP_2018
regulation_of_ion_transport_(GO:0043269)	2/44	0.104658	0.140197	33.1489	-74.8191	fz2;Best2	GO_BP_GeneRIF
muscle cell fate determination (GO:0007521)	1/6	0.0727038	0.141065	-4.88841	12.8143	tup	GO_BP_2018
positive regulation of hh target transcription factor activity (GO:0007228)	1/6	0.0727038	0.141065	-4.1696	10.93	hh	GO_BP_2018
glutamate catabolic process (GO:0006538)	1/6	0.0727038	0.141065	-4.01519	10.5253	Gs2	GO_BP_2018
rhabdomere morphogenesis (GO:0061541)	1/6	0.0727038	0.141065	-3.93801	10.323	oc	GO_BP_2018
receptor internalization (GO:0031623)	1/6	0.0727038	0.141065	-3.81896	10.0109	comm	GO_BP_2018
positive regulation of response to DNA damage stimulus (GO:2001022)	1/6	0.0727038	0.141065	-3.56003	9.33212	eya	GO_BP_2018
negative regulation of apoptotic signaling pathway (GO:2001234)	1/6	0.0727038	0.141065	-3.34445	8.76703	Egfr	GO_BP_2018
regulation of photoreceptor cell axon guidance (GO:2000289)	1/6	0.0727038	0.141065	-3.29807	8.64544	NetA	GO_BP_2018
cytokine-mediated signaling pathway (GO:0019221)	1/6	0.0727038	0.141065	-3.06881	8.04447	grnd	GO_BP_2018
regulation of response to wounding (GO:1903034)	1/6	0.0727038	0.141065	-2.79619	7.32983	grh	GO_BP_2018
sensory neuron axon guidance (GO:0097374)	1/6	0.0727038	0.141065	-2.79126	7.3169	mirr	GO_BP_2018
negative regulation of protein modification by small protein conjugation or removal (GO:1903321)	1/6	0.0727038	0.141065	-2.72465	7.14231	hh	GO_BP_2018
negative regulation of hormone secretion (GO:0046888)	1/6	0.0727038	0.141065	-2.42102	6.34638	CG9650	GO_BP_2018
positive regulation of blood circulation (GO:1903524)	1/6	0.0727038	0.141065	-2.40748	6.31089	Sox102F	GO_BP_2018
signal transduction downstream of smoothened (GO:0007227)	1/6	0.0727038	0.141065	-2.30062	6.03075	hh	GO_BP_2018
negative regulation of mRNA processing (GO:0050686)	1/6	0.0727038	0.141065	-2.22872	5.84227	elav	GO_BP_2018
renal tubule development (GO:0061326)	1/6	0.0727038	0.141065	-2.21901	5.81683	hth	GO_BP_2018
negative regulation of cell morphogenesis involved in differentiation (GO:0010771)	1/6	0.0727038	0.141065	-2.177	5.7067	CadN	GO_BP_2018
regulation of chromosome organization (GO:0033044)	1/6	0.0727038	0.141065	-2.00176	5.24734	mamo	GO_BP_2018
regulation of eye pigmentation (GO:0048073)	1/6	0.0727038	0.141065	-1.88903	4.95184	Notum	GO_BP_2018
catecholamine biosynthetic process (GO:0042423)	1/6	0.0727038	0.141065	-1.78116	4.66907	olf413	GO_BP_2018
clypeo-labral disc development (GO:0035213)	1/6	0.0727038	0.141065	-1.75532	4.60133	Dll	GO_BP_2018
blood circulation (GO:0008015)	1/6	0.0727038	0.141065	-1.69733	4.44931	pnr	GO_BP_2018
negative regulation of receptor activity (GO:2000272)	1/6	0.0727038	0.141065	-1.66151	4.35541	kek1	GO_BP_2018
epidermis morphogenesis (GO:0048730)	1/6	0.0727038	0.141065	-1.47226	3.85933	tsh	GO_BP_2018
maternal specification of dorsal/ventral axis, oocyte, soma encoded (GO:0007313)	1/6	0.0727038	0.141065	-1.45514	3.81446	dpp	GO_BP_2018
torso signaling pathway (GO:0008293)	2/35	0.0707286	0.141065	-1.31322	3.4786	gt;tup	GO_BP_2018
filtration diaphragm assembly (GO:0036058)	1/6	0.0727038	0.141065	-0.731578	1.91773	sns	GO_BP_2018
regulation of developmental growth (GO:0048638)	3/76	0.0698295	0.141065	-0.670338	1.78424	dally;Dad;metro	GO_BP_2018
regulation of cell-matrix adhesion (GO:0001952)	1/6	0.0727038	0.141065	-0.538009	1.41032	Zasp52	GO_BP_2018
cellular glucose homeostasis (GO:0001678)	1/6	0.0727038	0.141065	-0.184227	0.482927	Hex-A	GO_BP_2018
imaginal_disc_eversion_(GO:0007561)	1/9	0.107056	0.141293	-270.255	603.858	Egfr	GO_BP_GeneRIF
negative_regulation_of_apoptotic_signaling_pathway_(GO:2001234)	1/9	0.107056	0.141293	-107.01	239.104	Egfr	GO_BP_GeneRIF
G1/S_transition_of_mitotic_cell_cycle_(GO:0000082)	1/9	0.107056	0.141293	-60.5306	135.249	hh	GO_BP_GeneRIF
galactose_catabolic_process_(GO:0019388)	1/9	0.107056	0.141293	-17.8021	39.7769	fng	GO_BP_GeneRIF
oocyte_development_(GO:0048599)	4/144	0.106787	0.141293	16.7126	-37.3847	NetA;D;Egfr;ogre	GO_BP_GeneRIF
protein_monoubiquitination_(GO:0006513)	1/9	0.107056	0.141293	51.0749	-114.122	comm	GO_BP_GeneRIF
positive_regulation_of_hemocyte_differentiation_(GO:0045612)	1/9	0.107056	0.141293	64.3067	-143.687	hh	GO_BP_GeneRIF
regulation_of_mRNA_3'-end_processing_(GO:0031440)	1/9	0.107056	0.141293	70.4704	-157.459	elav	GO_BP_GeneRIF
regulation_of_cuticle_pigmentation_(GO:0048079)	1/9	0.107056	0.141293	73.2393	-163.646	Abd-B	GO_BP_GeneRIF
sex_comb_development_(GO:0045498)	1/9	0.107056	0.141293	98.0894	-219.171	Scr	GO_BP_GeneRIF
protein_deneddylation_(GO:0000338)	1/9	0.107056	0.141293	114.657	-256.19	sens	GO_BP_GeneRIF
regulation_of_G1/S_transition_of_mitotic_cell_cycle_(GO:2000045)	1/9	0.107056	0.141293	148.99	-332.902	hh	GO_BP_GeneRIF
regulation_of_mRNA_processing_(GO:0050684)	3/92	0.108312	0.142775	57.7709	-128.409	elav;Ubx;Abd-B	GO_BP_GeneRIF
positive regulation of innate immune response (GO:0045089)	2/36	0.0742911	0.143592	-1.19808	3.11473	htl;PGRP-LE	GO_BP_2018
amino acid transmembrane transport (GO:0003333)	2/36	0.0742911	0.143592	-1.1547	3.00196	JhI-21;CG4991	GO_BP_2018
neuromuscular_process_(GO:0050905)	2/46	0.112702	0.148379	0.375655	-0.820058	comm;dpp	GO_BP_GeneRIF
membrane_protein_proteolysis_(GO:0033619)	3/94	0.113603	0.1492	-2.98752	6.49798	hh;dpp;Egfr	GO_BP_GeneRIF
protein_stabilization_(GO:0050821)	3/94	0.113603	0.1492	112.528	-244.754	hh;sdt;kn	GO_BP_GeneRIF
cation transport (GO:0006812)	2/37	0.0779099	0.149439	-1.23954	3.16356	nrv2;CG42260	GO_BP_2018
positive regulation of programmed cell death (GO:0043068)	2/37	0.0779099	0.149439	-1.14925	2.93311	EcR;ft	GO_BP_2018
negative regulation of response to stimulus (GO:0048585)	2/37	0.0779099	0.149439	-0.76225	1.94542	htl;Egfr	GO_BP_2018
positive regulation of immune response (GO:0050778)	2/37	0.0779099	0.149439	-0.393862	1.00522	htl;PGRP-LE	GO_BP_2018
synaptic_vesicle_endocytosis_(GO:0048488)	2/47	0.116782	0.153187	61.2189	-131.464	comm;RhoGAP100F	GO_BP_GeneRIF
neuroblast_fate_determination_(GO:0007400)	1/10	0.118223	0.15339	-150.113	320.519	Kr	GO_BP_GeneRIF
axis_elongation_(GO:0003401)	1/10	0.118223	0.15339	-132.438	282.78	fz2	GO_BP_GeneRIF
negative_regulation_of_synaptic_growth_at_neuromuscular_junction_(GO:0045886)	1/10	0.118223	0.15339	-58.0369	123.919	Notum	GO_BP_GeneRIF
cellular_sodium_ion_homeostasis_(GO:0006883)	1/10	0.118223	0.15339	-14.8095	31.621	nrv2	GO_BP_GeneRIF
negative_regulation_of_dephosphorylation_(GO:0035305)	1/10	0.118223	0.15339	-2.59559	5.54205	dpp	GO_BP_GeneRIF
negative_regulation_of_protein_dephosphorylation_(GO:0035308)	1/10	0.118223	0.15339	-2.4204	5.168	dpp	GO_BP_GeneRIF
regulation_of_necrotic_cell_death_(GO:0010939)	1/10	0.118223	0.15339	18.1297	-38.7101	egr	GO_BP_GeneRIF
regulation_of_membrane_potential_in_photoreceptor_cell_(GO:0016057)	1/10	0.118223	0.15339	51.4325	-109.818	stops	GO_BP_GeneRIF
protein-DNA_complex_subunit_organization_(GO:0071824)	1/10	0.118223	0.15339	89.8338	-191.811	ham	GO_BP_GeneRIF
larval central nervous system remodeling (GO:0035193)	1/7	0.0842984	0.154343	-3.48072	8.60919	EcR	GO_BP_2018
negative regulation of terminal cell fate specification, open tracheal system (GO:0035155)	1/7	0.0842984	0.154343	-3.42694	8.47616	salm	GO_BP_2018
endoderm development (GO:0007492)	1/7	0.0842984	0.154343	-3.39894	8.40692	Ubx	GO_BP_2018
response to lipopolysaccharide (GO:0032496)	1/7	0.0842984	0.154343	-3.20767	7.93383	EcR	GO_BP_2018
determination of digestive tract left/right asymmetry (GO:0071907)	1/7	0.0842984	0.154343	-3.19475	7.90186	tin	GO_BP_2018
neuron migration (GO:0001764)	1/7	0.0842984	0.154343	-2.77226	6.85689	robo2	GO_BP_2018
negative gravitaxis (GO:0048060)	1/7	0.0842984	0.154343	-2.76808	6.84654	lov	GO_BP_2018
proboscis development (GO:0048728)	1/7	0.0842984	0.154343	-2.7599	6.82632	Dll	GO_BP_2018
R8 cell development (GO:0045463)	1/7	0.0842984	0.154343	-2.72652	6.74375	CadN	GO_BP_2018
neuron fate specification (GO:0048665)	1/7	0.0842984	0.154343	-2.60729	6.44885	mid	GO_BP_2018
protein import into nucleus, translocation (GO:0000060)	1/7	0.0842984	0.154343	-2.47318	6.11714	hth	GO_BP_2018
negative regulation of protein tyrosine kinase activity (GO:0061099)	1/7	0.0842984	0.154343	-2.24817	5.5606	kek1	GO_BP_2018
protein deacylation (GO:0035601)	1/7	0.0842984	0.154343	-2.16915	5.36515	Notum	GO_BP_2018
L-alpha-amino acid transmembrane transport (GO:1902475)	1/7	0.0842984	0.154343	-2.1311	5.27104	JhI-21	GO_BP_2018
negative regulation of cell-cell adhesion (GO:0022408)	1/7	0.0842984	0.154343	-1.99758	4.94081	disco-r	GO_BP_2018
regulation of muscle tissue development (GO:1901861)	1/7	0.0842984	0.154343	-1.89345	4.68323	twi	GO_BP_2018
peptidyl-arginine modification (GO:0018195)	1/7	0.0842984	0.154343	-1.75973	4.3525	Art2	GO_BP_2018
negative regulation of stem cell proliferation (GO:2000647)	2/38	0.081583	0.154343	-1.28324	3.21597	erm;EcR	GO_BP_2018
amnioserosa maintenance (GO:0046665)	1/7	0.0842984	0.154343	-1.16529	2.88222	tup	GO_BP_2018
positive regulation of MAPK cascade (GO:0043410)	2/38	0.081583	0.154343	-0.995449	2.49473	htl;Egfr	GO_BP_2018
cellular biogenic amine biosynthetic process (GO:0042401)	1/7	0.0842984	0.154343	-0.663086	1.64007	olf413	GO_BP_2018
delamination (GO:0060232)	1/7	0.0842984	0.154343	-0.585644	1.44853	disco-r	GO_BP_2018
positive regulation of decapentaplegic signaling pathway (GO:0090098)	1/7	0.0842984	0.154343	-0.542261	1.34122	hth	GO_BP_2018
heart formation (GO:0060914)	1/7	0.0842984	0.154343	-0.492001	1.21691	hh	GO_BP_2018
neurotransmitter biosynthetic process (GO:0042136)	1/7	0.0842984	0.154343	-0.0512408	0.126738	olf413	GO_BP_2018
chromatin_assembly_(GO:0031497)	4/150	0.119135	0.154386	1.50923	-3.21089	pnr;twi;HmgZ;Egfr	GO_BP_GeneRIF
cellular_protein_modification_process_(GO:0006464)	2/48	0.1209	0.156484	-0.706545	1.49278	dpp;Ptp52F	GO_BP_GeneRIF
lipid homeostasis (GO:0055088)	2/40	0.0890845	0.162221	-1.05106	2.54164	EcR;ptc	GO_BP_2018
protein catabolic process (GO:0030163)	2/40	0.0890845	0.162221	-0.717806	1.73578	Fbxl7;phyl	GO_BP_2018
amino acid transport (GO:0006865)	2/40	0.0890845	0.162221	-0.217545	0.526061	JhI-21;CG4991	GO_BP_2018
lipid_modification_(GO:0030258)	1/11	0.129251	0.164126	-286.643	586.472	hh	GO_BP_GeneRIF
glutamate_receptor_clustering_(GO:0097688)	1/11	0.129251	0.164126	-257.706	527.266	RhoGAP100F	GO_BP_GeneRIF
histone_arginine_methylation_(GO:0034969)	1/11	0.129251	0.164126	-103.605	211.976	EcR	GO_BP_GeneRIF
carbohydrate_phosphorylation_(GO:0046835)	1/11	0.129251	0.164126	-77.6925	158.959	hh	GO_BP_GeneRIF
cAMP_metabolic_process_(GO:0046058)	2/50	0.129239	0.164126	-77.5557	158.686	hh;ptc	GO_BP_GeneRIF
negative_regulation_of_transcription_elongation_from_RNA_polymerase_II_promoter_(GO:0034244)	1/11	0.129251	0.164126	-42.158	86.2552	egr	GO_BP_GeneRIF
asymmetric_protein_localization_(GO:0008105)	3/99	0.127245	0.164126	-1.97072	4.06292	fj;ft;ds	GO_BP_GeneRIF
regulation_of_microtubule_cytoskeleton_organization_(GO:0070507)	2/50	0.129239	0.164126	2.5684	-5.25519	kn;ft	GO_BP_GeneRIF
response_to_insulin_(GO:0032868)	2/50	0.129239	0.164126	5.13596	-10.5087	hh;egr	GO_BP_GeneRIF
regulation_of_phagocytosis_(GO:0050764)	3/99	0.127245	0.164126	23.1421	-47.7108	PGRP-LE;Ptp52F;Dscam1	GO_BP_GeneRIF
regulation_of_terminal_button_organization_(GO:2000331)	1/11	0.129251	0.164126	43.0346	-88.0488	CadN	GO_BP_GeneRIF
positive_regulation_of_mitotic_nuclear_division_(GO:0045840)	1/11	0.129251	0.164126	43.2503	-88.4901	dpp	GO_BP_GeneRIF
protein_neddylation_(GO:0045116)	1/11	0.129251	0.164126	70.074	-143.371	hh	GO_BP_GeneRIF
positive_regulation_of_peptidase_activity_(GO:0010952)	1/11	0.129251	0.164126	72.1942	-147.709	dpp	GO_BP_GeneRIF
phosphatidylethanolamine_metabolic_process_(GO:0046337)	1/11	0.129251	0.164126	85.011	-173.932	Antp	GO_BP_GeneRIF
regulation_of_tube_size_(GO:0035150)	1/11	0.129251	0.164126	104.199	-213.19	Lac	GO_BP_GeneRIF
Ras protein signal transduction (GO:0007265)	3/85	0.090599	0.164681	-0.514052	1.2344	RhoL;RhoGAP100F;phyl	GO_BP_2018
non-canonical Wnt signaling pathway (GO:0035567)	1/8	0.0957487	0.164819	-3.42917	8.04493	fz2	GO_BP_2018
compound eye cone cell fate commitment (GO:0042676)	1/8	0.0957487	0.164819	-3.2811	7.69754	Egfr	GO_BP_2018
negative regulation of hemocyte proliferation (GO:0035207)	1/8	0.0957487	0.164819	-3.05847	7.17525	pxb	GO_BP_2018
positive regulation of heart contraction (GO:0045823)	1/8	0.0957487	0.164819	-3.01906	7.0828	Sox102F	GO_BP_2018
convergent extension involved in gastrulation (GO:0060027)	1/8	0.0957487	0.164819	-2.90442	6.81386	upd1	GO_BP_2018
muscle organ morphogenesis (GO:0048644)	1/8	0.0957487	0.164819	-2.75485	6.46297	salm	GO_BP_2018
negative regulation of peptide hormone secretion (GO:0090278)	1/8	0.0957487	0.164819	-2.73624	6.41929	CG9650	GO_BP_2018
cytoskeletal matrix organization at active zone (GO:0048789)	1/8	0.0957487	0.164819	-2.54452	5.96951	RhoGAP100F	GO_BP_2018
positive regulation of peptide hormone secretion (GO:0090277)	1/8	0.0957487	0.164819	-2.45508	5.75968	Glut1	GO_BP_2018
purine-containing compound metabolic process (GO:0072521)	1/8	0.0957487	0.164819	-2.32403	5.45224	CG33056	GO_BP_2018
lamellipodium assembly (GO:0030032)	1/8	0.0957487	0.164819	-2.29694	5.38869	Unc-115a	GO_BP_2018
regulation of compound eye pigmentation (GO:0048076)	1/8	0.0957487	0.164819	-2.28397	5.35825	Notum	GO_BP_2018
chondroitin sulfate biosynthetic process (GO:0030206)	1/8	0.0957487	0.164819	-2.14722	5.03744	CG9220	GO_BP_2018
nephrocyte filtration (GO:0097206)	1/8	0.0957487	0.164819	-2.12317	4.98101	sns	GO_BP_2018
detection of light stimulus (GO:0009583)	1/8	0.0957487	0.164819	-2.02688	4.75512	inaD	GO_BP_2018
negative regulation of peptide secretion (GO:0002792)	1/8	0.0957487	0.164819	-1.91827	4.50031	CG9650	GO_BP_2018
lamellipodium organization (GO:0097581)	1/8	0.0957487	0.164819	-1.85244	4.34588	Unc-115a	GO_BP_2018
glutamine family amino acid catabolic process (GO:0009065)	1/8	0.0957487	0.164819	-1.64971	3.87027	Gs2	GO_BP_2018
renal filtration (GO:0097205)	1/8	0.0957487	0.164819	-1.50372	3.52778	sns	GO_BP_2018
regulation of regulated secretory pathway (GO:1903305)	1/8	0.0957487	0.164819	-1.49539	3.50823	btsz	GO_BP_2018
response to molecule of bacterial origin (GO:0002237)	1/8	0.0957487	0.164819	-1.45642	3.4168	Dscam1	GO_BP_2018
regulation of G-protein coupled receptor protein signaling pathway (GO:0008277)	1/8	0.0957487	0.164819	-1.36406	3.20012	stops	GO_BP_2018
negative regulation of neurogenesis (GO:0050768)	2/41	0.0929092	0.164819	-1.13801	2.70406	erm;EcR	GO_BP_2018
carbohydrate homeostasis (GO:0033500)	2/41	0.0929092	0.164819	-1.00297	2.38318	ktub;Glut1	GO_BP_2018
positive regulation of neuron projection development (GO:0010976)	1/8	0.0957487	0.164819	-0.780797	1.83177	mas	GO_BP_2018
chondroitin sulfate metabolic process (GO:0030204)	1/8	0.0957487	0.164819	-0.636057	1.49221	CG9220	GO_BP_2018
positive regulation of peptide secretion (GO:0002793)	1/8	0.0957487	0.164819	-0.598516	1.40413	Glut1	GO_BP_2018
epithelial tube formation (GO:0072175)	1/8	0.0957487	0.164819	-0.502271	1.17834	Kr	GO_BP_2018
fat body development (GO:0007503)	1/8	0.0957487	0.164819	-0.407255	0.955433	svp	GO_BP_2018
plasma membrane bounded cell projection assembly (GO:0120031)	3/86	0.0930498	0.164819	-0.401875	0.954302	hh;Unc-115a;CG14651	GO_BP_2018
heart contraction (GO:0060047)	1/8	0.0957487	0.164819	-0.34237	0.80321	pnr	GO_BP_2018
protein-DNA_complex_assembly_(GO:0065004)	3/100	0.130041	0.164933	69.0521	-140.86	hh;grh;Egfr	GO_BP_GeneRIF
positive regulation of defense response (GO:0031349)	2/42	0.0967808	0.165464	-0.912661	2.13134	htl;PGRP-LE	GO_BP_2018
regulation of neuromuscular junction development (GO:1904396)	2/42	0.0967808	0.165464	-0.905488	2.11459	Dad;metro	GO_BP_2018
carboxylic acid transmembrane transport (GO:1905039)	2/42	0.0967808	0.165464	-0.898823	2.09903	JhI-21;CG4991	GO_BP_2018
chemical homeostasis (GO:0048878)	2/42	0.0967808	0.165464	-0.66608	1.5555	EcR;ptc	GO_BP_2018
regulation_of_meiotic_cell_cycle_(GO:0051445)	3/101	0.132858	0.16811	2.05276	-4.14344	dpp;en;Egfr	GO_BP_GeneRIF
regulation_of_DNA_replication_(GO:0006275)	3/101	0.132858	0.16811	25.0125	-50.487	EcR;Egfr;ph-p	GO_BP_GeneRIF
cAMP_biosynthetic_process_(GO:0006171)	2/51	0.133458	0.168669	-71.3144	143.625	hh;ptc	GO_BP_GeneRIF
rhabdomere development (GO:0042052)	2/43	0.100698	0.170711	-1.01631	2.33308	oc;grh	GO_BP_2018
melanization defense response (GO:0035006)	2/43	0.100698	0.170711	-0.935092	2.14663	egr;RhoL	GO_BP_2018
negative regulation of immune response (GO:0050777)	2/43	0.100698	0.170711	-0.894152	2.05264	PGRP-LE;upd1	GO_BP_2018
negative regulation of programmed cell death (GO:0043069)	3/89	0.100564	0.170711	-0.556345	1.2779	htl;sens;Egfr	GO_BP_2018
regulation of cell cycle process (GO:0010564)	2/43	0.100698	0.170711	-0.391143	0.897921	kni;knrl	GO_BP_2018
regulation of membrane potential in photoreceptor cell (GO:0016057)	1/9	0.107056	0.17112	-3.16988	7.08278	inaF-D	GO_BP_2018
negative regulation of growth of symbiont in host (GO:0044130)	1/9	0.107056	0.17112	-3.06266	6.8432	EcR	GO_BP_2018
glutamine metabolic process (GO:0006541)	1/9	0.107056	0.17112	-2.85142	6.37122	Gs2	GO_BP_2018
positive regulation of feeding behavior (GO:2000253)	1/9	0.107056	0.17112	-2.68711	6.00407	5-HT2A	GO_BP_2018
enteroendocrine cell differentiation (GO:0035883)	1/9	0.107056	0.17112	-2.59018	5.78751	phyl	GO_BP_2018
negative regulation of compound eye retinal cell programmed cell death (GO:0046673)	1/9	0.107056	0.17112	-2.53946	5.67416	Egfr	GO_BP_2018
protein O-linked mannosylation (GO:0035269)	1/9	0.107056	0.17112	-2.31937	5.1824	rt	GO_BP_2018
peptidyl-tyrosine dephosphorylation (GO:0035335)	1/9	0.107056	0.17112	-2.25299	5.03408	Ptp52F	GO_BP_2018
negative regulation of oskar mRNA translation (GO:0007319)	1/9	0.107056	0.17112	-2.22622	4.97427	elav	GO_BP_2018
glandular epithelial cell differentiation (GO:0002067)	1/9	0.107056	0.17112	-2.20219	4.92058	phyl	GO_BP_2018
imaginal disc-derived wing expansion (GO:0048526)	1/9	0.107056	0.17112	-2.17389	4.85735	disco-r	GO_BP_2018
cellular response to sterol (GO:0036315)	1/9	0.107056	0.17112	-1.99618	4.46027	Blimp-1	GO_BP_2018
cellular response to ketone (GO:1901655)	1/9	0.107056	0.17112	-1.99506	4.45776	Blimp-1	GO_BP_2018
renal tubular secretion (GO:0097254)	1/9	0.107056	0.17112	-1.93604	4.32589	Mdr49	GO_BP_2018
negative regulation of retinal cell programmed cell death (GO:0046671)	1/9	0.107056	0.17112	-1.75717	3.92622	Egfr	GO_BP_2018
digestive system development (GO:0055123)	1/9	0.107056	0.17112	-1.75525	3.92194	pnr	GO_BP_2018
defasciculation of motor neuron axon (GO:0007415)	1/9	0.107056	0.17112	-1.64783	3.68191	beat-Ia	GO_BP_2018
glutamine family amino acid biosynthetic process (GO:0009084)	1/9	0.107056	0.17112	-1.63334	3.64953	Gs2	GO_BP_2018
sodium ion export (GO:0071436)	1/9	0.107056	0.17112	-1.4239	3.18155	nrv2	GO_BP_2018
peripheral nervous system neuron differentiation (GO:0048934)	1/9	0.107056	0.17112	-1.37333	3.06857	Tollo	GO_BP_2018
negative regulation of growth of symbiont involved in interaction with host (GO:0044146)	1/9	0.107056	0.17112	-1.19117	2.66154	EcR	GO_BP_2018
regulation of growth of symbiont in host (GO:0044126)	1/9	0.107056	0.17112	-1.15511	2.58098	EcR	GO_BP_2018
myofibril assembly (GO:0030239)	2/44	0.104658	0.17112	-1.06848	2.41163	Zasp52;rt	GO_BP_2018
regulation of proteolysis (GO:0030162)	2/44	0.104658	0.17112	-1.05973	2.39187	hh;Spn43Aa	GO_BP_2018
negative regulation of cell fate commitment (GO:0010454)	1/9	0.107056	0.17112	-1.03145	2.30467	eya	GO_BP_2018
regulation of pathway-restricted SMAD protein phosphorylation (GO:0060393)	1/9	0.107056	0.17112	-0.9366	2.09274	dpp	GO_BP_2018
detection of mechanical stimulus involved in sensory perception (GO:0050974)	1/9	0.107056	0.17112	-0.897948	2.00637	Dscam1	GO_BP_2018
regulation of DNA repair (GO:0006282)	1/9	0.107056	0.17112	-0.660005	1.47472	eya	GO_BP_2018
Golgi to vacuole transport (GO:0006896)	1/9	0.107056	0.17112	-0.453458	1.01321	comm	GO_BP_2018
dephosphorylation (GO:0016311)	4/143	0.104789	0.17112	-0.443163	0.99969	CG4733;Ptp52F;eya;ptc	GO_BP_2018
glial cell growth (GO:0042065)	1/9	0.107056	0.17112	-0.373858	0.835348	htl	GO_BP_2018
positive regulation of pathway-restricted SMAD protein phosphorylation (GO:0010862)	1/9	0.107056	0.17112	-0.198884	0.444387	dpp	GO_BP_2018
cellular sodium ion homeostasis (GO:0006883)	1/9	0.107056	0.17112	0.0208384	-0.0465614	nrv2	GO_BP_2018
response to lipid (GO:0033993)	1/9	0.107056	0.17112	0.102461	-0.228939	EcR	GO_BP_2018
cellular potassium ion homeostasis (GO:0030007)	1/9	0.107056	0.17112	0.44255	-0.988834	nrv2	GO_BP_2018
sodium ion export from cell (GO:0036376)	1/9	0.107056	0.17112	0.968392	-2.16378	nrv2	GO_BP_2018
larval_salivary_gland_morphogenesis_(GO:0007436)	2/52	0.137708	0.173835	-3.04036	6.02788	EcR;hth	GO_BP_GeneRIF
cellular_protein_localization_(GO:0034613)	3/103	0.138557	0.174702	0.170321	-0.336634	dpp;ft;ds	GO_BP_GeneRIF
negative_regulation_of_neuromuscular_junction_development_(GO:1904397)	1/12	0.140141	0.174851	-135.876	267.011	Notum	GO_BP_GeneRIF
cellular_amide_metabolic_process_(GO:0043603)	1/12	0.140141	0.174851	-89.0482	174.989	htl	GO_BP_GeneRIF
epithelial_structure_maintenance_(GO:0010669)	1/12	0.140141	0.174851	-5.20519	10.2287	rib	GO_BP_GeneRIF
intracellular_steroid_hormone_receptor_signaling_pathway_(GO:0030518)	1/12	0.140141	0.174851	-2.98106	5.85809	EcR	GO_BP_GeneRIF
cellular_response_to_reactive_oxygen_species_(GO:0034614)	1/12	0.140141	0.174851	-2.59566	5.10073	upd1	GO_BP_GeneRIF
apoptotic_cell_clearance_(GO:0043277)	1/12	0.140141	0.174851	-1.78223	3.50227	egr	GO_BP_GeneRIF
sterol_homeostasis_(GO:0055092)	1/12	0.140141	0.174851	84.3354	-165.728	EcR	GO_BP_GeneRIF
positive_regulation_of_ATPase_activity_(GO:0032781)	1/12	0.140141	0.174851	86.7079	-170.39	hh	GO_BP_GeneRIF
regulation_of_autophagy_of_mitochondrion_(GO:1903146)	1/12	0.140141	0.174851	112.766	-221.596	Egfr	GO_BP_GeneRIF
regulation_of_mRNA_stability_(GO:0043488)	3/104	0.141437	0.176263	90.3342	-176.684	egr;eya;lbe	GO_BP_GeneRIF
posttranscriptional_regulation_of_gene_expression_(GO:0010608)	2/53	0.141987	0.176742	16.3849	-31.9837	hh;ptc	GO_BP_GeneRIF
protein processing (GO:0016485)	2/46	0.112702	0.179574	-1.07851	2.35441	hh;rho	GO_BP_2018
regulation of synapse assembly (GO:0051963)	2/46	0.112702	0.179574	-0.454529	0.992241	Dad;metro	GO_BP_2018
mating behavior, sex discrimination (GO:0048047)	1/10	0.118223	0.180928	-2.79582	5.96957	SIFaR	GO_BP_2018
dorsal closure, spreading of leading edge cells (GO:0007395)	1/10	0.118223	0.180928	-2.68136	5.72518	Egfr	GO_BP_2018
decapentaplegic signaling pathway (GO:0008101)	1/10	0.118223	0.180928	-2.41923	5.16549	dally	GO_BP_2018
maintenance of presynaptic active zone structure (GO:0048790)	1/10	0.118223	0.180928	-2.32888	4.97259	RhoGAP100F	GO_BP_2018
digestive tract morphogenesis (GO:0048546)	1/10	0.118223	0.180928	-2.32091	4.95556	Egfr	GO_BP_2018
glutamate metabolic process (GO:0006536)	1/10	0.118223	0.180928	-2.17061	4.63464	Gs2	GO_BP_2018
negative regulation of mitotic cell cycle (GO:0045930)	1/10	0.118223	0.180928	-2.14585	4.58177	Z600	GO_BP_2018
male germ-line cyst encapsulation (GO:0048140)	1/10	0.118223	0.180928	-1.99762	4.26527	Egfr	GO_BP_2018
regulation of mRNA 3'-end processing (GO:0031440)	1/10	0.118223	0.180928	-1.8766	4.00688	elav	GO_BP_2018
peptidyl-arginine methylation, to asymmetrical-dimethyl arginine (GO:0019919)	1/10	0.118223	0.180928	-1.82805	3.90322	Art2	GO_BP_2018
positive regulation of intracellular protein transport (GO:0090316)	1/10	0.118223	0.180928	-1.82072	3.88756	upd1	GO_BP_2018
protein mannosylation (GO:0035268)	1/10	0.118223	0.180928	-1.77213	3.78383	rt	GO_BP_2018
positive regulation of histone modification (GO:0031058)	1/10	0.118223	0.180928	-1.38851	2.96472	sna	GO_BP_2018
maintenance of synapse structure (GO:0099558)	1/10	0.118223	0.180928	-1.25225	2.67377	RhoGAP100F	GO_BP_2018
peptidyl-arginine omega-N-methylation (GO:0035247)	1/10	0.118223	0.180928	-1.23738	2.64203	Art2	GO_BP_2018
cellular response to BMP stimulus (GO:0071773)	1/10	0.118223	0.180928	-1.20657	2.57624	dpp	GO_BP_2018
negative regulation of cell cycle process (GO:0010948)	1/10	0.118223	0.180928	-1.1736	2.50584	Z600	GO_BP_2018
myoblast fusion (GO:0007520)	2/47	0.116782	0.180928	-0.968582	2.07998	sns;lbe	GO_BP_2018
glutathione metabolic process (GO:0006749)	2/47	0.116782	0.180928	-0.750645	1.61197	GstD9;GstS1	GO_BP_2018
myotube differentiation (GO:0014902)	2/47	0.116782	0.180928	-0.608515	1.30675	sns;lbe	GO_BP_2018
phagocytosis (GO:0006909)	2/47	0.116782	0.180928	-0.542664	1.16534	EcR;Dscam1	GO_BP_2018
chondroitin sulfate proteoglycan biosynthetic process (GO:0050650)	1/10	0.118223	0.180928	-0.244634	0.522337	CG9220	GO_BP_2018
phospholipase C-activating G-protein coupled receptor signaling pathway (GO:0007200)	1/10	0.118223	0.180928	-0.236455	0.504874	mAChR-A	GO_BP_2018
regulation of small GTPase mediated signal transduction (GO:0051056)	1/10	0.118223	0.180928	0.108257	-0.231148	edl	GO_BP_2018
catecholamine metabolic process (GO:0006584)	1/10	0.118223	0.180928	0.112733	-0.240705	Skeletor	GO_BP_2018
sensory perception of light stimulus (GO:0050953)	1/10	0.118223	0.180928	0.51174	-1.09266	inaD	GO_BP_2018
cellular protein modification process (GO:0006464)	8/391	0.118469	0.181029	0.0457751	-0.097643	htl;CG4733;fj;Ptp52F;eya;Egfr;ft;ds	GO_BP_2018
larval_midgut_cell_programmed_cell_death_(GO:0035096)	1/13	0.150896	0.185253	-112.237	212.258	Ptp52F	GO_BP_GeneRIF
negative_regulation_of_defense_response_to_bacterium_(GO:1900425)	1/13	0.150896	0.185253	-38.7139	73.2143	nub	GO_BP_GeneRIF
defasciculation_of_motor_neuron_axon_(GO:0007415)	1/13	0.150896	0.185253	-3.24039	6.12812	beat-Ia	GO_BP_GeneRIF
cellular_response_to_acid_chemical_(GO:0071229)	1/13	0.150896	0.185253	0.0630593	-0.119255	Tollo	GO_BP_GeneRIF
potassium_ion_transport_(GO:0006813)	1/13	0.150896	0.185253	18.0106	-34.0611	nrv2	GO_BP_GeneRIF
sodium_ion_homeostasis_(GO:0055078)	1/13	0.150896	0.185253	35.5145	-67.1638	nrv2	GO_BP_GeneRIF
positive_regulation_of_protein_ubiquitination_(GO:0031398)	1/13	0.150896	0.185253	36.6159	-69.2468	hh	GO_BP_GeneRIF
regulation_of_synaptic_transmission,_glutamatergic_(GO:0051966)	1/13	0.150896	0.185253	44.5026	-84.1617	fng	GO_BP_GeneRIF
positive_regulation_of_hh_target_transcription_factor_activity_(GO:0007228)	1/13	0.150896	0.185253	73.8039	-139.575	hh	GO_BP_GeneRIF
oocyte_fate_determination_(GO:0030716)	1/13	0.150896	0.185253	80.1078	-151.497	brk	GO_BP_GeneRIF
sensory_organ_precursor_cell_fate_determination_(GO:0016360)	1/13	0.150896	0.185253	97.9591	-185.257	klu	GO_BP_GeneRIF
protein_deubiquitination_(GO:0016579)	1/13	0.150896	0.185253	159.098	-300.88	ec	GO_BP_GeneRIF
regulation_of_cytokinesis_(GO:0032465)	2/56	0.154987	0.190059	103.459	-192.89	htl;Z600	GO_BP_GeneRIF
negative regulation of multicellular organism growth (GO:0040015)	1/11	0.129251	0.19197	-3.04997	6.24024	gt	GO_BP_2018
peripheral nervous system neuron development (GO:0048935)	1/11	0.129251	0.19197	-2.52243	5.16088	Tollo	GO_BP_2018
protein localization to cilium (GO:0061512)	1/11	0.129251	0.19197	-2.34791	4.80383	ktub	GO_BP_2018
regulation of crystal cell differentiation (GO:0042689)	1/11	0.129251	0.19197	-2.28854	4.68236	Ser	GO_BP_2018
determination of left/right symmetry (GO:0007368)	1/11	0.129251	0.19197	-2.27838	4.66157	tin	GO_BP_2018
pupal development (GO:0035209)	1/11	0.129251	0.19197	-2.18544	4.47142	ft	GO_BP_2018
negative regulation of lamellocyte differentiation (GO:0035204)	1/11	0.129251	0.19197	-2.18095	4.46223	Ser	GO_BP_2018
morphogenesis of follicular epithelium (GO:0016333)	1/11	0.129251	0.19197	-2.17546	4.451	Egfr	GO_BP_2018
eclosion rhythm (GO:0008062)	1/11	0.129251	0.19197	-2.13231	4.36271	disco	GO_BP_2018
compound eye retinal cell programmed cell death (GO:0046667)	1/11	0.129251	0.19197	-2.12054	4.33862	ec	GO_BP_2018
zonula adherens assembly (GO:0045186)	1/11	0.129251	0.19197	-2.08246	4.26072	sdt	GO_BP_2018
sex comb development (GO:0045498)	1/11	0.129251	0.19197	-1.94336	3.97611	Scr	GO_BP_2018
negative regulation of plasmatocyte differentiation (GO:0045614)	1/11	0.129251	0.19197	-1.62593	3.32666	Ser	GO_BP_2018
negative regulation of hemopoiesis (GO:1903707)	1/11	0.129251	0.19197	-1.61017	3.2944	Ser	GO_BP_2018
skeletal muscle organ development (GO:0060538)	1/11	0.129251	0.19197	-0.853607	1.74648	lbe	GO_BP_2018
positive regulation of protein transport (GO:0051222)	1/11	0.129251	0.19197	-0.691651	1.41512	upd1	GO_BP_2018
epithelial cell development (GO:0002064)	1/11	0.129251	0.19197	-0.293408	0.600314	grh	GO_BP_2018
regulation of calcium ion-dependent exocytosis (GO:0017158)	1/11	0.129251	0.19197	1.05066	-2.14966	btsz	GO_BP_2018
sodium ion homeostasis (GO:0055078)	1/11	0.129251	0.19197	1.38328	-2.8302	nrv2	GO_BP_2018
glycoprotein_metabolic_process_(GO:0009100)	1/14	0.161517	0.195607	-256.502	467.642	dally	GO_BP_GeneRIF
glycoprotein_biosynthetic_process_(GO:0009101)	1/14	0.161517	0.195607	-250.413	456.54	dally	GO_BP_GeneRIF
mitochondrion_organization_(GO:0007005)	1/14	0.161517	0.195607	-132.797	242.108	ft	GO_BP_GeneRIF
DNA_catabolic_process_(GO:0006308)	1/14	0.161517	0.195607	-108.996	198.716	Xrp1	GO_BP_GeneRIF
DNA_metabolic_process_(GO:0006259)	1/14	0.161517	0.195607	-105.663	192.639	Xrp1	GO_BP_GeneRIF
negative_regulation_of_peptide_hormone_secretion_(GO:0090278)	1/14	0.161517	0.195607	-46.8768	85.4632	Egfr	GO_BP_GeneRIF
microtubule_severing_(GO:0051013)	1/14	0.161517	0.195607	-5.44423	9.92563	kn	GO_BP_GeneRIF
establishment_of_protein_localization_to_organelle_(GO:0072594)	1/14	0.161517	0.195607	-1.52443	2.77926	Egfr	GO_BP_GeneRIF
cellular_response_to_UV_(GO:0034644)	1/14	0.161517	0.195607	0.636384	-1.16022	grh	GO_BP_GeneRIF
regulation_of_programmed_cell_death_(GO:0043067)	1/14	0.161517	0.195607	25.2083	-45.9584	nub	GO_BP_GeneRIF
peptidyl-glutamic_acid_modification_(GO:0018200)	1/14	0.161517	0.195607	71.38	-130.136	Scr	GO_BP_GeneRIF
Toll_signaling_pathway_(GO:0008063)	2/58	0.163777	0.197897	-26.1909	47.3859	Toll-6;Tollo	GO_BP_GeneRIF
cellular_response_to_heat_(GO:0034605)	2/58	0.163777	0.197897	12.3765	-22.3922	EcR;dpp	GO_BP_GeneRIF
cholesterol homeostasis (GO:0042632)	1/12	0.140141	0.202471	-2.33313	4.58484	EcR	GO_BP_2018
positive regulation of antimicrobial peptide production (GO:0002225)	1/12	0.140141	0.202471	-2.28531	4.49087	vvl	GO_BP_2018
ecdysone receptor-mediated signaling pathway (GO:0035076)	1/12	0.140141	0.202471	-2.00611	3.94221	EcR	GO_BP_2018
synaptic target inhibition (GO:0016201)	1/12	0.140141	0.202471	-1.97598	3.883	fz2	GO_BP_2018
cell elongation involved in imaginal disc-derived wing morphogenesis (GO:0090254)	1/12	0.140141	0.202471	-1.90142	3.73648	Dad	GO_BP_2018
sperm storage (GO:0046693)	1/12	0.140141	0.202471	-1.87747	3.68943	Abd-B	GO_BP_2018
epithelial cell type specification, open tracheal system (GO:0035153)	1/12	0.140141	0.202471	-1.82496	3.58623	dpp	GO_BP_2018
histone arginine methylation (GO:0034969)	1/12	0.140141	0.202471	-1.61495	3.17354	Art2	GO_BP_2018
peptidyl-arginine methylation (GO:0018216)	1/12	0.140141	0.202471	-1.61015	3.16412	Art2	GO_BP_2018
dopamine metabolic process (GO:0042417)	1/12	0.140141	0.202471	-1.59693	3.13814	olf413	GO_BP_2018
cellular monovalent inorganic cation homeostasis (GO:0030004)	1/12	0.140141	0.202471	-1.03833	2.04042	nrv2	GO_BP_2018
regulation of generation of precursor metabolites and energy (GO:0043467)	1/12	0.140141	0.202471	-0.958901	1.88434	EcR	GO_BP_2018
negative regulation of cell cycle G1/S phase transition (GO:1902807)	1/12	0.140141	0.202471	-0.824273	1.61978	Egfr	GO_BP_2018
defense response to fungus (GO:0050832)	2/52	0.137708	0.202471	-0.788185	1.56267	inv;JhI-21	GO_BP_2018
epithelial cell differentiation (GO:0030855)	1/12	0.140141	0.202471	-0.765068	1.50344	tsh	GO_BP_2018
regulation of decapentaplegic signaling pathway (GO:0090097)	1/12	0.140141	0.202471	-0.417725	0.820872	hth	GO_BP_2018
detection of light stimulus involved in sensory perception (GO:0050962)	1/12	0.140141	0.202471	-0.22928	0.450559	inaD	GO_BP_2018
positive regulation of apoptotic signaling pathway (GO:2001235)	1/12	0.140141	0.202471	-0.160368	0.315139	grnd	GO_BP_2018
positive regulation of neuron differentiation (GO:0045666)	1/12	0.140141	0.202471	-0.0025473	0.00500572	mas	GO_BP_2018
regulation_of_cell_cycle_process_(GO:0010564)	2/59	0.168205	0.203019	148.766	-265.187	hh;eya	GO_BP_GeneRIF
protein_localization_to_nucleus_(GO:0034504)	4/172	0.169147	0.203926	46.9018	-83.3439	hh;EcR;hth;fz2	GO_BP_GeneRIF
endocytosis (GO:0006897)	3/104	0.141437	0.204051	-0.220448	0.431175	comm;ktub;Dscam1	GO_BP_2018
long-chain_fatty_acid_metabolic_process_(GO:0001676)	1/15	0.172005	0.204387	-331.187	582.966	dpp	GO_BP_GeneRIF
negative_regulation_of_macroautophagy_(GO:0016242)	1/15	0.172005	0.204387	-210.644	370.783	PGRP-LE	GO_BP_GeneRIF
ncRNA_3'-end_processing_(GO:0043628)	1/15	0.172005	0.204387	-136.814	240.825	elav	GO_BP_GeneRIF
negative_regulation_of_autophagy_(GO:0010507)	1/15	0.172005	0.204387	-109.836	193.336	PGRP-LE	GO_BP_GeneRIF
histone_exchange_(GO:0043486)	1/15	0.172005	0.204387	-92.7584	163.276	ham	GO_BP_GeneRIF
chemical_synaptic_transmission_(GO:0007268)	1/15	0.172005	0.204387	6.42347	-11.3068	ogre	GO_BP_GeneRIF
chloride_transport_(GO:0006821)	1/15	0.172005	0.204387	8.25161	-14.5247	Best2	GO_BP_GeneRIF
positive_regulation_of_mitotic_cell_cycle_(GO:0045931)	1/15	0.172005	0.204387	42.7045	-75.1698	dpp	GO_BP_GeneRIF
regulation_of_myotube_differentiation_(GO:0010830)	1/15	0.172005	0.204387	44.275	-77.9343	hth	GO_BP_GeneRIF
regulation_of_multicellular_organism_growth_(GO:0040014)	1/15	0.172005	0.204387	53.7174	-94.5551	Blimp-1	GO_BP_GeneRIF
response_to_gamma_radiation_(GO:0010332)	1/15	0.172005	0.204387	69.3316	-122.04	ph-p	GO_BP_GeneRIF
very_long-chain_fatty_acid_biosynthetic_process_(GO:0042761)	1/15	0.172005	0.204387	96.7548	-170.311	dpp	GO_BP_GeneRIF
very_long-chain_fatty_acid_metabolic_process_(GO:0000038)	1/15	0.172005	0.204387	99.741	-175.567	dpp	GO_BP_GeneRIF
female_mating_behavior_(GO:0060180)	2/60	0.172653	0.204477	-6.39259	11.2284	EcR;eya	GO_BP_GeneRIF
regulation_of_chromatin_organization_(GO:1902275)	2/60	0.172653	0.204477	7.28336	-12.793	mamo;ham	GO_BP_GeneRIF
regulation_of_calcium-mediated_signaling_(GO:0050848)	2/60	0.172653	0.204477	68.1773	-119.752	mid;fz2	GO_BP_GeneRIF
cytoskeleton organization (GO:0007010)	2/53	0.141987	0.20455	-0.788397	1.53897	RhoL;rib	GO_BP_2018
regulation_of_protein_polymerization_(GO:0032271)	2/61	0.17712	0.209537	64.0575	-110.879	edl;ph-p	GO_BP_GeneRIF
germarium-derived female germ-line cyst encapsulation (GO:0030708)	1/13	0.150896	0.211045	-2.30332	4.35596	ph-p	GO_BP_2018
sterol homeostasis (GO:0055092)	1/13	0.150896	0.211045	-2.19729	4.15543	EcR	GO_BP_2018
sensory perception of touch (GO:0050975)	1/13	0.150896	0.211045	-2.12983	4.02787	Dscam1	GO_BP_2018
positive regulation of insulin receptor signaling pathway (GO:0046628)	1/13	0.150896	0.211045	-2.12804	4.02447	melt	GO_BP_2018
peptidoglycan catabolic process (GO:0009253)	1/13	0.150896	0.211045	-2.01889	3.81806	PGRP-LE	GO_BP_2018
negative regulation of G1/S transition of mitotic cell cycle (GO:2000134)	1/13	0.150896	0.211045	-1.98871	3.76097	Egfr	GO_BP_2018
peptidoglycan metabolic process (GO:0000270)	1/13	0.150896	0.211045	-1.94127	3.67127	PGRP-LE	GO_BP_2018
retinal cell programmed cell death (GO:0046666)	1/13	0.150896	0.211045	-1.82193	3.44558	ec	GO_BP_2018
regulation of compound eye photoreceptor development (GO:0045314)	1/13	0.150896	0.211045	-1.67236	3.16271	oc	GO_BP_2018
regulation of axon extension involved in axon guidance (GO:0048841)	1/13	0.150896	0.211045	-1.57289	2.97459	CadN	GO_BP_2018
skeletal muscle tissue development (GO:0007519)	1/13	0.150896	0.211045	-1.56078	2.9517	lbe	GO_BP_2018
positive regulation of wound healing (GO:0090303)	1/13	0.150896	0.211045	-1.47936	2.79771	Egfr	GO_BP_2018
cellular response to alcohol (GO:0097306)	1/13	0.150896	0.211045	-1.41792	2.68151	Blimp-1	GO_BP_2018
regulation of cellular biosynthetic process (GO:0031326)	1/13	0.150896	0.211045	-1.39176	2.63205	pnr	GO_BP_2018
negative regulation of post-embryonic development (GO:0048581)	1/13	0.150896	0.211045	-1.37025	2.59136	Ser	GO_BP_2018
regulation of protein modification process (GO:0031399)	1/13	0.150896	0.211045	-1.215	2.29777	Tollo	GO_BP_2018
development of primary female sexual characteristics (GO:0046545)	1/13	0.150896	0.211045	-0.887958	1.67927	fz2	GO_BP_2018
cell junction assembly (GO:0034329)	1/13	0.150896	0.211045	-0.817235	1.54553	sdt	GO_BP_2018
positive regulation of cellular response to insulin stimulus (GO:1900078)	1/13	0.150896	0.211045	-0.774899	1.46546	melt	GO_BP_2018
regulation of antibacterial peptide biosynthetic process (GO:0002808)	1/13	0.150896	0.211045	-0.572315	1.08234	nub	GO_BP_2018
glycosaminoglycan biosynthetic process (GO:0006024)	1/13	0.150896	0.211045	0.293406	-0.554879	CG9220	GO_BP_2018
lipid_phosphorylation_(GO:0046834)	1/16	0.182363	0.213386	-434.125	738.775	hh	GO_BP_GeneRIF
negative_regulation_of_mitotic_cell_cycle_(GO:0045930)	1/16	0.182363	0.213386	-195.669	332.98	phyl	GO_BP_GeneRIF
myofibril_assembly_(GO:0030239)	1/16	0.182363	0.213386	-74.2709	126.391	Zasp52	GO_BP_GeneRIF
negative_regulation_of_transcription_from_RNA_polymerase_II_promoter_(GO:0000122)	1/16	0.182363	0.213386	-53.7052	91.3933	egr	GO_BP_GeneRIF
muscle_fiber_development_(GO:0048747)	1/16	0.182363	0.213386	-16.992	28.9163	sns	GO_BP_GeneRIF
cellular_polysaccharide_biosynthetic_process_(GO:0033692)	1/16	0.182363	0.213386	1.33532	-2.27239	dally	GO_BP_GeneRIF
regulation_of_mitotic_recombination_(GO:0000019)	1/16	0.182363	0.213386	8.75408	-14.8973	Ubx	GO_BP_GeneRIF
presynaptic_membrane_organization_(GO:0097090)	1/16	0.182363	0.213386	21.0916	-35.8928	metro	GO_BP_GeneRIF
presynaptic_membrane_assembly_(GO:0097105)	1/16	0.182363	0.213386	21.1544	-35.9997	RhoGAP100F	GO_BP_GeneRIF
regulation_of_photoreceptor_cell_axon_guidance_(GO:2000289)	1/16	0.182363	0.213386	35.1878	-59.8811	eya	GO_BP_GeneRIF
protein dephosphorylation (GO:0006470)	3/108	0.153154	0.213906	-0.142748	0.26784	CG4733;Ptp52F;eya	GO_BP_2018
germarium-derived_female_germ-line_cyst_formation_(GO:0030727)	2/63	0.186107	0.21753	-226.182	380.309	EcR;dpp	GO_BP_GeneRIF
female gonad development (GO:0008585)	1/14	0.161517	0.219497	-2.23481	4.07439	fz2	GO_BP_2018
ecdysone biosynthetic process (GO:0006697)	1/14	0.161517	0.219497	-2.06463	3.76412	dib	GO_BP_2018
glycosaminoglycan catabolic process (GO:0006027)	1/14	0.161517	0.219497	-1.92854	3.51601	PGRP-LE	GO_BP_2018
positive regulation of receptor-mediated endocytosis (GO:0048260)	1/14	0.161517	0.219497	-1.77021	3.22735	comm	GO_BP_2018
eye pigment granule organization (GO:0008057)	1/14	0.161517	0.219497	-1.74699	3.18503	B-H1	GO_BP_2018
intracellular steroid hormone receptor signaling pathway (GO:0030518)	1/14	0.161517	0.219497	-1.66363	3.03304	EcR	GO_BP_2018
G2/M transition of mitotic cell cycle (GO:0000086)	1/14	0.161517	0.219497	-1.61988	2.95328	Egfr	GO_BP_2018
positive regulation of neuron remodeling (GO:1904801)	1/14	0.161517	0.219497	-1.53504	2.7986	EcR	GO_BP_2018
secretion (GO:0046903)	1/14	0.161517	0.219497	-1.12537	2.05172	Mdr49	GO_BP_2018
negative regulation of immune system process (GO:0002683)	1/14	0.161517	0.219497	-1.04337	1.90222	pxb	GO_BP_2018
positive regulation of neuron maturation (GO:0014042)	1/14	0.161517	0.219497	-0.950251	1.73245	EcR	GO_BP_2018
cellular macromolecule catabolic process (GO:0044265)	1/14	0.161517	0.219497	-0.937453	1.70912	Fbxl7	GO_BP_2018
negative regulation of immune effector process (GO:0002698)	1/14	0.161517	0.219497	-0.617291	1.12541	PGRP-LE	GO_BP_2018
negative regulation of natural killer cell differentiation (GO:0032824)	1/14	0.161517	0.219497	-0.59659	1.08767	PGRP-LE	GO_BP_2018
plasma membrane invagination (GO:0099024)	1/14	0.161517	0.219497	-0.570704	1.04048	EcR	GO_BP_2018
regulation of natural killer cell differentiation involved in immune response (GO:0032826)	1/14	0.161517	0.219497	-0.562849	1.02616	PGRP-LE	GO_BP_2018
regulation of intracellular protein transport (GO:0033157)	1/14	0.161517	0.219497	0.342979	-0.625301	upd1	GO_BP_2018
negative regulation of natural killer cell differentiation involved in immune response (GO:0032827)	1/14	0.161517	0.219497	0.956112	-1.74313	PGRP-LE	GO_BP_2018
potassium ion homeostasis (GO:0055075)	1/14	0.161517	0.219497	1.15885	-2.11276	nrv2	GO_BP_2018
cholesterol transport (GO:0030301)	1/14	0.161517	0.219497	1.59364	-2.90544	CG31121	GO_BP_2018
intracellular_pH_reduction_(GO:0051452)	2/64	0.190625	0.222085	-70.0552	116.113	hh;EcR	GO_BP_GeneRIF
regulation_of_translational_initiation_(GO:0006446)	2/64	0.190625	0.222085	8.97271	-14.8718	Z600;dpp	GO_BP_GeneRIF
protein_modification_process_(GO:0036211)	2/64	0.190625	0.222085	77.0999	-127.789	dpp;Ptp52F	GO_BP_GeneRIF
germline_stem_cell_asymmetric_division_(GO:0098728)	1/17	0.192591	0.222205	-206.022	339.356	dpp	GO_BP_GeneRIF
mannose_metabolic_process_(GO:0006013)	1/17	0.192591	0.222205	-189.684	312.445	rt	GO_BP_GeneRIF
mRNA_methylation_(GO:0080009)	1/17	0.192591	0.222205	-146.851	241.89	ham	GO_BP_GeneRIF
defense_response_to_Gram-positive_bacterium_(GO:0050830)	1/17	0.192591	0.222205	-1.34875	2.22164	PGRP-LE	GO_BP_GeneRIF
chemical_homeostasis_(GO:0048878)	1/17	0.192591	0.222205	10.6946	-17.6161	Egfr	GO_BP_GeneRIF
cilium_assembly_(GO:0060271)	1/17	0.192591	0.222205	10.8361	-17.8491	hh	GO_BP_GeneRIF
sodium_ion_transport_(GO:0006814)	1/17	0.192591	0.222205	30.9066	-50.9089	nrv2	GO_BP_GeneRIF
regulation_of_small_GTPase_mediated_signal_transduction_(GO:0051056)	1/17	0.192591	0.222205	32.2487	-53.1196	hh	GO_BP_GeneRIF
regulated_exocytosis_(GO:0045055)	1/17	0.192591	0.222205	81.46	-134.18	EcR	GO_BP_GeneRIF
cell morphogenesis (GO:0000902)	2/58	0.163777	0.222269	-0.627159	1.13469	ft;ds	GO_BP_2018
cell projection assembly (GO:0030031)	1/15	0.172005	0.231254	-1.40911	2.48036	Egfr	GO_BP_2018
antennal morphogenesis (GO:0048800)	1/15	0.172005	0.231254	-1.36947	2.41059	C15	GO_BP_2018
adult walking behavior (GO:0007628)	1/15	0.172005	0.231254	-1.3395	2.35783	oc	GO_BP_2018
spliceosomal snRNP assembly (GO:0000387)	1/15	0.172005	0.231254	-1.26725	2.23065	CG7102	GO_BP_2018
peptidyl-tyrosine modification (GO:0018212)	1/15	0.172005	0.231254	-0.961863	1.6931	smal	GO_BP_2018
regulation of biosynthetic process of antibacterial peptides active against Gram-negative bacteria (GO:0002813)	1/15	0.172005	0.231254	-0.434584	0.764969	dnr1	GO_BP_2018
cellular response to organic substance (GO:0071310)	1/15	0.172005	0.231254	1.53464	-2.70133	SIFaR	GO_BP_2018
mRNA_3'-end_processing_(GO:0031124)	1/18	0.202693	0.23236	-206.556	329.676	elav	GO_BP_GeneRIF
methionine_metabolic_process_(GO:0006555)	1/18	0.202693	0.23236	-200.141	319.438	Ser	GO_BP_GeneRIF
negative_regulation_of_MAPK_cascade_(GO:0043409)	1/18	0.202693	0.23236	-95.0854	151.763	Egfr	GO_BP_GeneRIF
mitotic_DNA_replication_checkpoint_(GO:0033314)	1/18	0.202693	0.23236	-55.901	89.2216	ph-p	GO_BP_GeneRIF
female_germ-line_sex_determination_(GO:0019099)	1/18	0.202693	0.23236	-2.81323	4.49009	hh	GO_BP_GeneRIF
sperm_storage_(GO:0046693)	1/18	0.202693	0.23236	22.5923	-36.0588	Abd-B	GO_BP_GeneRIF
Golgi_to_plasma_membrane_protein_transport_(GO:0043001)	2/67	0.204261	0.233909	-85.6667	136.069	Egfr;fz2	GO_BP_GeneRIF
Golgi_to_plasma_membrane_transport_(GO:0006893)	2/68	0.208831	0.238887	-84.3333	132.085	Egfr;fz2	GO_BP_GeneRIF
positive_regulation_of_chromatin_assembly_or_disassembly_(GO:0045799)	3/126	0.209151	0.238998	11.5911	-18.1366	sna;twi;Egfr	GO_BP_GeneRIF
ecdysone metabolic process (GO:0008205)	1/16	0.182363	0.242588	-1.93348	3.29031	dib	GO_BP_2018
flight behavior (GO:0007629)	1/16	0.182363	0.242588	-1.63106	2.77567	tutl	GO_BP_2018
copper ion homeostasis (GO:0055070)	1/16	0.182363	0.242588	-1.37225	2.33524	CG11825	GO_BP_2018
ecdysone-mediated induction of salivary gland cell autophagic cell death (GO:0035072)	1/16	0.182363	0.242588	-1.21609	2.06949	EcR	GO_BP_2018
cell cycle G2/M phase transition (GO:0044839)	1/16	0.182363	0.242588	-1.05278	1.79158	Egfr	GO_BP_2018
induction of programmed cell death by ecdysone (GO:0035078)	1/16	0.182363	0.242588	-1.00342	1.70758	EcR	GO_BP_2018
regulation of axon extension (GO:0030516)	1/16	0.182363	0.242588	0.339879	-0.578391	CadN	GO_BP_2018
regulation of oskar mRNA translation (GO:0046011)	1/16	0.182363	0.242588	0.745062	-1.26791	elav	GO_BP_2018
mitotic_DNA_damage_checkpoint_(GO:0044773)	1/19	0.212668	0.242758	-47.0328	72.8079	ph-p	GO_BP_GeneRIF
chitin-based cuticle development (GO:0040003)	4/178	0.183909	0.244323	-0.0755032	0.127851	sdt;EcR;dib;grh	GO_BP_2018
regulation of programmed cell death (GO:0043067)	2/63	0.186107	0.246917	-0.69032	1.16073	dpp;ptc	GO_BP_2018
chitin_biosynthetic_process_(GO:0006031)	1/20	0.222519	0.251686	20.6704	-31.0623	Egfr	GO_BP_GeneRIF
chitin_catabolic_process_(GO:0006032)	1/20	0.222519	0.251686	21.2224	-31.8918	Egfr	GO_BP_GeneRIF
chitin_metabolic_process_(GO:0006030)	1/20	0.222519	0.251686	21.7743	-32.7212	Egfr	GO_BP_GeneRIF
regulation_of_synaptic_vesicle_endocytosis_(GO:1900242)	1/20	0.222519	0.251686	50.141	-75.349	comm	GO_BP_GeneRIF
protein_acylation_(GO:0043543)	2/71	0.2226	0.251686	71.3087	-107.133	Notum;kni	GO_BP_GeneRIF
regulation_of_glial_cell_proliferation_(GO:0060251)	1/20	0.222519	0.251686	122.914	-184.709	grh	GO_BP_GeneRIF
translational_elongation_(GO:0006414)	1/20	0.222519	0.251686	129.128	-194.046	fng	GO_BP_GeneRIF
protein_glycosylation_(GO:0006486)	1/20	0.222519	0.251686	137.714	-206.949	fng	GO_BP_GeneRIF
regulation_of_Rab_protein_signal_transduction_(GO:0032483)	1/20	0.222519	0.251686	151.809	-228.13	Egfr	GO_BP_GeneRIF
adenylate cyclase-inhibiting G-protein coupled receptor signaling pathway (GO:0007193)	1/17	0.192591	0.25187	-1.63297	2.68981	mAChR-A	GO_BP_2018
regulation of G2/M transition of mitotic cell cycle (GO:0010389)	1/17	0.192591	0.25187	-1.62475	2.67626	Z600	GO_BP_2018
regulation of neuron remodeling (GO:1904799)	1/17	0.192591	0.25187	-1.61819	2.66546	EcR	GO_BP_2018
nucleocytoplasmic transport (GO:0006913)	1/17	0.192591	0.25187	-1.59331	2.62447	edl	GO_BP_2018
positive regulation of circadian sleep/wake cycle, sleep (GO:0045938)	1/17	0.192591	0.25187	-1.2634	2.08106	EcR	GO_BP_2018
regulation of protein ubiquitination (GO:0031396)	1/17	0.192591	0.25187	-1.17898	1.94201	hh	GO_BP_2018
positive regulation of response to wounding (GO:1903036)	1/17	0.192591	0.25187	-0.749165	1.23401	Egfr	GO_BP_2018
response to disaccharide (GO:0034285)	1/17	0.192591	0.25187	-0.696088	1.14658	ktub	GO_BP_2018
regulation of cellular metabolic process (GO:0031323)	1/17	0.192591	0.25187	0.303163	-0.499365	melt	GO_BP_2018
negative regulation of cell differentiation (GO:0045596)	1/17	0.192591	0.25187	0.692815	-1.14119	Sox21a	GO_BP_2018
potassium ion import (GO:0010107)	1/17	0.192591	0.25187	0.988821	-1.62877	nrv2	GO_BP_2018
negative regulation of cellular protein metabolic process (GO:0032269)	2/65	0.195157	0.254894	-0.181933	0.29727	hh;Spn43Aa	GO_BP_2018
defense response to Gram-negative bacterium (GO:0050829)	3/122	0.196311	0.256069	-0.226958	0.3695	egr;htl;upd1	GO_BP_2018
Golgi_organization_(GO:0007030)	1/21	0.232247	0.260127	-73.6667	107.55	hh	GO_BP_GeneRIF
ATP_biosynthetic_process_(GO:0006754)	1/21	0.232247	0.260127	-63.659	92.9391	Mdr49	GO_BP_GeneRIF
ATP_metabolic_process_(GO:0046034)	1/21	0.232247	0.260127	-62.3255	90.9924	Mdr49	GO_BP_GeneRIF
cellular_response_to_metal_ion_(GO:0071248)	1/21	0.232247	0.260127	30.9656	-45.2083	eve	GO_BP_GeneRIF
oxidative_phosphorylation_(GO:0006119)	1/21	0.232247	0.260127	34.1162	-49.808	ft	GO_BP_GeneRIF
coenzyme_A_biosynthetic_process_(GO:0015937)	1/21	0.232247	0.260127	41.1959	-60.144	dpp	GO_BP_GeneRIF
coenzyme_A_metabolic_process_(GO:0015936)	1/21	0.232247	0.260127	41.7113	-60.8966	dpp	GO_BP_GeneRIF
protein_localization_to_cell_cortex_(GO:0072697)	2/73	0.231819	0.260127	72.0099	-105.264	ft;ds	GO_BP_GeneRIF
regulation_of_TORC1_signaling_(GO:1903432)	1/21	0.232247	0.260127	165.822	-242.093	hh	GO_BP_GeneRIF
regulation of establishment of planar polarity (GO:0090175)	1/18	0.202693	0.260679	-1.82743	2.9167	ds	GO_BP_2018
receptor-mediated endocytosis (GO:0006898)	1/18	0.202693	0.260679	-1.66618	2.65933	comm	GO_BP_2018
regulation of heart contraction (GO:0008016)	1/18	0.202693	0.260679	-1.50675	2.40486	Sox102F	GO_BP_2018
regulation of feeding behavior (GO:0060259)	1/18	0.202693	0.260679	-1.49241	2.38198	5-HT2A	GO_BP_2018
peptidyl-tyrosine phosphorylation (GO:0018108)	1/18	0.202693	0.260679	-1.39959	2.23384	smal	GO_BP_2018
syncytial blastoderm mitotic cell cycle (GO:0035186)	1/18	0.202693	0.260679	-1.39351	2.22413	ph-p	GO_BP_2018
response to sucrose (GO:0009744)	1/18	0.202693	0.260679	-1.34223	2.14228	ktub	GO_BP_2018
regulation of protein polymerization (GO:0032271)	1/18	0.202693	0.260679	-0.61296	0.978323	PsGEF	GO_BP_2018
negative chemotaxis (GO:0050919)	1/18	0.202693	0.260679	0.825113	-1.31693	fz2	GO_BP_2018
regulation of antimicrobial peptide production (GO:0002784)	1/18	0.202693	0.260679	0.832239	-1.32831	pnr	GO_BP_2018
negative regulation of gene silencing (GO:0060969)	1/18	0.202693	0.260679	0.900922	-1.43793	Ubx	GO_BP_2018
spermatogenesis_(GO:0007283)	3/135	0.238664	0.267035	34.1274	-48.8942	EcR;dpp;Egfr	GO_BP_GeneRIF
ion transport (GO:0006811)	2/68	0.208831	0.268231	-0.564308	0.883836	nrv2;CG42260	GO_BP_2018
negative_regulation_of_DNA_recombination_(GO:0045910)	1/22	0.241854	0.270041	-85.9319	121.973	PGRP-LE	GO_BP_GeneRIF
DNA_conformation_change_(GO:0071103)	1/22	0.241854	0.270041	-52.9914	75.217	hh	GO_BP_GeneRIF
imaginal disc-derived male genitalia morphogenesis (GO:0048803)	1/19	0.212668	0.2704	-1.49263	2.31063	otk	GO_BP_2018
negative regulation of female receptivity (GO:0007621)	1/19	0.212668	0.2704	-1.4557	2.25345	Abd-B	GO_BP_2018
female germ-line stem cell asymmetric division (GO:0048132)	1/19	0.212668	0.2704	-1.45047	2.24536	dally	GO_BP_2018
secondary alcohol biosynthetic process (GO:1902653)	1/19	0.212668	0.2704	-1.09812	1.69992	dib	GO_BP_2018
macromolecule modification (GO:0043412)	1/19	0.212668	0.2704	-0.562269	0.870406	Tet	GO_BP_2018
negative regulation of small GTPase mediated signal transduction (GO:0051058)	1/19	0.212668	0.2704	-0.384587	0.59535	klu	GO_BP_2018
phenol-containing compound biosynthetic process (GO:0046189)	1/19	0.212668	0.2704	-0.185923	0.287813	olf413	GO_BP_2018
actin-mediated cell contraction (GO:0070252)	1/19	0.212668	0.2704	-0.110317	0.170774	upd1	GO_BP_2018
histone_phosphorylation_(GO:0016572)	2/76	0.24569	0.274038	-123.323	173.107	Z600;kni	GO_BP_GeneRIF
modulation of chemical synaptic transmission (GO:0050804)	2/70	0.218002	0.276135	-0.53627	0.816875	rt;gsb	GO_BP_2018
regulation of Ras protein signal transduction (GO:0046578)	2/70	0.218002	0.276135	-0.52968	0.806836	klu;edl	GO_BP_2018
regulation of cell size (GO:0008361)	2/70	0.218002	0.276135	-0.504503	0.768485	btsz;gt	GO_BP_2018
spermatid_development_(GO:0007286)	3/138	0.24866	0.277063	21.8897	-30.4633	EcR;dpp;Egfr	GO_BP_GeneRIF
synaptic_vesicle_localization_(GO:0097479)	1/23	0.251341	0.277744	4.93826	-6.81946	RhoGAP100F	GO_BP_GeneRIF
cellular_response_to_alcohol_(GO:0097306)	1/23	0.251341	0.277744	5.44256	-7.51586	GstS1	GO_BP_GeneRIF
fatty-acyl-CoA_biosynthetic_process_(GO:0046949)	1/23	0.251341	0.277744	10.3366	-14.2743	dpp	GO_BP_GeneRIF
fatty-acyl-CoA_metabolic_process_(GO:0035337)	1/23	0.251341	0.277744	13.6316	-18.8244	dpp	GO_BP_GeneRIF
positive_regulation_of_apoptotic_process_(GO:0043065)	1/23	0.251341	0.277744	20.9339	-28.9086	EcR	GO_BP_GeneRIF
organelle_transport_along_microtubule_(GO:0072384)	1/23	0.251341	0.277744	34.2691	-47.3236	Egfr	GO_BP_GeneRIF
tRNA_processing_(GO:0008033)	1/23	0.251341	0.277744	71.5714	-98.8361	hh	GO_BP_GeneRIF
positive_regulation_of_endocytosis_(GO:0045807)	1/23	0.251341	0.277744	125.339	-173.085	sna	GO_BP_GeneRIF
positive regulation of antimicrobial peptide biosynthetic process (GO:0002807)	1/20	0.222519	0.278356	-1.68873	2.53773	vvl	GO_BP_2018
negative regulation of neuron apoptotic process (GO:0043524)	1/20	0.222519	0.278356	-1.49004	2.23915	en	GO_BP_2018
ecdysteroid biosynthetic process (GO:0045456)	1/20	0.222519	0.278356	-1.34137	2.01574	dib	GO_BP_2018
peptidoglycan recognition protein signaling pathway (GO:0061057)	1/20	0.222519	0.278356	-1.26885	1.90675	PGRP-LE	GO_BP_2018
negative regulation of Ras protein signal transduction (GO:0046580)	1/20	0.222519	0.278356	-1.24083	1.86465	klu	GO_BP_2018
hemocyte migration (GO:0035099)	1/20	0.222519	0.278356	-1.21936	1.83239	RhoL	GO_BP_2018
positive regulation of JNK cascade (GO:0046330)	1/20	0.222519	0.278356	-1.14348	1.71836	grnd	GO_BP_2018
imaginal disc-derived genitalia morphogenesis (GO:0048805)	1/20	0.222519	0.278356	0.056376	-0.0847186	otk	GO_BP_2018
regulation of actin filament-based process (GO:0032970)	1/20	0.222519	0.278356	0.578076	-0.868699	RhoL	GO_BP_2018
male genitalia morphogenesis (GO:0048808)	1/20	0.222519	0.278356	0.749953	-1.12699	otk	GO_BP_2018
peptide metabolic process (GO:0006518)	2/72	0.227206	0.283867	2.40565	-3.56492	GstD9;GstS1	GO_BP_2018
DNA catabolic process (GO:0006308)	1/21	0.232247	0.285211	-1.58896	2.3198	CG14118	GO_BP_2018
positive regulation of TORC1 signaling (GO:1904263)	1/21	0.232247	0.285211	-1.39929	2.04289	melt	GO_BP_2018
positive regulation of sequence-specific DNA binding transcription factor activity (GO:0051091)	1/21	0.232247	0.285211	-1.2369	1.80582	hh	GO_BP_2018
glycolytic process (GO:0006096)	1/21	0.232247	0.285211	-1.20506	1.75934	Hex-A	GO_BP_2018
transition metal ion homeostasis (GO:0055076)	1/21	0.232247	0.285211	-1.14513	1.67184	CG11825	GO_BP_2018
negative regulation of hippo signaling (GO:0035331)	1/21	0.232247	0.285211	-1.06123	1.54934	ds	GO_BP_2018
lysosomal transport (GO:0007041)	1/21	0.232247	0.285211	-1.0536	1.53821	comm	GO_BP_2018
regulation of actin polymerization or depolymerization (GO:0008064)	1/21	0.232247	0.285211	-0.895244	1.30701	PsGEF	GO_BP_2018
cell cycle comprising mitosis without cytokinesis (GO:0033301)	1/21	0.232247	0.285211	-0.638653	0.932403	ph-p	GO_BP_2018
ATP generation from ADP (GO:0006757)	1/21	0.232247	0.285211	-0.549536	0.802297	Hex-A	GO_BP_2018
glucose transport (GO:0015758)	1/21	0.232247	0.285211	-0.122523	0.178878	CG10960	GO_BP_2018
regulation of chromatin organization (GO:1902275)	1/21	0.232247	0.285211	0.591746	-0.863922	mamo	GO_BP_2018
glucose import (GO:0046323)	1/21	0.232247	0.285211	0.994676	-1.45218	CG10960	GO_BP_2018
enzyme linked receptor protein signaling pathway (GO:0007167)	1/21	0.232247	0.285211	1.88252	-2.74839	ckn	GO_BP_2018
histone_ubiquitination_(GO:0016574)	1/24	0.26071	0.287505	-188.262	253.09	salm	GO_BP_GeneRIF
regulation_of_transcription_elongation_from_RNA_polymerase_II_promoter_(GO:0034243)	1/24	0.26071	0.287505	90.3245	-121.427	egr	GO_BP_GeneRIF
mitochondrial_RNA_metabolic_process_(GO:0000959)	2/80	0.264227	0.291083	-12.3032	16.3749	egr;Egfr	GO_BP_GeneRIF
negative regulation of smoothened signaling pathway (GO:0045879)	1/22	0.241854	0.293784	-1.36671	1.93994	ptc	GO_BP_2018
positive regulation of stress-activated MAPK cascade (GO:0032874)	1/22	0.241854	0.293784	-1.12304	1.59407	grnd	GO_BP_2018
autophagic cell death (GO:0048102)	1/22	0.241854	0.293784	-1.05581	1.49864	EcR	GO_BP_2018
response to insecticide (GO:0017085)	1/22	0.241854	0.293784	-1.0461	1.48485	Mdr49	GO_BP_2018
DNA catabolic process, endonucleolytic (GO:0000737)	1/22	0.241854	0.293784	-1.0056	1.42737	CG14118	GO_BP_2018
regulation of morphogenesis of an epithelium (GO:1905330)	1/22	0.241854	0.293784	-0.715646	1.0158	ds	GO_BP_2018
response to organic cyclic compound (GO:0014070)	1/22	0.241854	0.293784	-0.473044	0.671449	EcR	GO_BP_2018
positive regulation of circadian rhythm (GO:0042753)	1/22	0.241854	0.293784	0.762692	-1.08258	EcR	GO_BP_2018
regulation of neuron apoptotic process (GO:0043523)	1/22	0.241854	0.293784	1.16514	-1.65383	en	GO_BP_2018
histone_modification_(GO:0016570)	2/81	0.268863	0.295582	-178.001	233.814	ham;Ubx	GO_BP_GeneRIF
Golgi_vesicle_transport_(GO:0048193)	1/25	0.269963	0.295582	-57	74.6399	Egfr	GO_BP_GeneRIF
nucleus_localization_(GO:0051647)	3/144	0.268829	0.295582	18.5491	-24.3676	hh;EcR;hth	GO_BP_GeneRIF
cofactor_transport_(GO:0051181)	1/25	0.269963	0.295582	48.4124	-63.3946	Ubx	GO_BP_GeneRIF
positive_regulation_of_programmed_cell_death_(GO:0043068)	1/25	0.269963	0.295582	108.332	-141.857	EcR	GO_BP_GeneRIF
regulation_of_exocytosis_(GO:0017157)	1/25	0.269963	0.295582	121.459	-159.048	EcR	GO_BP_GeneRIF
synaptic vesicle localization (GO:0097479)	1/23	0.251341	0.303115	-1.3564	1.8731	RhoGAP100F	GO_BP_2018
regulation of stem cell differentiation (GO:2000736)	1/23	0.251341	0.303115	-0.938665	1.29624	mid	GO_BP_2018
regulation of G1/S transition of mitotic cell cycle (GO:2000045)	1/23	0.251341	0.303115	-0.678111	0.936433	Egfr	GO_BP_2018
germline stem cell asymmetric division (GO:0098728)	1/23	0.251341	0.303115	-0.564348	0.779333	dally	GO_BP_2018
response to alkaloid (GO:0043279)	1/23	0.251341	0.303115	-0.509286	0.703295	EcR	GO_BP_2018
sterol biosynthetic process (GO:0016126)	1/23	0.251341	0.303115	2.62558	-3.62577	dib	GO_BP_2018
miRNA_metabolic_process_(GO:0010586)	1/26	0.2791	0.304343	-255.811	326.463	Dll	GO_BP_GeneRIF
vacuolar_transport_(GO:0007034)	1/26	0.2791	0.304343	124.409	-158.769	Egfr	GO_BP_GeneRIF
transcription_elongation_from_RNA_polymerase_II_promoter_(GO:0006368)	1/26	0.2791	0.304343	136.692	-174.444	egr	GO_BP_GeneRIF
transcription_initiation_from_RNA_polymerase_II_promoter_(GO:0006367)	1/26	0.2791	0.304343	165.378	-211.053	elav	GO_BP_GeneRIF
positive regulation of developmental growth (GO:0048639)	2/78	0.254955	0.306737	-0.513474	0.70175	btsz;upd2	GO_BP_2018
actin filament organization (GO:0007015)	2/78	0.254955	0.306737	-0.277251	0.37891	RhoL;btsz	GO_BP_2018
histone_lysine_methylation_(GO:0034968)	2/84	0.282768	0.30803	-78.057	98.5961	Ubx;hth	GO_BP_GeneRIF
spermatogenesis (GO:0007283)	3/141	0.258717	0.310893	-0.199117	0.26921	eya;so;Egfr	GO_BP_2018
regulation of gene silencing (GO:0060968)	1/24	0.26071	0.312171	-1.08056	1.45264	Ubx	GO_BP_2018
nicotinamide nucleotide metabolic process (GO:0046496)	1/24	0.26071	0.312171	-0.418849	0.563077	Hex-A	GO_BP_2018
cellular response to radiation (GO:0071478)	1/24	0.26071	0.312171	0.778872	-1.04707	inaD	GO_BP_2018
DNA_replication_initiation_(GO:0006270)	1/27	0.288123	0.31291	-28.9892	36.0733	Egfr	GO_BP_GeneRIF
retrograde_axonal_transport_(GO:0008090)	1/27	0.288123	0.31291	7.7348	-9.62495	dpp	GO_BP_GeneRIF
protein_autophosphorylation_(GO:0046777)	1/27	0.288123	0.31291	132.626	-165.036	Egfr	GO_BP_GeneRIF
plasma membrane organization (GO:0007009)	1/25	0.269963	0.320959	-1.3007	1.70323	grh	GO_BP_2018
embryonic hemopoiesis (GO:0035162)	1/25	0.269963	0.320959	-1.08511	1.42092	RhoL	GO_BP_2018
positive regulation of cellular amide metabolic process (GO:0034250)	1/25	0.269963	0.320959	-0.488223	0.639314	vvl	GO_BP_2018
chromatin organization involved in negative regulation of transcription (GO:0097549)	1/25	0.269963	0.320959	-0.29656	0.388337	nub	GO_BP_2018
regulation of intracellular signal transduction (GO:1902531)	1/25	0.269963	0.320959	0.044228	-0.0579154	dpp	GO_BP_2018
apical constriction (GO:0003383)	1/25	0.269963	0.320959	1.14153	-1.4948	upd1	GO_BP_2018
axonal_transport_(GO:0098930)	2/87	0.296649	0.320963	-0.73212	0.889677	robo2;dpp	GO_BP_GeneRIF
regulation_of_organelle_organization_(GO:0033043)	1/28	0.297033	0.320963	87.5918	-106.329	hh	GO_BP_GeneRIF
olfactory_learning_(GO:0008355)	2/87	0.296649	0.320963	105.167	-127.799	Egfr;upd1	GO_BP_GeneRIF
regulation_of_eclosion_(GO:0007563)	1/28	0.297033	0.320963	128.681	-156.207	Ptp52F	GO_BP_GeneRIF
regulation_of_antimicrobial_peptide_production_(GO:0002784)	1/28	0.297033	0.320963	170.104	-206.492	dpp	GO_BP_GeneRIF
metal_ion_transport_(GO:0030001)	1/29	0.305832	0.328158	-149.84	177.518	fz2	GO_BP_GeneRIF
adherens_junction_assembly_(GO:0034333)	1/29	0.305832	0.328158	-82.2853	97.4848	EcR	GO_BP_GeneRIF
autophagy_of_mitochondrion_(GO:0000422)	1/29	0.305832	0.328158	-62.5835	74.1439	Egfr	GO_BP_GeneRIF
acyl-CoA_metabolic_process_(GO:0006637)	1/29	0.305832	0.328158	-6.91644	8.19403	dpp	GO_BP_GeneRIF
acyl-CoA_biosynthetic_process_(GO:0071616)	1/29	0.305832	0.328158	-5.3	6.27901	dpp	GO_BP_GeneRIF
dopamine_metabolic_process_(GO:0042417)	1/29	0.305832	0.328158	15.4944	-18.3565	fz2	GO_BP_GeneRIF
phosphatidylinositol_phosphorylation_(GO:0046854)	1/29	0.305832	0.328158	100.301	-118.828	hh	GO_BP_GeneRIF
positive regulation of proteasomal ubiquitin-dependent protein catabolic process (GO:0032436)	1/26	0.2791	0.328717	-0.984117	1.25592	CG32369	GO_BP_2018
larval midgut cell programmed cell death (GO:0035096)	1/26	0.2791	0.328717	-0.967071	1.23416	Ptp52F	GO_BP_2018
oocyte anterior/posterior axis specification (GO:0007314)	1/26	0.2791	0.328717	-0.829989	1.05922	Egfr	GO_BP_2018
inorganic anion transport (GO:0015698)	1/26	0.2791	0.328717	-0.792316	1.01114	Best2	GO_BP_2018
autophagy of mitochondrion (GO:0000422)	1/26	0.2791	0.328717	-0.745207	0.951023	CG11498	GO_BP_2018
regulation of cell division (GO:0051302)	1/26	0.2791	0.328717	-0.729377	0.930822	klu	GO_BP_2018
sulfur compound biosynthetic process (GO:0044272)	1/26	0.2791	0.328717	-0.551446	0.703748	CG9220	GO_BP_2018
hexose metabolic process (GO:0019318)	1/26	0.2791	0.328717	0.23314	-0.29753	fng	GO_BP_2018
histone_H3_acetylation_(GO:0043966)	2/90	0.31049	0.332491	-119.66	139.954	Kr;kni	GO_BP_GeneRIF
regulation_of_proteolysis_(GO:0030162)	2/90	0.31049	0.332491	3.3015	-3.86145	hh;EcR	GO_BP_GeneRIF
defense response to bacterium (GO:0042742)	4/216	0.285108	0.335401	0.0526053	-0.0660138	egr;htl;PGRP-LE;upd1	GO_BP_2018
positive regulation of plasma membrane bounded cell projection assembly (GO:0120034)	1/27	0.288123	0.336199	-1.18981	1.48057	PsGEF	GO_BP_2018
RNA modification (GO:0009451)	1/27	0.288123	0.336199	-1.07076	1.33242	Tet	GO_BP_2018
activation of GTPase activity (GO:0090630)	1/27	0.288123	0.336199	-1.01905	1.26807	RhoGAP100F	GO_BP_2018
spermatid development (GO:0007286)	1/27	0.288123	0.336199	-0.812889	1.01153	sns	GO_BP_2018
cyclic-nucleotide-mediated signaling (GO:0019935)	1/27	0.288123	0.336199	-0.804619	1.00124	CG42260	GO_BP_2018
heterochromatin organization involved in chromatin silencing (GO:0070868)	1/27	0.288123	0.336199	-0.699074	0.869906	nub	GO_BP_2018
positive regulation of proteasomal protein catabolic process (GO:1901800)	1/27	0.288123	0.336199	1.45391	-1.8092	CG32369	GO_BP_2018
zonula_adherens_assembly_(GO:0045186)	1/30	0.314522	0.336412	-553	639.656	EcR	GO_BP_GeneRIF
regulation_of_macroautophagy_(GO:0016241)	2/91	0.315092	0.336412	115.886	-133.835	PGRP-LE;Ptp52F	GO_BP_GeneRIF
regulation_of_autophagy_(GO:0010506)	2/91	0.315092	0.336412	173.231	-200.063	PGRP-LE;Ptp52F	GO_BP_GeneRIF
ATP-dependent_chromatin_remodeling_(GO:0043044)	1/31	0.323103	0.34428	-27.6558	31.245	Egfr	GO_BP_GeneRIF
RNA_methylation_(GO:0001510)	1/31	0.323103	0.34428	7.71852	-8.72025	hth	GO_BP_GeneRIF
nucleic acid phosphodiester bond hydrolysis (GO:0090305)	1/28	0.297033	0.344599	-0.819313	0.994574	CG14118	GO_BP_2018
small GTPase mediated signal transduction (GO:0007264)	1/28	0.297033	0.344599	-0.65295	0.792624	phyl	GO_BP_2018
adherens junction organization (GO:0034332)	1/28	0.297033	0.344599	-0.599924	0.728255	sna	GO_BP_2018
cellular response to oxygen-containing compound (GO:1901701)	1/28	0.297033	0.344599	-0.503815	0.611587	EcR	GO_BP_2018
anion transport (GO:0006820)	1/28	0.297033	0.344599	1.27842	-1.55189	l(2)03659	GO_BP_2018
histone_H4_acetylation_(GO:0043967)	2/94	0.328855	0.350061	-56.8392	63.2131	Kr;kni	GO_BP_GeneRIF
cytosolic_transport_(GO:0016482)	1/32	0.331578	0.351217	9.19506	-10.1504	egr	GO_BP_GeneRIF
protein_localization_to_Golgi_apparatus_(GO:0034067)	1/32	0.331578	0.351217	58.1962	-64.2424	Egfr	GO_BP_GeneRIF
protein_complex_subunit_organization_(GO:0071822)	1/32	0.331578	0.351217	62.8151	-69.3412	ham	GO_BP_GeneRIF
regulation_of_myoblast_fusion_(GO:1901739)	1/32	0.331578	0.351217	80.7328	-89.1204	lbe	GO_BP_GeneRIF
regulation_of_phosphate_metabolic_process_(GO:0019220)	1/32	0.331578	0.351217	99.9113	-110.291	hh	GO_BP_GeneRIF
triglyceride homeostasis (GO:0070328)	1/29	0.305832	0.352776	-1.12897	1.33751	ktub	GO_BP_2018
nucleus organization (GO:0006997)	1/29	0.305832	0.352776	-1.1227	1.33008	Skeletor	GO_BP_2018
protein methylation (GO:0006479)	1/29	0.305832	0.352776	-0.498912	0.59107	Art2	GO_BP_2018
negative regulation of defense response (GO:0031348)	1/29	0.305832	0.352776	-0.412077	0.488195	upd1	GO_BP_2018
organelle membrane fusion (GO:0090174)	1/29	0.305832	0.352776	-0.206119	0.244192	btsz	GO_BP_2018
negative regulation of neuron death (GO:1901215)	1/30	0.314522	0.358285	-0.945546	1.09371	en	GO_BP_2018
JNK cascade (GO:0007254)	1/30	0.314522	0.358285	-0.930539	1.07636	egr	GO_BP_2018
acylglycerol homeostasis (GO:0055090)	1/30	0.314522	0.358285	-0.905128	1.04696	ktub	GO_BP_2018
intestinal stem cell homeostasis (GO:0036335)	1/30	0.314522	0.358285	-0.902054	1.04341	upd1	GO_BP_2018
chloride transport (GO:0006821)	1/30	0.314522	0.358285	-0.842586	0.97462	Best2	GO_BP_2018
negative regulation of innate immune response (GO:0045824)	1/30	0.314522	0.358285	-0.658922	0.762175	upd1	GO_BP_2018
regulation of cellular amide metabolic process (GO:0034248)	1/30	0.314522	0.358285	-0.552738	0.639353	pnr	GO_BP_2018
homeostasis of number of cells (GO:0048872)	1/30	0.314522	0.358285	-0.347071	0.401458	upd1	GO_BP_2018
regulation of proteasomal ubiquitin-dependent protein catabolic process (GO:0032434)	1/30	0.314522	0.358285	-0.289737	0.335139	CG32369	GO_BP_2018
organic anion transport (GO:0015711)	1/30	0.314522	0.358285	0.998596	-1.15508	l(2)03659	GO_BP_2018
maternal determination of anterior/posterior axis, embryo (GO:0008358)	1/30	0.314522	0.358285	1.17984	-1.36472	Egfr	GO_BP_2018
Rab_protein_signal_transduction_(GO:0032482)	1/33	0.339946	0.359018	20.1062	-21.6939	Egfr	GO_BP_GeneRIF
positive_regulation_of_Notch_signaling_pathway_(GO:0045747)	1/33	0.339946	0.359018	30.2049	-32.59	dpp	GO_BP_GeneRIF
signal_peptide_processing_(GO:0006465)	1/33	0.339946	0.359018	152.469	-164.509	hh	GO_BP_GeneRIF
cellular metal ion homeostasis (GO:0006875)	1/31	0.323103	0.363537	-1.1299	1.27654	nrv2	GO_BP_2018
nuclear export (GO:0051168)	1/31	0.323103	0.363537	-1.08094	1.22123	edl	GO_BP_2018
regulation of TORC1 signaling (GO:1903432)	1/31	0.323103	0.363537	-1.05718	1.19438	melt	GO_BP_2018
organic substance transport (GO:0071702)	1/31	0.323103	0.363537	-0.997114	1.12652	l(2)03659	GO_BP_2018
stress-activated MAPK cascade (GO:0051403)	1/31	0.323103	0.363537	-0.899223	1.01593	egr	GO_BP_2018
mitotic cell cycle, embryonic (GO:0045448)	1/31	0.323103	0.363537	-0.893781	1.00978	ph-p	GO_BP_2018
melanotic encapsulation of foreign target (GO:0035011)	1/31	0.323103	0.363537	-0.840509	0.949592	RhoL	GO_BP_2018
regulation of actin cytoskeleton organization (GO:0032956)	1/31	0.323103	0.363537	-0.770383	0.870365	RhoL	GO_BP_2018
histone methylation (GO:0016571)	1/31	0.323103	0.363537	-0.698368	0.789004	Art2	GO_BP_2018
nucleic acid-templated transcription (GO:0097659)	1/31	0.323103	0.363537	-0.248465	0.280712	eya	GO_BP_2018
mitotic cell cycle phase transition (GO:0044772)	1/31	0.323103	0.363537	1.23355	-1.39364	Egfr	GO_BP_2018
TORC1_signaling_(GO:0038202)	1/34	0.348211	0.366304	7.14273	-7.53521	hh	GO_BP_GeneRIF
positive_regulation_of_microtubule_polymerization_or_depolymerization_(GO:0031112)	1/34	0.348211	0.366304	51.4203	-54.2457	edl	GO_BP_GeneRIF
protein_depolymerization_(GO:0051261)	1/34	0.348211	0.366304	148.883	-157.064	edl	GO_BP_GeneRIF
regulation_of_DNA_recombination_(GO:0000018)	1/34	0.348211	0.366304	194.284	-204.959	erm	GO_BP_GeneRIF
organelle assembly (GO:0070925)	3/161	0.326723	0.367199	0.653337	-0.73085	Zasp52;Skeletor;CG14651	GO_BP_2018
cellular response to light stimulus (GO:0071482)	1/32	0.331578	0.370176	-0.999776	1.10365	inaD	GO_BP_2018
regulation of embryonic cell shape (GO:0016476)	1/32	0.331578	0.370176	-0.976544	1.078	upd1	GO_BP_2018
salivary gland cell autophagic cell death (GO:0035071)	1/32	0.331578	0.370176	-0.778683	0.859583	EcR	GO_BP_2018
positive regulation of TOR signaling (GO:0032008)	1/32	0.331578	0.370176	-0.72337	0.798523	melt	GO_BP_2018
mitochondrial electron transport, NADH to ubiquinone (GO:0006120)	1/32	0.331578	0.370176	-0.5717	0.631095	ND-51L1	GO_BP_2018
carbohydrate catabolic process (GO:0016052)	1/32	0.331578	0.370176	2.87829	-3.17732	Hex-A	GO_BP_2018
protein phosphorylation (GO:0006468)	4/235	0.338575	0.377151	0.152504	-0.165164	smal;htl;fj;Egfr	GO_BP_2018
vesicle-mediated transport (GO:0016192)	4/235	0.338575	0.377151	0.207766	-0.225013	comm;ktub;cbs;btsz	GO_BP_2018
regulation of cytoskeleton organization (GO:0051493)	1/33	0.339946	0.377427	-1.02543	1.1064	RhoL	GO_BP_2018
GPI anchor metabolic process (GO:0006505)	1/33	0.339946	0.377427	-0.923424	0.996344	Notum	GO_BP_2018
positive regulation of cellular biosynthetic process (GO:0031328)	1/33	0.339946	0.377427	-0.280372	0.302513	vvl	GO_BP_2018
positive regulation of cellular process (GO:0048522)	2/97	0.342542	0.379889	0.457928	-0.490607	htl;Egfr	GO_BP_2018
negative_regulation_of_microtubule_polymerization_or_depolymerization_(GO:0031111)	1/36	0.364431	0.382243	-147.172	148.558	edl	GO_BP_GeneRIF
mRNA_modification_(GO:0016556)	1/36	0.364431	0.382243	-49.2622	49.7261	ham	GO_BP_GeneRIF
regulation_of_phosphorylation_(GO:0042325)	1/36	0.364431	0.382243	105.25	-106.241	Egfr	GO_BP_GeneRIF
asymmetric neuroblast division (GO:0055059)	1/34	0.348211	0.382386	-0.948805	1.00094	sna	GO_BP_2018
sister chromatid segregation (GO:0000819)	1/34	0.348211	0.382386	-0.781671	0.824622	ph-p	GO_BP_2018
pyruvate metabolic process (GO:0006090)	1/34	0.348211	0.382386	-0.759261	0.800981	Hex-A	GO_BP_2018
larval lymph gland hemopoiesis (GO:0035167)	1/34	0.348211	0.382386	-0.740913	0.781625	Ser	GO_BP_2018
sarcomere organization (GO:0045214)	1/34	0.348211	0.382386	-0.67603	0.713176	rt	GO_BP_2018
regulation of circadian sleep/wake cycle, sleep (GO:0045187)	1/34	0.348211	0.382386	-0.662961	0.699388	EcR	GO_BP_2018
negative regulation of endopeptidase activity (GO:0010951)	1/34	0.348211	0.382386	-0.583514	0.615577	Spn43Aa	GO_BP_2018
negative regulation of ERBB signaling pathway (GO:1901185)	1/34	0.348211	0.382386	-0.332514	0.350785	kek1	GO_BP_2018
asymmetric stem cell division (GO:0098722)	1/34	0.348211	0.382386	1.0145	-1.07024	sna	GO_BP_2018
protein ubiquitination (GO:0016567)	3/168	0.350635	0.384629	0.426977	-0.447476	dnr1;CG32369;Fbxl7	GO_BP_2018
regulation of insulin receptor signaling pathway (GO:0046626)	1/35	0.356372	0.388805	-1.21303	1.25158	melt	GO_BP_2018
negative regulation of peptidase activity (GO:0010466)	1/35	0.356372	0.388805	-0.552236	0.569786	Spn43Aa	GO_BP_2018
positive regulation of protein kinase activity (GO:0045860)	1/35	0.356372	0.388805	-0.530353	0.547208	ASPP	GO_BP_2018
negative regulation of epidermal growth factor receptor signaling pathway (GO:0042059)	1/35	0.356372	0.388805	-0.474401	0.489478	kek1	GO_BP_2018
neuroblast division (GO:0055057)	1/35	0.356372	0.388805	1.22239	-1.26124	sna	GO_BP_2018
calcium_ion_transport_(GO:0006816)	1/37	0.37239	0.389829	-20.8212	20.5675	fz2	GO_BP_GeneRIF
carbohydrate_homeostasis_(GO:0033500)	1/37	0.37239	0.389829	-19.7002	19.4601	Notum	GO_BP_GeneRIF
heterochromatin organization (GO:0070828)	1/36	0.364431	0.396738	-0.541797	0.546899	nub	GO_BP_2018
regulation of endopeptidase activity (GO:0052548)	1/36	0.364431	0.396738	-0.119756	0.120884	Spn43Aa	GO_BP_2018
positive regulation of cell size (GO:0045793)	1/37	0.37239	0.403223	-0.930846	0.919501	btsz	GO_BP_2018
RNA metabolic process (GO:0016070)	1/37	0.37239	0.403223	-0.816363	0.806414	Tet	GO_BP_2018
vesicle fusion (GO:0006906)	1/37	0.37239	0.403223	-0.72181	0.713013	btsz	GO_BP_2018
positive regulation of canonical Wnt signaling pathway (GO:0090263)	1/37	0.37239	0.403223	-0.704719	0.696131	dally	GO_BP_2018
regulation of cellular catabolic process (GO:0031329)	1/37	0.37239	0.403223	-0.165794	0.163773	EcR	GO_BP_2018
regulation_of_cell_motility_(GO:2000145)	1/39	0.388012	0.405786	6.07744	-5.75363	Notum	GO_BP_GeneRIF
cytosolic transport (GO:0016482)	1/38	0.38025	0.411291	-0.115975	0.112139	comm	GO_BP_2018
mitotic_recombination_(GO:0006312)	1/40	0.395676	0.412997	-89.0158	82.5317	Ubx	GO_BP_GeneRIF
DNA_damage_checkpoint_(GO:0000077)	1/40	0.395676	0.412997	-11.2276	10.4098	ph-p	GO_BP_GeneRIF
mRNA_processing_(GO:0006397)	2/110	0.400675	0.417402	-52.5705	48.0813	elav;Ubx	GO_BP_GeneRIF
nucleosome_mobilization_(GO:0042766)	2/110	0.400675	0.417402	118.214	-108.119	EcR;Ubx	GO_BP_GeneRIF
heterochromatin_assembly_(GO:0031507)	1/41	0.403246	0.417647	-149.562	135.834	hth	GO_BP_GeneRIF
cellular_biogenic_amine_biosynthetic_process_(GO:0042401)	1/41	0.403246	0.417647	-25.4778	23.1392	oc	GO_BP_GeneRIF
DNA_replication_checkpoint_(GO:0000076)	1/41	0.403246	0.417647	2.34688	-2.13145	ph-p	GO_BP_GeneRIF
protein_transport_along_microtubule_(GO:0098840)	1/41	0.403246	0.417647	35.7941	-32.5086	Egfr	GO_BP_GeneRIF
cyclic_nucleotide_biosynthetic_process_(GO:0009190)	1/41	0.403246	0.417647	57.4382	-52.1659	hh	GO_BP_GeneRIF
cyclic_nucleotide_metabolic_process_(GO:0009187)	1/41	0.403246	0.417647	57.9753	-52.6537	hh	GO_BP_GeneRIF
positive regulation of Notch signaling pathway (GO:0045747)	1/39	0.388012	0.418786	-0.88812	0.840801	C15	GO_BP_2018
second-messenger-mediated signaling (GO:0019932)	1/39	0.388012	0.418786	-0.106645	0.100963	CG42260	GO_BP_2018
protein_localization_to_microtubule_cytoskeleton_(GO:0072698)	2/112	0.409413	0.423626	45.3485	-40.4977	Egfr;ft	GO_BP_GeneRIF
cyclic_purine_nucleotide_metabolic_process_(GO:0052652)	1/42	0.41072	0.424161	59.5866	-53.0227	babos	GO_BP_GeneRIF
transport_along_microtubule_(GO:0010970)	1/42	0.41072	0.424161	145.074	-129.093	Egfr	GO_BP_GeneRIF
regulation of smoothened signaling pathway (GO:0008589)	1/40	0.395676	0.425236	-0.675102	0.625926	ptc	GO_BP_2018
olfactory learning (GO:0008355)	1/40	0.395676	0.425236	-0.555519	0.515054	Egfr	GO_BP_2018
regulation of actin filament polymerization (GO:0030833)	1/40	0.395676	0.425236	-0.521385	0.483406	PsGEF	GO_BP_2018
regulation of organ morphogenesis (GO:2000027)	1/40	0.395676	0.425236	-0.0841738	0.0780425	ds	GO_BP_2018
regulation of synaptic growth at neuromuscular junction (GO:0008582)	2/110	0.400675	0.430148	0.178618	-0.163365	Dad;metro	GO_BP_2018
mRNA_export_from_nucleus_(GO:0006406)	1/43	0.418102	0.430541	-253.576	221.126	fz2	GO_BP_GeneRIF
regulation_of_protein_phosphorylation_(GO:0001932)	1/43	0.418102	0.430541	93.4037	-81.4508	Egfr	GO_BP_GeneRIF
regulation_of_microtubule_polymerization_or_depolymerization_(GO:0031110)	1/43	0.418102	0.430541	148.824	-129.779	edl	GO_BP_GeneRIF
regulation of embryonic development (GO:0045995)	1/41	0.403246	0.432448	-0.694079	0.630369	upd1	GO_BP_2018
chorion-containing eggshell formation (GO:0007304)	1/42	0.41072	0.439995	-0.273777	0.243619	dpp	GO_BP_2018
mitochondrial_gene_expression_(GO:0140053)	1/45	0.43259	0.445032	-72.6855	60.908	Egfr	GO_BP_GeneRIF
positive regulation of Wnt signaling pathway (GO:0030177)	1/43	0.418102	0.447427	-0.650982	0.567676	dally	GO_BP_2018
chromatin_assembly_or_disassembly_(GO:0006333)	2/119	0.439492	0.45148	2.2021	-1.81043	sna;twi	GO_BP_GeneRIF
neurotransmitter_transport_(GO:0006836)	1/46	0.439698	0.45148	5.22687	-4.29474	fz2	GO_BP_GeneRIF
protein modification by small protein conjugation (GO:0032446)	2/115	0.422403	0.45155	0.112514	-0.0969641	dnr1;Fbxl7	GO_BP_2018
neuron remodeling (GO:0016322)	1/44	0.425391	0.453781	-0.53827	0.460084	EcR	GO_BP_2018
neuron maturation (GO:0042551)	1/44	0.425391	0.453781	-0.232733	0.198928	EcR	GO_BP_2018
purine_ribonucleotide_transport_(GO:0015868)	1/47	0.446718	0.458249	185.848	-149.762	egr	GO_BP_GeneRIF
negative regulation of synapse assembly (GO:0051964)	1/45	0.43259	0.459028	-0.672453	0.563493	Dad	GO_BP_2018
neuron projection development (GO:0031175)	1/45	0.43259	0.459028	-0.591008	0.495244	mas	GO_BP_2018
positive regulation of Ras protein signal transduction (GO:0046579)	1/45	0.43259	0.459028	-0.520597	0.436242	PsGEF	GO_BP_2018
negative regulation of synaptic growth at neuromuscular junction (GO:0045886)	1/45	0.43259	0.459028	-0.442968	0.371192	Dad	GO_BP_2018
negative regulation of neuromuscular junction development (GO:1904397)	1/45	0.43259	0.459028	0.0326183	-0.027333	Dad	GO_BP_2018
mRNA_polyadenylation_(GO:0006378)	1/48	0.453651	0.464472	-48.733	38.5199	elav	GO_BP_GeneRIF
regulation_of_mitochondrial_translation_(GO:0070129)	1/48	0.453651	0.464472	57.3508	-45.3317	dib	GO_BP_GeneRIF
protein localization to nucleus (GO:0034504)	1/47	0.446718	0.473521	-0.707321	0.569978	hth	GO_BP_2018
vesicle organization (GO:0016050)	1/48	0.453651	0.480364	-0.487526	0.385355	btsz	GO_BP_2018
[truncated: 81 more rows]

## Sheet: d. GAF GSE152770 intergated
Transcript ID	Gene ID	log2FC	FDR
NM_138213.3	hng3	6.7589	9.53e-63
NM_001273894.1	l(2)03659	5.56223	8.87e-66
NM_136638.4	l(2)03659	5.56223	8.87e-66
NM_144112.1	Tango8	4.46924	0.0213843
NM_001103488.2	inaF-D	4.33479	4.5e-110
NR_003806.1	snoRNA:Psi18S-1347a	3.81991	0.0368293
NM_165465.3	EcR	3.35782	2.08e-102
NM_165464.3	EcR	3.35782	2.08e-102
NM_001169590.2	EcR	3.35782	2.08e-102
NM_170537.2	stops	3.32667	0.000608513
NM_001170309.2	stops	3.32667	0.000608513
NM_170538.3	stops	3.32667	0.000608513
NM_001259541.1	inaD	3.28931	4.28e-12
NM_166566.1	inaD	3.28931	4.28e-12
NM_080071.3	dib	3.20506	9.2e-15
NR_003885.1	snoRNA:Psi28S-2442b	3.059	0.00405683
NM_001259861.2	CG5151	3.00633	2.02e-58
NM_001276020.1	dan	3.0051	2.9e-41
NM_143089.4	dan	3.0051	2.9e-41
NM_001276019.2	dan	3.0051	2.9e-41
NM_140023.3	Doc3	2.99921	5.99e-31
NM_136036.4	grnd	2.99438	2.64e-28
NM_001273609.1	grnd	2.99438	2.64e-28
NM_001169787.2	jbug	2.9855	2.85e-63
NM_001169788.2	jbug	2.9855	2.85e-63
NM_001169789.2	jbug	2.9855	2.85e-63
NM_001169785.2	jbug	2.9855	2.85e-63
NM_001169786.2	jbug	2.9855	2.85e-63
NM_166550.3	jbug	2.9855	2.85e-63
NM_140025.4	Doc2	2.96923	1.97e-19
NM_057534.4	sob	2.9557	1.07e-09
NM_079229.4	melt	2.93564	1.23e-23
NM_001014572.4	melt	2.93564	1.23e-23
NM_001274566.1	melt	2.93564	1.23e-23
NM_170179.2	CG31121	2.89661	2.94e-10
NM_141881.2	CG18547	2.89077	0.0482752
NM_001300483.1	CG4733	2.87714	1.13e-30
NM_001260269.2	CG4733	2.87714	1.13e-30
NM_001260268.1	CG4733	2.87714	1.13e-30
NM_142585.3	CG4733	2.87714	1.13e-30
NM_001169689.2	CG42524	2.87556	0.118465
NM_001299536.1	CG42524	2.87556	0.118465
NM_001259417.2	CG42524	2.87556	0.118465
NM_001299252.1	CG12769	2.86883	6.41e-19
NM_165585.2	CG12769	2.86883	6.41e-19
NM_143086.3	danr	2.83993	7.12e-36
NM_165362.2	CG31626	2.83481	0.216006
NM_001300016.1	Blimp-1	2.76585	0.000221729
NM_001274514.1	Blimp-1	2.76585	0.000221729
NM_001274513.1	Blimp-1	2.76585	0.000221729
NM_139725.3	Blimp-1	2.76585	0.000221729
NM_078976.4	en	2.76537	5.61e-23
NM_165841.2	en	2.76537	5.61e-23
NM_206446.1	Antp	2.71883	1.57e-81
NM_206453.1	Antp	2.71883	1.57e-81
NM_206450.1	Antp	2.71883	1.57e-81
NM_206451.1	Antp	2.71883	1.57e-81
NM_206449.1	Antp	2.71883	1.57e-81
NM_145761.2	lov	2.70898	9.21e-55
NM_136704.3	magu	2.68604	6.2e-108
NM_079139.4	gsb	2.61177	4.49e-09
NM_001260216.2	abd-A	2.59961	3.05e-46
NM_057345.5	abd-A	2.59961	3.05e-46
NM_001170161.2	abd-A	2.59961	3.05e-46
NM_166012.3	CG6329	2.58318	6.26e-09
NM_166011.3	CG6329	2.58318	6.26e-09
NM_176169.2	CG6329	2.58318	6.26e-09
NM_137060.3	CG6329	2.58318	6.26e-09
NM_001299465.1	CG6329	2.58318	6.26e-09
NM_001299464.1	CG6329	2.58318	6.26e-09
NM_001272455.2	Hex-A	2.57537	4.38e-103
NM_167194.3	Hex-A	2.57537	4.38e-103
NM_080109.4	Hex-A	2.57537	4.38e-103
NM_001299790.1	babos	2.57031	3.62e-07
NM_137823.3	babos	2.57031	3.62e-07
NM_001297967.1	CG12730	2.5253	0.00160547
NM_132000.3	CG12730	2.5253	0.00160547
NM_001272772.1	CG7884	2.50293	4.06e-47
NM_133138.2	CG7884	2.50293	4.06e-47
NM_079482.4	eg	2.49582	0.198132
NM_168938.2	eg	2.49582	0.198132
NM_079354.4	Or71a	2.49485	9.88e-09
NM_001259834.2	Or71a	2.49485	9.88e-09
NM_079317.3	toe	2.49056	0.0107264
NM_001274833.1	toe	2.49056	0.0107264
NM_079463.3	kni	2.4882	1.91e-51
NM_001300201.1	kni	2.4882	1.91e-51
NM_164966.3	salm	2.47752	2.9e-35
NM_001298914.1	salm	2.47752	2.9e-35
NM_080127.6	tutl	2.47338	1.1e-50
NM_001169397.2	tutl	2.47338	1.1e-50
NM_001316379.1	tutl	2.47338	1.1e-50
NM_001169398.1	tutl	2.47338	1.1e-50
NM_001316378.1	tutl	2.47338	1.1e-50
NM_164576.4	tutl	2.47338	1.1e-50
NM_164577.3	tutl	2.47338	1.1e-50
NM_164578.4	tutl	2.47338	1.1e-50
NM_001273090.1	tutl	2.47338	1.1e-50
NM_001273091.1	tutl	2.47338	1.1e-50
NM_169785.2	htl	2.47151	9.29e-16
NM_169784.2	htl	2.47151	9.29e-16
NM_079709.3	tin	2.45849	1.59e-16
NM_140026.3	Doc1	2.45577	3.91e-44
NM_001274683.1	Doc1	2.45577	3.91e-44
NM_078722.3	ds	2.45364	9.13e-31
NM_001298622.1	ds	2.45364	9.13e-31
NM_079359.4	Z600	2.4163	2.91e-61
NM_140943.3	gogo	2.37132	2.7e-26
NM_001298947.1	nub	2.36757	1.07e-19
NM_057311.5	nub	2.36757	1.07e-19
NM_001103683.2	nub	2.36757	1.07e-19
NM_164546.2	odd	2.35858	1.91e-58
NM_001272762.2	CG42450	2.32208	1.33e-19
NM_133100.4	CG42450	2.32208	1.33e-19
NM_135083.4	mid	2.31671	3.31e-30
NM_001273167.2	mid	2.31671	3.31e-30
NM_001031999.2	hth	2.31543	1.68e-76
NM_057228.5	hth	2.31543	1.68e-76
NM_057229.5	hth	2.31543	1.68e-76
NM_057230.6	hth	2.31543	1.68e-76
NM_001032243.1	CG33798	2.31204	0.113479
NM_137721.3	ASPP	2.27699	2.91e-52
NM_001274193.1	ASPP	2.27699	2.91e-52
NM_001258738.2	NetA	2.27265	3.35e-35
NM_001298314.1	NetA	2.27265	3.35e-35
NM_078599.5	NetA	2.27265	3.35e-35
NM_080504.4	Ubx	2.26664	1.88e-22
NM_080500.4	Ubx	2.26664	1.88e-22
NM_206497.3	Ubx	2.26664	1.88e-22
NM_169730.3	Ubx	2.26664	1.88e-22
NM_169728.3	Ubx	2.26664	1.88e-22
NM_169729.3	Ubx	2.26664	1.88e-22
NM_001299139.1	tup	2.26625	1.02e-24
NM_057427.3	tup	2.26625	1.02e-24
NM_057426.4	tup	2.26625	1.02e-24
NM_001275745.1	Hmx	2.26233	1.78e-08
NM_169763.3	Hmx	2.26233	1.78e-08
NM_001300447.1	Hmx	2.26233	1.78e-08
NM_167455.2	CG12708	2.26133	3.17e-07
NM_001144727.2	CG12708	2.26133	3.17e-07
NM_079499.4	5-HT2A	2.25817	4.76e-12
NM_001170034.2	5-HT2A	2.25817	4.76e-12
NM_169011.3	5-HT2A	2.25817	4.76e-12
NM_001104214.3	5-HT2A	2.25817	4.76e-12
NM_001144170.2	metro	2.2255	0.0179849
NM_001144171.2	metro	2.2255	0.0179849
NM_001299380.1	metro	2.2255	0.0179849
NM_136798.3	metro	2.2255	0.0179849
NM_168948.5	olf413	2.21739	1.1e-23
NM_001275275.1	olf413	2.21739	1.1e-23
NM_078545.3	btd	2.20285	2.63e-54
NM_167355.2	CG32639	2.19776	0.056133
NM_057912.4	Dad	2.18112	1.83e-18
NM_169740.2	Dad	2.18112	1.83e-18
NM_001014629.2	Dad	2.18112	1.83e-18
NM_079092.3	twi	2.17845	6.77e-121
NM_001038878.2	twi	2.17845	6.77e-121
NM_057976.3	Dr	2.17461	9.63e-14
NM_001259217.2	Ptr	2.17133	6.88e-96
NM_001259216.2	Ptr	2.17133	6.88e-96
NM_001273794.1	Ptr	2.17133	6.88e-96
NM_001273793.1	Ptr	2.17133	6.88e-96
NM_136365.3	Ptr	2.17133	6.88e-96
NM_001274307.1	Glut1	2.16567	3.86e-55
NM_138229.2	Glut1	2.16567	3.86e-55
NM_001274309.1	Glut1	2.16567	3.86e-55
NM_001274308.1	Glut1	2.16567	3.86e-55
NM_001103997.3	Glut1	2.16567	3.86e-55
NM_167845.3	Glut1	2.16567	3.86e-55
NM_001103998.3	Glut1	2.16567	3.86e-55
NM_001103999.4	Glut1	2.16567	3.86e-55
NM_001104000.2	Glut1	2.16567	3.86e-55
NM_001274301.1	Glut1	2.16567	3.86e-55
NM_001316474.1	Glut1	2.16567	3.86e-55
NM_079154.3	Glut1	2.16567	3.86e-55
NM_001299966.1	Glut1	2.16567	3.86e-55
NM_001274302.1	Glut1	2.16567	3.86e-55
NM_001299967.1	Glut1	2.16567	3.86e-55
NM_001316439.1	knrl	2.16003	3.74e-26
NM_176374.2	knrl	2.16003	3.74e-26
NM_080018.2	Tollo	2.15742	6.11e-08
NM_057853.3	Dfd	2.15093	4.29e-13
NM_080066.3	Spn43Aa	2.14053	0.000410386
NM_057438.4	vnd	2.13755	4.27e-25
NM_166250.4	grh	2.13425	2.6e-79
NM_001299622.1	grh	2.13425	2.6e-79
NM_057497.4	grh	2.13425	2.6e-79
NM_057495.4	grh	2.13425	2.6e-79
NM_057496.5	grh	2.13425	2.6e-79
NM_057494.4	grh	2.13425	2.6e-79
NR_003900.1	snoRNA:Psi18S-301	2.13049	1.83e-05
NM_001300629.1	Ser	2.12214	6.41e-07
NM_079803.3	Ser	2.12214	6.41e-07
NM_078989.3	Lac	2.11567	2.5e-86
NM_079259.4	dally	2.11513	1.24e-23
NM_001259756.2	dally	2.11513	1.24e-23
NM_132145.4	bou	2.10617	7.46e-24
NM_136035.7	CG10283	2.10326	8.08e-34
NM_001169535.3	CG10283	2.10326	8.08e-34
NM_001169536.3	CG10283	2.10326	8.08e-34
NM_165255.4	CG10283	2.10326	8.08e-34
NM_001298671.1	Art2	2.10299	0.000682984
NM_001299537.1	CG30089	2.09844	3.01e-41
NM_130647.3	CG12496	2.09638	5.1e-07
NM_137873.3	CG42260	2.08648	1.73e-07
NM_137871.4	CG42260	2.08648	1.73e-07
NM_001274212.1	CG42260	2.08648	1.73e-07
NM_057525.3	C15	2.08576	1.73e-06
NM_079349.3	Tom	2.08237	4.21e-39
NM_078946.4	eve	2.0814	1.64e-06
NM_057384.4	sna	2.0813	4.8e-84
NM_001258629.2	ogre	2.07999	1.01e-40
NM_167101.3	ogre	2.07999	1.01e-40
NM_080085.5	ogre	2.07999	1.01e-40
NM_001272371.1	ogre	2.07999	1.01e-40
NM_079524.4	Scr	2.07967	1.8e-15
NM_166992.3	ec	2.07657	7.74e-56
NM_001103407.3	ec	2.07657	7.74e-56
NM_001259339.2	ths	2.06913	2.02e-51
NM_079781.3	E(spl)mbeta-HLH	2.06484	1.03e-07
NM_001299359.2	pre-lola-G	2.06368	6.65e-35
NM_001273941.3	pre-lola-G	2.06368	6.65e-35
NM_137189.3	unc-5	2.06092	2.73e-15
NM_001201979.2	Sr-CII	2.059	7.74e-56
NM_079981.3	Sr-CII	2.059	7.74e-56
NM_137836.3	dnr1	2.05644	1.26e-08
NM_001274208.2	dnr1	2.05644	1.26e-08
NM_142255.3	Fbxl7	2.05033	7.69e-12
NM_142320.2	Abd-B	2.04755	9.07e-28
NM_080157.3	Abd-B	2.04755	9.07e-28
NM_001316543.1	Abd-B	2.04755	9.07e-28
NM_001259744.1	CG43163	2.04699	1.16e-27
NM_139971.2	CG43163	2.04699	1.16e-27
NM_080531.4	robo2	2.04236	2.42e-29
NM_001272939.2	robo2	2.04236	2.42e-29
NM_001144288.2	Nplp1	2.03557	0.0798869
NM_138149.3	Nplp1	2.03557	0.0798869
NM_001043105.3	Nplp1	2.03557	0.0798869
NM_080281.3	Adgf-A2	2.03144	0.0673113
NM_135895.3	CG15269	2.0248	0.185243
NM_001104173.3	fz2	2.01868	2.95e-60
NM_001275108.2	fz2	2.01868	2.95e-60
NM_001275109.1	fz2	2.01868	2.95e-60
NM_168787.3	fz2	2.01868	2.95e-60
NM_079711.3	lbe	2.01836	0.00268656
NM_001038976.1	hh	2.01722	3.37e-15
NM_001274156.2	rib	2.01237	4.16e-28
NM_080534.4	rib	2.01237	4.16e-28
NM_079938.4	cas	2.00517	0.00481752
NM_001275371.1	cas	2.00517	0.00481752
NM_001273195.1	smal	1.9998	1.59e-28
NM_001103627.4	smal	1.9998	1.59e-28
NM_164688.2	smal	1.9998	1.59e-28
NM_078638.4	disco	1.99598	2.13e-26
NM_001038758.2	disco	1.99598	2.13e-26
NM_080070.4	cv-2	1.99427	2.01e-34
NM_001298800.1	CG7102	1.99216	1.86e-28
NM_175980.2	CG7102	1.99216	1.86e-28
NM_078891.3	tsh	1.96885	3.89e-36
NM_001300646.1	Inx3	1.96483	9.91e-95
NM_079991.3	Inx3	1.96483	9.91e-95
NM_001276121.1	Inx3	1.96483	9.91e-95
NM_079323.4	mirr	1.95686	1.34e-23
NM_001274849.2	mirr	1.95686	1.34e-23
NM_168505.3	mirr	1.95686	1.34e-23
NM_001299765.1	HmgZ	1.94919	5.82e-29
NM_001299766.1	HmgZ	1.94919	5.82e-29
NM_166476.2	HmgZ	1.94919	5.82e-29
NM_079331.4	trn	1.94209	5.56e-46
NM_001274867.1	trn	1.94209	5.56e-46
NM_168643.3	Notum	1.93871	1.53e-53
NM_057508.4	Cys	1.93272	0.10211
NM_135121.3	rau	1.93251	1.03e-13
NM_001298713.1	rau	1.93251	1.03e-13
NM_168162.2	Best2	1.927	3.11e-12
NM_132236.6	sdt	1.92635	4.01e-50
NM_001042798.2	sdt	1.92635	4.01e-50
NM_206653.3	sdt	1.92635	4.01e-50
NM_080310.3	gt	1.92547	1.04e-56
NM_001259837.3	Toll-6	1.92336	3.19e-23
NM_001259836.2	Toll-6	1.92336	3.19e-23
NM_079357.4	Toll-6	1.92336	3.19e-23
NM_079413.3	grim	1.92302	0.177536
NM_001274901.1	D	1.91823	1.3e-67
NM_001274902.1	D	1.91823	1.3e-67
NM_001299396.1	otk	1.91339	1.74e-21
NM_078981.3	otk	1.91339	1.74e-21
NM_079467.3	fng	1.90519	0.0013059
NM_143714.4	mab-21	1.89913	0.000915157
NM_165735.4	egr	1.89764	8.56e-23
NM_206069.3	egr	1.89764	8.56e-23
NM_164313.2	CG12581	1.88976	1.09e-43
NM_141178.4	CG12581	1.88976	1.09e-43
NM_057486.4	slp2	1.88825	8.79e-18
NM_141673.6	Unc-115a	1.88805	7.24e-11
NM_001300328.1	Unc-115a	1.88805	7.24e-11
NM_001170104.3	Unc-115a	1.88805	7.24e-11
NM_001300331.1	Unc-115a	1.88805	7.24e-11
NM_143517.2	CG11498	1.88763	0.0189175
NM_001347741.1	CG11498	1.88763	0.0189175
NM_133049.4	upd2	1.8866	0.000222792
NM_136794.2	CG13231	1.87973	0.269251
NM_130642.2	CG14050	1.86937	0.00520822
NM_001258558.1	CG14050	1.86937	0.00520822
NM_141869.3	mthl5	1.86685	3.88e-06
NM_001300362.1	mthl5	1.86685	3.88e-06
NM_165838.3	inv	1.8646	3.72e-06
NM_078975.4	inv	1.8646	3.72e-06
NM_165228.2	CadN	1.86266	2.33e-43
NM_165226.2	CadN	1.86266	2.33e-43
NM_165229.2	CadN	1.86266	2.33e-43
NM_001032109.3	CadN	1.86266	2.33e-43
NM_001032108.2	CadN	1.86266	2.33e-43
NM_001032107.3	CadN	1.86266	2.33e-43
NM_001032106.2	CadN	1.86266	2.33e-43
NM_165230.2	CadN	1.86266	2.33e-43
NM_165231.3	CadN	1.86266	2.33e-43
NM_165225.2	CadN	1.86266	2.33e-43
NM_165224.2	CadN	1.86266	2.33e-43
NM_169594.3	Cad88C	1.85991	5e-06
NM_001169428.3	uif	1.8563	6.62e-21
NM_001258993.2	uif	1.8563	6.62e-21
NM_001258995.2	uif	1.8563	6.62e-21
NM_001258994.2	uif	1.8563	6.62e-21
NM_135247.6	uif	1.8563	6.62e-21
NM_001144332.3	uif	1.8563	6.62e-21
NM_001297969.1	Vsx1	1.85626	0.00245413
NM_132004.3	Vsx1	1.85626	0.00245413
NM_166459.2	CG30289	1.85058	0.0215587
NM_079996.3	SoxN	1.84825	1.17e-39
NM_001273340.2	SoxN	1.84825	1.17e-39
NM_168746.2	CG32182	1.84794	0.0126308
NM_079601.3	svp	1.84752	2.75e-06
NM_001275570.1	svp	1.84752	2.75e-06
NM_169458.1	svp	1.84752	2.75e-06
NM_001170011.1	CG5910	1.84693	0.184389
NM_140969.2	CG5910	1.84693	0.184389
NM_001169173.1	ph-p	1.84521	1.55e-44
NM_001297874.1	ph-p	1.84521	1.55e-44
NM_001297873.1	ph-p	1.84521	1.55e-44
NM_057523.5	ph-p	1.84521	1.55e-44
NM_137394.2	ND-51L1	1.8388	3.1e-07
NM_001272230.1	Hr4	1.83668	0.0535517
NM_001272232.1	Hr4	1.83668	0.0535517
NM_001272231.1	Hr4	1.83668	0.0535517
NM_001272233.2	Hr4	1.83668	0.0535517
NM_001272234.1	Hr4	1.83668	0.0535517
NM_001272227.1	Hr4	1.83668	0.0535517
NM_001038734.2	Hr4	1.83668	0.0535517
NM_001014558.3	CG33514	1.83533	0.216993
NM_167121.3	CG9650	1.83524	2.81e-12
NM_001103429.5	CG9650	1.83524	2.81e-12
NM_132157.2	CG9650	1.83524	2.81e-12
NM_001103430.4	CG9650	1.83524	2.81e-12
NM_079322.3	caup	1.83478	8.16e-14
NM_078834.3	pdm2	1.83454	2.8e-14
NM_001259885.1	Cad74A	1.83263	1.85e-21
NM_140716.2	Cad74A	1.83263	1.85e-21
NM_168724.2	Cad74A	1.83263	1.85e-21
NM_079195.3	mas	1.83037	0.00234314
NM_001274479.1	mas	1.83037	0.00234314
NM_001258518.3	elav	1.82507	2.8e-24
NM_001144670.2	elav	1.82507	2.8e-24
NM_080294.5	elav	1.82507	2.8e-24
NM_001014713.4	elav	1.82507	2.8e-24
NM_001169884.2	vvl	1.82302	1.64e-24
NM_001300028.1	vvl	1.82302	1.64e-24
NM_079224.5	vvl	1.82302	1.64e-24
NM_001316455.1	vvl	1.82302	1.64e-24
NM_001316454.1	vvl	1.82302	1.64e-24
NM_057362.3	sca	1.81313	2.41e-78
NM_165951.2	sca	1.81313	2.41e-78
NM_137003.4	CG4630	1.81248	0.0157299
NM_001274019.1	CG4630	1.81248	0.0157299
NM_058149.4	ft	1.80814	6.13e-25
NM_079000.4	Mdr49	1.80515	3.16e-20
NM_145757.3	Zasp52	1.79974	5.49e-20
NM_001316423.1	Zasp52	1.79974	5.49e-20
NM_080241.3	geko	1.79579	2.15e-29
NM_001201800.1	d	1.79344	5.71e-20
NM_144357.3	HGTX	1.78064	1.35e-07
NM_001272960.1	erm	1.77624	2.15e-05
NM_001272961.1	erm	1.77624	2.15e-05
NM_001272962.1	erm	1.77624	2.15e-05
NM_134787.3	erm	1.77624	2.15e-05
NR_002546.2	snoRNA:Psi18S-1347c	1.76894	0.419182
NM_079043.3	GstS1	1.7644	1.49e-51
NM_166216.2	GstS1	1.7644	1.49e-51
NM_164711.2	nrv2	1.76027	3e-11
NM_057821.4	nrv2	1.76027	3e-11
NM_001014476.2	nrv2	1.76027	3e-11
NM_137146.3	kn	1.75787	3.08e-13
NM_166070.3	kn	1.75787	3.08e-13
NM_080074.4	kn	1.75787	3.08e-13
NM_001274252.1	Kr	1.75496	3.7e-56
NM_079143.3	Kr	1.75496	3.7e-56
NM_001272340.2	CG42240	1.75315	1.17e-81
NM_001298013.1	CG42240	1.75315	1.17e-81
NM_001144692.2	CG42240	1.75315	1.17e-81
NM_078514.4	brk	1.75056	5.9e-41
NM_079321.3	ara	1.74515	0.00334047
NM_001169961.2	ara	1.74515	0.00334047
NM_079710.4	lbl	1.74141	0.126981
NM_001275876.2	lbl	1.74141	0.126981
NM_001144620.2	lbl	1.74141	0.126981
NM_169560.2	ems	1.7365	5.26e-32
NM_137249.4	Ptp52F	1.73162	0.000243448
NM_167487.3	disco-r	1.72762	5.21e-05
NM_001272670.2	disco-r	1.72762	5.21e-05
NM_001272669.1	disco-r	1.72762	5.21e-05
NM_001042906.2	CG34136	1.72681	0.000174279
NM_132823.2	CG15646	1.72012	0.0384452
NM_001298352.1	CG15646	1.72012	0.0384452
NM_133034.6	CG6867	1.71841	0.509777
NM_130646.3	PsGEF	1.71407	2.31e-15
NM_130645.6	PsGEF	1.71407	2.31e-15
NM_001272258.1	PsGEF	1.71407	2.31e-15
NM_001272259.1	PsGEF	1.71407	2.31e-15
NM_001169175.2	PsGEF	1.71407	2.31e-15
NM_001169176.2	PsGEF	1.71407	2.31e-15
NM_206610.5	PsGEF	1.71407	2.31e-15
NM_001272260.1	PsGEF	1.71407	2.31e-15
NM_164693.2	eya	1.71326	1.59e-08
NM_080505.3	E(spl)m7-HLH	1.71158	4.28e-15
NM_164653.3	DIP-theta	1.71006	0.35421
NM_001043067.2	sns	1.7066	0.0111871
NM_176106.2	sns	1.7066	0.0111871
NM_001299284.1	sns	1.7066	0.0111871
NM_001260413.1	CG34353	1.70432	0.0128338
NM_001104479.2	CG34353	1.70432	0.0128338
NM_001300642.1	CG34353	1.70432	0.0128338
NM_141218.3	CG14651	1.698	0.00857897
NM_001274898.1	Sox21a	1.69664	0.000629352
NM_140437.2	Sox21a	1.69664	0.000629352
NR_003866.1	snoRNA:Psi18S-920	1.68811	0.0170303
NM_001272241.2	moody	1.68794	1.56e-11
NM_001272242.2	moody	1.68794	1.56e-11
NM_001201607.2	moody	1.68794	1.56e-11
NM_001201606.2	moody	1.68794	1.56e-11
NM_130614.4	moody	1.68794	1.56e-11
NM_001201605.2	moody	1.68794	1.56e-11
NM_001272713.1	B-H1	1.68671	0.0231405
NM_078663.3	B-H1	1.68671	0.0231405
NM_142974.3	CG17786	1.68219	1.98e-18
NM_167926.3	Tmhs	1.68156	6.34e-07
NM_079159.3	rho	1.67992	7.6e-21
NM_001274326.1	rho	1.67992	7.6e-21
NM_137705.3	ktub	1.67706	2.23e-05
NM_206189.2	ktub	1.67706	2.23e-05
NM_001274962.1	comm	1.67222	2.62e-10
NM_079371.4	comm	1.67222	2.62e-10
NM_079062.3	edl	1.6718	1.22e-15
NM_001298020.1	pigs	1.66893	3.83e-17
NM_001258621.2	pigs	1.66893	3.83e-17
NM_132103.3	pigs	1.66893	3.83e-17
NM_001104322.2	stumps	1.66554	2.97e-28
NM_169589.2	stumps	1.66554	2.97e-28
NM_169588.2	stumps	1.66554	2.97e-28
NM_132545.3	CG1806	1.66538	8.44e-05
NM_001298218.1	CG1806	1.66538	8.44e-05
NM_166055.2	phyl	1.66289	3.19e-34
NM_136882.3	jeb	1.65759	0.0550619
NM_001273981.1	jeb	1.65759	0.0550619
NM_164486.2	dpp	1.65401	4.18e-35
NM_164488.2	dpp	1.65401	4.18e-35
NM_001260180.2	btsz	1.65079	2.22e-69
NM_001014625.3	btsz	1.65079	2.22e-69
NM_001014623.3	btsz	1.65079	2.22e-69
NM_001144584.3	btsz	1.65079	2.22e-69
NM_140453.3	CG9628	1.64639	0.185319
NM_168590.3	CG9628	1.64639	0.185319
NM_001169971.2	CG9628	1.64639	0.185319
NM_001299721.1	otp	1.64556	0.000659481
NM_001299722.1	otp	1.64556	0.000659481
NM_079075.5	otp	1.64556	0.000659481
NM_001043098.2	otp	1.64556	0.000659481
NM_079133.2	Dll	1.64451	5.17e-11
NM_001144287.2	Dll	1.64451	5.17e-11
NM_166689.2	Dll	1.64451	5.17e-11
NM_001258857.2	run	1.6436	3.03e-33
NM_078700.4	run	1.6436	3.03e-33
NM_001275692.2	pnr	1.64099	1.02e-15
NM_169697.3	pnr	1.64099	1.02e-15
NM_058160.4	beat-Ia	1.63059	0.00824258
NM_001299046.1	beat-Ia	1.63059	0.00824258
NM_135458.5	gcm2	1.62812	0.0898314
NM_001300374.1	GstD9	1.62773	2.64e-07
NM_141924.2	GstD9	1.62773	2.64e-07
NM_001274900.1	Sox21b	1.62643	0.116572
NM_001274899.1	Sox21b	1.62643	0.116572
NM_140438.3	Sox21b	1.62643	0.116572
NM_001202180.2	CG16959	1.61911	0.00130586
NM_168608.3	CG16959	1.61911	0.00130586
NM_140493.4	CG16959	1.61911	0.00130586
NM_001300140.1	CG16959	1.61911	0.00130586
NM_001274941.1	CG16959	1.61911	0.00130586
NM_001274761.1	klu	1.61597	3.68e-08
NM_001274762.1	klu	1.61597	3.68e-08
NM_057714.4	klu	1.61597	3.68e-08
NM_001300095.1	klu	1.61597	3.68e-08
NM_057410.4	Egfr	1.61328	3.15e-57
NM_057411.4	Egfr	1.61328	3.15e-57
NM_141267.3	Tim17a2	1.59682	0.134698
NM_079825.2	dmrt99B	1.59594	0.000946
NM_079779.3	E(spl)mdelta-HLH	1.59413	0.000100786
NM_001274414.2	Tet	1.58979	2.37e-06
NM_001274415.1	Tet	1.58979	2.37e-06
NM_001259652.2	Tet	1.58979	2.37e-06
NM_139493.4	Tet	1.58979	2.37e-06
NM_001259653.1	Tet	1.58979	2.37e-06
NM_001259654.2	Tet	1.58979	2.37e-06
NM_164382.2	al	1.58943	0.067228
NM_001103545.3	upd1	1.58617	2.62e-40
NM_001298473.1	upd1	1.58617	2.62e-40
NM_080356.4	upd1	1.58617	2.62e-40
NM_142709.2	SIFaR	1.58493	0.0257457
NM_001170203.1	SIFaR	1.58493	0.0257457
NM_001275680.1	pxb	1.57997	4.33e-29
NM_176504.2	pxb	1.57997	4.33e-29
NM_167626.2	wgn	1.5702	9.32e-08
NM_001298481.1	wgn	1.5702	9.32e-08
NM_001258720.3	fne	1.56612	0.0989664
NM_001103495.5	fne	1.56612	0.0989664
NM_132614.6	fne	1.56612	0.0989664
NM_001272569.1	fne	1.56612	0.0989664
NM_001258717.1	fne	1.56612	0.0989664
NM_001258718.3	fne	1.56612	0.0989664
NM_001258719.2	fne	1.56612	0.0989664
NM_001169873.1	nab	1.56545	0.0610917
NM_001014557.2	nab	1.56545	0.0610917
NM_001274478.1	nab	1.56545	0.0610917
NM_001038743.1	Vsx2	1.55138	0.507357
NM_001297968.1	Vsx2	1.55138	0.507357
NM_001043052.1	Dscam1	1.54823	2.4e-26
NM_001043051.1	Dscam1	1.54823	2.4e-26
NM_001043064.1	Dscam1	1.54823	2.4e-26
NM_001273835.1	Dscam1	1.54823	2.4e-26
NM_001043041.1	Dscam1	1.54823	2.4e-26
NM_001043053.1	Dscam1	1.54823	2.4e-26
NM_001043040.1	Dscam1	1.54823	2.4e-26
NM_001043061.1	Dscam1	1.54823	2.4e-26
NM_001043060.1	Dscam1	1.54823	2.4e-26
NM_001043063.1	Dscam1	1.54823	2.4e-26
NM_001043050.1	Dscam1	1.54823	2.4e-26
NM_001043062.1	Dscam1	1.54823	2.4e-26
NM_001259245.1	Dscam1	1.54823	2.4e-26
NM_001043034.1	Dscam1	1.54823	2.4e-26
NM_001043047.1	Dscam1	1.54823	2.4e-26
NM_001043021.1	Dscam1	1.54823	2.4e-26
NM_001043020.1	Dscam1	1.54823	2.4e-26
NM_001259244.1	Dscam1	1.54823	2.4e-26
NM_001043059.1	Dscam1	1.54823	2.4e-26
NM_001043033.1	Dscam1	1.54823	2.4e-26
NM_001259234.1	Dscam1	1.54823	2.4e-26
NM_001259247.1	Dscam1	1.54823	2.4e-26
NM_001043036.1	Dscam1	1.54823	2.4e-26
NM_001043049.1	Dscam1	1.54823	2.4e-26
NM_001043023.1	Dscam1	1.54823	2.4e-26
NM_001259233.1	Dscam1	1.54823	2.4e-26
NM_001259246.1	Dscam1	1.54823	2.4e-26
NM_001043048.1	Dscam1	1.54823	2.4e-26
NM_001043035.1	Dscam1	1.54823	2.4e-26
NM_001043022.1	Dscam1	1.54823	2.4e-26
NM_001043030.1	Dscam1	1.54823	2.4e-26
NM_001259249.1	Dscam1	1.54823	2.4e-26
NM_001259236.1	Dscam1	1.54823	2.4e-26
NM_001043056.1	Dscam1	1.54823	2.4e-26
NM_001259235.1	Dscam1	1.54823	2.4e-26
NM_001259248.1	Dscam1	1.54823	2.4e-26
NM_001043055.1	Dscam1	1.54823	2.4e-26
NM_001259238.1	Dscam1	1.54823	2.4e-26
NM_001259239.1	Dscam1	1.54823	2.4e-26
NM_001043058.1	Dscam1	1.54823	2.4e-26
NM_001043032.1	Dscam1	1.54823	2.4e-26
NM_001043045.1	Dscam1	1.54823	2.4e-26
NM_001259237.1	Dscam1	1.54823	2.4e-26
NM_001043057.1	Dscam1	1.54823	2.4e-26
NM_001043044.1	Dscam1	1.54823	2.4e-26
NM_001043017.1	Dscam1	1.54823	2.4e-26
NM_001043016.1	Dscam1	1.54823	2.4e-26
NM_001259250.1	Dscam1	1.54823	2.4e-26
NM_165513.1	Dscam1	1.54823	2.4e-26
NM_001043029.1	Dscam1	1.54823	2.4e-26
NM_001043015.1	Dscam1	1.54823	2.4e-26
NM_001043028.1	Dscam1	1.54823	2.4e-26
NM_001043019.1	Dscam1	1.54823	2.4e-26
NM_001259252.1	Dscam1	1.54823	2.4e-26
NM_165515.2	Dscam1	1.54823	2.4e-26
NM_001043018.1	Dscam1	1.54823	2.4e-26
NM_001259251.1	Dscam1	1.54823	2.4e-26
NM_165514.1	Dscam1	1.54823	2.4e-26
NM_001043038.1	Dscam1	1.54823	2.4e-26
NM_001043025.1	Dscam1	1.54823	2.4e-26
NM_001259241.1	Dscam1	1.54823	2.4e-26
NM_001043012.1	Dscam1	1.54823	2.4e-26
NM_001043037.1	Dscam1	1.54823	2.4e-26
NM_001043011.1	Dscam1	1.54823	2.4e-26
NM_001043024.1	Dscam1	1.54823	2.4e-26
NM_001259240.1	Dscam1	1.54823	2.4e-26
NM_001259243.1	Dscam1	1.54823	2.4e-26
NM_001043027.1	Dscam1	1.54823	2.4e-26
NM_001043014.1	Dscam1	1.54823	2.4e-26
NM_001043039.1	Dscam1	1.54823	2.4e-26
NM_001043013.1	Dscam1	1.54823	2.4e-26
NM_001043026.1	Dscam1	1.54823	2.4e-26
NM_001259242.1	Dscam1	1.54823	2.4e-26
NM_206047.1	Dscam1	1.54823	2.4e-26
NM_078925.5	Dscam1	1.54823	2.4e-26
NM_140883.2	tey	1.54617	0.00801918
NM_001144509.3	tey	1.54617	0.00801918
NM_001275130.2	tey	1.54617	0.00801918
NM_001275131.1	tey	1.54617	0.00801918
NM_165262.3	ham	1.54547	1.48e-06
NM_001273616.1	ham	1.54547	1.48e-06
NM_206717.3	CG9220	1.54505	4.05e-05
NM_001298351.1	CG9220	1.54505	4.05e-05
NM_166881.4	CG32813	1.54502	2.05e-08
NM_166885.3	CG32813	1.54502	2.05e-08
NM_078937.4	ptc	1.54446	9.96e-40
NM_080079.3	sens	1.54041	0.00452923
NM_057385.5	so	1.53118	1.77e-07
NM_001259226.2	Spn42De	1.53077	0.381686
NM_136402.4	Spn42De	1.53077	0.381686
NM_143050.2	CG11069	1.52892	0.0523337
NM_079187.5	scrt	1.51324	1.17e-11
NM_001274461.1	scrt	1.51324	1.17e-11
NM_078536.4	oc	1.51206	2.2e-37
NM_001272416.1	oc	1.51206	2.2e-37
NM_001014727.3	oc	1.51206	2.2e-37
NM_001272418.1	oc	1.51206	2.2e-37
NM_135698.4	JhI-21	1.50878	8.72e-27
NM_164988.4	JhI-21	1.50878	8.72e-27
NM_001298934.1	JhI-21	1.50878	8.72e-27
NM_001298935.1	JhI-21	1.50878	8.72e-27
NM_001259067.1	JhI-21	1.50878	8.72e-27
NM_001299508.1	ckn	1.50519	2.64e-20
NM_137165.2	ckn	1.50519	2.64e-20
NM_166076.2	ckn	1.50519	2.64e-20
NM_166077.2	ckn	1.50519	2.64e-20
NM_001201649.4	CG44422	1.50494	0.267012
NM_132471.5	CG44422	1.50494	0.267012
NM_132472.4	CG44422	1.50494	0.267012
NM_001272515.2	CG44422	1.50494	0.267012
NM_001259877.1	CG13024	1.50445	0.0768363
NM_079568.3	RhoL	1.50096	0.000740363
NM_058135.4	fj	1.50027	7.7e-13
NM_001259054.2	salr	1.49204	0.0182836
NM_142078.3	CG12402	1.47757	0.0115027
NM_001275629.1	CG12402	1.47757	0.0115027
NM_001316552.1	CG12402	1.47757	0.0115027
NM_001259098.3	nAChRalpha5	1.46632	0.00115611
NM_205986.4	nAChRalpha5	1.46632	0.00115611
NM_205985.3	nAChRalpha5	1.46632	0.00115611
NM_001299264.1	pdm3	1.46492	0.0272477
NM_001201956.2	pdm3	1.46492	0.0272477
NM_001144145.4	pdm3	1.46492	0.0272477
NM_138198.4	CG13893	1.46069	0.184406
NM_079318.3	eyg	1.44682	0.071096
NM_001014582.2	eyg	1.44682	0.071096
NM_001300118.1	eyg	1.44682	0.071096
NM_176458.4	Cad86C	1.44272	0.000267187
NM_001260102.1	Cad86C	1.44272	0.000267187
NM_001260105.1	Cad86C	1.44272	0.000267187
NM_001260103.1	Cad86C	1.44272	0.000267187
NM_001260104.1	Cad86C	1.44272	0.000267187
NM_130643.2	CG2854	1.43368	0.304043
NM_001275978.2	Orct2	1.42843	0.002184
NM_142981.3	Orct2	1.42843	0.002184
NM_134774.3	CG17646	1.42497	0.0210644
NM_079073.3	Toll-7	1.42289	1.29e-12
NM_057326.5	peb	1.42143	8.85e-22
NM_001014722.2	peb	1.42143	8.85e-22
NM_001273944.1	CG30015	1.41835	1.68e-25
NM_079088.3	Ppa	1.41171	1.14e-30
NM_001299814.1	Ppa	1.41171	1.14e-30
NM_001274209.2	Ppa	1.41171	1.14e-30
NM_079593.6	pros	1.41069	5.79e-14
NM_176459.4	pros	1.41069	5.79e-14
NM_169386.3	pros	1.41069	5.79e-14
NM_001260117.2	pros	1.41069	5.79e-14
NM_079414.3	rpr	1.40712	4.49e-06
NM_080527.3	drm	1.40542	4.55e-18
NM_001298661.1	drm	1.40542	4.55e-18
NM_164545.2	drm	1.40542	4.55e-18
NM_057382.3	slp1	1.40411	2e-27
NM_078868.3	Oli	1.3955	0.0132977
NM_001201902.1	Oli	1.3955	0.0132977
NM_001201901.2	Oli	1.3955	0.0132977
NM_001299088.1	Oli	1.3955	0.0132977
NM_166341.3	Rgk1	1.39442	0.349446
NM_140155.4	tna	1.39385	4.15e-19
NM_001169942.2	tna	1.39385	4.15e-19
NM_001275408.2	sas	1.39028	1.2e-14
NM_169177.3	sas	1.39028	1.2e-14
NM_057263.5	sas	1.39028	1.2e-14
NM_001275407.2	sas	1.39028	1.2e-14
NM_136397.2	CG15236	1.38901	0.00830256
NM_165493.2	CG15236	1.38901	0.00830256
NM_176240.2	hbn	1.38899	4.14e-09
NM_166430.3	Pu	1.38647	0.00472573
NM_164858.2	jp	1.37809	0.0457764
NM_001275879.1	slou	1.37747	0.0797847
NM_057309.3	slou	1.37747	0.0797847
NM_080255.3	tara	1.37649	1.35e-13
NM_169709.2	tara	1.37649	1.35e-13
NM_135329.2	CG12560	1.37359	0.000158118
NM_001298807.1	CG12560	1.37359	0.000158118
NM_001144563.2	CG42394	1.37069	0.000286892
NM_001170113.1	CG42394	1.37069	0.000286892
NM_001300349.1	CG42394	1.37069	0.000286892
NM_001260106.2	CG42394	1.37069	0.000286892
NM_001170158.3	ss	1.36967	0.00103381
NM_057400.4	ss	1.36967	0.00103381
NM_001260211.2	ss	1.36967	0.00103381
NM_001298156.1	X11Lbeta	1.36517	0.00337928
NM_167239.4	X11Lbeta	1.36517	0.00337928
NM_001299602.1	insb	1.36513	0.000842285
NM_137372.4	insb	1.36513	0.000842285
NM_057569.3	noc	1.35979	9.57e-37
NM_001299003.1	noc	1.35979	9.57e-37
NM_132391.3	CG43740	1.35413	0.123919
NM_001272475.1	CG43740	1.35413	0.123919
NM_001272476.1	CG43740	1.35413	0.123919
NM_079350.5	mnd	1.34997	5.78e-23
NM_139420.4	Dbx	1.34734	0.0665488
NM_132753.3	CG9514	1.34548	0.0368691
NM_001274271.1	miple2	1.34064	1.37e-09
NM_001274270.1	miple2	1.34064	1.37e-09
NM_001274272.1	miple2	1.34064	1.37e-09
NM_001274269.1	miple2	1.34064	1.37e-09
NM_143739.3	miple2	1.34064	1.37e-09
NM_206066.3	Mmp2	1.33546	0.000228741
NM_079730.3	klg	1.33275	0.00108266
NM_079415.3	skl	1.33123	0.000186942
NM_206420.2	CG43980	1.3307	0.0274062
NM_001273926.1	Hdc	1.31781	0.451326
NM_001273927.2	Hdc	1.31781	0.451326
NM_078955.3	Hdc	1.31781	0.451326
NM_001299345.1	Hdc	1.31781	0.451326
NM_001297932.1	bi	1.31282	4.12e-10
NM_001169191.1	bi	1.31282	4.12e-10
NM_001169192.2	bi	1.31282	4.12e-10
NM_001258598.3	bi	1.31282	4.12e-10
NM_001272309.2	bi	1.31282	4.12e-10
NM_001258599.2	bi	1.31282	4.12e-10
NM_080331.3	bi	1.31282	4.12e-10
NM_079206.5	Con	1.31146	9.78e-05
NM_001202337.2	wake	1.30995	5.59e-24
NM_001260314.3	wake	1.30995	5.59e-24
NM_001260315.1	wake	1.30995	5.59e-24
NM_001260316.1	wake	1.30995	5.59e-24
NM_142819.3	wake	1.30995	5.59e-24
NM_001299711.1	Lrt	1.30822	5.69e-05
NM_137662.4	Lrt	1.30822	5.69e-05
NM_001299498.1	mspo	1.30594	0.195828
NM_166063.2	mspo	1.30594	0.195828
NM_079230.3	corn	1.30318	9.26e-15
NM_168193.3	corn	1.30318	9.26e-15
NM_001274567.1	corn	1.30318	9.26e-15
NM_001274568.1	corn	1.30318	9.26e-15
NM_001274588.2	Rac2	1.29765	1.82e-20
NM_139864.3	Rac2	1.29765	1.82e-20
NM_168218.2	ltl	1.29244	3.48e-11
NM_001274595.1	ltl	1.29244	3.48e-11
NM_001103892.2	CG34386	1.29195	0.0777363
NM_137445.2	CG34386	1.29195	0.0777363
NM_001201825.2	Mco1	1.28964	0.0372181
NM_135443.5	Mco1	1.28964	0.0372181
NM_001201826.2	Mco1	1.28964	0.0372181
NM_132465.4	rtv	1.28934	0.0757009
NM_001298185.1	rtv	1.28934	0.0757009
NM_001272513.2	rtv	1.28934	0.0757009
NM_001272514.2	rtv	1.28934	0.0757009
NM_176370.3	in	1.28242	0.0184838
NM_079497.4	hkb	1.28121	7.21e-29
NM_130483.3	CG3777	1.26577	0.0286205
NM_137499.3	GEFmeso	1.26383	4.16e-07
NM_001274146.2	GEFmeso	1.26383	4.16e-07
NM_176223.4	GEFmeso	1.26383	4.16e-07
NM_057541.5	Brd	1.26303	8.41e-14
NM_170492.2	PH4alphaEFB	1.26128	4.89e-06
NM_001272627.1	eag	1.25862	0.00294508
NM_001272629.1	eag	1.25862	0.00294508
NM_001272628.1	eag	1.25862	0.00294508
NM_001042810.3	eag	1.25862	0.00294508
NM_078603.4	eag	1.25862	0.00294508
NM_001201663.2	eag	1.25862	0.00294508
NM_001201662.2	eag	1.25862	0.00294508
NM_001259441.2	CG5065	1.25757	0.28953
NM_001259442.2	CG5065	1.25757	0.28953
NM_001169698.3	CG5065	1.25757	0.28953
NM_137299.4	CG5065	1.25757	0.28953
NM_132656.2	CG1673	1.25394	0.000307446
NM_001169284.2	NetB	1.25277	1.46e-09
NM_001272617.1	NetB	1.25277	1.46e-09
NM_001258739.2	NetB	1.25277	1.46e-09
NM_078600.4	NetB	1.25277	1.46e-09
NM_001169282.1	NetB	1.25277	1.46e-09
NM_001258740.2	NetB	1.25277	1.46e-09
NM_001169283.2	NetB	1.25277	1.46e-09
NM_001169424.2	Ddr	1.25213	0.277723
NM_001298737.1	Ddr	1.25213	0.277723
NM_001014474.4	Ddr	1.25213	0.277723
NM_170087.2	CG10365	1.24152	1e-10
NM_206547.2	CG10365	1.24152	1e-10
NM_001014496.3	Ac3	1.24089	0.000149018
NM_136272.3	Ac3	1.24089	0.000149018
NM_001300153.1	Mipp1	1.24046	1.72e-06
NM_079385.4	Mipp1	1.24046	1.72e-06
NM_168431.3	CG43693	1.23804	0.0268555
NM_140167.3	CG43693	1.23804	0.0268555
NM_140033.3	nwk	1.2342	0.130756
NM_001300068.1	nwk	1.2342	0.130756
NM_001300065.1	nwk	1.2342	0.130756
NM_001300064.1	nwk	1.2342	0.130756
NM_001300067.1	nwk	1.2342	0.130756
NM_001300066.1	nwk	1.2342	0.130756
NM_001259761.2	nwk	1.2342	0.130756
NM_001259760.2	nwk	1.2342	0.130756
NM_001259763.2	nwk	1.2342	0.130756
NM_001259762.2	nwk	1.2342	0.130756
NM_001297925.1	Fas2	1.22558	3.48e-09
NM_167004.2	Fas2	1.22558	3.48e-09
NM_167005.2	Fas2	1.22558	3.48e-09
NM_080327.3	Fas2	1.22558	3.48e-09
NM_001272306.1	Fas2	1.22558	3.48e-09
NM_001272308.2	Fas2	1.22558	3.48e-09
NM_001297926.1	Fas2	1.22558	3.48e-09
NM_079857.4	tll	1.22442	7.1e-21
NM_001299295.1	CG13743	1.21792	0.208265
NM_136600.2	CG13743	1.21792	0.208265
NM_001259285.2	CG13743	1.21792	0.208265
NM_079784.3	E(spl)m2-BFM	1.2152	4.67e-06
NM_137188.3	Hr51	1.21381	0.575438
NM_165291.3	CG17544	1.20931	0.185252
NM_001169544.2	CG17544	1.20931	0.185252
NM_136117.4	CG17544	1.20931	0.185252
NM_140544.2	comm2	1.20708	6e-06
NM_001144645.3	side	1.20612	1.51e-06
NM_001260405.2	side	1.20612	1.51e-06
NM_079806.4	side	1.20612	1.51e-06
NM_001260406.2	side	1.20612	1.51e-06
NM_079383.3	aos	1.19983	5.27e-09
NM_134682.4	CG4133	1.19454	1.83e-05
NM_001272897.1	CG4133	1.19454	1.83e-05
NM_001272898.1	CG4133	1.19454	1.83e-05
NM_141727.4	CG12814	1.18521	0.33926
NM_001275524.1	CG12814	1.18521	0.33926
NM_001043235.3	CG12814	1.18521	0.33926
NM_001275525.1	CG12814	1.18521	0.33926
NM_057575.3	dpn	1.18322	1.37e-08
NM_001274654.1	CG6765	1.18286	0.0556169
NM_001274653.1	CG6765	1.18286	0.0556169
NM_139976.2	CG6765	1.18286	0.0556169
NM_001273831.1	esn	1.18169	0.000905725
NM_140747.2	CG7460	1.18034	0.000441768
NM_001275069.1	CG7460	1.18034	0.000441768
NM_136167.3	sick	1.18	7.86e-17
NM_001273675.1	sick	1.18	7.86e-17
NM_001201986.2	CG42663	1.17988	0.000117231
NM_001273996.2	CG42663	1.17988	0.000117231
NM_136972.4	CG42663	1.17988	0.000117231
NM_001104023.2	dar1	1.17678	0.0367425
NM_132277.3	Lim1	1.17262	0.000142707
NM_001273402.1	CG34367	1.16888	0.600201
NM_001169463.1	CG34367	1.16888	0.600201
NM_001103670.3	CG34367	1.16888	0.600201
NM_001104191.3	Ten-m	1.16705	2.66e-22
NM_001275282.1	Ten-m	1.16705	2.66e-22
NM_079491.3	Ten-m	1.16705	2.66e-22
NM_206579.3	Ptp99A	1.15788	1.54e-18
NM_170409.3	Ptp99A	1.15788	1.54e-18
NM_143434.5	Ptp99A	1.15788	1.54e-18
NM_169783.4	cpo	1.15315	1.81e-13
NM_001014632.4	cpo	1.15315	1.81e-13
NM_001275759.1	cpo	1.15315	1.81e-13
NM_001275760.1	cpo	1.15315	1.81e-13
NM_080105.4	cpo	1.15315	1.81e-13
NM_001275763.1	cpo	1.15315	1.81e-13
NM_057760.5	gcm	1.15204	0.000565166
NM_001273363.1	gcm	1.15204	0.000565166
NM_142909.4	GILT2	1.15137	2.47e-16
NM_132283.2	CG12661	1.14976	0.55062
NM_001272439.1	CG12661	1.14976	0.55062
NM_206089.2	luna	1.14835	3.04e-06
NM_001299374.1	luna	1.14835	3.04e-06
NM_001273950.1	luna	1.14835	3.04e-06
NM_079178.3	sty	1.14315	5.58e-08
NM_001300514.1	CG16791	1.14104	6.85e-09
NM_001300513.1	CG16791	1.14104	6.85e-09
NM_001300512.1	CG16791	1.14104	6.85e-09
NM_142710.4	CG16791	1.14104	6.85e-09
NM_001299678.1	cora	1.13002	1.11e-05
NM_001299679.1	cora	1.13002	1.11e-05
NM_079067.4	cora	1.13002	1.11e-05
NM_166336.2	cora	1.13002	1.11e-05
NM_166338.3	cora	1.13002	1.11e-05
NM_166337.2	cora	1.13002	1.11e-05
NM_001272495.1	CG43347	1.12402	0.307424
NM_132412.3	CG43347	1.12402	0.307424
NM_001144713.3	CG43347	1.12402	0.307424
NM_166413.3	Rx	1.12034	0.139903
NM_001300482.1	bnl	1.1156	4.55e-08
NM_169874.1	bnl	1.1156	4.55e-08
NM_001144611.1	bnl	1.1156	4.55e-08
NM_165161.3	dac	1.11131	0.00361922
NM_165160.3	dac	1.11131	0.00361922
NM_165162.3	dac	1.11131	0.00361922
NM_165159.3	dac	1.11131	0.00361922
NM_001014487.3	dac	1.11131	0.00361922
NM_001014486.3	dac	1.11131	0.00361922
NM_001275482.1	FER	1.11022	1.12e-09
NM_001275483.1	FER	1.11022	1.12e-09
NM_169274.2	FER	1.11022	1.12e-09
NM_079564.4	FER	1.11022	1.12e-09
NM_168319.2	bol	1.10874	5.94e-08
NM_001169923.3	bol	1.10874	5.94e-08
NM_168318.3	bol	1.10874	5.94e-08
NM_001103950.3	CG34445	1.10867	0.384136
NM_001275100.1	nkd	1.09892	7.76e-22
NM_001275101.1	nkd	1.09892	7.76e-22
NM_080049.3	nkd	1.09892	7.76e-22
NM_001274164.1	sm	1.09628	0.0134551
NM_001032269.3	sm	1.09628	0.0134551
NM_001259498.2	sm	1.09628	0.0134551
NM_001259497.2	sm	1.09628	0.0134551
NM_001259499.2	sm	1.09628	0.0134551
NM_001259500.2	sm	1.09628	0.0134551
NM_001259501.2	sm	1.09628	0.0134551
NM_166368.5	sm	1.09628	0.0134551
NM_001259504.2	sm	1.09628	0.0134551
NM_001259494.2	sm	1.09628	0.0134551
NM_001259496.2	sm	1.09628	0.0134551
NM_001259505.2	sm	1.09628	0.0134551
NM_001032268.3	sm	1.09628	0.0134551
NM_057383.7	sm	1.09628	0.0134551
NM_001274525.1	CG13287	1.07714	0.235645
NM_139737.2	CG13287	1.07714	0.235645
NM_001038858.4	Ih	1.07657	0.0228035
NM_001038859.4	Ih	1.07657	0.0228035
NM_001038856.4	Ih	1.07657	0.0228035
NM_001144195.3	Ih	1.07657	0.0228035
NM_001144196.3	Ih	1.07657	0.0228035
NM_001144197.3	Ih	1.07657	0.0228035
NM_001259920.2	cmpy	1.07615	0.551606
NM_001104181.3	cmpy	1.07615	0.551606
NM_001104182.3	cmpy	1.07615	0.551606
NM_080025.2	ct	1.07427	1.13e-07
NM_001272381.1	ct	1.07427	1.13e-07
NM_001144702.2	ct	1.07427	1.13e-07
NM_001038843.3	CG2201	1.07296	7.13e-19
NM_136271.4	CG2201	1.07296	7.13e-19
NM_001038842.4	CG2201	1.07296	7.13e-19
NM_165387.3	CG2201	1.07296	7.13e-19
NM_001298992.1	NimC1	1.0715	0.537648
NM_135849.4	NimC1	1.0715	0.537648
NM_001273524.1	NimC1	1.0715	0.537648
NM_079155.3	bab2	1.07112	3.67e-09
NM_001274313.1	bab2	1.07112	3.67e-09
NM_078827.3	kek2	1.06392	0.151929
NM_141772.3	CG6574	1.0621	0.0118165
NM_080124.5	scw	1.05925	7.52e-12
NM_001299159.1	scw	1.05925	7.52e-12
NM_136120.3	CG13085	1.05456	0.411182
NM_142180.4	CG42404	1.04979	4.52e-06
NM_001260189.2	CG42404	1.04979	4.52e-06
NM_001043248.2	CG42404	1.04979	4.52e-06
NM_001260042.1	CG34384	1.04456	0.0145442
NM_001260040.2	CG34384	1.04456	0.0145442
NM_001260041.1	CG34384	1.04456	0.0145442
NM_001300284.1	CG34384	1.04456	0.0145442
NM_001104234.4	CG34384	1.04456	0.0145442
NM_001043222.3	Poxm	1.03664	0.100112
NR_003890.1	snoRNA:Me18S-G1358a	1.03493	0.662563
NM_169805.4	PKD	1.03221	0.566391
NM_001144602.2	PKD	1.03221	0.566391
NM_001275775.1	PKD	1.03221	0.566391
NM_001275776.1	PKD	1.03221	0.566391
NM_169804.4	PKD	1.03221	0.566391
NM_169803.4	PKD	1.03221	0.566391
NM_001275777.1	PKD	1.03221	0.566391
NM_164430.4	chinmo	1.03171	0.328299
NM_001258910.2	chinmo	1.03171	0.328299
NM_164429.3	chinmo	1.03171	0.328299
NM_001201751.2	chinmo	1.03171	0.328299
NM_001169781.2	CG6044	1.02759	0.5631
NM_137824.2	CG6044	1.02759	0.5631
NR_048130.1	snoRNA:Dek-a	1.02518	0.0659627
NM_169786.3	sr	1.02394	0.0597286
NM_001300455.1	sr	1.02394	0.0597286
NM_001170172.2	sr	1.02394	0.0597286
NM_001103845.3	Oaz	1.02077	0.132446
NM_001275300.1	CG12768	1.00775	0.0465049
NM_001275301.1	CG12768	1.00775	0.0465049
NM_141174.3	CG12768	1.00775	0.0465049
NM_001275302.1	CG12768	1.00775	0.0465049
NM_057466.2	18w	1.00721	0.00867106
NM_079076.4	Act57B	1.00556	0.0873892
NM_137238.4	SP2353	0.99388	0.205645
NM_001299545.1	SP2353	0.99388	0.205645
NM_001258496.3	zfh2	0.99291	0.00798828
NM_079884.5	zfh2	0.99291	0.00798828
NM_001272130.1	zfh2	0.99291	0.00798828
NM_140256.6	CG11597	0.98942	0.130351
NM_001043137.3	CG11597	0.98942	0.130351
NM_001169952.2	CG11597	0.98942	0.130351
NM_057275.5	l(1)sc	0.986373	1.03e-08
NM_140762.2	CG5535	0.982354	5.57e-14
NM_168753.1	CG5535	0.982354	5.57e-14
NM_130539.3	CG11382	0.978484	0.000812363
NM_001297839.1	CG11382	0.978484	0.000812363
NM_166528.2	Gp150	0.976207	1.5e-10
NM_166527.2	Gp150	0.976207	1.5e-10
NM_166529.2	Gp150	0.976207	1.5e-10
NM_001299784.1	Gp150	0.976207	1.5e-10
NM_169172.3	Alh	0.975109	1.12e-25
NM_001104228.3	Alh	0.975109	1.12e-25
NM_001104227.3	Alh	0.975109	1.12e-25
NM_001275402.1	Alh	0.975109	1.12e-25
NM_001275401.1	Alh	0.975109	1.12e-25
NM_169170.3	Alh	0.975109	1.12e-25
NM_001170066.2	Alh	0.975109	1.12e-25
NM_001170065.2	Alh	0.975109	1.12e-25
NM_164557.3	bowl	0.973489	3.77e-07
NM_164558.2	bowl	0.973489	3.77e-07
NM_057535.4	bowl	0.973489	3.77e-07
NM_001258933.2	bowl	0.973489	3.77e-07
NM_001258932.2	bowl	0.973489	3.77e-07
NM_001258934.1	bowl	0.973489	3.77e-07
NM_139378.2	CG13928	0.970619	0.00146753
NM_001104330.3	Amt	0.965772	0.673253
NM_079401.3	blot	0.961082	1.32e-07
NM_132441.3	Myo10A	0.96094	3.39e-06
NM_001298174.1	Myo10A	0.96094	3.39e-06
NM_001042804.3	Myo10A	0.96094	3.39e-06
NM_001274380.1	sls	0.950951	0.138921
NM_001274382.1	sls	0.950951	0.138921
NM_001274381.1	sls	0.950951	0.138921
NM_001274384.1	sls	0.950951	0.138921
NM_001274383.1	sls	0.950951	0.138921
NM_001274385.1	sls	0.950951	0.138921
NM_001274375.1	sls	0.950951	0.138921
NM_001274377.1	sls	0.950951	0.138921
NM_001274376.1	sls	0.950951	0.138921
NM_001274379.1	sls	0.950951	0.138921
NM_001274378.1	sls	0.950951	0.138921
NM_001259622.1	sls	0.950951	0.138921
NM_079937.4	sls	0.950951	0.138921
NM_001258711.2	Ten-a	0.945328	9.89e-13
NM_001258712.2	Ten-a	0.945328	9.89e-13
NM_001258713.2	Ten-a	0.945328	9.89e-13
NM_001272554.2	Ten-a	0.945328	9.89e-13
NM_143506.4	Mgat2	0.935879	1.93e-05
NM_001276167.1	Mgat2	0.935879	1.93e-05
NM_001014684.2	Mgat2	0.935879	1.93e-05
NM_001275249.1	TfAP-2	0.934454	0.148712
NM_001275248.1	TfAP-2	0.934454	0.148712
NM_141079.3	TfAP-2	0.934454	0.148712
NM_001275251.1	TfAP-2	0.934454	0.148712
NM_001144554.3	grn	0.932994	0.000253552
NM_001275437.2	grn	0.932994	0.000253552
NM_169206.3	grn	0.932994	0.000253552
NM_001274135.1	CG30323	0.932404	0.397036
NM_166256.3	CG30323	0.932404	0.397036
NM_139726.2	lin-28	0.92486	0.0165933
NM_170531.4	Ptx1	0.920266	0.00978966
NM_206591.2	Ptx1	0.920266	0.00978966
NM_001144658.2	Ptx1	0.920266	0.00978966
NM_140321.4	CG10660	0.913415	0.477341
NM_001274834.2	CG10660	0.913415	0.477341
NM_001274836.2	CG10660	0.913415	0.477341
NM_001274835.2	CG10660	0.913415	0.477341
NM_079090.3	fd59A	0.913308	0.62047
NM_136839.3	sprt	0.910213	1.84e-07
NM_169928.3	Syp	0.909847	0.124004
NM_001275851.1	Syp	0.909847	0.124004
NM_001275855.1	Syp	0.909847	0.124004
NM_001275853.1	Syp	0.909847	0.124004
NM_169929.3	Syp	0.909847	0.124004
NM_142656.4	Syp	0.909847	0.124004
NM_001104378.2	Syp	0.909847	0.124004
NM_130490.2	CG17778	0.907217	0.50617
NM_001297812.1	CG17778	0.907217	0.50617
NM_001275188.1	CG5059	0.902185	5.2e-16
NM_168864.2	CG5059	0.902185	5.2e-16
NM_168865.2	CG5059	0.902185	5.2e-16
NM_001103932.2	Fili	0.902109	0.00628574
NM_134918.4	CG3277	0.891105	0.237674
NM_079335.6	bru3	0.89002	0.00910543
NM_001202161.2	bru3	0.89002	0.00910543
NM_001202162.2	bru3	0.89002	0.00910543
NM_001202163.2	bru3	0.89002	0.00910543
NM_001202164.2	bru3	0.89002	0.00910543
NM_001202170.2	bru3	0.89002	0.00910543
NM_001202171.2	bru3	0.89002	0.00910543
NM_168557.3	bru3	0.89002	0.00910543
NM_001202169.2	bru3	0.89002	0.00910543
NM_001202165.2	bru3	0.89002	0.00910543
NM_001202166.4	bru3	0.89002	0.00910543
NM_001202167.2	bru3	0.89002	0.00910543
NM_001202168.2	bru3	0.89002	0.00910543
NM_168540.3	caps	0.890011	0.0932522
NM_079332.4	caps	0.890011	0.0932522
NM_001043139.4	caps	0.890011	0.0932522
NM_001316462.1	caps	0.890011	0.0932522
NM_167104.3	Inx2	0.88784	2.84e-23
NM_001169213.2	Inx2	0.88784	2.84e-23
NM_132147.4	Inx2	0.88784	2.84e-23
NM_001272372.1	Inx2	0.88784	2.84e-23
NM_080319.5	rst	0.885161	1.16e-05
NM_001297906.1	rst	0.885161	1.16e-05
NM_141829.3	Mrp4	0.8817	0.00265165
NM_001273750.1	tio	0.876035	0.00595675
NM_079994.4	tio	0.876035	0.00595675
NM_133099.2	CG7058	0.867003	0.446155
NM_001259282.2	RyR	0.864339	9.44e-05
NM_135017.3	CG15628	0.858084	2.35e-15
NM_001273118.1	CG15628	0.858084	2.35e-15
NM_079478.4	croc	0.85103	0.00202403
NM_001274972.1	sff	0.849087	0.226447
NM_001274973.1	sff	0.849087	0.226447
NM_140557.5	sff	0.849087	0.226447
NM_001103864.3	sli	0.842517	3.15e-08
NM_057771.4	Hr38	0.839012	0.340759
NM_001169553.2	Hr38	0.839012	0.340759
NM_135415.3	CG31886	0.838218	3.63e-07
NM_079789.3	E(spl)m8-HLH	0.83801	0.0244121
NM_078692.2	amn	0.833827	0.22252
NM_206496.2	AdamTS-A	0.820716	0.056009
NM_001276148.1	Obp99c	0.818298	0.109466
NM_001260214.2	CG42342	0.816485	5.74e-09
NM_001144589.3	CG42342	0.816485	5.74e-09
NM_001202305.2	CG42342	0.816485	5.74e-09
NM_001275711.1	CG42342	0.816485	5.74e-09
NM_001202306.2	CG42342	0.816485	5.74e-09
NM_001275712.1	CG42342	0.816485	5.74e-09
NM_001144590.3	CG42342	0.816485	5.74e-09
NM_001144591.3	CG42342	0.816485	5.74e-09
NM_001144592.3	CG42342	0.816485	5.74e-09
NM_001260212.2	CG42342	0.816485	5.74e-09
NM_001260213.2	CG42342	0.816485	5.74e-09
NM_001170160.2	CG42342	0.816485	5.74e-09
NM_001032407.3	kay	0.814278	1.39e-09
NM_001032408.3	kay	0.814278	1.39e-09
NM_001300662.1	kay	0.814278	1.39e-09
NM_136519.2	CG14757	0.80672	0.131549
NM_168959.2	CG32454	0.800901	0.301131
NM_130634.4	CG3091	0.799985	0.642802
NM_001297887.1	CG3091	0.799985	0.642802
NM_169390.2	sals	0.79948	0.23907
NM_001260120.1	sals	0.79948	0.23907
NM_176460.1	sals	0.79948	0.23907
NM_001170117.2	sals	0.79948	0.23907
NM_001260121.1	sals	0.79948	0.23907
NM_001260122.1	sals	0.79948	0.23907
NM_001300359.1	sals	0.79948	0.23907
NM_139626.2	CG1273	0.797698	0.0231557
NM_001274496.1	RhoGEF64C	0.796465	0.157245
NM_168102.3	RhoGEF64C	0.796465	0.157245
NM_057476.3	ac	0.793711	2.57e-06
NM_001273107.1	dpy	0.77904	9.87e-06
NM_001273106.1	dpy	0.77904	9.87e-06
NM_001273109.1	dpy	0.77904	9.87e-06
NM_001273108.1	dpy	0.77904	9.87e-06
NM_001258950.1	dpy	0.77904	9.87e-06
NM_001273111.1	dpy	0.77904	9.87e-06
NM_001273110.1	dpy	0.77904	9.87e-06
NM_001273112.1	dpy	0.77904	9.87e-06
NM_001273113.1	dpy	0.77904	9.87e-06
NM_001258946.1	dpy	0.77904	9.87e-06
NM_001273103.1	dpy	0.77904	9.87e-06
NM_001273101.1	dpy	0.77904	9.87e-06
NM_001273102.1	dpy	0.77904	9.87e-06
NM_001273105.1	dpy	0.77904	9.87e-06
NM_001258947.3	dpy	0.77904	9.87e-06
NM_001273104.1	dpy	0.77904	9.87e-06
NM_001104237.2	CG7900	0.770029	0.0101087
NM_079933.4	trbl	0.767155	1.07e-14
NM_001299561.1	CG15711	0.766903	0.680289
NM_132891.2	CG9919	0.766864	0.271372
NM_001298392.1	CG9919	0.766864	0.271372
NM_001170273.2	plum	0.764952	7.23e-07
NM_001300615.1	plum	0.764952	7.23e-07
NM_143225.3	plum	0.764952	7.23e-07
NM_001260388.1	plum	0.764952	7.23e-07
NM_001260131.2	l(3)neo38	0.759892	2.57e-16
NM_001043243.3	l(3)neo38	0.759892	2.57e-16
NM_001260133.2	l(3)neo38	0.759892	2.57e-16
NM_001043244.3	l(3)neo38	0.759892	2.57e-16
NM_001260130.1	l(3)neo38	0.759892	2.57e-16
NM_001260136.2	l(3)neo38	0.759892	2.57e-16
NM_001260134.2	l(3)neo38	0.759892	2.57e-16
NM_001260135.1	l(3)neo38	0.759892	2.57e-16
NM_001275556.2	l(3)neo38	0.759892	2.57e-16
NM_001276078.1	CG18766	0.751481	0.0031563
NM_170328.2	CG18766	0.751481	0.0031563
NM_144400.3	CG18766	0.751481	0.0031563
NM_166372.3	hrg	0.748262	2.85e-12
NM_165533.3	wech	0.744795	2.9e-24
NM_165534.3	wech	0.744795	2.9e-24
NM_080033.4	wech	0.744795	2.9e-24
NM_001144143.2	wech	0.744795	2.9e-24
NM_001043201.5	CG32944	0.743229	0.465356
NM_001300228.1	CG32944	0.743229	0.465356
NM_001169959.2	Sema5c	0.741004	1.55e-09
NM_137449.3	Sema5c	0.741004	1.55e-09
NM_001274907.1	fz	0.735249	1.05e-08
NM_080073.3	fz	0.735249	1.05e-08
NM_001259466.2	mbl	0.732728	0.00433744
NM_001144216.3	mbl	0.732728	0.00433744
NM_001144217.2	mbl	0.732728	0.00433744
NM_176212.2	mbl	0.732728	0.00433744
NM_176210.2	mbl	0.732728	0.00433744
NM_001259462.2	mbl	0.732728	0.00433744
NM_176211.2	mbl	0.732728	0.00433744
NM_001259464.2	mbl	0.732728	0.00433744
NM_001274114.1	mbl	0.732728	0.00433744
NM_001274118.1	mbl	0.732728	0.00433744
NM_001274117.1	mbl	0.732728	0.00433744
NM_001274119.1	mbl	0.732728	0.00433744
NM_001273925.2	Hr3	0.732315	0.622993
NM_176123.5	Hr3	0.732315	0.622993
NM_001103786.2	Hr3	0.732315	0.622993
NM_001259307.3	Hr3	0.732315	0.622993
NM_141724.4	knk	0.731064	0.685382
NM_001300494.1	Gfrl	0.728546	0.261681
NM_001260280.2	Gfrl	0.728546	0.261681
NM_001260277.2	Gfrl	0.728546	0.261681
NM_164867.3	CG31710	0.723842	0.210928
NM_001273366.1	CG31710	0.723842	0.210928
NM_001273365.1	CG31710	0.723842	0.210928
NM_132041.3	CG15765	0.722506	0.483291
NM_001272334.1	CG15765	0.722506	0.483291
NM_001300080.1	LanB2	0.721888	5.94e-07
NM_079282.2	LanB2	0.721888	5.94e-07
NM_001259578.1	NaCP60E	0.716141	6.54e-05
NM_001259579.3	NaCP60E	0.716141	6.54e-05
NM_001259581.2	NaCP60E	0.716141	6.54e-05
NM_001259580.2	NaCP60E	0.716141	6.54e-05
NM_001274244.2	NaCP60E	0.716141	6.54e-05
NM_001202078.3	NaCP60E	0.716141	6.54e-05
NM_001274243.2	NaCP60E	0.716141	6.54e-05
NM_001274246.2	NaCP60E	0.716141	6.54e-05
NM_001274245.2	NaCP60E	0.716141	6.54e-05
NM_166696.5	NaCP60E	0.716141	6.54e-05
NM_001274054.1	Kank	0.707085	0.0275348
NM_001202003.2	Kank	0.707085	0.0275348
NM_001202004.2	Kank	0.707085	0.0275348
NM_001316615.1	CG34355	0.7042	0.154496
NM_001260340.3	CG34355	0.7042	0.154496
NM_001104419.6	CG34355	0.7042	0.154496
NM_001274914.1	shd	0.70053	0.527737
NM_206352.2	shd	0.70053	0.527737
NR_048031.2	scaRNA:PsiU2-38.40.42	0.696927	0.269224
NM_078656.4	RSG7	0.688307	0.217562
NM_001258793.3	RSG7	0.688307	0.217562
NM_132405.3	CG2887	0.684268	0.735081
NM_206235.3	CG13921	0.680398	0.00244052
NM_001274351.1	CG13921	0.680398	0.00244052
NM_001274352.1	CG13921	0.680398	0.00244052
NM_001202090.2	CG13921	0.680398	0.00244052
NM_139399.3	CG13921	0.680398	0.00244052
NM_001103418.3	CG5937	0.667412	0.131702
NM_001259933.1	Eip78C	0.66537	0.513697
NM_079471.3	Eip78C	0.66537	0.513697
NM_001259934.1	Eip78C	0.66537	0.513697
NM_057455.3	sc	0.665126	2.99e-06
NM_165130.2	Gli	0.661137	9.11e-05
NM_165127.2	Gli	0.661137	9.11e-05
NM_057254.4	Gli	0.661137	9.11e-05
NM_165128.2	Gli	0.661137	9.11e-05
NM_165129.2	Gli	0.661137	9.11e-05
NM_142734.2	CG6656	0.659752	0.169962
NM_169652.5	Rbp	0.656923	0.422817
NM_169654.4	Rbp	0.656923	0.422817
NM_169653.4	Rbp	0.656923	0.422817
NM_001202297.3	Rbp	0.656923	0.422817
NM_001170149.3	Rbp	0.656923	0.422817
NM_001275672.2	Rbp	0.656923	0.422817
NM_001275673.2	Rbp	0.656923	0.422817
NM_001202298.3	Rbp	0.656923	0.422817
NM_001316579.1	Rbp	0.656923	0.422817
NM_135312.2	CG14535	0.652728	0.481442
NM_001298797.1	CG14535	0.652728	0.481442
NM_057252.4	esg	0.65169	3.75e-07
NR_001718.1	snoRNA:Me28S-A1322	0.650317	0.163811
NM_001275423.1	dsx	0.644002	0.151772
NM_079548.5	dsx	0.644002	0.151772
NM_133142.2	Hs3st-B	0.634692	0.707184
NM_001272773.2	Hs3st-B	0.634692	0.707184
NM_133121.5	tgy	0.634494	0.784156
NM_001298496.1	tgy	0.634494	0.784156
NM_079963.4	hbs	0.633524	0.055058
NM_176175.2	hbs	0.633524	0.055058
NM_001299510.1	hbs	0.633524	0.055058
NM_165509.2	pk	0.63349	0.0738956
NM_057304.5	neur	0.63135	3.12e-11
NM_169257.3	neur	0.63135	3.12e-11
NM_001274281.1	trh	0.62769	0.0046658
NM_079148.3	trh	0.62769	0.0046658
NM_001274279.1	trh	0.62769	0.0046658
NM_001274278.1	trh	0.62769	0.0046658
NM_001043110.2	trh	0.62769	0.0046658
NM_001273304.1	CG8353	0.626876	0.383235
NM_135352.3	CG8353	0.626876	0.383235
NM_001144208.2	Sema2b	0.62489	0.447947
NM_001274095.1	Sema2b	0.62489	0.447947
NM_001274096.1	Sema2b	0.62489	0.447947
NM_079782.3	E(spl)malpha-BFM	0.622838	0.0082167
NM_079361.3	Eip71CD	0.619137	0.00517284
NM_001274950.1	Eip71CD	0.619137	0.00517284
NM_168622.2	Eip71CD	0.619137	0.00517284
NM_168623.2	Eip71CD	0.619137	0.00517284
NM_206371.3	Eip71CD	0.619137	0.00517284
NM_001274949.1	Eip71CD	0.619137	0.00517284
NM_058036.4	PpN58A	0.61563	0.660524
NR_003886.1	snoRNA:Psi28S-2442a	0.61239	0.667609
NM_134501.3	CG14227	0.612177	0.457317
NM_143457.2	CG15506	0.602802	0.584087
NM_001274141.2	CG10916	0.602494	0.0254183
NM_137459.3	CG10916	0.602494	0.0254183
NM_165313.4	Lar	0.592341	0.0482946
NM_001273665.1	Lar	0.592341	0.0482946
NM_001273666.1	Lar	0.592341	0.0482946
NM_153772.2	MED8	0.583392	0.000212136
NM_206051.4	Corin	0.579569	0.470397
NM_001274241.1	Mid1	0.578942	0.369694
NM_001038883.2	Mid1	0.578942	0.369694
NM_137717.4	Lapsyn	0.575971	0.0280379
NM_001272894.1	ex	0.575399	8.07e-06
NM_057492.4	ex	0.575399	8.07e-06
NM_001259588.2	gol	0.574932	0.198267
NM_001169829.3	gol	0.574932	0.198267
NM_166705.3	gol	0.574932	0.198267
NM_079140.5	gol	0.574932	0.198267
NM_001103769.2	CG13954	0.572684	0.606833
NM_058068.4	Traf4	0.571097	1.14e-05
NM_168497.2	Lmx1a	0.56711	0.59248
NM_001274825.1	Lmx1a	0.56711	0.59248
NM_001300407.1	CG45218	0.559376	0.385387
NM_134847.3	Elba2	0.556403	1.27e-10
NM_167113.3	Sxl	0.555302	4.28e-13
NM_167115.3	Sxl	0.555302	4.28e-13
NM_167116.2	Sxl	0.555302	4.28e-13
NM_141153.2	CG14451	0.55428	0.664083
NM_001275562.1	CG10005	0.550607	0.331427
NM_141880.4	CG10005	0.550607	0.331427
NM_079298.4	mRpL2	0.549137	0.0254464
NM_166390.3	CG8929	0.540319	7.83e-05
NM_137632.5	CG8929	0.540319	7.83e-05
NM_166389.3	CG8929	0.540319	7.83e-05
NM_001299702.1	CG8929	0.540319	7.83e-05
NM_139588.4	CG12605	0.539009	0.286456
NM_206275.3	CG12605	0.539009	0.286456
NM_001274458.1	CG12605	0.539009	0.286456
NM_001274459.1	CG12605	0.539009	0.286456
NM_001032110.2	spi	0.53177	0.000414759
NM_134292.3	spi	0.53177	0.000414759
NM_134293.3	spi	0.53177	0.000414759
NM_001258846.1	Nep3	0.529147	0.551399
NM_078693.3	Nep3	0.529147	0.551399
NM_001258847.2	Nep3	0.529147	0.551399
NM_001299991.1	CG1146	0.526198	0.000628743
NM_139468.2	CG1146	0.526198	0.000628743
NM_141639.3	CG16779	0.520327	0.569609
NM_001275489.2	CG16779	0.520327	0.569609
NM_001275487.2	CG16779	0.520327	0.569609
NM_001275488.2	CG16779	0.520327	0.569609
NM_001300325.1	CG16779	0.520327	0.569609
NM_139443.2	Oseg2	0.516727	0.684135
NM_001144234.2	sano	0.514289	0.0598319
NM_166314.3	sano	0.514289	0.0598319
NM_166315.3	sano	0.514289	0.0598319
NM_001298511.1	Pfrx	0.507792	0.000452691
NM_001258822.2	Pfrx	0.507792	0.000452691
NM_167653.3	Pfrx	0.507792	0.000452691
NM_001258823.2	Pfrx	0.507792	0.000452691
NM_001103514.2	CG9095	0.506466	0.847933
NM_001298336.1	CG9095	0.506466	0.847933
NM_132778.2	CG9095	0.506466	0.847933
NM_001272633.2	CG9095	0.506466	0.847933
NM_143367.3	CG10011	0.504787	0.000229641
NM_142567.3	CG6184	0.503808	0.763214
NM_142007.3	CG8483	0.502089	0.657606
NM_001169988.1	CG6333	0.498988	0.823592
NM_137047.3	fand	0.497925	8.65e-05
NM_168911.2	M6	0.497036	0.333311
NM_057894.4	dve	0.492376	0.0770876
NM_057893.5	dve	0.492376	0.0770876
NM_132078.2	CG11700	0.491715	0.0391463
NM_001169874.3	Teh2	0.49062	0.260887
NM_132335.3	mgl	0.482281	0.00252908
NM_001298125.1	mgl	0.482281	0.00252908
NM_140447.4	bbg	0.478964	0.00714789
NM_166068.2	CG10151	0.473195	0.179894
NM_001144198.2	CG10151	0.473195	0.179894
NM_137140.3	CG10151	0.473195	0.179894
NM_166067.1	CG10151	0.473195	0.179894
NM_079409.3	Eip75B	0.473171	0.0148007
NM_168756.2	Eip75B	0.473171	0.0148007
NM_001259892.1	Eip75B	0.473171	0.0148007
NM_001259893.2	Eip75B	0.473171	0.0148007
NM_001169992.2	CG7408	0.468572	0.612694
NM_140763.2	CG7408	0.468572	0.612694
NM_001169991.2	CG7408	0.468572	0.612694
NM_001276225.1	Map205	0.466878	5.81e-09
NM_079876.3	Map205	0.466878	5.81e-09
NM_170586.2	Map205	0.466878	5.81e-09
NM_078725.3	aru	0.465423	0.0529647
NM_164393.1	aru	0.465423	0.0529647
NM_164395.1	aru	0.465423	0.0529647
NM_057699.5	CalpA	0.464977	0.000104579
NM_001103908.2	CalpA	0.464977	0.000104579
NM_057700.4	CalpA	0.464977	0.000104579
NM_001299684.1	CalpA	0.464977	0.000104579
NM_206186.4	dpr1	0.458308	0.81682
NM_001299716.1	dpr1	0.458308	0.81682
NM_001272794.1	CG14223	0.457172	0.0371175
NM_001272795.1	CG14223	0.457172	0.0371175
NM_140497.3	FucTA	0.450209	0.267204
NM_001259572.2	GstE12	0.449037	0.0845439
NM_001259571.2	GstE12	0.449037	0.0845439
NM_001299928.1	GstE12	0.449037	0.0845439
NM_138120.3	GstE12	0.449037	0.0845439
NM_139416.3	CG13937	0.446555	0.881165
NM_167924.3	CG13937	0.446555	0.881165
NM_001274369.1	CG13937	0.446555	0.881165
NM_001274368.1	CG13937	0.446555	0.881165
NM_140297.4	CG9760	0.445395	0.670986
NM_001274817.1	CG9760	0.445395	0.670986
NM_166083.2	scb	0.442835	0.571363
NM_136674.3	CG1648	0.440244	0.713228
NM_001299324.1	CG1648	0.440244	0.713228
NM_057676.4	insc	0.438347	0.225974
NM_142503.5	CG14291	0.435102	0.381914
NM_001316385.1	Piezo	0.430123	0.000197562
NM_001273300.2	Piezo	0.430123	0.000197562
NM_001169436.3	Piezo	0.430123	0.000197562
NM_135344.6	Piezo	0.430123	0.000197562
NM_001273297.1	Piezo	0.430123	0.000197562
NM_001273299.1	Piezo	0.430123	0.000197562
NM_001273298.1	Piezo	0.430123	0.000197562
NM_164795.6	Piezo	0.430123	0.000197562
NM_001042881.5	Piezo	0.430123	0.000197562
NM_001201790.2	Piezo	0.430123	0.000197562
NM_001201789.2	Piezo	0.430123	0.000197562
NM_168688.2	CG32161	0.428885	0.83308
NM_001170016.1	siz	0.427301	0.00109653
NM_141756.5	CG31272	0.426393	0.848541
NM_001258877.2	Cda5	0.416218	0.107219
NM_134506.3	CG12531	0.415365	0.662605
NM_001272799.1	CG12531	0.415365	0.662605
NM_001274883.2	dysc	0.410178	0.643666
NM_001274882.2	dysc	0.410178	0.643666
NM_001274881.2	dysc	0.410178	0.643666
NM_001274884.2	dysc	0.410178	0.643666
NM_140411.5	dysc	0.410178	0.643666
NM_001144474.3	dysc	0.410178	0.643666
NM_001144475.3	dysc	0.410178	0.643666
NM_001169823.2	ITP	0.409689	0.155289
NM_001275187.1	ND-39	0.409552	0.00150845
NM_001298011.1	CG15894	0.396202	0.687828
NM_132086.2	CG15894	0.396202	0.687828
NM_001298012.1	CG15894	0.396202	0.687828
NM_001038840.2	CG34007	0.394837	0.771136
NM_001299175.1	CG34007	0.394837	0.771136
NM_001276106.1	beat-VI	0.388677	0.883823
NM_143362.3	beat-VI	0.388677	0.883823
NM_001273247.2	CG13784	0.38314	0.000187128
NM_001042878.4	CG13784	0.38314	0.000187128
NM_001273245.2	CG13784	0.38314	0.000187128
NM_001273246.2	CG13784	0.38314	0.000187128
NM_164742.3	CG13784	0.38314	0.000187128
NM_139640.3	DopEcR	0.378487	0.668845
NM_001014559.3	DopEcR	0.378487	0.668845
NM_001014560.2	DopEcR	0.378487	0.668845
NM_168667.3	dsx-c73A	0.377449	0.845649
NM_140899.2	Prp3	0.369091	0.00187263
NM_168825.3	Prp3	0.369091	0.00187263
NM_001031987.1	Pif1A	0.368518	0.795655
NM_133097.3	CG6961	0.365955	0.0133866
NM_001273329.1	Acer	0.361968	0.000575712
NM_057847.4	Acer	0.361968	0.000575712
NM_001202081.1	zip	0.358269	6.01e-05
NM_001275272.1	CG14561	0.356491	0.0288977
NM_141120.4	CG14561	0.356491	0.0288977
NM_079712.6	InR	0.352376	6.05e-05
NM_001144623.2	InR	0.352376	6.05e-05
NM_079147.4	mth	0.352154	0.0251895
NM_001259606.2	mth	0.352154	0.0251895
NM_167829.3	mth	0.352154	0.0251895
NM_001299568.1	Picot	0.351788	0.0300141
NM_137302.3	Picot	0.351788	0.0300141
NM_001273171.1	Hel25E	0.347545	8.44e-05
NM_164646.3	Hel25E	0.347545	8.44e-05
NM_164647.1	Hel25E	0.347545	8.44e-05
NM_164648.2	Hel25E	0.347545	8.44e-05
NM_141995.4	CG8031	0.346162	0.0156156
NM_001258577.1	kirre	0.345517	0.164807
NM_001258576.1	kirre	0.345517	0.164807
NM_057270.5	LanB1	0.344467	0.0466504
NM_169294.2	CG9399	0.343649	0.00683181
NM_001275496.1	CG9399	0.343649	0.00683181
NM_001170100.2	CG9399	0.343649	0.00683181
NM_141656.2	CG9399	0.343649	0.00683181
NR_003891.1	snoRNA:Me18S-G1358b	0.339782	0.727774
NM_058116.5	Syt4	0.337406	0.855174
NM_001275134.1	Gyc76C	0.335153	0.633157
NM_001170002.1	Gyc76C	0.335153	0.633157
NM_001170004.2	Gyc76C	0.335153	0.633157
NM_001170003.2	Gyc76C	0.335153	0.633157
NM_206184.2	HnRNP-K	0.334591	0.000114452
NM_145883.3	HnRNP-K	0.334591	0.000114452
NM_206185.2	HnRNP-K	0.334591	0.000114452
NM_001169745.2	HnRNP-K	0.334591	0.000114452
NM_176465.2	CG31211	0.327126	0.00153172
NM_176464.2	CG31211	0.327126	0.00153172
NM_141874.3	CG31211	0.327126	0.00153172
NM_139621.3	CG1265	0.325472	0.381491
NR_048066.1	snoRNA:gcl-a	0.325062	0.627187
NM_001299340.1	COX7C	0.32473	0.0327393
NM_176118.3	COX7C	0.32473	0.0327393
NM_001299339.1	COX7C	0.32473	0.0327393
NM_144140.3	COX7C	0.32473	0.0327393
NM_078502.3	sqh	0.324078	0.000254594
NM_001297999.1	sqh	0.324078	0.000254594
NM_001298000.1	sqh	0.324078	0.000254594
NM_001298002.1	sqh	0.324078	0.000254594
NM_001298001.1	sqh	0.324078	0.000254594
NM_001258797.1	Sh	0.32096	0.731469
NM_001299042.1	beat-Ic	0.320947	0.737107
NM_001299041.1	beat-Ic	0.320947	0.737107
NM_078856.4	beat-Ic	0.320947	0.737107
NM_139661.4	HDAC1	0.320404	0.0221188
NM_001274411.1	Fife	0.317215	0.754246
NM_001274409.2	Fife	0.317215	0.754246
NM_001274410.1	Fife	0.317215	0.754246
NM_139485.2	Fife	0.317215	0.754246
NM_001274839.1	sti	0.315596	0.000348645
NM_140327.2	sti	0.315596	0.000348645
NM_001259833.2	Plp	0.314438	0.00619404
NM_001259832.1	Plp	0.314438	0.00619404
NM_001274930.1	Plp	0.314438	0.00619404
NM_001274932.1	Plp	0.314438	0.00619404
NM_001274931.1	Plp	0.314438	0.00619404
NM_001274934.1	Plp	0.314438	0.00619404
NM_001274933.1	Plp	0.314438	0.00619404
NM_001274936.1	Plp	0.314438	0.00619404
NM_001274935.2	Plp	0.314438	0.00619404
NM_001032402.2	Plp	0.314438	0.00619404
NM_001274937.1	Plp	0.314438	0.00619404
NM_001144290.2	Gsc	0.313076	0.570009
NM_057601.3	Gsc	0.313076	0.570009
NM_001300142.1	gdl	0.310857	0.450283
NM_001031956.2	gdl	0.310857	0.450283
NM_001274948.1	gdl	0.310857	0.450283
NM_078897.4	ap	0.310276	0.463007
NM_165445.4	ap	0.310276	0.463007
NM_001169587.2	ap	0.310276	0.463007
NM_001169588.2	ap	0.310276	0.463007
NM_057374.3	shg	0.306816	0.000346389
NM_167502.3	Dsp1	0.306393	0.00079712
NM_167503.3	Dsp1	0.306393	0.00079712
NM_167504.2	Dsp1	0.306393	0.00079712
NM_001298393.1	Dsp1	0.306393	0.00079712
NM_206762.3	Dsp1	0.306393	0.00079712
NM_080715.4	Dsp1	0.306393	0.00079712
NM_138129.4	CG16896	0.304102	0.00681172
NM_001258859.2	shakB	0.301907	0.7147
NM_001258858.2	shakB	0.301907	0.7147
NM_170660.2	shakB	0.301907	0.7147
NM_001298574.1	shakB	0.301907	0.7147
NM_001103568.3	shakB	0.301907	0.7147
NM_165717.3	CG12744	0.299615	0.08642
NM_136686.4	CG12744	0.299615	0.08642
NM_137501.3	CG10927	0.298342	0.290384
NM_079152.4	emc	0.297716	0.0450171
NM_170584.3	CG2003	0.292316	0.26841
NM_001300702.1	CG2003	0.292316	0.26841
NM_001169307.1	if	0.291619	0.324709
NM_001299054.1	CG31807	0.28914	0.426361
NM_001299069.1	CG31809	0.288864	0.907356
NM_079002.3	Su(z)2	0.288748	0.343783
NM_001169663.3	Su(z)2	0.288748	0.343783
NM_001274004.1	Su(z)2	0.288748	0.343783
NM_001275385.1	CG42724	0.287714	0.00206026
NM_001043218.3	CG42724	0.287714	0.00206026
NM_001300265.1	CG42724	0.287714	0.00206026
NM_001300264.1	CG42724	0.287714	0.00206026
NM_176408.2	CG42724	0.287714	0.00206026
NM_001202255.1	CG42724	0.287714	0.00206026
NM_001202257.3	CG42724	0.287714	0.00206026
NM_165150.2	PRL-1	0.285498	0.645109
NM_001273558.1	PRL-1	0.285498	0.645109
NM_168084.2	DOR	0.284921	0.168345
NM_001259695.1	DOR	0.284921	0.168345
NM_001104033.2	DOR	0.284921	0.168345
NM_001104070.2	pbl	0.282082	0.0182511
NM_176376.2	CG33054	0.27966	0.567664
NM_001169803.2	Pde8	0.278456	0.582378
NM_137970.5	Pde8	0.278456	0.582378
NM_001169805.2	Pde8	0.278456	0.582378
NM_166322.2	5-HT1A	0.276628	0.770792
NM_143623.2	kek6	0.271394	0.123527
NM_001276222.1	kek6	0.271394	0.123527
NM_176059.2	CG33120	0.267449	0.86512
NM_001014565.2	vn	0.266014	0.0813986
NM_079218.3	vn	0.266014	0.0813986
NM_001275888.1	Eip93F	0.263967	0.693993
NM_143745.3	Eip93F	0.263967	0.693993
NM_001104395.2	Eip93F	0.263967	0.693993
NM_001015402.3	CG41128	0.263874	0.179534
NM_001298794.1	Rack1	0.258441	0.00281017
NM_057921.4	Rack1	0.258441	0.00281017
NM_001273288.1	Rack1	0.258441	0.00281017
NM_001273289.1	Rack1	0.258441	0.00281017
NM_134846.3	insv	0.257695	0.00993329
NM_001298637.1	insv	0.257695	0.00993329
NM_175978.2	tkv	0.256927	0.0145291
NM_140257.2	RpL10Ab	0.256383	0.0161687
NM_168480.2	RpL10Ab	0.256383	0.0161687
NM_138205.2	CG3386	0.255146	0.074662
NM_001274288.1	CG3386	0.255146	0.074662
NM_001274287.1	CG3386	0.255146	0.074662
NM_001274289.1	CG3386	0.255146	0.074662
NM_132388.4	CG2909	0.253691	0.559879
NM_001260024.1	lab	0.253462	0.572368
NM_165551.4	CG30496	0.252286	0.121622
NM_001298370.1	sd	0.25175	0.108006
NM_001316637.1	sd	0.25175	0.108006
NM_167465.3	sd	0.25175	0.108006
NM_078614.5	sd	0.25175	0.108006
NM_001258767.2	sd	0.25175	0.108006
NM_001169290.2	sd	0.25175	0.108006
NM_001258768.1	sd	0.25175	0.108006
NM_001169291.2	sd	0.25175	0.108006
NM_001258769.2	sd	0.25175	0.108006
NM_001103519.3	sd	0.25175	0.108006
NM_001103521.3	sd	0.25175	0.108006
NM_001103522.3	sd	0.25175	0.108006
NM_001103520.3	sd	0.25175	0.108006
NM_001258770.3	sd	0.25175	0.108006
NM_001258771.3	sd	0.25175	0.108006
NM_001258773.2	sd	0.25175	0.108006
NM_001272652.1	sd	0.25175	0.108006
NM_001258772.2	sd	0.25175	0.108006
NM_001272653.2	sd	0.25175	0.108006
NM_001272654.2	sd	0.25175	0.108006
NM_164362.3	Sam-S	0.249526	0.00318536
NM_164355.3	Sam-S	0.249526	0.00318536
NM_164357.2	Sam-S	0.249526	0.00318536
NM_164356.2	Sam-S	0.249526	0.00318536
NM_164358.2	Sam-S	0.249526	0.00318536
NM_164359.2	Sam-S	0.249526	0.00318536
NM_001258885.2	Sam-S	0.249526	0.00318536
NM_080184.2	Sam-S	0.249526	0.00318536
NM_001272862.1	Sam-S	0.249526	0.00318536
NM_164360.3	Sam-S	0.249526	0.00318536
NM_164361.2	Sam-S	0.249526	0.00318536
NM_001259479.2	CG43066	0.245905	0.793571
NM_137496.3	CG43066	0.245905	0.793571
NM_140063.5	CG3434	0.243693	0.0987073
NM_166554.3	blw	0.243627	0.105978
NM_138211.4	CG13895	0.243619	0.189671
NM_001274291.1	CG13895	0.243619	0.189671
NM_001260075.2	rump	0.241123	0.0162059
NM_141642.3	rump	0.241123	0.0162059
NM_001043252.3	CG10405	0.240925	0.75389
NM_137240.4	CG8414	0.240895	0.0281147
NM_137141.5	ND-B15	0.238572	0.0871136
NM_057269.3	LanA	0.238182	0.264174
NM_167247.2	sesB	0.231304	0.0170604
NM_167248.2	sesB	0.231304	0.0170604
NM_170449.3	CG31038	0.2307	0.596196
NM_170447.2	CG31038	0.2307	0.596196
NM_170448.2	CG31038	0.2307	0.596196
NM_206585.2	CG31038	0.2307	0.596196
NM_132792.3	CG6227	0.228734	0.129557
NM_001169767.3	Sdc	0.228246	0.0568262
NM_166450.3	Sdc	0.228246	0.0568262
NM_001144256.2	Sdc	0.228246	0.0568262
NM_057617.5	Sdc	0.228246	0.0568262
NM_001144257.4	Sdc	0.228246	0.0568262
NM_166449.5	Sdc	0.228246	0.0568262
NM_079975.4	hoip	0.227468	0.826437
NM_001273364.1	hoip	0.227468	0.826437
NM_166356.2	betaTub56D	0.226888	0.00542498
NM_057658.5	Cdc37	0.226821	0.154785
NM_001103680.2	CG34163	0.22621	0.310558
NM_001273471.1	CG34163	0.22621	0.310558
NM_168416.2	CG32066	0.223523	0.0413347
NM_001299595.1	cnk	0.222673	0.0568393
NM_166223.2	cnk	0.222673	0.0568393
NM_140783.2	AstC-R1	0.222331	0.930612
NM_206687.2	CG33235	0.221008	0.889884
NM_001299113.1	RpS26	0.220389	0.110596
NM_078871.6	RpS26	0.220389	0.110596
NM_165252.2	RpS26	0.220389	0.110596
NM_165253.2	RpS26	0.220389	0.110596
NM_001273608.1	RpS26	0.220389	0.110596
NM_164498.3	Bacc	0.219605	0.12907
NM_134862.4	Bacc	0.219605	0.12907
NM_001273031.2	Bacc	0.219605	0.12907
NM_001258921.3	Bacc	0.219605	0.12907
NM_001297829.1	sdk	0.216886	0.0525849
NM_001297828.1	sdk	0.216886	0.0525849
NM_001169159.2	sdk	0.216886	0.0525849
NM_001297827.1	sdk	0.216886	0.0525849
NM_001169160.2	sdk	0.216886	0.0525849
NM_057942.5	sdk	0.216886	0.0525849
NM_057941.5	sdk	0.216886	0.0525849
NM_134315.4	sdk	0.216886	0.0525849
NM_134314.4	sdk	0.216886	0.0525849
NM_079737.3	pnt	0.215175	0.170715
NM_170651.4	pnt	0.215175	0.170715
NM_170070.2	pnt	0.215175	0.170715
NM_001275943.1	pnt	0.215175	0.170715
NM_001272468.1	ATPsyndelta	0.21459	0.0533513
NM_132382.3	ATPsyndelta	0.21459	0.0533513
NM_001298145.1	ATPsyndelta	0.21459	0.0533513
NM_167466.2	Chc	0.213551	0.0345044
NM_079987.3	RpL8	0.21106	0.162691
NM_167955.2	RpL8	0.21106	0.162691
NM_167396.2	l(1)G0007	0.210369	0.254286
NM_140473.3	CG3349	0.210259	0.772846
NM_138019.3	PPP1R15	0.204923	0.0470083
NM_058044.5	scf	0.20476	0.457392
NM_058045.4	scf	0.20476	0.457392
NM_133098.3	Atg101	0.204122	0.125004
NM_206179.3	mei-W68	0.203945	0.729649
NM_169529.3	sqd	0.203539	0.0303726
NM_169528.2	sqd	0.203539	0.0303726
NM_001260159.2	sqd	0.203539	0.0303726
NM_206481.2	sqd	0.203539	0.0303726
NM_143952.2	sqd	0.203539	0.0303726
NM_168743.3	Ndfip	0.203346	0.341407
NM_001258649.2	Corp	0.202774	0.368075
NM_132240.3	Corp	0.202774	0.368075
NM_165400.3	CG31612	0.201863	0.186268
NM_001169571.2	CG31612	0.201863	0.186268
NM_080199.3	CIAPIN1	0.201836	0.121275
NM_142389.3	CG7655	0.201453	0.47103
NM_132187.3	Nek2	0.200631	0.090708
NM_001260282.2	CG42322	0.199446	0.826756
NM_001144617.3	CG42322	0.199446	0.826756
NM_001144618.3	CG42322	0.199446	0.826756
NM_001144619.3	CG42322	0.199446	0.826756
NM_169921.2	CG42322	0.199446	0.826756
NM_169920.2	CG42322	0.199446	0.826756
NM_001103729.2	jing	0.191614	0.118209
NM_136371.3	jing	0.191614	0.118209
NM_206027.3	jing	0.191614	0.118209
NM_139904.2	CG8281	0.189637	0.443224
NM_001275334.1	atms	0.189313	0.135274
NM_057916.4	Dl	0.18767	0.192066
NM_001260264.2	Dl	0.18767	0.192066
NM_169853.3	Dl	0.18767	0.192066
NM_001316524.1	NK7.1	0.186037	0.737063
NM_001260174.3	NK7.1	0.186037	0.737063
NM_169580.3	NK7.1	0.186037	0.737063
NM_142100.3	NK7.1	0.186037	0.737063
NM_057422.3	trx	0.185501	0.173704
NM_057421.3	trx	0.185501	0.173704
NM_001014621.2	trx	0.185501	0.173704
NM_134282.2	trx	0.185501	0.173704
NM_134281.2	trx	0.185501	0.173704
NM_136246.3	CG9253	0.184872	0.0729954
NM_001202286.1	poly	0.18476	0.182087
NM_001275018.1	TMS1	0.182794	0.378308
NM_001275019.1	TMS1	0.182794	0.378308
NM_140636.3	TMS1	0.182794	0.378308
NM_001275020.1	TMS1	0.182794	0.378308
NM_001275021.1	TMS1	0.182794	0.378308
NM_001275022.1	TMS1	0.182794	0.378308
NM_132788.4	CG9114	0.181811	0.294735
NM_140666.4	nudC	0.180402	0.266468
NM_167029.3	SK	0.180227	0.898492
NM_001297958.1	SK	0.180227	0.898492
NM_001297957.1	SK	0.180227	0.898492
NM_001297959.1	SK	0.180227	0.898492
NM_001272322.1	SK	0.180227	0.898492
NM_001272323.2	SK	0.180227	0.898492
NM_001272324.2	SK	0.180227	0.898492
NM_001297960.1	SK	0.180227	0.898492
NM_206631.4	SK	0.180227	0.898492
NM_080339.3	SK	0.180227	0.898492
NM_167030.2	SK	0.180227	0.898492
NM_167031.3	SK	0.180227	0.898492
NM_167032.2	SK	0.180227	0.898492
NM_001031989.3	CG43675	0.179151	0.947464
NM_001031988.3	CG43675	0.179151	0.947464
NM_001300319.1	CG43675	0.179151	0.947464
NM_078508.6	RpL7A	0.179098	0.0335528
NM_167073.3	RpL7A	0.179098	0.0335528
NM_167075.2	RpL7A	0.179098	0.0335528
NM_001298016.1	RpL7A	0.179098	0.0335528
NM_001298015.1	RpL7A	0.179098	0.0335528
NM_001275016.1	fax	0.176802	0.0915204
NM_001275017.1	fax	0.176802	0.0915204
NM_176336.5	fax	0.176802	0.0915204
NM_001014587.4	fax	0.176802	0.0915204
NM_001014586.4	fax	0.176802	0.0915204
NM_079382.7	fax	0.176802	0.0915204
NM_001274909.1	stwl	0.176052	0.140269
NM_079344.3	stwl	0.176052	0.140269
NM_001274910.1	stwl	0.176052	0.140269
NM_001300237.1	corto	0.175761	0.0943058
NM_079507.4	corto	0.175761	0.0943058
NM_001259992.2	corto	0.175761	0.0943058
NM_001259993.3	corto	0.175761	0.0943058
NM_001259994.2	corto	0.175761	0.0943058
NM_001014649.3	jar	0.173128	0.434051
NM_001014647.3	jar	0.173128	0.434051
NM_001014648.3	jar	0.173128	0.434051
NM_001275976.1	jar	0.173128	0.434051
NM_001014650.3	jar	0.173128	0.434051
NM_170138.3	jar	0.173128	0.434051
NM_079754.4	jar	0.173128	0.434051
NM_001300572.1	jar	0.173128	0.434051
NM_001274751.1	Rbfox1	0.171506	0.135471
NM_001104104.3	Rbfox1	0.171506	0.135471
NM_001104103.3	Rbfox1	0.171506	0.135471
NM_001104102.4	Rbfox1	0.171506	0.135471
NM_168413.3	Rbfox1	0.171506	0.135471
NM_168412.4	Rbfox1	0.171506	0.135471
NM_142192.4	CG31301	0.170022	0.0920548
NM_001259291.2	Pkn	0.167337	0.177274
NM_176110.2	Pkn	0.167337	0.177274
NM_176111.2	Pkn	0.167337	0.177274
NM_001299314.1	Pkn	0.167337	0.177274
NM_001299315.1	Pkn	0.167337	0.177274
NM_001299312.1	Pkn	0.167337	0.177274
NM_001299313.1	Pkn	0.167337	0.177274
NM_001258980.1	lid	0.166974	0.14747
NM_164671.1	lid	0.166974	0.14747
NM_135946.3	CG4278	0.166248	0.29531
NM_141641.4	CG8149	0.164134	0.221586
NM_139508.3	CG32486	0.163722	0.420544
NM_001300472.1	ATPsynD	0.163431	0.460254
NM_079678.6	ATPsynD	0.163431	0.460254
NM_169847.3	ATPsynD	0.163431	0.460254
NM_140904.2	CG8004	0.163003	0.58085
NM_143679.4	MED26	0.162733	0.259448
NM_166791.2	MED26	0.162733	0.259448
NM_001015254.3	CG17168	0.160036	0.285878
NM_166241.3	CG30105	0.157151	0.389325
NM_143733.2	CG3719	0.15284	0.31485
NM_132189.3	p115	0.152156	0.245286
NM_001298063.1	p115	0.152156	0.245286
NM_078999.4	vg	0.149643	0.889541
NM_165446.2	ZnT41F	0.149563	0.53877
NM_165448.2	ZnT41F	0.149563	0.53877
NM_165447.2	ZnT41F	0.149563	0.53877
NM_136341.3	ZnT41F	0.149563	0.53877
NM_206471.2	Cap-H2	0.145836	0.314988
NM_169358.2	Cap-H2	0.145836	0.314988
NM_141757.2	Cap-H2	0.145836	0.314988
NM_169359.2	Cap-H2	0.145836	0.314988
NM_001258840.3	zld	0.143248	0.41575
NM_001298537.1	zld	0.143248	0.41575
NM_167685.3	zld	0.143248	0.41575
NM_134512.5	zld	0.143248	0.41575
NM_001258839.2	zld	0.143248	0.41575
NM_057288.4	mago	0.14214	0.300814
NM_132585.4	CG1463	0.140576	0.412531
NM_001272560.2	CG1463	0.140576	0.412531
NM_001298231.1	CG1463	0.140576	0.412531
NM_001258964.2	Lam	0.139997	0.284842
NM_001258963.2	Lam	0.139997	0.284842
NM_057268.5	Lam	0.139997	0.284842
NM_001298700.1	Lam	0.139997	0.284842
NM_132241.2	CG15343	0.139803	0.897115
NM_001299787.1	Liprin-gamma	0.139294	0.782587
NM_137819.4	Liprin-gamma	0.139294	0.782587
NM_001103945.2	Liprin-gamma	0.139294	0.782587
NM_001300577.1	atl	0.137849	0.256136
NM_170157.2	atl	0.137849	0.256136
NM_164800.2	CG8372	0.136583	0.296995
NM_135350.3	CG8372	0.136583	0.296995
NM_166603.2	CG3530	0.135393	0.311391
NM_142934.4	Ndc1	0.135112	0.359344
NM_078499.5	Tsp5D	0.134826	0.932981
NM_079649.4	mor	0.132813	0.231908
NM_001202301.2	mor	0.132813	0.231908
NM_135082.3	H15	0.132078	0.918957
NM_001298698.1	H15	0.132078	0.918957
NM_001272220.1	arm	0.131181	0.331153
NM_206605.2	arm	0.131181	0.331153
NM_134273.2	arm	0.131181	0.331153
NM_166912.2	arm	0.131181	0.331153
NM_136748.4	CG17765	0.130631	0.498322
NM_136633.4	Mad1	0.129628	0.291647
NM_166178.3	Sema2a	0.129201	0.283172
NM_058159.5	Sema2a	0.129201	0.283172
NM_206134.2	Sema2a	0.129201	0.283172
NM_134303.4	Sema2a	0.129201	0.283172
NM_136644.3	ced-6	0.128108	0.255986
NM_165675.3	ced-6	0.128108	0.255986
NM_165676.2	ced-6	0.128108	0.255986
NM_001259297.2	ced-6	0.128108	0.255986
NM_001043282.2	CG4467	0.126987	0.889541
NM_142876.4	CG4467	0.126987	0.889541
NM_138258.3	CG2211	0.126323	0.536742
NM_001274322.1	CG2211	0.126323	0.536742
NM_001260337.1	Nup98-96	0.125525	0.368791
NM_142930.3	Nup98-96	0.125525	0.368791
NM_001275956.1	Nup98-96	0.125525	0.368791
NM_164376.2	kis	0.125431	0.359344
NM_001258889.1	kis	0.125431	0.359344
NM_001144289.2	kis	0.125431	0.359344
NM_001258890.1	kis	0.125431	0.359344
NM_078717.3	kis	0.125431	0.359344
NM_001258891.2	kis	0.125431	0.359344
NM_001300055.1	CG6983	0.125293	0.572368
NM_139970.4	CG6983	0.125293	0.572368
NM_137821.3	Rtf1	0.124744	0.218696
NM_001299788.1	Rtf1	0.124744	0.218696
NM_001032404.3	Meltrin	0.12437	0.559775
NM_001032403.2	Meltrin	0.12437	0.559775
NM_140527.5	RhoGAP71E	0.124051	0.245832
NM_001202183.2	RhoGAP71E	0.124051	0.245832
NM_168630.4	RhoGAP71E	0.124051	0.245832
NM_001144484.3	RhoGAP71E	0.124051	0.245832
NM_001274958.1	RhoGAP71E	0.124051	0.245832
NM_001274957.1	RhoGAP71E	0.124051	0.245832
NM_168629.4	RhoGAP71E	0.124051	0.245832
NM_166485.2	LBR	0.123801	0.314606
NM_166484.2	LBR	0.123801	0.314606
NM_137764.3	LBR	0.123801	0.314606
NM_001014516.2	14-3-3zeta	0.122856	0.3555
NM_001014515.2	14-3-3zeta	0.122856	0.3555
NM_165741.3	14-3-3zeta	0.122856	0.3555
NM_165743.3	14-3-3zeta	0.122856	0.3555
NM_165745.3	14-3-3zeta	0.122856	0.3555
NM_057537.4	14-3-3zeta	0.122856	0.3555
NM_168551.2	stv	0.122616	0.938006
NM_001274875.1	stv	0.122616	0.938006
NM_001104130.2	stv	0.122616	0.938006
NM_170155.2	Wsck	0.121978	0.597572
NM_136147.4	msb1l	0.121885	0.372061
NM_166317.2	prod	0.120078	0.259498
NM_140897.4	Mi-2	0.11932	0.373636
NM_001170005.2	Mi-2	0.11932	0.373636
NM_001014591.3	Mi-2	0.11932	0.373636
NM_136347.2	Src42A	0.11781	0.269952
NM_001104176.2	Shal	0.116359	0.839737
NM_001275126.1	Shal	0.116359	0.839737
NM_079435.4	Shal	0.116359	0.839737
NM_169485.2	CG7381	0.115396	0.699712
NM_164489.2	oaf	0.114309	0.307583
NM_057692.2	oaf	0.114309	0.307583
NM_175949.1	oaf	0.114309	0.307583
NM_164490.1	oaf	0.114309	0.307583
NM_206502.3	cher	0.114115	0.648654
NM_079659.4	cher	0.114115	0.648654
NM_001272256.1	Ilp6	0.113846	0.829933
NM_001201610.2	Ilp6	0.113846	0.829933
NM_130644.4	Ilp6	0.113846	0.829933
NM_001201609.1	Ilp6	0.113846	0.829933
NM_001275367.1	Xe7	0.113555	0.428984
NM_141315.4	Xe7	0.113555	0.428984
NM_169093.3	Xe7	0.113555	0.428984
NM_001273084.1	ed	0.113464	0.292292
NM_001273085.1	ed	0.113464	0.292292
NM_078745.3	ed	0.113464	0.292292
NM_142597.4	MED25	0.113459	0.598465
NM_001316498.1	CG3337	0.113286	0.754612
NM_142700.2	CG3337	0.113286	0.754612
NM_001259823.2	nuf	0.111793	0.314119
NM_001259822.2	nuf	0.111793	0.314119
NM_001038917.2	nuf	0.111793	0.314119
NM_001038918.1	nuf	0.111793	0.314119
NM_001038919.2	nuf	0.111793	0.314119
NM_001259819.2	nuf	0.111793	0.314119
NM_167916.3	dlt	0.110582	0.411026
NM_001299028.1	lace	0.108647	0.344142
NM_057266.5	lace	0.108647	0.344142
NM_001275606.1	mRpS21	0.108155	0.62096
NM_169518.2	mRpS21	0.108155	0.62096
NM_137595.2	isopeptidase-T-3	0.107751	0.521626
NM_001274169.2	isopeptidase-T-3	0.107751	0.521626
NM_166373.4	isopeptidase-T-3	0.107751	0.521626
NM_141646.2	RnpS1	0.105651	0.409197
NM_136710.4	RpLP0-like	0.10336	0.396368
NM_140905.3	RhoGDI	0.10295	0.412531
NM_001275151.1	RhoGDI	0.10295	0.412531
NM_132304.3	Zpr1	0.101745	0.52229
NM_206639.3	CHES-1-like	0.101029	0.538176
NM_001272382.1	CHES-1-like	0.101029	0.538176
NM_001272383.1	CHES-1-like	0.101029	0.538176
NM_134684.3	MED15	0.0995935	0.426804
NM_001014536.2	ena	0.0990084	0.409849
NM_001014537.3	ena	0.0990084	0.409849
NM_166330.2	ena	0.0990084	0.409849
NM_166331.3	ena	0.0990084	0.409849
NM_001299673.1	ena	0.0990084	0.409849
NM_001144237.2	ena	0.0990084	0.409849
NM_166329.2	ena	0.0990084	0.409849
NM_001259770.1	fry	0.0969756	0.664646
[truncated: 3,724 more rows]

## Sheet: e.GAF GSE152770 annotation file
GeneID	log2FoldChange	padj
FBgn0052512	4.23111	0
FBgn0024732	5.17085	4.46e-280
FBgn0033631	6.1122	1.71e-260
FBgn0261258	-2.30091	6.82e-137
FBgn0031741	-2.06111	8.3e-126
FBgn0039688	-2.03011	6.57e-125
FBgn0003900	2.17845	6.77e-121
FBgn0001142	2.22894	6.58e-114
FBgn0260812	4.33479	4.5e-110
FBgn0038028	2.57764	2.56e-109
FBgn0262169	2.68604	6.2e-108
FBgn0261113	-2.43093	9.77e-107
FBgn0001186	2.57537	4.38e-103
FBgn0000546	3.35782	2.08e-102
FBgn0262867	2.17133	6.88e-96
FBgn0265274	1.96483	9.91e-95
FBgn0033855	2.59619	4.39e-88
FBgn0010238	2.11567	2.5e-86
FBgn0004108	1.59221	2.56e-84
FBgn0003448	2.0813	4.8e-84
FBgn0085243	1.98789	1.6e-83
FBgn0026593	3.52919	2.15e-83
FBgn0250869	1.75315	1.17e-81
FBgn0260642	2.71883	1.57e-81
FBgn0259211	2.13425	2.6e-79
FBgn0066101	2.33469	4.48e-79
FBgn0003326	1.81313	2.41e-78
FBgn0001235	2.31543	1.68e-76
FBgn0003463	1.98848	1.8e-75
FBgn0024150	2.10854	4.45e-75
FBgn0266756	1.65079	2.22e-69
FBgn0264747	2.98751	7.03e-69
FBgn0000411	1.91823	1.3e-67
FBgn0010549	5.56223	8.87e-66
FBgn0031150	-1.66367	4.49e-64
FBgn0028371	2.9855	2.85e-63
FBgn0035160	6.7589	9.53e-63
FBgn0004052	2.4163	2.91e-61
FBgn0016797	2.01868	2.95e-60
FBgn0052017	2.39821	9.52e-59
FBgn0002985	2.35858	1.91e-58
FBgn0036576	3.00633	2.02e-58
FBgn0286511	-1.91743	3.05e-58
FBgn0003731	1.61328	3.15e-57
FBgn0039883	-1.70773	6.38e-57
FBgn0001150	1.92547	1.04e-56
FBgn0031275	-2.80353	1.97e-56
FBgn0001325	1.75496	3.7e-56
FBgn0038381	6.30942	3.97e-56
FBgn0020377	2.059	7.74e-56
FBgn0000542	2.07657	7.74e-56
FBgn0026263	-2.19777	9.37e-56
FBgn0010488	-1.60395	1.65e-55
FBgn0264574	2.16567	3.86e-55
FBgn0266129	2.70898	9.21e-55
FBgn0000233	2.20285	2.63e-54
FBgn0030817	-1.73191	4.99e-54
FBgn0044028	1.93871	1.53e-53
FBgn0039129	-3.57325	2.48e-53
FBgn0003145	2.86114	3.66e-53
FBgn0034606	2.27699	2.91e-52
FBgn0010226	1.7644	1.49e-51
FBgn0001320	2.4882	1.91e-51
FBgn0033652	2.06913	2.02e-51
FBgn0003292	-1.73033	9.37e-51
FBgn0010473	2.47338	1.1e-50
FBgn0261873	1.92635	4.01e-50
FBgn0267576	1.71403	6.47e-50
FBgn0014417	2.54767	7.7e-50
FBgn0001077	2.1654	1.34e-49
FBgn0019661	1.97352	1.15e-48
FBgn0040153	-1.60848	6.43e-48
FBgn0031001	2.50293	4.06e-47
FBgn0004859	2.09244	6.9e-47
FBgn0000014	2.59961	3.05e-46
FBgn0001225	-1.58067	4.31e-46
FBgn0010452	1.94209	5.56e-46
FBgn0003683	1.48679	1.56e-45
FBgn0004861	1.84521	1.55e-44
FBgn0021776	2.20114	1.91e-44
FBgn0032377	2.00921	2.19e-44
FBgn0028789	2.45577	3.91e-44
FBgn0037213	1.88976	1.09e-43
FBgn0015609	1.86266	2.33e-43
FBgn0041721	3.12736	2.34e-43
FBgn0004389	1.51896	2.09e-42
FBgn0267704	-2.50854	3.19e-42
FBgn0033458	-1.37017	6.79e-42
FBgn0002931	3.05765	1.73e-41
FBgn0039286	3.0051	2.9e-41
FBgn0050089	2.09844	3.01e-41
FBgn0024250	1.75056	5.9e-41
FBgn0027529	-1.17292	8.2e-41
FBgn0004646	2.07999	1.01e-40
FBgn0001090	1.58758	2.56e-40
FBgn0004956	1.58617	2.62e-40
FBgn0033518	-2.30533	7.27e-40
FBgn0033744	-2.07195	8.33e-40
FBgn0003892	1.54446	9.96e-40
FBgn0029123	1.84825	1.17e-39
FBgn0026570	3.34595	2.42e-39
FBgn0026320	2.08237	4.21e-39
FBgn0036791	1.75767	6.94e-39
FBgn0028523	2.11889	1.55e-38
FBgn0001174	1.44039	9.04e-38
FBgn0263971	2.20741	1.08e-37
FBgn0004102	1.51206	2.2e-37
FBgn0033519	-1.54462	2.24e-37
FBgn0032343	2.4082	3.22e-37
FBgn0032891	-5.47418	5.4e-37
FBgn0005771	1.35979	9.57e-37
FBgn0003866	1.96885	3.89e-36
FBgn0266801	1.77428	6.37e-36
FBgn0039283	2.83993	7.12e-36
FBgn0262740	-1.16455	7.2e-36
FBgn0038566	1.58479	1.1e-35
FBgn0261648	2.47752	2.9e-35
FBgn0015773	2.27265	3.35e-35
FBgn0039938	-1.86776	4.18e-35
FBgn0000490	1.65401	4.18e-35
FBgn0264817	2.06368	6.65e-35
FBgn0000395	1.99427	2.01e-34
FBgn0033504	-1.64264	2.49e-34
FBgn0001092	-1.94238	2.67e-34
FBgn0013725	1.66289	3.19e-34
FBgn0004053	1.43257	5.06e-34
FBgn0032681	2.10326	8.08e-34
FBgn0044049	1.40029	1.36e-33
FBgn0003997	-1.3726	1.62e-33
FBgn0003300	1.6436	3.03e-33
FBgn0026361	1.11076	3.19e-33
FBgn0030174	-1.1843	4.94e-33
FBgn0043364	-1.47912	1.38e-32
FBgn0025390	-1.84518	2.23e-32
FBgn0000576	1.7365	5.26e-32
FBgn0022382	-1.16993	3.12e-31
FBgn0035954	2.99921	5.99e-31
FBgn0284247	2.45364	9.13e-31
FBgn0038744	2.87714	1.13e-30
FBgn0020257	1.41171	1.14e-30
FBgn0000180	1.7139	1.15e-30
FBgn0261963	2.31671	3.31e-30
FBgn0025676	-1.49447	3.41e-30
FBgn0267033	-2.05395	1.01e-29
FBgn0020300	1.79579	2.15e-29
FBgn0002543	2.04236	2.42e-29
FBgn0011761	-2.05037	2.96e-29
FBgn0053207	1.57997	4.33e-29
FBgn0010228	1.94919	5.82e-29
FBgn0261434	1.28121	7.21e-29
FBgn0036773	-1.41981	7.3e-29
FBgn0029931	1.5634	1.31e-28
FBgn0034514	1.90837	1.54e-28
FBgn0085409	1.9998	1.59e-28
FBgn0031961	1.99216	1.86e-28
FBgn0263120	-1.12277	2.31e-28
FBgn0032682	2.99438	2.64e-28
FBgn0020299	1.66554	2.97e-28
FBgn0267824	-1.16295	3.65e-28
FBgn0003254	2.01237	4.16e-28
FBgn0030412	-1.78205	5.53e-28
FBgn0003002	1.83595	6.65e-28
FBgn0265137	2.09108	7.13e-28
FBgn0015399	-1.8194	7.45e-28
FBgn0000015	2.04755	9.07e-28
FBgn0262719	2.04699	1.16e-27
FBgn0043854	1.0587	1.61e-27
FBgn0003430	1.40411	2e-27
FBgn0029907	2.80429	2.19e-27
FBgn0031393	1.39652	2.37e-27
FBgn0052982	1.86668	2.48e-27
FBgn0036810	1.3599	2.5e-27
FBgn0000633	2.29148	2.57e-27
FBgn0040309	-1.00345	3.23e-27
FBgn0023094	-1.21949	3.39e-27
FBgn0028421	-1.70675	5.23e-27
FBgn0040809	1.65663	5.67e-27
FBgn0032136	-1.8729	6.46e-27
FBgn0004381	-1.45269	8.09e-27
FBgn0028425	1.50878	8.72e-27
FBgn0263256	1.76576	1.3e-26
FBgn0003204	-1.37356	1.43e-26
FBgn0000459	1.99598	2.13e-26
FBgn0033159	1.54823	2.4e-26
FBgn0052227	2.37132	2.7e-26
FBgn0033374	-1.3956	3.65e-26
FBgn0001323	2.16003	3.74e-26
FBgn0034354	2.77544	4.39e-26
FBgn0031637	-1.40732	9.45e-26
FBgn0261238	0.975109	1.12e-25
FBgn0000489	1.39851	1.18e-25
FBgn0050015	1.41835	1.68e-25
FBgn0029801	-1.31712	1.68e-25
FBgn0267455	-2.54543	2.95e-25
FBgn0264479	0.979519	4.24e-25
FBgn0261930	2.13755	4.27e-25
FBgn0036330	1.42747	4.73e-25
FBgn0001075	1.80814	6.13e-25
FBgn0052027	-1.42901	6.7e-25
FBgn0031952	-1.35329	8.75e-25
FBgn0003896	2.26625	1.02e-24
FBgn0284084	2.17546	1.18e-24
FBgn0267571	2.60602	1.34e-24
FBgn0003450	4.32628	1.45e-24
FBgn0086680	1.82302	1.64e-24
FBgn0000615	-1.55593	2.64e-24
FBgn0260400	1.82507	2.8e-24
FBgn0259745	0.744795	2.9e-24
FBgn0002948	-1.44668	3.22e-24
FBgn0034432	-1.04472	3.67e-24
FBgn0266418	1.30995	5.59e-24
FBgn0031589	-1.12692	5.85e-24
FBgn0261284	2.10617	7.46e-24
FBgn0037890	-1.20113	7.65e-24
FBgn0020546	3.10809	1.07e-23
FBgn0037153	2.21739	1.1e-23
FBgn0023001	2.93564	1.23e-23
FBgn0263930	2.11513	1.24e-23
FBgn0014343	1.95686	1.34e-23
FBgn0086659	1.75478	1.61e-23
FBgn0034126	3.23544	2.29e-23
FBgn0050438	-2.59267	2.3e-23
FBgn0027108	0.88784	2.84e-23
FBgn0036494	1.92336	3.19e-23
FBgn0032783	-1.42423	3.38e-23
FBgn0036144	-1.06323	4.64e-23
FBgn0000577	2.76537	5.61e-23
FBgn0265048	-2.1006	5.61e-23
FBgn0002778	1.34997	5.78e-23
FBgn0259143	-1.14605	7.89e-23
FBgn0033483	1.89764	8.56e-23
FBgn0085400	1.78587	1.02e-22
FBgn0036349	1.4687	1.16e-22
FBgn0038082	-4.86257	1.47e-22
FBgn0003944	2.26664	1.88e-22
FBgn0028743	2.72994	2.55e-22
FBgn0004449	1.16705	2.66e-22
FBgn0029723	3.92551	3.35e-22
FBgn0015569	-2.38467	3.73e-22
FBgn0264442	1.82423	3.98e-22
FBgn0002945	1.09892	7.76e-22
FBgn0031969	-1.02028	8.12e-22
FBgn0003053	1.42143	8.85e-22
FBgn0046253	1.4261	9.88e-22
FBgn0036725	1.98839	1.03e-21
FBgn0027948	-1.00456	1.06e-21
FBgn0086251	-1.02543	1.4e-21
FBgn0038645	-3.83227	1.42e-21
FBgn0004839	1.91339	1.74e-21
FBgn0036715	1.83263	1.85e-21
FBgn0041184	1.67947	2e-21
FBgn0029174	-1.07399	2.01e-21
FBgn0053200	2.65576	2.25e-21
FBgn0266630	1.27827	2.77e-21
FBgn0000227	1.28025	3.01e-21
FBgn0002121	0.743294	3.52e-21
FBgn0030687	-1.59297	4.24e-21
FBgn0037085	1.18235	5.37e-21
FBgn0037203	-1.22392	5.56e-21
FBgn0010097	-1.2908	5.56e-21
FBgn0086757	-1.69758	6.19e-21
FBgn0031879	1.8563	6.62e-21
FBgn0003720	1.22442	7.1e-21
FBgn0085253	1.59985	7.6e-21
FBgn0004635	1.67992	7.6e-21
FBgn0030170	-1.19025	1e-20
FBgn0050440	-0.952026	1.02e-20
FBgn0000244	2.49095	1.4e-20
FBgn0014011	1.29765	1.82e-20
FBgn0050359	7.12709	2.14e-20
FBgn0011723	1.92037	2.17e-20
FBgn0033987	1.50519	2.64e-20
FBgn0261830	1.5279	2.72e-20
FBgn0040984	1.39148	3.16e-20
FBgn0004512	1.80515	3.16e-20
FBgn0000114	-1.09985	3.61e-20
FBgn0010768	-1.32051	3.61e-20
FBgn0086372	-1.2853	3.61e-20
FBgn0263240	1.54067	3.61e-20
FBgn0033649	1.80397	4.24e-20
FBgn0011236	-1.1314	4.43e-20
FBgn0033127	-2.5245	4.45e-20
FBgn0265991	1.79974	5.49e-20
FBgn0262029	1.79344	5.71e-20
FBgn0015522	-1.04016	6.04e-20
FBgn0037856	-1.06035	6.94e-20
FBgn0020556	3.36765	7.22e-20
FBgn0083068	-1.01976	8.12e-20
FBgn0085424	2.36757	1.07e-19
FBgn0035268	-1.09326	1.12e-19
FBgn0005616	1.2085	1.15e-19
FBgn0259927	2.32208	1.33e-19
FBgn0035956	2.96923	1.97e-19
FBgn0000286	-1.18086	2e-19
FBgn0032078	-1.29545	2.1e-19
FBgn0010786	-1.22789	2.78e-19
FBgn0015553	-0.890065	3.31e-19
FBgn0026160	1.39385	4.15e-19
FBgn0029924	2.02122	4.34e-19
FBgn0051216	-1.34061	4.48e-19
FBgn0250848	-1.21169	5.53e-19
FBgn0033252	2.86883	6.41e-19
FBgn0032955	1.07296	7.13e-19
FBgn0031488	1.44831	7.19e-19
FBgn0283508	1.99955	1.11e-18
FBgn0260632	-1.24624	1.52e-18
FBgn0004369	1.15788	1.54e-18
FBgn0020493	2.18112	1.83e-18
FBgn0032450	-1.47361	1.98e-18
FBgn0039167	1.68219	1.98e-18
FBgn0267912	-1.02209	1.98e-18
FBgn0030396	-1.39641	2.1e-18
FBgn0011656	-0.712657	2.11e-18
FBgn0086355	-1.55257	2.29e-18
FBgn0010317	-1.28214	2.46e-18
FBgn0039678	1.82238	3.3e-18
FBgn0037315	-1.09422	3.83e-18
FBgn0024244	1.40542	4.55e-18
FBgn0032820	-0.970943	5.61e-18
FBgn0050169	-1.36699	6.28e-18
FBgn0026430	-0.823911	6.4e-18
FBgn0035955	-1.42083	6.83e-18
FBgn0004244	-3.73515	6.99e-18
FBgn0028426	-1.14169	7.71e-18
FBgn0004567	1.88825	8.79e-18
FBgn0015240	-1.51323	9.17e-18
FBgn0010288	-1.00982	1.18e-17
FBgn0004914	-1.09315	1.5e-17
FBgn0034728	-0.720046	1.92e-17
FBgn0026143	-1.33071	2.01e-17
FBgn0010497	-1.15	2.08e-17
FBgn0083973	1.30384	2.6e-17
FBgn0035086	-1.56224	2.74e-17
FBgn0027094	-1.17963	2.97e-17
FBgn0263780	-1.47968	3.15e-17
FBgn0026084	-0.846438	3.16e-17
FBgn0029881	1.66893	3.83e-17
FBgn0036775	-1.23459	4.36e-17
FBgn0037797	2.31726	4.5e-17
FBgn0005636	1.87938	4.94e-17
FBgn0004510	-1.37981	5.8e-17
FBgn0030432	-0.662876	5.89e-17
FBgn0260959	-1.09815	7.09e-17
FBgn0063649	-2.321	7.27e-17
FBgn0263873	1.18	7.86e-17
FBgn0038721	-0.771481	8.39e-17
FBgn0033639	-0.757687	8.5e-17
FBgn0040070	-1.28611	1.02e-16
FBgn0003401	-1.09531	1.06e-16
FBgn0267975	-1.22697	1.13e-16
FBgn0032026	-0.974414	1.18e-16
FBgn0004456	1.42733	1.34e-16
FBgn0000636	1.61824	1.52e-16
FBgn0004110	2.45849	1.59e-16
FBgn0051898	1.34184	1.61e-16
FBgn0036240	-1.5904	1.74e-16
FBgn0278604	-0.717884	1.89e-16
FBgn0027512	-0.845869	1.98e-16
FBgn0039099	1.15137	2.47e-16
FBgn0040397	-0.764356	2.55e-16
FBgn0265276	0.759892	2.57e-16
FBgn0036927	0.855262	2.72e-16
FBgn0086254	-1.39828	2.82e-16
FBgn0050392	-1.26024	2.85e-16
FBgn0032235	3.4044	2.93e-16
FBgn0000064	-0.621566	3.1e-16
FBgn0035315	1.40573	3.31e-16
FBgn0039098	1.57392	3.87e-16
FBgn0029979	-0.792381	3.88e-16
FBgn0036503	2.20546	4.14e-16
FBgn0040837	-4.53017	4.82e-16
FBgn0037007	0.902185	5.2e-16
FBgn0267635	2.12298	5.27e-16
FBgn0034691	-1.15462	5.61e-16
FBgn0052772	-0.792783	5.86e-16
FBgn0027091	-1.11412	7.03e-16
FBgn0030593	-1.84548	7.08e-16
FBgn0036815	-0.893256	7.37e-16
FBgn0010431	-1.22317	7.48e-16
FBgn0259734	-0.963831	7.96e-16
FBgn0250785	-0.922429	8.59e-16
FBgn0040384	-0.971971	9.21e-16
FBgn0010389	2.47151	9.29e-16
FBgn0261808	-1.39075	9.68e-16
FBgn0003117	1.64099	1.02e-15
FBgn0033520	-2.23919	1.02e-15
FBgn0037248	-0.793997	1.12e-15
FBgn0023214	1.6718	1.22e-15
FBgn0260747	-1.28778	1.5e-15
FBgn0261503	1.72856	1.57e-15
FBgn0002719	-1.00471	1.59e-15
FBgn0030787	-1.61606	1.74e-15
FBgn0036862	-1.80636	1.79e-15
FBgn0003339	2.07967	1.8e-15
FBgn0020622	-1.02208	1.85e-15
FBgn0029879	-0.786962	1.85e-15
FBgn0016078	-1.06854	2.01e-15
FBgn0264598	1.71407	2.31e-15
FBgn0031632	0.858084	2.35e-15
FBgn0035488	-0.867832	2.43e-15
FBgn0033153	-4.04032	2.6e-15
FBgn0034013	2.06092	2.73e-15
FBgn0035283	-0.992166	2.97e-15
FBgn0001168	1.76876	3.15e-15
FBgn0052412	-1.13319	3.18e-15
FBgn0003028	-1.04371	3.28e-15
FBgn0033773	-1.69025	3.3e-15
FBgn0004644	2.01722	3.37e-15
FBgn0051249	-1.57629	3.56e-15
FBgn0002633	1.71158	4.28e-15
FBgn0004380	-1.14132	4.33e-15
FBgn0286203	-0.823686	4.33e-15
FBgn0262717	-2.31842	4.85e-15
FBgn0031738	-0.708895	5.18e-15
FBgn0051721	1.68166	7.47e-15
FBgn0000449	3.20506	9.2e-15
FBgn0259173	1.30318	9.26e-15
FBgn0031718	1.05853	9.37e-15
FBgn0261397	-0.824475	9.54e-15
FBgn0062449	-1.09909	1.02e-14
FBgn0028978	0.767155	1.07e-14
FBgn0000116	-0.938092	1.08e-14
FBgn0034290	-3.55985	1.1e-14
FBgn0033569	-0.910302	1.15e-14
FBgn0002306	1.39028	1.2e-14
FBgn0010052	3.13688	1.22e-14
FBgn0036763	-1.43607	1.24e-14
FBgn0083940	1.58426	1.28e-14
FBgn0040505	2.55572	1.45e-14
FBgn0015615	-0.75776	1.45e-14
FBgn0023540	-1.50821	1.55e-14
FBgn0259923	-0.862742	2.2e-14
FBgn0028694	-1.01763	2.33e-14
FBgn0038429	-1.5425	2.57e-14
FBgn0004394	1.83454	2.8e-14
FBgn0031449	-1.06795	3.87e-14
FBgn0264785	-0.667323	4.13e-14
FBgn0261283	-1.1422	4.14e-14
FBgn0267827	-2.97084	4.64e-14
FBgn0261952	1.24818	4.75e-14
FBgn0032536	-3.33895	4.75e-14
FBgn0259749	-1.07899	5.17e-14
FBgn0038206	-1.12495	5.26e-14
FBgn0036764	0.982354	5.57e-14
FBgn0004595	1.41069	5.79e-14
FBgn0003744	-0.863622	6.23e-14
FBgn0027359	-1.03286	6.46e-14
FBgn0029155	-0.885695	7.18e-14
FBgn0003865	1.24865	7.2e-14
FBgn0035978	-1.04557	7.33e-14
FBgn0015919	1.83478	8.16e-14
FBgn0000216	1.26303	8.41e-14
FBgn0000492	2.17461	9.63e-14
FBgn0010235	-0.72324	9.75e-14
FBgn0031745	1.93251	1.03e-13
FBgn0033246	-1.14598	1.03e-13
FBgn0016053	-1.00716	1.1e-13
FBgn0030932	-0.978458	1.15e-13
FBgn0001230	-1.26245	1.24e-13
FBgn0027348	-1.26286	1.27e-13
FBgn0040071	1.37649	1.35e-13
FBgn0010173	-0.777376	1.43e-13
FBgn0083991	2.39104	1.46e-13
FBgn0037935	-2.72693	1.49e-13
FBgn0263995	1.15315	1.81e-13
FBgn0038418	-1.04849	2.53e-13
FBgn0004910	-2.78222	2.62e-13
FBgn0034585	-1.21051	2.75e-13
FBgn0061515	-0.75953	2.96e-13
FBgn0001319	1.75787	3.08e-13
FBgn0035995	-1.26148	3.28e-13
FBgn0030583	-1.27107	3.3e-13
FBgn0266901	2.10223	3.56e-13
FBgn0052641	-1.19327	3.8e-13
FBgn0037574	-1.6591	3.91e-13
FBgn0003023	-0.6916	4.24e-13
FBgn0264270	0.555302	4.28e-13
FBgn0000439	2.15093	4.29e-13
FBgn0031478	-0.905033	4.54e-13
FBgn0261049	-1.00237	4.55e-13
FBgn0267385	-1.06086	4.79e-13
FBgn0015229	-0.705066	5.69e-13
FBgn0031020	-0.980148	6.54e-13
FBgn0050389	-0.735196	6.91e-13
FBgn0002921	-0.791103	7.6e-13
FBgn0000658	1.50027	7.7e-13
FBgn0263019	1.57935	7.7e-13
FBgn0087040	-1.31709	8.19e-13
FBgn0031384	-0.87106	8.36e-13
FBgn0030013	-0.825818	8.4e-13
FBgn0024991	-0.684655	8.54e-13
FBgn0284253	-0.978337	9.42e-13
FBgn0267001	0.945328	9.89e-13
FBgn0024289	-2.26993	1.02e-12
FBgn0266369	-0.82848	1.13e-12
FBgn0032194	-0.886293	1.14e-12
FBgn0036032	-0.97028	1.2e-12
FBgn0034476	1.42289	1.29e-12
FBgn0010309	-0.874949	1.43e-12
FBgn0037852	-1.10331	1.44e-12
FBgn0024836	1.51201	1.44e-12
FBgn0003137	1.07466	1.57e-12
FBgn0023515	-0.781405	1.82e-12
FBgn0030008	-1.76667	1.98e-12
FBgn0002899	-0.99814	2.01e-12
FBgn0033918	0.705936	2.12e-12
FBgn0038683	-0.898631	2.15e-12
FBgn0029733	-1.38122	2.27e-12
FBgn0050147	-0.844444	2.49e-12
FBgn0026718	-0.902781	2.57e-12
FBgn0032042	-0.985567	2.6e-12
FBgn0029939	1.83524	2.81e-12
FBgn0015949	0.748262	2.85e-12
FBgn0034068	-0.701049	2.98e-12
FBgn0035696	1.927	3.11e-12
FBgn0031608	-0.962143	3.16e-12
FBgn0030749	-0.76438	3.44e-12
FBgn0030695	-1.568	3.54e-12
FBgn0005390	-1.137	3.64e-12
FBgn0035237	-0.852857	3.78e-12
FBgn0051865	4.16754	3.98e-12
FBgn0283442	-1.01901	4.02e-12
FBgn0015924	-0.759071	4.13e-12
FBgn0014396	-3.36657	4.18e-12
FBgn0063493	-3.67037	4.19e-12
FBgn0001263	3.28931	4.28e-12
FBgn0033784	-0.903135	4.71e-12
FBgn0016794	-0.822227	4.71e-12
FBgn0087012	2.25817	4.76e-12
FBgn0025633	-0.713801	5.1e-12
FBgn0266111	-0.798689	5.23e-12
FBgn0038376	-1.14662	5.94e-12
FBgn0010453	1.40039	6.28e-12
FBgn0039538	-1.72759	6.72e-12
FBgn0002283	-0.997058	7.33e-12
FBgn0005590	1.05925	7.52e-12
FBgn0034187	-0.828225	7.52e-12
FBgn0038385	2.05033	7.69e-12
FBgn0020309	-0.673787	7.86e-12
FBgn0023083	-0.659863	8.08e-12
FBgn0037917	-1.41415	8.32e-12
FBgn0032731	-0.795191	8.38e-12
FBgn0011774	-0.812391	8.43e-12
FBgn0029822	-0.691369	9.81e-12
FBgn0085432	0.694374	1.01e-11
FBgn0261797	-1.01676	1.07e-11
FBgn0286038	1.43977	1.13e-11
FBgn0004880	1.51324	1.17e-11
FBgn0033635	-0.924091	1.32e-11
FBgn0043070	-0.670023	1.55e-11
FBgn0030582	-0.887201	1.55e-11
FBgn0025631	1.68794	1.56e-11
FBgn0038966	-1.3631	1.59e-11
FBgn0265598	-0.955259	1.66e-11
FBgn0261016	-0.71996	1.68e-11
FBgn0261509	-1.33322	1.75e-11
FBgn0050109	-1.11385	1.83e-11
FBgn0024234	1.39241	2.33e-11
FBgn0261274	-0.960585	2.41e-11
FBgn0264857	2.29861	2.42e-11
FBgn0034629	-0.9185	2.63e-11
FBgn0002569	-3.44155	2.66e-11
FBgn0036502	-1.11484	2.75e-11
FBgn0015777	1.76027	3e-11
FBgn0028397	-0.549051	3.03e-11
FBgn0264493	-0.663842	3.1e-11
FBgn0002932	0.63135	3.12e-11
FBgn0036483	-0.679104	3.12e-11
FBgn0035083	-0.847479	3.24e-11
FBgn0266674	-0.995851	3.48e-11
FBgn0268063	1.29244	3.48e-11
FBgn0037098	-0.686785	3.48e-11
FBgn0033395	-3.49262	3.57e-11
FBgn0003015	-0.634439	3.62e-11
FBgn0001226	-0.857529	4.11e-11
FBgn0265697	1.4501	4.12e-11
FBgn0036007	-0.987406	4.18e-11
FBgn0039869	-1.38851	4.21e-11
FBgn0015568	4.54727	4.29e-11
FBgn0267977	-1.10524	4.4e-11
FBgn0004143	0.886527	4.61e-11
FBgn0036837	-0.569844	4.67e-11
FBgn0036911	-1.55284	4.69e-11
FBgn0040475	-0.990715	4.84e-11
FBgn0052816	-0.993991	5.14e-11
FBgn0000157	1.64451	5.17e-11
FBgn0035157	1.40668	5.53e-11
FBgn0263829	-1.51685	5.59e-11
FBgn0259178	-1.00471	5.66e-11
FBgn0033616	-1.33623	5.78e-11
FBgn0050272	-1.81257	5.8e-11
FBgn0040477	-1.2609	5.92e-11
FBgn0011826	-0.696765	6.13e-11
FBgn0034496	0.653804	6.51e-11
FBgn0036614	-0.930836	6.53e-11
FBgn0266236	2.64476	6.75e-11
FBgn0053144	-0.868938	6.76e-11
FBgn0052594	-0.762391	6.79e-11
FBgn0262937	-0.972133	7.23e-11
FBgn0051352	1.88805	7.24e-11
FBgn0032741	2.0914	7.61e-11
FBgn0086898	-0.567723	7.81e-11
FBgn0011232	-0.845086	8.13e-11
FBgn0039223	-0.86623	8.16e-11
FBgn0015239	-0.912417	8.77e-11
FBgn0030478	-0.940456	8.81e-11
FBgn0037261	0.585848	9.29e-11
FBgn0284436	-0.868839	9.66e-11
FBgn0039109	1.24152	1e-10
FBgn0023496	-3.45359	1.11e-10
FBgn0266449	-0.933417	1.15e-10
FBgn0026738	-0.972089	1.21e-10
FBgn0030794	-1.39443	1.24e-10
FBgn0031435	0.556403	1.27e-10
FBgn0052773	3.47526	1.31e-10
FBgn0032157	-0.797025	1.42e-10
FBgn0029976	-0.735016	1.44e-10
FBgn0083001	1.13191	1.47e-10
FBgn0013272	0.976207	1.5e-10
FBgn0053156	-0.999802	1.52e-10
FBgn0019644	0.62122	1.69e-10
FBgn0030850	-0.592496	1.79e-10
FBgn0034447	-1.03777	1.85e-10
FBgn0015218	-0.617192	1.88e-10
FBgn0033206	-1.0193	1.89e-10
FBgn0038134	2.33152	1.92e-10
FBgn0052369	-1.59135	2.03e-10
FBgn0003748	-0.765742	2.15e-10
FBgn0026144	-0.631772	2.51e-10
FBgn0010105	1.67222	2.62e-10
FBgn0034270	-1.73363	2.68e-10
FBgn0041781	-0.694844	2.68e-10
FBgn0034542	-0.847283	2.72e-10
FBgn0259228	-0.606987	2.75e-10
FBgn0083016	1.65021	2.82e-10
FBgn0035867	-1.04702	2.85e-10
FBgn0051121	2.89661	2.94e-10
FBgn0039319	-8.63481	2.96e-10
FBgn0001258	2.17137	2.98e-10
FBgn0013755	1.06901	3.08e-10
FBgn0003495	-0.612013	3.11e-10
FBgn0036824	-1.33831	3.11e-10
FBgn0034924	-1.94207	3.13e-10
FBgn0031604	-1.31303	3.25e-10
FBgn0267408	2.03903	3.42e-10
FBgn0037606	-0.683762	3.44e-10
FBgn0027560	-1.78563	3.51e-10
FBgn0039507	-0.652529	3.51e-10
FBgn0033594	-8.2837	3.53e-10
FBgn0039709	1.55131	3.64e-10
FBgn0261064	-1.32229	3.87e-10
FBgn0261530	-0.782538	3.95e-10
FBgn0283531	-1.00956	3.95e-10
FBgn0000179	1.31282	4.12e-10
FBgn0039466	-0.684358	4.27e-10
FBgn0039640	-0.6894	4.34e-10
FBgn0263241	-1.48056	4.46e-10
FBgn0033717	-0.68886	4.65e-10
FBgn0003719	0.881098	4.66e-10
FBgn0262620	-2.94569	4.83e-10
FBgn0030789	-0.939221	5.14e-10
FBgn0032587	-0.606682	5.16e-10
FBgn0029969	-1.38802	5.16e-10
FBgn0026418	-0.519858	5.44e-10
FBgn0034462	2.38092	5.58e-10
FBgn0022097	-0.702219	6.21e-10
FBgn0025697	-3.55143	6.25e-10
FBgn0003093	-0.745402	6.54e-10
FBgn0036838	-0.947391	6.73e-10
FBgn0067102	-0.717341	6.87e-10
FBgn0264324	-0.841635	7.05e-10
FBgn0261560	-0.891533	7.2e-10
FBgn0032814	-0.856427	7.77e-10
FBgn0039714	-0.6984	8.48e-10
FBgn0031677	-0.760467	8.49e-10
FBgn0031536	-0.904344	8.81e-10
FBgn0052243	-0.659156	8.94e-10
FBgn0000079	-3.51554	1.04e-09
FBgn0004892	2.9557	1.07e-09
FBgn0000723	1.11022	1.12e-09
FBgn0035270	-0.777644	1.14e-09
FBgn0027342	-0.732817	1.21e-09
FBgn0036028	-1.22173	1.28e-09
FBgn0031270	0.97895	1.32e-09
FBgn0034403	-1.38178	1.37e-09
FBgn0029002	1.34064	1.37e-09
FBgn0001297	0.814278	1.39e-09
FBgn0023395	-0.807364	1.42e-09
FBgn0015774	1.25277	1.46e-09
FBgn0050265	-2.97742	1.49e-09
FBgn0284221	0.741004	1.55e-09
FBgn0267087	1.72937	1.63e-09
FBgn0037364	-0.695556	1.64e-09
FBgn0030581	-0.715009	1.78e-09
FBgn0024352	-0.634914	1.82e-09
FBgn0040752	-0.652369	1.85e-09
FBgn0011704	-0.619464	1.89e-09
FBgn0031023	-0.920571	1.95e-09
FBgn0037141	-0.901127	1.96e-09
FBgn0033996	-0.548202	2.01e-09
FBgn0030499	-0.99387	2.03e-09
FBgn0032084	-1.05685	2.08e-09
FBgn0010397	1.04487	2.11e-09
FBgn0266328	1.29885	2.21e-09
FBgn0053558	-0.928587	2.21e-09
FBgn0027335	-0.714522	2.25e-09
FBgn0040942	-1.44173	2.3e-09
FBgn0004898	2.10361	2.37e-09
FBgn0005631	1.15149	2.43e-09
FBgn0034501	0.863712	2.51e-09
FBgn0261553	-0.698478	2.53e-09
FBgn0024227	0.552764	2.56e-09
FBgn0263593	-0.831956	2.58e-09
FBgn0031239	1.34287	2.58e-09
FBgn0265308	1.58316	2.63e-09
FBgn0038747	-1.13329	2.73e-09
FBgn0031392	-0.598899	2.79e-09
FBgn0032330	-0.902389	2.94e-09
FBgn0035257	3.2217	3.12e-09
FBgn0039348	-0.721805	3.35e-09
FBgn0010611	-0.683344	3.39e-09
FBgn0262813	1.14623	3.39e-09
FBgn0000635	1.22558	3.48e-09
FBgn0015000	-0.917335	3.57e-09
FBgn0034858	-0.649074	3.57e-09
FBgn0025525	1.07112	3.67e-09
FBgn0034791	-0.573251	4.01e-09
FBgn0029131	-0.857481	4.02e-09
FBgn0030723	2.93992	4.05e-09
FBgn0035016	-0.514972	4.11e-09
FBgn0008636	1.38899	4.14e-09
FBgn0039156	-0.793161	4.17e-09
FBgn0052380	-0.910568	4.19e-09
FBgn0027518	-0.855491	4.35e-09
FBgn0031950	-1.04173	4.36e-09
FBgn0001148	2.61177	4.49e-09
FBgn0261983	-0.737035	4.63e-09
FBgn0266521	-0.482649	4.77e-09
FBgn0023215	-0.67989	4.94e-09
FBgn0003089	1.91286	4.99e-09
FBgn0036273	-0.870982	5.03e-09
FBgn0286827	1.1522	5.04e-09
FBgn0042135	-0.504282	5.22e-09
FBgn0004569	1.19983	5.27e-09
FBgn0015286	-0.594794	5.57e-09
FBgn0011661	-0.552486	5.58e-09
FBgn0259244	0.816485	5.74e-09
FBgn0002645	0.466878	5.81e-09
FBgn0051683	6.79342	6.02e-09
FBgn0033204	-2.92201	6.11e-09
FBgn0259936	-0.681288	6.11e-09
FBgn0030828	-3.91489	6.24e-09
FBgn0033872	2.58318	6.26e-09
FBgn0010504	-0.851076	6.29e-09
FBgn0042102	-3.18851	6.65e-09
FBgn0038804	1.85658	6.65e-09
FBgn0038881	1.14104	6.85e-09
FBgn0033526	-0.697016	6.85e-09
FBgn0032706	-1.98598	6.87e-09
FBgn0024236	-0.568649	6.93e-09
FBgn0031483	-0.551386	6.97e-09
FBgn0033924	-0.963314	7.33e-09
FBgn0034265	-1.05867	7.38e-09
FBgn0037810	-0.606362	7.43e-09
FBgn0034527	-0.737546	7.58e-09
FBgn0004650	-0.678033	7.78e-09
FBgn0004643	-0.973731	7.8e-09
FBgn0283741	0.866737	7.8e-09
FBgn0030608	-0.523044	7.8e-09
FBgn0261987	-0.540554	7.84e-09
FBgn0031726	-2.48502	7.85e-09
FBgn0267795	-0.59155	8.04e-09
FBgn0027580	1.24105	8.27e-09
FBgn0032433	-1.77682	8.34e-09
FBgn0037722	-0.76388	8.6e-09
FBgn0266666	-0.924383	8.61e-09
FBgn0035203	-1.48692	8.72e-09
FBgn0265149	1.74947	8.81e-09
FBgn0262579	-0.493928	8.88e-09
FBgn0265605	-0.582242	9.36e-09
FBgn0041210	-0.824141	9.37e-09
FBgn0015245	-0.631924	9.38e-09
FBgn0036474	2.49485	9.88e-09
FBgn0003042	-0.691551	1.02e-08
FBgn0002561	0.986373	1.03e-08
FBgn0267641	2.0939	1.03e-08
FBgn0001233	-0.602696	1.05e-08
FBgn0001085	0.735249	1.05e-08
FBgn0034401	-0.94846	1.06e-08
FBgn0019890	0.514665	1.12e-08
FBgn0267624	1.63264	1.2e-08
FBgn0032453	-1.06017	1.22e-08
FBgn0260866	2.05644	1.26e-08
FBgn0034304	-0.696643	1.27e-08
FBgn0052625	-0.671515	1.3e-08
FBgn0023508	-0.734027	1.33e-08
FBgn0010109	1.18322	1.37e-08
FBgn0046214	-0.88433	1.42e-08
FBgn0031907	-1.44353	1.43e-08
FBgn0002878	-0.922403	1.49e-08
FBgn0050421	-0.736352	1.5e-08
FBgn0001125	-1.153	1.5e-08
FBgn0020251	0.552335	1.56e-08
FBgn0000320	1.71326	1.59e-08
FBgn0031359	-0.834223	1.65e-08
FBgn0031681	-0.641494	1.72e-08
FBgn0264005	2.26233	1.78e-08
FBgn0030251	0.970125	1.78e-08
FBgn0003218	-1.01981	1.79e-08
FBgn0038401	-0.661604	1.79e-08
FBgn0035475	-0.829156	1.79e-08
FBgn0029728	1.97567	1.88e-08
FBgn0261239	-0.851502	1.91e-08
FBgn0035518	-0.957286	1.91e-08
FBgn0040297	1.05761	1.93e-08
FBgn0037934	-1.89345	1.94e-08
FBgn0032790	-1.36458	1.98e-08
FBgn0025382	-1.53275	1.98e-08
FBgn0032924	-1.0365	1.98e-08
FBgn0020248	-1.45541	1.99e-08
FBgn0034191	-1.10722	2.04e-08
FBgn0052813	1.54502	2.05e-08
FBgn0011672	-0.733857	2.09e-08
FBgn0040299	-1.7865	2.1e-08
FBgn0039734	1.86736	2.1e-08
FBgn0267665	2.09012	2.13e-08
FBgn0030010	-1.29981	2.22e-08
FBgn0063497	-2.87711	2.24e-08
FBgn0030847	-1.00119	2.28e-08
FBgn0005674	-0.678751	2.31e-08
FBgn0035228	-0.706282	2.67e-08
FBgn0261552	-0.974658	2.69e-08
FBgn0000927	-0.973607	2.8e-08
FBgn0032869	-4.35782	2.98e-08
FBgn0031992	-0.675992	3.05e-08
FBgn0030065	2.03688	3.07e-08
FBgn0010217	0.45784	3.11e-08
FBgn0030467	-0.969646	3.11e-08
FBgn0015295	-0.684343	3.15e-08
FBgn0264089	0.842517	3.15e-08
FBgn0031906	-2.41911	3.16e-08
FBgn0014000	-2.49369	3.17e-08
FBgn0019686	-0.499445	3.17e-08
FBgn0002631	1.37313	3.22e-08
FBgn0014868	0.461244	3.28e-08
FBgn0029706	-0.908695	3.32e-08
FBgn0004872	-0.522965	3.53e-08
FBgn0263773	-0.935496	3.58e-08
FBgn0037533	-0.585909	3.64e-08
FBgn0013469	1.61597	3.68e-08
FBgn0034628	-0.622892	3.78e-08
FBgn0039417	-1.01731	3.8e-08
FBgn0034650	-0.869105	3.87e-08
FBgn0000351	-1.57056	3.93e-08
FBgn0262531	0.784999	4.01e-08
FBgn0035691	-1.5054	4.1e-08
FBgn0036257	-0.635448	4.38e-08
FBgn0014135	1.1156	4.55e-08
FBgn0034075	0.584705	4.56e-08
FBgn0035807	-0.629885	4.6e-08
FBgn0038465	-1.50372	4.66e-08
FBgn0037755	-0.59369	4.67e-08
FBgn0033258	-0.767686	4.67e-08
FBgn0032796	-0.634602	4.71e-08
FBgn0011828	-1.39864	4.78e-08
FBgn0264431	2.28302	4.83e-08
FBgn0037992	1.37701	4.87e-08
FBgn0005596	-0.69531	4.97e-08
FBgn0040493	-0.73787	5.02e-08
FBgn0033521	-2.63097	5.24e-08
FBgn0051431	-1.46986	5.32e-08
FBgn0014388	1.14315	5.58e-08
FBgn0263077	-0.601368	5.62e-08
FBgn0004913	-0.6695	5.76e-08
FBgn0083050	1.38313	5.8e-08
FBgn0003071	-0.677484	5.88e-08
FBgn0011206	1.10874	5.94e-08
FBgn0029114	2.15742	6.11e-08
FBgn0027598	-0.634192	6.45e-08
FBgn0015799	-0.647489	6.5e-08
FBgn0040319	-0.577138	6.5e-08
FBgn0023172	-0.62653	6.53e-08
FBgn0263018	1.63522	6.64e-08
FBgn0040388	-0.636251	6.69e-08
FBgn0050183	-0.648561	7.14e-08
FBgn0003527	-1.92382	7.46e-08
FBgn0031170	-0.486793	7.65e-08
FBgn0030679	-0.947927	7.9e-08
FBgn0040268	-0.707557	7.91e-08
FBgn0037801	-1.72704	8.2e-08
FBgn0024366	-0.863136	8.31e-08
FBgn0036761	-0.624831	8.79e-08
FBgn0014869	-0.556543	8.91e-08
FBgn0003074	-1.01192	9.3e-08
FBgn0030941	1.5702	9.32e-08
FBgn0038147	-3.19388	9.54e-08
FBgn0032752	0.596735	9.69e-08
FBgn0014028	0.511007	1.01e-07
FBgn0085405	-0.856161	1.01e-07
FBgn0259711	-1.13801	1.02e-07
FBgn0036843	-0.839998	1.02e-07
FBgn0002733	2.06484	1.03e-07
FBgn0030912	-1.88005	1.05e-07
FBgn0030052	-0.942119	1.07e-07
FBgn0003423	-0.491661	1.07e-07
FBgn0038733	-1.77839	1.1e-07
FBgn0032474	-0.527863	1.12e-07
FBgn0004198	1.07427	1.13e-07
FBgn0028999	1.62986	1.26e-07
FBgn0262732	-0.752945	1.27e-07
FBgn0052137	-1.67178	1.27e-07
FBgn0034255	-0.891266	1.27e-07
FBgn0035232	0.512493	1.29e-07
FBgn0027660	0.961082	1.32e-07
FBgn0040318	1.78064	1.35e-07
FBgn0040487	1.83835	1.39e-07
FBgn0000562	-0.608611	1.4e-07
FBgn0052423	-0.454586	1.44e-07
FBgn0039031	-4.79392	1.46e-07
FBgn0033783	-0.555507	1.49e-07
FBgn0004054	0.96774	1.5e-07
FBgn0036999	-0.968453	1.52e-07
FBgn0034576	0.576425	1.53e-07
FBgn0265512	-0.512994	1.53e-07
FBgn0038316	-0.856003	1.54e-07
FBgn0033272	-0.88148	1.54e-07
FBgn0053303	-0.704994	1.58e-07
FBgn0024947	-0.512196	1.59e-07
FBgn0031115	-0.928719	1.66e-07
FBgn0035103	2.32792	1.71e-07
FBgn0259145	2.08648	1.73e-07
FBgn0264975	-0.562006	1.73e-07
FBgn0031091	-0.616808	1.73e-07
FBgn0003460	1.53118	1.77e-07
FBgn0034918	-0.691365	1.77e-07
FBgn0052626	-0.63667	1.77e-07
FBgn0039634	-0.499961	1.78e-07
FBgn0004959	1.47354	1.8e-07
FBgn0082585	0.910213	1.84e-07
FBgn0027558	-0.565716	1.87e-07
FBgn0040298	-0.764345	1.87e-07
FBgn0031538	-1.35428	2.02e-07
FBgn0032305	0.451428	2.04e-07
FBgn0038646	-3.18488	2.05e-07
FBgn0032397	-0.488846	2.06e-07
FBgn0027538	-1.44775	2.06e-07
FBgn0003141	-0.494522	2.09e-07
FBgn0039053	-2.89467	2.18e-07
FBgn0035766	-0.509173	2.24e-07
FBgn0031894	-1.53974	2.26e-07
FBgn0039258	-0.993281	2.36e-07
FBgn0022935	-1.04361	2.42e-07
FBgn0050443	-0.946105	2.43e-07
FBgn0053193	-0.629353	2.45e-07
FBgn0040602	-1.57112	2.47e-07
FBgn0266282	-0.830534	2.47e-07
FBgn0038981	1.1187	2.49e-07
FBgn0002542	-0.652069	2.5e-07
FBgn0034946	-0.505266	2.54e-07
FBgn0014024	-0.614785	2.57e-07
FBgn0038020	1.62773	2.64e-07
FBgn0029689	-1.51138	2.69e-07
FBgn0015600	-0.604251	2.75e-07
FBgn0261285	-0.572287	2.79e-07
FBgn0264560	-0.626966	2.94e-07
FBgn0030740	-0.52051	2.95e-07
FBgn0039932	-1.15403	2.95e-07
FBgn0036778	1.39838	2.95e-07
FBgn0037843	-0.48979	2.95e-07
FBgn0034251	1.8388	3.1e-07
FBgn0262975	-0.506894	3.13e-07
FBgn0003464	-0.776728	3.14e-07
FBgn0039889	-0.630219	3.16e-07
FBgn0030666	2.26133	3.17e-07
FBgn0036684	-0.752295	3.19e-07
FBgn0083003	0.952551	3.35e-07
FBgn0051288	-6.50704	3.37e-07
FBgn0260771	-0.722982	3.44e-07
FBgn0261269	1.86101	3.52e-07
FBgn0031760	1.24362	3.57e-07
FBgn0034724	2.57031	3.62e-07
FBgn0038515	-0.470106	3.63e-07
FBgn0030276	-0.429719	3.63e-07
FBgn0032079	0.838218	3.63e-07
FBgn0261802	-0.430955	3.63e-07
FBgn0038719	-3.46842	3.65e-07
FBgn0028622	-1.07039	3.69e-07
FBgn0001981	0.65169	3.75e-07
FBgn0004893	0.973489	3.77e-07
FBgn0035236	-0.612739	3.79e-07
FBgn0030613	1.46821	3.88e-07
FBgn0031011	-0.654173	3.91e-07
FBgn0035968	-2.8734	4e-07
FBgn0035540	-0.938629	4e-07
FBgn0259166	-0.861692	4.11e-07
FBgn0062442	0.561189	4.14e-07
FBgn0041194	-1.55331	4.15e-07
FBgn0050115	1.26383	4.16e-07
FBgn0039589	-0.838105	4.27e-07
FBgn0034583	-1.81671	4.29e-07
FBgn0032782	-1.15004	4.36e-07
FBgn0267602	2.192	4.37e-07
FBgn0026309	-0.902957	4.38e-07
FBgn0027843	-0.553362	4.42e-07
FBgn0033337	-1.14529	4.55e-07
FBgn0035942	-0.827915	4.71e-07
FBgn0025726	-0.484413	4.71e-07
FBgn0033884	-0.644033	4.9e-07
FBgn0040385	2.09638	5.1e-07
FBgn0031814	-0.715123	5.12e-07
FBgn0262007	-2.64431	5.26e-07
FBgn0267002	-0.551406	5.32e-07
FBgn0001224	-0.492601	5.44e-07
FBgn0031535	-0.764015	5.46e-07
FBgn0027111	2.25809	5.56e-07
FBgn0031000	-3.63488	5.58e-07
FBgn0052195	-1.36248	5.77e-07
FBgn0030479	0.793192	5.84e-07
FBgn0267348	0.721888	5.94e-07
FBgn0031752	-0.770944	6.07e-07
FBgn0052676	-0.540995	6.1e-07
FBgn0033846	-0.609007	6.3e-07
FBgn0000524	-0.623323	6.34e-07
FBgn0262624	1.68156	6.34e-07
FBgn0053300	3.66705	6.37e-07
FBgn0004197	2.12214	6.41e-07
FBgn0023537	-1.22823	6.56e-07
FBgn0004507	-0.58872	6.78e-07
FBgn0040079	-0.657267	6.81e-07
FBgn0261244	-0.479783	7.03e-07
FBgn0039431	0.764952	7.23e-07
FBgn0015776	-0.417167	7.35e-07
FBgn0032883	-0.86532	7.37e-07
FBgn0260475	-1.29321	7.61e-07
FBgn0035026	-0.685934	7.76e-07
FBgn0036369	-1.92557	8.06e-07
FBgn0003209	-0.669605	8.23e-07
FBgn0037379	-0.583944	8.65e-07
FBgn0086710	0.467341	8.73e-07
FBgn0021944	-1.03125	8.74e-07
FBgn0262737	-0.416822	8.75e-07
FBgn0262979	-1.16218	8.96e-07
FBgn0030346	-0.923781	8.99e-07
FBgn0002578	-1.95566	9.12e-07
FBgn0028646	5.32975	9.26e-07
FBgn0010391	-0.704527	9.28e-07
FBgn0267972	-0.988058	9.63e-07
FBgn0042180	-0.479428	9.64e-07
FBgn0035702	-0.786841	9.69e-07
FBgn0026206	-0.492075	9.87e-07
FBgn0021906	0.451837	1.09e-06
FBgn0039914	-0.508682	1.12e-06
FBgn0263106	-0.461711	1.12e-06
FBgn0029091	-1.54024	1.13e-06
FBgn0052732	-0.703314	1.17e-06
FBgn0022986	0.465116	1.17e-06
FBgn0031304	-0.591523	1.19e-06
FBgn0052037	1.8841	1.19e-06
FBgn0040294	-0.469427	1.27e-06
FBgn0026147	-0.610942	1.27e-06
FBgn0031575	-0.758296	1.27e-06
FBgn0259937	-0.608058	1.27e-06
FBgn0011592	0.445575	1.28e-06
FBgn0042092	-0.527306	1.3e-06
FBgn0038862	-0.684211	1.31e-06
FBgn0260954	-2.62863	1.32e-06
FBgn0036316	-1.79036	1.33e-06
FBgn0040068	-0.656372	1.36e-06
FBgn0003044	-0.576145	1.36e-06
FBgn0037936	-4.57913	1.38e-06
FBgn0032191	-0.855424	1.41e-06
FBgn0040918	-0.526954	1.41e-06
FBgn0259221	-0.516973	1.44e-06
FBgn0032374	-1.00886	1.45e-06
FBgn0045852	1.54547	1.48e-06
FBgn0030240	-0.691527	1.49e-06
FBgn0016061	1.20612	1.51e-06
FBgn0031719	0.702341	1.52e-06
FBgn0083969	-0.446075	1.52e-06
FBgn0267454	-3.68248	1.59e-06
FBgn0053128	-2.98776	1.59e-06
FBgn0027513	-0.588093	1.6e-06
FBgn0262738	-0.40359	1.6e-06
FBgn0037368	-1.08	1.64e-06
FBgn0000606	2.0814	1.64e-06
FBgn0027364	2.44177	1.64e-06
FBgn0085249	1.23805	1.67e-06
FBgn0039877	-0.771386	1.67e-06
FBgn0026061	1.24046	1.72e-06
FBgn0260006	0.938917	1.73e-06
FBgn0083048	0.726288	1.73e-06
FBgn0004863	2.08576	1.73e-06
FBgn0051004	1.33232	1.73e-06
FBgn0259742	-0.523736	1.74e-06
FBgn0015380	1.04861	1.77e-06
FBgn0032287	-1.6067	1.79e-06
FBgn0037580	-0.978512	1.82e-06
FBgn0030683	-0.605081	1.84e-06
FBgn0083047	1.53175	1.86e-06
FBgn0261673	-1.46343	1.88e-06
FBgn0035033	-0.848696	1.92e-06
FBgn0013995	-0.882555	1.96e-06
FBgn0000826	-0.866187	2e-06
FBgn0265912	5.92988	2e-06
FBgn0014018	-0.602748	2.01e-06
FBgn0036994	-0.60622	2.03e-06
FBgn0010041	-2.31619	2.08e-06
FBgn0041164	-0.461962	2.11e-06
FBgn0260789	-0.523107	2.13e-06
FBgn0010314	-0.583084	2.16e-06
FBgn0261649	0.665117	2.17e-06
FBgn0033624	-0.96419	2.18e-06
FBgn0038961	-0.628556	2.3e-06
FBgn0033609	-0.580555	2.31e-06
FBgn0024956	-0.706089	2.34e-06
FBgn0263392	1.58979	2.37e-06
FBgn0259152	-0.588153	2.43e-06
FBgn0028360	-0.611294	2.46e-06
FBgn0033988	-0.665988	2.5e-06
FBgn0038304	-0.842666	2.52e-06
FBgn0030431	-0.637896	2.55e-06
FBgn0003270	0.633154	2.56e-06
FBgn0000022	0.793711	2.57e-06
FBgn0046696	0.523546	2.58e-06
FBgn0266268	-1.18268	2.6e-06
FBgn0042083	-0.882082	2.61e-06
FBgn0036493	-0.80873	2.66e-06
FBgn0003651	1.84752	2.75e-06
FBgn0035997	-0.45406	2.76e-06
FBgn0037998	-0.638549	2.77e-06
FBgn0040395	-0.459187	2.86e-06
FBgn0042138	-0.598728	2.86e-06
FBgn0035923	-0.645285	2.87e-06
FBgn0024371	-0.570748	2.91e-06
FBgn0037697	-2.37805	2.92e-06
FBgn0014863	1.63837	2.97e-06
FBgn0004170	0.665126	2.99e-06
FBgn0038810	-0.826157	3.04e-06
FBgn0040765	1.14835	3.04e-06
FBgn0025885	-0.973218	3.06e-06
FBgn0261547	-0.892692	3.07e-06
FBgn0030421	-0.746316	3.07e-06
FBgn0085408	0.916912	3.09e-06
FBgn0038053	-0.753465	3.14e-06
FBgn0034989	-0.511481	3.19e-06
FBgn0031959	2.0447	3.34e-06
FBgn0036752	1.38787	3.34e-06
FBgn0262109	0.590605	3.34e-06
FBgn0041180	-0.871779	3.38e-06
FBgn0263705	0.96094	3.39e-06
FBgn0024811	-0.409689	3.44e-06
FBgn0030757	-0.768574	3.44e-06
FBgn0010194	0.55253	3.47e-06
FBgn0001269	1.8646	3.72e-06
FBgn0260660	-2.57445	3.82e-06
FBgn0037960	1.86685	3.88e-06
FBgn0267821	-0.546314	3.88e-06
FBgn0033692	-1.08342	3.89e-06
FBgn0010280	0.422272	3.92e-06
FBgn0012034	-0.637389	3.93e-06
FBgn0036668	-0.408391	4.02e-06
FBgn0034808	-0.771481	4.06e-06
FBgn0030654	-0.989353	4.15e-06
FBgn0001091	-0.430608	4.16e-06
FBgn0040532	1.99519	4.21e-06
FBgn0002629	0.528665	4.23e-06
FBgn0025456	0.618704	4.31e-06
FBgn0003885	0.446392	4.38e-06
FBgn0264699	-3.69208	4.41e-06
FBgn0016131	-0.466695	4.47e-06
FBgn0011706	1.40712	4.49e-06
FBgn0029737	-0.807006	4.5e-06
FBgn0259823	1.04979	4.52e-06
FBgn0010651	-0.800653	4.53e-06
FBgn0011566	-1.09096	4.67e-06
FBgn0002592	1.2152	4.67e-06
FBgn0001123	0.788005	4.77e-06
FBgn0039776	1.26128	4.89e-06
FBgn0038247	1.85991	5e-06
FBgn0011754	-0.573734	5.1e-06
FBgn0050460	1.45905	5.1e-06
FBgn0050431	-1.15423	5.27e-06
FBgn0040056	-0.63242	5.3e-06
FBgn0263477	1.35172	5.3e-06
FBgn0029823	-0.781513	5.39e-06
FBgn0003557	-0.516063	5.39e-06
FBgn0001145	-2.14749	5.41e-06
FBgn0283536	-0.532667	5.5e-06
FBgn0031401	-0.417106	5.53e-06
FBgn0001291	-0.901427	5.55e-06
FBgn0013263	-0.628528	5.56e-06
FBgn0031117	-0.590138	5.6e-06
FBgn0031747	-3.48963	5.67e-06
FBgn0014184	-0.44019	5.75e-06
FBgn0038872	-0.632322	5.82e-06
FBgn0035372	-0.788782	5.83e-06
FBgn0031682	-0.544038	5.88e-06
FBgn0003159	-0.501849	5.9e-06
FBgn0053169	-0.841993	5.93e-06
FBgn0041627	-1.03198	5.93e-06
FBgn0051145	-1.08307	5.97e-06
FBgn0000063	-0.609743	6e-06
FBgn0039508	-0.898366	6e-06
FBgn0041160	1.20708	6e-06
FBgn0027329	-0.600959	6.08e-06
FBgn0031987	-1.06424	6.15e-06
FBgn0263048	0.544001	6.29e-06
FBgn0039559	-0.674353	6.54e-06
FBgn0263745	-0.792085	6.59e-06
FBgn0041096	1.54513	6.6e-06
FBgn0264979	3.39565	6.67e-06
FBgn0027490	-0.480183	6.69e-06
FBgn0003891	-0.494248	6.85e-06
FBgn0004367	-0.753393	6.89e-06
FBgn0027836	-0.484836	6.91e-06
FBgn0032666	-1.80992	6.91e-06
FBgn0085376	1.43951	6.93e-06
FBgn0020445	-0.515666	6.95e-06
FBgn0037384	-0.450831	6.95e-06
FBgn0029766	-4.09985	7e-06
FBgn0086779	-0.495386	7.02e-06
FBgn0030400	-0.528561	7.24e-06
FBgn0000228	0.563534	7.3e-06
FBgn0266646	2.31142	7.44e-06
FBgn0036622	-0.931105	7.51e-06
FBgn0030305	-0.936594	7.53e-06
FBgn0033401	-0.764977	7.63e-06
FBgn0001120	-0.553766	7.63e-06
FBgn0283479	2.23753	7.66e-06
FBgn0038617	-1.0186	7.74e-06
FBgn0035529	-0.737205	7.8e-06
FBgn0035423	-0.457099	7.81e-06
FBgn0030900	2.01493	7.89e-06
FBgn0004583	0.575399	8.07e-06
FBgn0027657	0.794901	8.26e-06
FBgn0036814	-0.456771	8.27e-06
FBgn0036501	-1.12649	8.39e-06
FBgn0033183	-0.573807	8.47e-06
FBgn0036821	0.996918	8.59e-06
FBgn0024238	-0.482061	8.69e-06
FBgn0032350	-0.589378	8.81e-06
FBgn0035132	-1.4819	8.82e-06
FBgn0035186	-1.38473	8.83e-06
FBgn0039209	-0.490337	9.05e-06
FBgn0260748	-0.429138	9.09e-06
FBgn0286781	0.376938	9.21e-06
FBgn0031378	-1.03217	9.23e-06
FBgn0028398	0.63558	9.38e-06
FBgn0264357	-0.431385	9.55e-06
FBgn0051072	-0.529849	9.58e-06
FBgn0036334	-0.721971	9.67e-06
FBgn0266284	-0.720671	9.68e-06
FBgn0029999	-0.603165	9.83e-06
FBgn0053196	0.77904	9.87e-06
FBgn0264672	0.631256	9.9e-06
FBgn0036991	-0.598448	1e-05
FBgn0044328	2.31849	1.01e-05
FBgn0011227	0.641573	1.07e-05
FBgn0035308	-1.39012	1.08e-05
FBgn0004858	2.91864	1.09e-05
FBgn0283468	-0.417377	1.09e-05
FBgn0032161	-1.41515	1.09e-05
FBgn0010434	1.13002	1.11e-05
FBgn0250786	-0.536506	1.11e-05
FBgn0032264	-1.67482	1.12e-05
FBgn0031850	1.43656	1.13e-05
FBgn0263278	-0.489311	1.13e-05
FBgn0026319	0.571097	1.14e-05
FBgn0038686	-0.521496	1.15e-05
FBgn0003285	0.885161	1.16e-05
FBgn0037884	-0.488468	1.17e-05
FBgn0031988	-0.541338	1.21e-05
FBgn0037569	0.572344	1.21e-05
FBgn0051694	-0.382244	1.22e-05
FBgn0030007	-0.554518	1.29e-05
FBgn0028684	-0.590655	1.3e-05
FBgn0029894	-0.573139	1.3e-05
FBgn0003082	-1.12862	1.3e-05
FBgn0085450	-0.737836	1.3e-05
FBgn0020521	1.69046	1.3e-05
FBgn0250906	-0.642961	1.31e-05
FBgn0003302	-0.644843	1.33e-05
FBgn0029157	-0.619701	1.36e-05
FBgn0052850	-1.25695	1.36e-05
FBgn0032873	-0.623799	1.4e-05
FBgn0034464	1.60829	1.45e-05
FBgn0286788	0.528074	1.47e-05
FBgn0037632	-0.450743	1.5e-05
FBgn0051522	-0.667971	1.5e-05
FBgn0004867	0.483189	1.52e-05
FBgn0015797	-0.465353	1.52e-05
FBgn0047205	1.60631	1.52e-05
FBgn0029905	-0.473913	1.55e-05
FBgn0027565	-0.606584	1.57e-05
FBgn0034321	-0.772267	1.57e-05
FBgn0286222	-0.549084	1.57e-05
FBgn0264389	-0.772252	1.58e-05
FBgn0003655	-0.387134	1.59e-05
FBgn0016038	-0.670484	1.6e-05
FBgn0034726	-0.954668	1.6e-05
FBgn0260985	-0.694397	1.66e-05
FBgn0011829	-2.37998	1.69e-05
FBgn0034264	1.84743	1.69e-05
FBgn0032147	-1.11478	1.72e-05
FBgn0050159	-0.969048	1.78e-05
FBgn0034242	0.430701	1.82e-05
FBgn0033434	-0.833764	1.82e-05
FBgn0020236	-0.541269	1.82e-05
FBgn0031257	1.19454	1.83e-05
FBgn0083039	2.13049	1.83e-05
FBgn0030037	-0.56908	1.83e-05
FBgn0031032	1.3447	1.85e-05
FBgn0262511	-0.379682	1.91e-05
FBgn0267828	-0.939477	1.91e-05
FBgn0039821	-2.55875	1.92e-05
FBgn0037518	-0.974032	1.93e-05
FBgn0039738	0.935879	1.93e-05
FBgn0003507	-0.460463	1.94e-05
FBgn0028692	-0.563326	1.96e-05
FBgn0031820	-0.42009	1.97e-05
FBgn0050489	-2.17295	2.02e-05
FBgn0039561	-0.602492	2.02e-05
FBgn0028734	-0.436134	2.03e-05
FBgn0000078	-2.77449	2.11e-05
FBgn0004107	-0.43824	2.12e-05
FBgn0012036	-0.705324	2.12e-05
FBgn0028879	2.04325	2.15e-05
FBgn0034067	-0.682239	2.15e-05
FBgn0031375	1.77624	2.15e-05
FBgn0010225	1.06369	2.17e-05
FBgn0011740	-0.551707	2.17e-05
FBgn0038681	1.80227	2.18e-05
FBgn0010622	0.615787	2.18e-05
FBgn0015721	1.67706	2.23e-05
FBgn0030341	-0.597141	2.23e-05
FBgn0086450	-1.65035	2.23e-05
FBgn0262467	-0.726711	2.26e-05
FBgn0035234	1.64444	2.28e-05
FBgn0003964	-0.544672	2.35e-05
FBgn0026314	-3.83798	2.36e-05
FBgn0010830	-0.911241	2.39e-05
FBgn0036770	-0.407206	2.43e-05
FBgn0042110	-2.72698	2.47e-05
FBgn0035612	-2.05512	2.48e-05
FBgn0031018	-2.12606	2.49e-05
FBgn0085261	-1.45629	2.54e-05
FBgn0011455	0.416122	2.55e-05
FBgn0037116	-0.555049	2.59e-05
FBgn0266804	2.21383	2.6e-05
FBgn0011722	-1.39855	2.65e-05
FBgn0263037	3.64246	2.66e-05
FBgn0034982	-0.930776	2.71e-05
FBgn0039091	-5.69757	2.81e-05
FBgn0020378	1.43156	2.81e-05
FBgn0036958	-0.483529	2.82e-05
FBgn0027578	-2.37067	2.89e-05
FBgn0034420	-0.64765	2.92e-05
FBgn0267703	2.30456	2.92e-05
FBgn0036895	2.38644	2.95e-05
FBgn0039900	-1.26464	3.04e-05
FBgn0016684	-1.60382	3.04e-05
FBgn0031534	-0.799953	3.05e-05
FBgn0004611	-0.410525	3.08e-05
FBgn0086855	-0.626248	3.1e-05
FBgn0027945	-0.816076	3.1e-05
FBgn0032987	-0.605804	3.15e-05
FBgn0038043	-1.08564	3.15e-05
FBgn0039882	-0.664099	3.19e-05
FBgn0086679	-0.798795	3.22e-05
FBgn0035424	-0.54314	3.22e-05
FBgn0038549	-0.624796	3.24e-05
FBgn0031390	0.375882	3.24e-05
FBgn0022153	-0.665532	3.27e-05
FBgn0025802	-0.48995	3.36e-05
FBgn0038115	3.11766	3.45e-05
FBgn0002906	-0.383359	3.51e-05
FBgn0265977	1.59157	3.53e-05
FBgn0014857	0.374092	3.53e-05
FBgn0036402	-0.573114	3.53e-05
FBgn0030320	-0.352477	3.55e-05
FBgn0026634	-0.673921	3.55e-05
FBgn0015270	-0.922841	3.58e-05
FBgn0038261	-1.93036	3.59e-05
FBgn0036486	-0.455531	3.65e-05
FBgn0000406	-2.38755	3.67e-05
FBgn0037050	1.39794	3.68e-05
FBgn0034394	-3.06532	3.69e-05
FBgn0003978	0.549156	3.69e-05
FBgn0004889	-0.50316	3.7e-05
FBgn0031317	-0.68169	3.7e-05
FBgn0035059	-0.607071	3.71e-05
FBgn0011020	-0.685904	3.75e-05
FBgn0001983	1.55656	3.85e-05
FBgn0032465	-0.761993	3.92e-05
FBgn0038989	-0.947986	3.92e-05
FBgn0035964	-0.91716	3.92e-05
FBgn0036024	-4.35701	3.92e-05
FBgn0259167	2.07732	3.96e-05
FBgn0262699	-0.403539	3.98e-05
FBgn0016691	0.434148	4.01e-05
FBgn0030662	1.54505	4.05e-05
FBgn0022213	-0.364986	4.15e-05
FBgn0027615	-0.593328	4.15e-05
FBgn0004649	-0.778223	4.15e-05
FBgn0004666	1.37062	4.16e-05
FBgn0032400	-1.39093	4.27e-05
FBgn0024754	0.541953	4.28e-05
FBgn0031936	-3.72231	4.33e-05
FBgn0263351	-0.597752	4.34e-05
FBgn0031049	-0.711234	4.38e-05
FBgn0035850	0.390297	4.4e-05
FBgn0026787	-0.50092	4.44e-05
FBgn0000137	1.64576	4.45e-05
FBgn0016970	-0.683989	4.45e-05
FBgn0032231	-0.595502	4.47e-05
FBgn0027607	-0.65284	4.56e-05
FBgn0036350	1.021	4.68e-05
FBgn0029672	0.507316	4.7e-05
FBgn0035570	0.653911	4.81e-05
FBgn0010241	-2.61464	4.84e-05
FBgn0029148	0.465033	4.92e-05
FBgn0033761	-0.632395	5.03e-05
FBgn0038190	-1.67071	5.04e-05
FBgn0031645	0.459561	5.07e-05
FBgn0039788	-1.80833	5.11e-05
FBgn0052181	2.05907	5.16e-05
FBgn0263598	-0.411935	5.17e-05
FBgn0029711	-0.509783	5.19e-05
FBgn0285879	1.72762	5.21e-05
FBgn0010316	-0.59808	5.23e-05
FBgn0034654	0.352896	5.28e-05
FBgn0038769	-0.630731	5.28e-05
FBgn0036844	-0.471962	5.28e-05
FBgn0023167	0.420349	5.32e-05
FBgn0038244	-0.481767	5.34e-05
FBgn0027356	-0.450315	5.35e-05
FBgn0262475	-0.742448	5.42e-05
FBgn0038071	0.560154	5.43e-05
FBgn0265067	2.50088	5.43e-05
[truncated: 9,645 more rows]
