# Supplementary material for: AnnoMiner is a new web-tool to integrate epigenetics, transcription factor occupancy and transcriptomics data to predict transcriptional regulators
Source: Sci Rep. 2021 Jul 29;11:15463. doi: 10.1038/s41598-021-94805-1 (PMC8322331; doi:10.1038/s41598-021-94805-1)
Supplement: Supplementary file 5 — Supplementary Information 5. [file 41598_2021_94805_MOESM5_ESM.xlsx]

## Sheet: a. clp_DESeq2rev_1
geneID	baseMean	log2FoldChange	lfcSE	stat	pvalue	padj
ENSMUSG00000022346	174.604	-2.60085	0.134742	-19.3025	5.11438e-83	7.58974e-79
ENSMUSG00000024621	70.577	-2.72969	0.216433	-12.6122	1.80899e-36	1.34227e-32
ENSMUSG00000067274	5547.13	-0.400743	0.041389	-9.68234	3.58412e-22	1.77295e-18
ENSMUSG00000046805	42.1158	-2.43384	0.260551	-9.3411	9.53359e-21	3.53696e-17
ENSMUSG00000002985	297.811	-0.908736	0.103553	-8.77555	1.70064e-18	5.0475e-15
ENSMUSG00000052336	51.3281	-2.3172	0.270431	-8.56857	1.04778e-17	2.5915e-14
ENSMUSG00000028234	4192.31	-0.311076	0.0381912	-8.14523	3.78566e-16	8.0256e-13
ENSMUSG00000036905	35.8255	-2.43001	0.302919	-8.02199	1.04049e-15	1.93011e-12
ENSMUSG00000022283	6698.63	-0.285974	0.0366352	-7.806	5.90321e-15	9.73373e-12
ENSMUSG00000034994	18154.6	-0.265175	0.0341391	-7.76747	8.00721e-15	1.18827e-11
ENSMUSG00000074129	3806.2	-0.287601	0.0383058	-7.50804	6.00189e-14	8.09709e-11
ENSMUSG00000032399	12446	-0.235973	0.0319405	-7.38789	1.49176e-13	1.84481e-10
ENSMUSG00000004730	22.6179	-2.94474	0.401925	-7.32659	2.3609e-13	2.69506e-10
ENSMUSG00000012848	6150.34	-0.295399	0.0417963	-7.06758	1.57654e-12	1.67113e-09
ENSMUSG00000057841	3993.76	-0.312276	0.0447964	-6.97101	3.14675e-12	3.11319e-09
ENSMUSG00000028581	97.308	-1.04919	0.151091	-6.94406	3.80999e-12	3.53376e-09
ENSMUSG00000039109	50.4577	-1.58397	0.232501	-6.81272	9.57705e-12	7.89574e-09
ENSMUSG00000036896	24.0891	-2.3174	0.33991	-6.81768	9.25217e-12	7.89574e-09
ENSMUSG00000031320	4088.7	-0.260175	0.0382432	-6.80317	1.02342e-11	7.99347e-09
ENSMUSG00000038642	19.5624	-2.90888	0.431332	-6.74394	1.54143e-11	1.14374e-08
ENSMUSG00000007892	1416.32	-0.360232	0.0539862	-6.67266	2.51206e-11	1.77519e-08
ENSMUSG00000015852	37.3249	-1.95348	0.294572	-6.63157	3.3213e-11	2.24037e-08
ENSMUSG00000020372	9931.93	-0.250495	0.0389042	-6.43878	1.20435e-10	7.44692e-08
ENSMUSG00000003970	6830.5	-0.219788	0.0341153	-6.44251	1.1751e-10	7.44692e-08
ENSMUSG00000071415	4910.71	-0.252624	0.0393445	-6.42082	1.35546e-10	8.04604e-08
ENSMUSG00000069516	24.9735	-2.14461	0.335447	-6.39329	1.62354e-10	9.26664e-08
ENSMUSG00000037742	41495.1	-0.228651	0.0361422	-6.32642	2.5091e-10	1.37907e-07
ENSMUSG00000064373	501.824	-0.537372	0.0863604	-6.22243	4.89514e-10	2.59442e-07
ENSMUSG00000079435	1410.05	-0.287988	0.0467674	-6.15788	7.37259e-10	3.77273e-07
ENSMUSG00000030744	7984.48	-0.230488	0.0375723	-6.13452	8.5415e-10	4.2252e-07
ENSMUSG00000091697	12.9666	3.88929	0.634997	6.12489	9.07484e-10	4.34421e-07
ENSMUSG00000006333	6241.92	-0.249601	0.0407897	-6.11922	9.40321e-10	4.36074e-07
ENSMUSG00000040552	18.8867	-2.31661	0.390922	-5.92603	3.10351e-09	1.39564e-06
ENSMUSG00000063457	2233.16	-0.308002	0.0520637	-5.91587	3.30131e-09	1.44093e-06
ENSMUSG00000071644	7568.3	-0.210374	0.0356734	-5.89723	3.69663e-09	1.56737e-06
ENSMUSG00000039001	1497.03	-0.320846	0.0563704	-5.69176	1.25739e-08	5.18323e-06
ENSMUSG00000024300	14.4291	-2.55163	0.45747	-5.5777	2.43716e-08	9.77499e-06
ENSMUSG00000058655	4780.41	-0.201636	0.0362241	-5.56633	2.60153e-08	1.01597e-05
ENSMUSG00000022488	32.5575	-1.4446	0.262685	-5.49939	3.81114e-08	1.45019e-05
ENSMUSG00000053332	1867.03	-0.247898	0.0454735	-5.45148	4.99516e-08	1.8532e-05
ENSMUSG00000031075	389.971	0.472854	0.0870854	5.42977	5.64271e-08	2.04239e-05
ENSMUSG00000021423	11.0263	-3.09941	0.572533	-5.41351	6.18025e-08	2.18369e-05
ENSMUSG00000041120	1678.32	0.262476	0.0487359	5.38567	7.2175e-08	2.49088e-05
ENSMUSG00000009350	14.8138	-2.70022	0.505522	-5.34146	9.22028e-08	3.05079e-05
ENSMUSG00000076617	10.9915	-3.39473	0.635616	-5.34085	9.25106e-08	3.05079e-05
ENSMUSG00000025967	6032.16	-0.199091	0.0373338	-5.33273	9.67475e-08	3.12116e-05
ENSMUSG00000036887	19.4322	-1.8882	0.360213	-5.24189	1.58937e-07	5.01834e-05
ENSMUSG00000030787	10.7012	3.36767	0.643509	5.23329	1.66521e-07	5.14829e-05
ENSMUSG00000024608	3478.23	-0.256036	0.0489615	-5.22933	1.70129e-07	5.15248e-05
ENSMUSG00000032373	226.824	-0.538304	0.104262	-5.16301	2.43007e-07	7.21245e-05
ENSMUSG00000023456	3388.44	-0.259988	0.0504615	-5.1522	2.57453e-07	7.49139e-05
ENSMUSG00000093460	1090.32	0.299547	0.0583929	5.12986	2.89962e-07	8.27506e-05
ENSMUSG00000063229	4498.98	-0.299661	0.0585135	-5.12122	3.03564e-07	8.49979e-05
ENSMUSG00000045128	728.572	-0.342068	0.0673976	-5.07537	3.86748e-07	0.000106284
ENSMUSG00000026395	17.8155	-1.93641	0.385826	-5.01888	5.19743e-07	0.000140236
ENSMUSG00000044533	1000.33	-0.289783	0.0583996	-4.96207	6.97445e-07	0.000184823
ENSMUSG00000021614	6959.02	0.27921	0.0564467	4.94644	7.55824e-07	0.000196779
ENSMUSG00000043716	3827.44	-0.218416	0.0443863	-4.92078	8.61985e-07	0.000220549
ENSMUSG00000061477	624.306	-0.390361	0.0797743	-4.89332	9.91492e-07	0.000249386
ENSMUSG00000013089	1344.14	0.266396	0.0547372	4.86681	1.13414e-06	0.00028051
ENSMUSG00000008999	1113.14	0.261134	0.0538536	4.84896	1.2411e-06	0.000301934
ENSMUSG00000028936	2566.88	-0.203576	0.0428261	-4.75356	1.99869e-06	0.000478397
ENSMUSG00000049625	8.83422	-2.88405	0.607559	-4.74695	2.06508e-06	0.000486442
ENSMUSG00000015053	1534.44	0.304933	0.0644858	4.72869	2.25973e-06	0.000523976
ENSMUSG00000033220	25.0103	-1.40938	0.309503	-4.55368	5.27154e-06	0.00120353
ENSMUSG00000015340	6.68479	-3.60394	0.796352	-4.52557	6.02343e-06	0.00135436
ENSMUSG00000036908	51.5734	-0.923488	0.205273	-4.49883	6.83272e-06	0.0015134
ENSMUSG00000029373	85.2088	-0.763341	0.171607	-4.44818	8.65996e-06	0.00188991
ENSMUSG00000059498	14.1845	-1.86642	0.420916	-4.43417	9.24267e-06	0.00198784
ENSMUSG00000025804	8.96017	-2.76789	0.624758	-4.43034	9.40861e-06	0.00199462
ENSMUSG00000018008	27.8817	-1.29093	0.293799	-4.39393	1.11321e-05	0.00232676
ENSMUSG00000030786	13.0856	-1.97743	0.451236	-4.38225	1.1746e-05	0.00242098
ENSMUSG00000036427	1474.53	-0.235106	0.0545354	-4.31107	1.62465e-05	0.00330271
ENSMUSG00000079419	7.83101	-2.81909	0.654913	-4.30453	1.6734e-05	0.00335585
ENSMUSG00000030695	2328.31	-0.289685	0.0677212	-4.27761	1.88909e-05	0.0036887
ENSMUSG00000025362	1118.12	-0.236907	0.0553698	-4.27863	1.88048e-05	0.0036887
ENSMUSG00000094002	123.945	0.57408	0.13563	4.2327	2.309e-05	0.00445008
ENSMUSG00000069171	826.901	-0.254263	0.0602378	-4.22099	2.43235e-05	0.00458901
ENSMUSG00000025161	244.61	-0.426026	0.100954	-4.22001	2.44294e-05	0.00458901
ENSMUSG00000078706	19.7697	1.62048	0.385192	4.20694	2.58852e-05	0.00480171
ENSMUSG00000034116	14.4994	-1.73085	0.412067	-4.20041	2.66429e-05	0.00488124
ENSMUSG00000016756	959.606	-0.328046	0.0784031	-4.18409	2.86306e-05	0.00511901
ENSMUSG00000020689	186.186	-0.458222	0.109453	-4.18649	2.83305e-05	0.00511901
ENSMUSG00000028019	1310.46	0.208625	0.0499057	4.18038	2.91019e-05	0.00514134
ENSMUSG00000023992	7.8514	-2.61896	0.631591	-4.14661	3.37439e-05	0.00589129
ENSMUSG00000003429	2715.16	-0.171654	0.0414694	-4.13929	3.48376e-05	0.00601151
ENSMUSG00000060126	2529.96	-0.18974	0.0459296	-4.1311	3.61032e-05	0.0061583
ENSMUSG00000020120	149.944	-0.539231	0.131096	-4.11324	3.90152e-05	0.00657938
ENSMUSG00000030579	13.1302	-1.86739	0.454502	-4.10864	3.97988e-05	0.00663611
ENSMUSG00000093674	1734.44	-0.202929	0.0495137	-4.09844	4.15939e-05	0.00685838
ENSMUSG00000037736	1911.53	0.193048	0.0474753	4.06628	4.77703e-05	0.00779023
ENSMUSG00000028184	2407.91	0.182166	0.0449805	4.04988	5.12447e-05	0.008266
ENSMUSG00000027253	828.385	0.256021	0.0633754	4.03975	5.35085e-05	0.00850437
ENSMUSG00000006411	146.394	0.517019	0.128033	4.03818	5.38686e-05	0.00850437
ENSMUSG00000048865	12.1508	-1.92955	0.47831	-4.03411	5.48104e-05	0.00856197
ENSMUSG00000026365	9.32688	-2.22235	0.551942	-4.02642	5.66337e-05	0.00875462
ENSMUSG00000024248	774.59	-0.246116	0.0613328	-4.0128	6.0004e-05	0.00917999
ENSMUSG00000046364	391.277	-0.305366	0.0762842	-4.003	6.25437e-05	0.0094709
ENSMUSG00000022336	2310.13	-0.166203	0.0415744	-3.99772	6.3956e-05	0.00958694
ENSMUSG00000019960	1434.45	0.215422	0.0540404	3.98632	6.71068e-05	0.00986006
ENSMUSG00000003283	7.93474	-2.50542	0.628218	-3.98814	6.65921e-05	0.00986006
ENSMUSG00000024677	8.12587	-2.47569	0.621476	-3.98356	6.78908e-05	0.00987744
ENSMUSG00000040747	8.40156	-2.27783	0.575125	-3.96059	7.47658e-05	0.0107721
ENSMUSG00000058715	22.8153	-1.26705	0.320481	-3.95358	7.69912e-05	0.0109861
ENSMUSG00000034324	1824.81	0.207416	0.0526029	3.94305	8.04529e-05	0.0113707
ENSMUSG00000002111	9.03029	-2.15247	0.546718	-3.93709	8.24772e-05	0.0115468
ENSMUSG00000027947	5.34606	-3.28017	0.833983	-3.93314	8.38449e-05	0.0116286
ENSMUSG00000006494	532.254	-0.265869	0.0677397	-3.92486	8.67815e-05	0.011815
ENSMUSG00000037016	536.986	0.316678	0.0806686	3.92566	8.6491e-05	0.011815
ENSMUSG00000040952	1159.06	-0.235058	0.0599297	-3.92223	8.77338e-05	0.0118361
ENSMUSG00000024679	7.83222	-2.43714	0.62582	-3.89431	9.84774e-05	0.0131658
ENSMUSG00000057329	460.145	0.296085	0.0761148	3.88998	0.000100251	0.013217
ENSMUSG00000015947	7.89612	-2.32714	0.598384	-3.88904	0.000100642	0.013217
ENSMUSG00000025290	1607.81	-0.194209	0.0502217	-3.86703	0.00011017	0.0143414
ENSMUSG00000026234	10625.1	-0.134652	0.0350014	-3.84704	0.000119554	0.0154277
ENSMUSG00000031530	244.207	0.356895	0.0928796	3.84255	0.00012176	0.0155769
ENSMUSG00000046312	660.706	0.288723	0.0755944	3.81937	0.000133791	0.0169697
ENSMUSG00000064351	51276	-0.141009	0.0370423	-3.8067	0.000140831	0.0177113
ENSMUSG00000064357	29680.1	-0.160008	0.0422175	-3.7901	0.000150586	0.018779
ENSMUSG00000028081	1150.22	-0.199458	0.0527473	-3.78139	0.000155954	0.0189702
ENSMUSG00000029919	19.0239	-1.32141	0.349343	-3.78256	0.000155226	0.0189702
ENSMUSG00000034224	6.16059	-3.56416	0.942432	-3.78188	0.000155649	0.0189702
ENSMUSG00000064354	20533	-0.138103	0.0366339	-3.7698	0.00016338	0.0197118
ENSMUSG00000025794	880.846	-0.256208	0.0682444	-3.75428	0.000173841	0.0208048
ENSMUSG00000024965	76.3971	-0.653077	0.174712	-3.73802	0.000185475	0.0220196
ENSMUSG00000021270	3014.11	-0.162515	0.0435774	-3.72935	0.000191977	0.0224326
ENSMUSG00000053024	210.193	0.415769	0.111453	3.73044	0.000191148	0.0224326
ENSMUSG00000030560	148.08	-0.466899	0.125596	-3.71746	0.000201237	0.0233309
ENSMUSG00000018446	1056.11	-0.195142	0.0526422	-3.70695	0.000209774	0.0239508
ENSMUSG00000052396	81.9792	-0.631394	0.170419	-3.70496	0.000211426	0.0239508
ENSMUSG00000003617	7.91526	-2.60581	0.703287	-3.70519	0.000211236	0.0239508
ENSMUSG00000022362	234.84	-0.357677	0.0976786	-3.66178	0.000250472	0.0281591
ENSMUSG00000021835	666.064	0.281995	0.0774357	3.64167	0.000270873	0.0302237
ENSMUSG00000059974	118.931	0.538556	0.148562	3.62512	0.000288822	0.031986
ENSMUSG00000020277	1684.32	-0.208885	0.0578777	-3.60908	0.000307289	0.033779
ENSMUSG00000025064	255.674	0.424311	0.117725	3.60425	0.000313055	0.0341598
ENSMUSG00000032518	273.541	-0.323109	0.0898925	-3.5944	0.000325144	0.0352199
ENSMUSG00000047935	9.22274	-2.3912	0.667159	-3.58415	0.000338175	0.0363661
ENSMUSG00000016255	48.5093	-0.768753	0.215946	-3.55994	0.000370944	0.039603
ENSMUSG00000037362	34.7713	0.935619	0.263004	3.55743	0.000374505	0.0396976
ENSMUSG00000050621	1494.34	-0.175674	0.0494296	-3.55403	0.000379379	0.0398843
ENSMUSG00000031209	919.704	0.199365	0.0561493	3.55062	0.00038433	0.0398843
ENSMUSG00000017724	477.509	0.305126	0.085927	3.55099	0.00038378	0.0398843
ENSMUSG00000028496	1548.03	0.161659	0.04558	3.54671	0.000390075	0.0401994
ENSMUSG00000067586	1658.71	0.158561	0.0447352	3.54443	0.00039346	0.0402686
ENSMUSG00000030707	178.108	-0.399251	0.112959	-3.53447	0.000408599	0.0412874
ENSMUSG00000028977	113.324	0.498679	0.1411	3.53422	0.000408979	0.0412874
ENSMUSG00000021994	4516.27	0.200109	0.0567732	3.52471	0.000423951	0.0425097
ENSMUSG00000031029	2566.63	-0.162789	0.0462318	-3.52114	0.000429697	0.0427966
ENSMUSG00000004665	2364.31	0.180282	0.0514208	3.50602	0.000454863	0.0446302
ENSMUSG00000054580	209.446	0.401757	0.114634	3.5047	0.000457128	0.0446302
ENSMUSG00000031264	17.2624	-1.24485	0.355123	-3.50541	0.0004559	0.0446302
ENSMUSG00000047675	454.169	-0.270397	0.0774487	-3.49131	0.000480663	0.0466211
ENSMUSG00000039037	116.733	0.516233	0.148382	3.47907	0.000503153	0.0484856
ENSMUSG00000033060	270.854	0.328147	0.0944127	3.47566	0.000509592	0.0487893
ENSMUSG00000034664	94.0434	-0.548855	0.158017	-3.4734	0.000513908	0.0488872
ENSMUSG00000022231	1709.21	0.19043	0.0549265	3.467	0.000526296	0.0497467
ENSMUSG00000060636	620.097	-0.257857	0.0746493	-3.45425	0.00055183	0.0518301
ENSMUSG00000035934	492.305	-0.271766	0.0790718	-3.43695	0.000588297	0.0546779
ENSMUSG00000001123	17.0146	-1.21952	0.354884	-3.43639	0.00058952	0.0546779
ENSMUSG00000037239	350.184	0.322189	0.0938412	3.43334	0.000596196	0.0549538
ENSMUSG00000043496	3216.88	0.205377	0.0598794	3.42984	0.000603927	0.0551864
ENSMUSG00000059921	729.163	0.258391	0.0753581	3.42884	0.000606158	0.0551864
ENSMUSG00000064356	8233.02	-0.166658	0.0488074	-3.41461	0.000638731	0.0575601
ENSMUSG00000060036	438.715	-0.264503	0.0774743	-3.41408	0.000639987	0.0575601
ENSMUSG00000037563	280.467	-0.354165	0.104268	-3.39667	0.000682116	0.0609795
ENSMUSG00000056758	5727.3	0.161266	0.0478555	3.36985	0.000752103	0.0668336
ENSMUSG00000000957	1724.42	0.176712	0.052689	3.35387	0.000796907	0.0703934
ENSMUSG00000040717	2023.39	0.163328	0.0489479	3.33678	0.000847539	0.0744229
ENSMUSG00000031661	877.682	0.226062	0.0678127	3.33362	0.000857241	0.0748321
ENSMUSG00000078812	4722.19	-0.135845	0.0408647	-3.32425	0.000886555	0.0769384
ENSMUSG00000021595	1405.11	-0.174369	0.0525896	-3.31566	0.000914264	0.0788818
ENSMUSG00000052160	17.0408	-1.2359	0.374103	-3.30364	0.000954379	0.081867
ENSMUSG00000038894	621.531	0.253802	0.0774633	3.27642	0.00105133	0.0896653
ENSMUSG00000024501	2267.85	0.154788	0.0473217	3.27097	0.00107179	0.0908877
ENSMUSG00000032092	304.253	0.27942	0.0860577	3.24689	0.00116674	0.098377
ENSMUSG00000061787	1097.76	-0.167319	0.0516832	-3.2374	0.00120623	0.101132
ENSMUSG00000041841	506.139	-0.242006	0.0748324	-3.23398	0.00122079	0.101778
ENSMUSG00000095567	1260.33	-0.174542	0.0541125	-3.22554	0.00125734	0.103661
ENSMUSG00000025789	691.236	0.211225	0.0654592	3.22681	0.00125178	0.103661
ENSMUSG00000007891	1202.36	-0.165547	0.0513536	-3.22367	0.00126559	0.103765
ENSMUSG00000028524	234.837	0.3697	0.115267	3.20732	0.00133977	0.109242
ENSMUSG00000024427	348.249	0.26368	0.0823049	3.2037	0.00135675	0.110023
ENSMUSG00000055435	146.652	-0.47765	0.149223	-3.20091	0.00136993	0.110488
ENSMUSG00000001627	392.005	0.24652	0.0771649	3.19472	0.00139969	0.112278
ENSMUSG00000021660	1816.99	-0.150757	0.0473633	-3.18299	0.00145764	0.116298
ENSMUSG00000022367	615.323	0.217301	0.0683867	3.17752	0.00148538	0.117877
ENSMUSG00000029322	7.80916	-1.80146	0.568731	-3.16751	0.00153752	0.121366
ENSMUSG00000037902	489.37	-0.242781	0.0768478	-3.15925	0.00158176	0.122953
ENSMUSG00000022297	249.774	0.326238	0.10321	3.16092	0.00157273	0.122953
ENSMUSG00000031910	88.5285	0.485013	0.153528	3.15912	0.00158248	0.122953
ENSMUSG00000064341	22073.2	-0.114371	0.0363054	-3.15026	0.00163128	0.124784
ENSMUSG00000025508	1303.14	-0.210878	0.066928	-3.15082	0.00162815	0.124784
ENSMUSG00000009927	714.61	-0.220833	0.0700808	-3.15113	0.00162643	0.124784
ENSMUSG00000027832	231.22	0.322502	0.10264	3.14206	0.00167765	0.127673
ENSMUSG00000023944	25896	-0.114469	0.0364746	-3.13831	0.00169925	0.128658
ENSMUSG00000064370	29322	-0.113661	0.0362529	-3.13521	0.00171728	0.129363
ENSMUSG00000004151	269.279	0.289833	0.0926081	3.12967	0.00175	0.131162
ENSMUSG00000028444	737.344	0.236517	0.0756386	3.12694	0.00176634	0.131721
ENSMUSG00000047730	30.7694	0.978519	0.313838	3.11791	0.00182141	0.135148
ENSMUSG00000027603	76.2008	0.549924	0.176459	3.11644	0.00183052	0.135149
ENSMUSG00000028654	981.83	0.186273	0.0598081	3.11451	0.0018425	0.13536
ENSMUSG00000022949	158.125	0.418671	0.134814	3.10555	0.00189925	0.138841
ENSMUSG00000040649	1066.12	0.160237	0.0516317	3.10346	0.00191275	0.139093
ENSMUSG00000026177	6.72796	-1.97313	0.636059	-3.10212	0.00192143	0.139093
ENSMUSG00000027210	939.621	0.185635	0.059981	3.0949	0.00196882	0.141831
ENSMUSG00000063524	1530.86	-0.204643	0.0663164	-3.08587	0.0020296	0.145504
ENSMUSG00000057777	543.713	0.252723	0.0819466	3.084	0.00204237	0.145505
ENSMUSG00000067288	349.756	-0.262783	0.0852362	-3.083	0.00204923	0.145505
ENSMUSG00000040613	8.88479	-1.60343	0.521376	-3.07539	0.00210228	0.148561
ENSMUSG00000062421	866.041	0.174911	0.0569376	3.07197	0.00212653	0.149563
ENSMUSG00000001300	2600.1	0.161899	0.0529425	3.05802	0.00222806	0.152575
ENSMUSG00000053565	1361.79	-0.151661	0.0496216	-3.05635	0.00224046	0.152575
ENSMUSG00000057337	253.79	0.287914	0.0942053	3.05624	0.00224132	0.152575
ENSMUSG00000073702	98.7674	-0.448368	0.146451	-3.06156	0.00220186	0.152575
ENSMUSG00000097769	88.9647	-0.482265	0.157521	-3.06159	0.00220168	0.152575
ENSMUSG00000033717	72.1543	0.589703	0.192626	3.06139	0.00220311	0.152575
ENSMUSG00000057719	40.9954	0.689428	0.225314	3.05986	0.0022144	0.152575
ENSMUSG00000053702	209.411	0.333083	0.109046	3.05451	0.00225428	0.152756
ENSMUSG00000024304	1309.12	0.213516	0.0700188	3.04941	0.00229288	0.154665
ENSMUSG00000037892	3469.29	0.121013	0.0397671	3.04303	0.0023421	0.157234
ENSMUSG00000037211	332.945	0.2627	0.0864037	3.04039	0.00236275	0.157234
ENSMUSG00000022831	22.3428	-0.939886	0.309035	-3.04136	0.00235516	0.157234
ENSMUSG00000058099	30.6494	-0.860181	0.283136	-3.03804	0.00238119	0.157754
ENSMUSG00000048450	3281.78	0.154733	0.0509918	3.03446	0.00240968	0.158932
ENSMUSG00000060938	778.093	-0.206513	0.0681824	-3.02883	0.002455	0.161205
ENSMUSG00000021779	52.4231	0.632664	0.209305	3.02269	0.00250539	0.163789
ENSMUSG00000064358	33673	-0.124683	0.0413464	-3.01556	0.00256501	0.166951
ENSMUSG00000058600	958.065	-0.166032	0.0552283	-3.00628	0.00264464	0.171382
ENSMUSG00000068735	893.692	0.184835	0.0617421	2.99367	0.00275645	0.177851
ENSMUSG00000024479	43.9163	-0.70374	0.235687	-2.98591	0.00282733	0.181634
ENSMUSG00000035799	2288.77	0.157305	0.0527765	2.98058	0.00287702	0.18324
ENSMUSG00000020437	7.88285	-1.75993	0.590354	-2.98114	0.00287177	0.18324
ENSMUSG00000020848	135.754	0.461815	0.155164	2.9763	0.00291747	0.185023
ENSMUSG00000026480	10.1806	-1.39694	0.469655	-2.97439	0.00293567	0.185384
ENSMUSG00000036231	10.6666	1.35515	0.455845	2.97283	0.0029507	0.185544
ENSMUSG00000027423	2026.27	-0.12608	0.0425171	-2.96539	0.00302303	0.18929
ENSMUSG00000097039	29.2583	-0.819044	0.276416	-2.96309	0.00304572	0.18991
ENSMUSG00000025856	485.165	0.207197	0.0700029	2.95984	0.00307802	0.191121
ENSMUSG00000034205	780.29	0.183227	0.0620216	2.95424	0.00313438	0.193809
ENSMUSG00000057497	687.931	-0.185283	0.062978	-2.94202	0.00326078	0.200788
ENSMUSG00000027186	95.1697	0.520371	0.17704	2.93928	0.00328973	0.200904
ENSMUSG00000063626	83.5768	0.543447	0.184865	2.9397	0.00328531	0.200904
ENSMUSG00000029999	177.28	0.344339	0.117407	2.93287	0.00335843	0.204259
ENSMUSG00000020163	328.361	-0.244576	0.0835093	-2.92873	0.00340351	0.206156
ENSMUSG00000020346	520.427	-0.206173	0.0704546	-2.92632	0.00343001	0.206916
ENSMUSG00000031948	1907.9	-0.12413	0.0424432	-2.92461	0.00344892	0.207214
ENSMUSG00000020099	1177.39	0.160933	0.0550597	2.92288	0.00346807	0.207525
ENSMUSG00000028069	292.966	-0.25128	0.0861065	-2.91824	0.00352011	0.207814
ENSMUSG00000018486	264.236	0.270729	0.0927925	2.91758	0.00352764	0.207814
ENSMUSG00000005338	161.337	0.335756	0.115085	2.91746	0.00352891	0.207814
ENSMUSG00000026786	14.7668	-1.13316	0.387974	-2.92071	0.0034924	0.207814
ENSMUSG00000046711	476.803	-0.218254	0.0750046	-2.90988	0.00361569	0.211248
ENSMUSG00000016624	114.94	0.408584	0.14041	2.90995	0.00361492	0.211248
ENSMUSG00000032294	15601.3	-0.132015	0.0454585	-2.90408	0.00368335	0.213519
ENSMUSG00000006442	538.211	-0.201531	0.0693956	-2.90408	0.00368329	0.213519
ENSMUSG00000021745	1605.73	0.161248	0.0557884	2.89035	0.00384816	0.221123
ENSMUSG00000036036	1008.54	0.164585	0.0569848	2.88823	0.00387413	0.221123
ENSMUSG00000028919	355.921	0.24329	0.0842117	2.88903	0.00386432	0.221123
ENSMUSG00000050737	212.366	0.295096	0.102165	2.88844	0.00387162	0.221123
ENSMUSG00000028859	8.81653	-1.56225	0.542368	-2.88043	0.0039713	0.225801
ENSMUSG00000062006	654.377	-0.175516	0.0610179	-2.87647	0.00402149	0.227643
ENSMUSG00000035580	24.1082	0.843191	0.293237	2.87546	0.00403438	0.227643
ENSMUSG00000022439	9.75628	-1.40652	0.489556	-2.87306	0.00406519	0.228513
ENSMUSG00000020303	33.2848	-0.794554	0.277978	-2.85833	0.00425876	0.238491
ENSMUSG00000001056	437.633	-0.211982	0.0742673	-2.85431	0.00431309	0.239724
ENSMUSG00000086841	200.185	-0.320262	0.112166	-2.85525	0.00430026	0.239724
ENSMUSG00000032537	180.38	0.336553	0.118037	2.85125	0.00435477	0.241137
ENSMUSG00000026147	677.355	-0.221996	0.0779528	-2.84782	0.00440195	0.242324
ENSMUSG00000079641	295.692	-0.246866	0.0867012	-2.84732	0.00440885	0.242324
ENSMUSG00000022148	17.6631	-0.985788	0.347382	-2.83776	0.00454308	0.24878
ENSMUSG00000017670	1116.19	0.150354	0.0531415	2.82932	0.00466471	0.254501
ENSMUSG00000016386	1225.28	0.154966	0.0548419	2.82569	0.00471791	0.256461
ENSMUSG00000019647	950.672	0.190079	0.0673909	2.82054	0.00479426	0.25966
ENSMUSG00000053477	3282.42	0.118427	0.0420326	2.81751	0.00483974	0.260304
ENSMUSG00000021624	8.13571	-1.48157	0.525861	-2.81741	0.00484124	0.260304
ENSMUSG00000002900	1616.24	0.138881	0.0494056	2.81104	0.00493817	0.26182
ENSMUSG00000006219	1103.59	0.150813	0.0536526	2.81092	0.00494	0.26182
ENSMUSG00000040728	723.067	0.201191	0.0715697	2.81112	0.0049369	0.26182
ENSMUSG00000040428	15.2333	-1.09231	0.38844	-2.81205	0.00492274	0.26182
ENSMUSG00000027737	202.912	0.316951	0.112909	2.80714	0.00499834	0.263969
ENSMUSG00000022372	23.0902	-0.867102	0.309375	-2.80276	0.00506676	0.266634
ENSMUSG00000025068	560.965	-0.19721	0.0704458	-2.79945	0.00511897	0.267484
ENSMUSG00000034310	37.1053	0.660526	0.235869	2.80039	0.00510414	0.267484
ENSMUSG00000026192	1264.91	-0.15086	0.0539547	-2.79604	0.00517326	0.269372
ENSMUSG00000020706	1130.32	-0.144097	0.0517349	-2.7853	0.0053478	0.27556
ENSMUSG00000041057	1071.51	-0.141716	0.0508753	-2.78555	0.00534372	0.27556
ENSMUSG00000026675	307.544	0.242399	0.0869931	2.78641	0.00532952	0.27556
ENSMUSG00000022234	4982.14	-0.0963239	0.0347047	-2.77553	0.00551122	0.282999
ENSMUSG00000073591	46.9222	0.622527	0.2244	2.77418	0.00553402	0.283189
ENSMUSG00000046330	359.542	-0.240193	0.0868848	-2.7645	0.00570107	0.290735
ENSMUSG00000008668	599.903	-0.184666	0.0668813	-2.7611	0.00576066	0.292768
ENSMUSG00000044583	5.47059	-1.83505	0.665746	-2.75639	0.00584437	0.296009
ENSMUSG00000020902	373.026	0.224496	0.0815216	2.75381	0.00589051	0.297331
ENSMUSG00000028532	1683.65	0.15874	0.0577545	2.74853	0.0059864	0.301146
ENSMUSG00000022687	985.99	0.194321	0.0709823	2.73759	0.00618913	0.307179
ENSMUSG00000028741	416.283	-0.207739	0.0758586	-2.7385	0.00617202	0.307179
ENSMUSG00000068221	127.854	-0.354897	0.129619	-2.73801	0.00618128	0.307179
ENSMUSG00000057604	60.6562	0.50905	0.185842	2.73915	0.00615984	0.307179
ENSMUSG00000030222	124.435	0.418854	0.153257	2.73302	0.00627571	0.310438
ENSMUSG00000078566	245.771	-0.287631	0.105318	-2.73107	0.00631282	0.311237
ENSMUSG00000022101	71.3812	0.474741	0.174661	2.71807	0.00656641	0.322667
ENSMUSG00000024052	1691.17	0.122203	0.0450161	2.71466	0.00663443	0.324934
ENSMUSG00000054889	922.277	0.206043	0.0763514	2.69861	0.00696295	0.339902
ENSMUSG00000095041	227.373	0.604669	0.224306	2.69573	0.00702351	0.341734
ENSMUSG00000042581	162.626	0.324801	0.120613	2.69292	0.00708296	0.3435
ENSMUSG00000024997	532.15	-0.201973	0.0750482	-2.69124	0.00711874	0.344111
ENSMUSG00000064363	26402	-0.100789	0.0375557	-2.68373	0.00728066	0.347281
ENSMUSG00000071655	898.008	-0.156296	0.0582032	-2.68536	0.00724526	0.347281
ENSMUSG00000018509	201.237	-0.286103	0.106564	-2.68479	0.00725761	0.347281
ENSMUSG00000025359	38.411	-1.7567	0.654805	-2.68278	0.00730132	0.347281
ENSMUSG00000026069	5.73731	-1.76765	0.658751	-2.68333	0.00728926	0.347281
ENSMUSG00000089944	672.132	-0.176272	0.0657497	-2.68096	0.00734117	0.348061
ENSMUSG00000029614	452.796	-0.210564	0.0786003	-2.67892	0.00738603	0.349072
ENSMUSG00000048078	1491.56	0.154617	0.0578418	2.67311	0.00751525	0.354052
ENSMUSG00000026463	1137.39	0.132686	0.0497002	2.66973	0.00759116	0.356049
ENSMUSG00000002319	986.85	-0.143322	0.0537436	-2.66677	0.00765842	0.356049
ENSMUSG00000045671	728.879	0.192704	0.0722017	2.66896	0.0076086	0.356049
ENSMUSG00000024312	417.52	-0.212078	0.0795125	-2.66723	0.00764785	0.356049
ENSMUSG00000002289	281.578	-0.246715	0.0925437	-2.66593	0.0076776	0.356049
ENSMUSG00000029697	230.073	0.279189	0.105049	2.6577	0.00786768	0.363727
ENSMUSG00000020875	6.24523	1.73144	0.651922	2.65589	0.00790984	0.36454
ENSMUSG00000032089	8.45719	-1.37183	0.517125	-2.65281	0.00798247	0.366749
ENSMUSG00000003847	1581.48	0.169869	0.064238	2.64436	0.00818449	0.373518
ENSMUSG00000020140	307.187	0.252735	0.0956061	2.6435	0.00820531	0.373518
ENSMUSG00000051000	68.802	0.475048	0.179686	2.64377	0.00819886	0.373518
ENSMUSG00000002763	551.219	-0.174208	0.0660066	-2.63925	0.00830905	0.375934
ENSMUSG00000033278	230.721	0.270548	0.102502	2.63944	0.00830421	0.375934
ENSMUSG00000025980	1737.27	-0.129557	0.0492541	-2.63039	0.00852874	0.384701
ENSMUSG00000040003	189.992	0.295413	0.112478	2.6264	0.00862934	0.386995
ENSMUSG00000020787	18.1106	-0.991334	0.377463	-2.6263	0.00863176	0.386995
ENSMUSG00000053801	472.802	-0.188977	0.0720161	-2.6241	0.00868792	0.388164
ENSMUSG00000024924	163.011	0.355832	0.135647	2.62323	0.00871015	0.388164
ENSMUSG00000017707	1207.17	-0.131997	0.0503775	-2.62016	0.00878886	0.389636
ENSMUSG00000095115	386.195	0.211695	0.0808029	2.61989	0.00879569	0.389636
ENSMUSG00000022686	1036.28	0.146138	0.0558624	2.61603	0.0088959	0.392902
ENSMUSG00000050199	1274.97	0.136712	0.0523743	2.61029	0.00904658	0.394187
ENSMUSG00000062866	1116.55	0.161079	0.0617193	2.60986	0.0090578	0.394187
ENSMUSG00000020032	815.042	0.169733	0.0650188	2.61051	0.00904062	0.394187
ENSMUSG00000036902	366.187	0.210518	0.0805754	2.61268	0.00898342	0.394187
ENSMUSG00000016552	199.442	-0.270615	0.103577	-2.61269	0.00898333	0.394187
ENSMUSG00000009628	279.627	0.316706	0.121486	2.60695	0.00913536	0.3964
ENSMUSG00000027820	1070.8	0.138563	0.0531734	2.60587	0.00916401	0.396484
ENSMUSG00000004651	6.88761	-1.6253	0.624244	-2.60363	0.00922418	0.397927
ENSMUSG00000042286	254.512	-0.323193	0.124231	-2.60154	0.00928055	0.398785
ENSMUSG00000020143	10.8178	-1.17968	0.453567	-2.6009	0.00929783	0.398785
ENSMUSG00000025085	925.196	0.174566	0.0672397	2.59617	0.00942701	0.402002
ENSMUSG00000037169	459.56	0.231961	0.0893401	2.59638	0.00942124	0.402002
ENSMUSG00000070953	178.182	-0.288941	0.111365	-2.59455	0.00947161	0.402747
ENSMUSG00000003657	53.3775	0.619805	0.239329	2.58976	0.00960422	0.407219
ENSMUSG00000001376	506.345	-0.175207	0.067733	-2.58672	0.00968933	0.409657
ENSMUSG00000025364	3155.14	-0.104437	0.0404494	-2.58191	0.0098256	0.414238
ENSMUSG00000079057	76.6003	0.447295	0.173309	2.58091	0.00985398	0.414258
ENSMUSG00000060950	185.199	-0.271618	0.10539	-2.57726	0.00995866	0.41728
ENSMUSG00000097466	6.87156	-1.49722	0.581118	-2.57645	0.00998209	0.41728
ENSMUSG00000026971	49.8042	0.549293	0.213285	2.57539	0.0100126	0.417378
ENSMUSG00000026288	47.9587	-0.571749	0.22237	-2.57116	0.0101357	0.421329
ENSMUSG00000098112	32.668	-0.65509	0.254936	-2.56963	0.0101807	0.422016
ENSMUSG00000051506	13.2875	-1.13112	0.441074	-2.56447	0.0103334	0.427152
ENSMUSG00000033294	457.655	-0.183313	0.0715372	-2.56249	0.0103926	0.428404
ENSMUSG00000022098	1602.98	0.128634	0.0502447	2.56015	0.0104627	0.430099
ENSMUSG00000052146	407.829	-0.227248	0.088797	-2.55919	0.0104916	0.430099
ENSMUSG00000022892	2620.85	0.103772	0.0405785	2.55731	0.0105484	0.430173
ENSMUSG00000060548	797.554	0.174165	0.0681074	2.55721	0.0105514	0.430173
ENSMUSG00000044177	99.5404	-0.435637	0.170955	-2.54825	0.0108265	0.439705
ENSMUSG00000096014	11.132	-2.38754	0.937147	-2.54767	0.0108445	0.439705
ENSMUSG00000025428	8365.16	-0.0751784	0.0295929	-2.54042	0.011072	0.444654
ENSMUSG00000026275	964.05	-0.137017	0.0539199	-2.54112	0.0110499	0.444654
ENSMUSG00000020811	144.277	0.308013	0.121312	2.53902	0.0111163	0.444654
ENSMUSG00000053626	107.334	0.36413	0.143261	2.54173	0.0110306	0.444654
ENSMUSG00000018861	84.3021	-0.400888	0.157885	-2.53911	0.0111134	0.444654
ENSMUSG00000024597	1157.68	0.125218	0.0493592	2.53688	0.0111845	0.446175
ENSMUSG00000023906	852.606	0.162388	0.0640499	2.53533	0.0112342	0.44696
ENSMUSG00000097276	9.57684	1.22553	0.483697	2.53367	0.0112875	0.447878
ENSMUSG00000029328	4690.7	0.103213	0.0407967	2.52995	0.011408	0.449207
ENSMUSG00000022286	368.334	0.210321	0.0830764	2.53166	0.0113523	0.449207
ENSMUSG00000038576	246.656	0.258348	0.102121	2.52983	0.0114118	0.449207
ENSMUSG00000028527	283.005	-0.245057	0.0969258	-2.52829	0.0114618	0.449982
ENSMUSG00000022246	2969.96	0.0946616	0.037502	2.52417	0.0115971	0.451591
ENSMUSG00000019820	2287.63	0.127657	0.0506259	2.52157	0.0116831	0.451591
ENSMUSG00000039607	918.248	0.160078	0.0635081	2.52059	0.0117158	0.451591
ENSMUSG00000038279	714.362	-0.177603	0.0704447	-2.52116	0.0116967	0.451591
ENSMUSG00000028370	169.819	0.365789	0.144811	2.52598	0.0115376	0.451591
ENSMUSG00000038608	152.454	0.316527	0.125449	2.52315	0.011631	0.451591
ENSMUSG00000043943	46.7966	0.604264	0.239497	2.52305	0.0116342	0.451591
ENSMUSG00000056602	119.984	0.339874	0.135087	2.51596	0.0118708	0.456382
ENSMUSG00000025209	541.312	-0.17555	0.0698059	-2.51483	0.0119091	0.45667
ENSMUSG00000069793	472.041	0.187832	0.0747876	2.51153	0.0120207	0.459763
ENSMUSG00000073563	915.146	0.139003	0.0553943	2.50933	0.0120959	0.461449
ENSMUSG00000020089	1293.5	-0.124327	0.0495908	-2.50707	0.0121738	0.462043
ENSMUSG00000001870	702.174	0.187272	0.0746925	2.50724	0.0121679	0.462043
ENSMUSG00000031285	350.939	0.227234	0.0908026	2.50251	0.0123317	0.466843
ENSMUSG00000049470	2882.32	0.104587	0.0418922	2.49658	0.0125398	0.469151
ENSMUSG00000008683	1415.26	-0.123571	0.0495038	-2.49618	0.0125538	0.469151
ENSMUSG00000090115	533.083	0.166979	0.0668934	2.4962	0.0125532	0.469151
ENSMUSG00000045725	60.3796	0.481093	0.192794	2.49538	0.0125823	0.469151
ENSMUSG00000022180	34.877	-0.665649	0.266543	-2.49735	0.0125127	0.469151
ENSMUSG00000049176	33.5066	0.66708	0.266905	2.49932	0.0124433	0.469151
ENSMUSG00000005981	1018.09	-0.127967	0.0513583	-2.49165	0.012715	0.47055
ENSMUSG00000029108	413.937	0.199592	0.0800961	2.4919	0.012706	0.47055
ENSMUSG00000034330	47.8678	-0.517698	0.207723	-2.49225	0.0126938	0.47055
ENSMUSG00000089901	1080	0.142463	0.0572169	2.48988	0.0127787	0.471731
ENSMUSG00000004667	913.305	-0.143875	0.057903	-2.48476	0.0129638	0.47502
ENSMUSG00000024780	330.316	0.207705	0.083554	2.48587	0.0129235	0.47502
ENSMUSG00000004631	260.384	0.23906	0.0962016	2.48499	0.0129556	0.47502
ENSMUSG00000041548	184.057	0.281858	0.113576	2.48167	0.0130769	0.477983
ENSMUSG00000019817	2517.54	0.130305	0.0525704	2.47868	0.0131868	0.480816
ENSMUSG00000078348	346.821	-0.201555	0.0814392	-2.47492	0.0133266	0.484722
ENSMUSG00000028798	1621.81	-0.115114	0.0465341	-2.47376	0.0133698	0.485105
ENSMUSG00000073125	19.5679	0.88288	0.357137	2.4721	0.0134321	0.486177
ENSMUSG00000026970	1586.14	0.116051	0.0470214	2.46804	0.0135853	0.490526
ENSMUSG00000022676	539.522	0.170468	0.0690983	2.46704	0.0136234	0.490707
ENSMUSG00000037062	1056.47	0.130345	0.0529233	2.46291	0.0137813	0.492009
ENSMUSG00000051768	847.955	-0.14833	0.0602655	-2.46127	0.0138447	0.492009
ENSMUSG00000048562	312.418	0.220079	0.0892761	2.46515	0.0136958	0.492009
ENSMUSG00000042812	238.136	-0.263569	0.106958	-2.46422	0.013731	0.492009
ENSMUSG00000054146	89.4278	0.422507	0.171687	2.46091	0.0138585	0.492009
ENSMUSG00000048779	6.15965	-1.56026	0.633612	-2.46249	0.0137977	0.492009
ENSMUSG00000048126	547.681	0.228031	0.0928061	2.45707	0.0140075	0.496112
ENSMUSG00000003868	1069.04	-0.1317	0.0537269	-2.45129	0.0142346	0.500481
ENSMUSG00000058571	997.282	0.146835	0.0599792	2.44809	0.0143615	0.500481
ENSMUSG00000032374	916.225	-0.161069	0.0658302	-2.44673	0.0144159	0.500481
ENSMUSG00000038539	477.248	0.210523	0.0860589	2.44627	0.0144344	0.500481
ENSMUSG00000024293	287.743	0.214975	0.0877708	2.44928	0.0143143	0.500481
ENSMUSG00000027293	228.905	-0.262736	0.107256	-2.44962	0.0143005	0.500481
ENSMUSG00000062760	177.764	0.306614	0.125127	2.45043	0.0142686	0.500481
ENSMUSG00000068015	176.427	0.279678	0.11427	2.44753	0.014384	0.500481
ENSMUSG00000048616	46.8015	0.561853	0.229343	2.44984	0.0142921	0.500481
ENSMUSG00000014602	369.337	0.213158	0.0871891	2.44477	0.0144943	0.501387
ENSMUSG00000055320	2332.03	0.104388	0.0427842	2.43988	0.0146923	0.505878
ENSMUSG00000041773	752.318	0.161217	0.0660638	2.44032	0.0146742	0.505878
ENSMUSG00000028736	1331.61	0.15164	0.0622359	2.43654	0.0148287	0.508346
ENSMUSG00000097188	657.779	-0.154783	0.0635281	-2.43644	0.0148325	0.508346
ENSMUSG00000031673	4584.58	0.107504	0.0442304	2.43055	0.015076	0.510615
ENSMUSG00000033420	1361.51	0.116694	0.0479964	2.4313	0.0150448	0.510615
ENSMUSG00000040356	863.876	-0.138688	0.0570576	-2.43066	0.0150713	0.510615
ENSMUSG00000024030	254.099	0.278191	0.114489	2.42985	0.0151051	0.510615
ENSMUSG00000048277	128.915	-0.319926	0.131639	-2.43033	0.0150852	0.510615
ENSMUSG00000019894	56.6228	-0.472165	0.194076	-2.43289	0.014979	0.510615
ENSMUSG00000056078	7.78646	1.32697	0.546442	2.42838	0.0151665	0.511523
ENSMUSG00000035473	559.267	0.216191	0.0891033	2.42629	0.0152539	0.513305
ENSMUSG00000020075	2023.24	-0.101149	0.0417186	-2.42456	0.0153269	0.513435
ENSMUSG00000063882	1037.99	-0.138735	0.0572087	-2.42507	0.0153056	0.513435
ENSMUSG00000025921	343.038	0.204117	0.0842319	2.42327	0.0153815	0.514101
ENSMUSG00000053399	144.398	0.308932	0.127619	2.42074	0.0154889	0.516528
ENSMUSG00000009739	248.21	0.259512	0.107326	2.41797	0.0156072	0.519307
ENSMUSG00000041936	3460.42	0.101006	0.0418255	2.41494	0.0157379	0.521291
ENSMUSG00000022982	1379.23	-0.116724	0.0483501	-2.41414	0.0157722	0.521291
ENSMUSG00000033453	401.015	-0.271404	0.112376	-2.41513	0.0157296	0.521291
ENSMUSG00000026043	11059.1	0.0951489	0.0394605	2.41124	0.0158982	0.524286
ENSMUSG00000021998	338.87	-0.213663	0.0887113	-2.40852	0.0160175	0.524724
ENSMUSG00000025089	184.316	0.320049	0.132801	2.40998	0.0159533	0.524724
ENSMUSG00000034009	20.9669	0.780739	0.324069	2.40918	0.0159885	0.524724
ENSMUSG00000056973	41.0198	0.59838	0.248715	2.40589	0.0161331	0.526189
ENSMUSG00000029816	17.9155	-1.00163	0.416189	-2.40667	0.0160988	0.526189
ENSMUSG00000028358	1749.36	0.1087	0.0454106	2.39371	0.0166787	0.535975
ENSMUSG00000030064	379.235	0.185234	0.0773828	2.39373	0.016678	0.535975
ENSMUSG00000060802	353.673	-0.223961	0.0934899	-2.39557	0.0165947	0.535975
ENSMUSG00000039982	308.248	-0.238543	0.0994932	-2.39758	0.0165038	0.535975
ENSMUSG00000028344	245.506	-0.221787	0.0926319	-2.39429	0.0166528	0.535975
ENSMUSG00000030510	40.9193	0.546895	0.228399	2.39448	0.0166441	0.535975
ENSMUSG00000057286	39.8995	0.614504	0.256733	2.39355	0.016686	0.535975
ENSMUSG00000054455	836.647	0.140643	0.0588302	2.39066	0.0168182	0.539053
ENSMUSG00000030747	101.748	-0.347541	0.145426	-2.3898	0.0168574	0.539147
ENSMUSG00000042462	436.399	-0.175666	0.0735795	-2.38744	0.0169664	0.541464
ENSMUSG00000043336	458.261	0.217001	0.0910344	2.38372	0.0171386	0.54576
ENSMUSG00000021974	114.876	0.33815	0.141904	2.38295	0.0171745	0.54576
ENSMUSG00000027799	939.549	0.167508	0.0703925	2.37962	0.0173303	0.549534
ENSMUSG00000024785	541.544	-0.161028	0.0677366	-2.37727	0.0174413	0.550569
ENSMUSG00000051359	143.418	0.296841	0.124893	2.37675	0.0174659	0.550569
ENSMUSG00000031165	10.7617	-1.04672	0.440433	-2.37657	0.0174743	0.550569
ENSMUSG00000047067	48.0364	0.490464	0.206884	2.37072	0.0177536	0.558187
ENSMUSG00000020116	435.769	-0.174571	0.0736674	-2.36972	0.0178016	0.55851
ENSMUSG00000058799	3168.46	-0.0898496	0.0379532	-2.36738	0.0179145	0.560817
ENSMUSG00000021939	1644.87	-0.118738	0.0501716	-2.36663	0.0179507	0.560817
ENSMUSG00000015656	3494.79	-0.107302	0.0454547	-2.36064	0.0182432	0.566193
ENSMUSG00000038526	387.212	-0.220928	0.0936138	-2.35999	0.0182754	0.566193
ENSMUSG00000030303	49.8696	0.49033	0.207759	2.3601	0.0182702	0.566193
ENSMUSG00000022129	18.607	-1.02572	0.434456	-2.36093	0.0182294	0.566193
ENSMUSG00000078794	609.324	-0.184056	0.0780383	-2.35853	0.0183474	0.567241
ENSMUSG00000030067	1369.62	-0.137076	0.05831	-2.35081	0.0187328	0.5736
ENSMUSG00000052155	830.172	0.141018	0.0599881	2.35076	0.0187349	0.5736
ENSMUSG00000025232	308.742	-0.210604	0.0895419	-2.35202	0.018672	0.5736
ENSMUSG00000032118	250.472	-0.219701	0.0935295	-2.349	0.0188237	0.5736
ENSMUSG00000024331	181.775	0.298081	0.126824	2.35035	0.0187557	0.5736
ENSMUSG00000035069	140.984	-0.298546	0.127083	-2.34922	0.0188129	0.5736
ENSMUSG00000022554	129.756	-0.312498	0.132921	-2.35101	0.0187224	0.5736
ENSMUSG00000045672	536.478	-0.19831	0.0845037	-2.34676	0.0189375	0.575887
ENSMUSG00000057530	1024.75	0.125849	0.0537411	2.34176	0.019193	0.576642
ENSMUSG00000049553	921.754	-0.154266	0.06585	-2.34268	0.0191457	0.576642
ENSMUSG00000030465	633.575	0.152493	0.0650699	2.34352	0.0191027	0.576642
ENSMUSG00000028464	465.16	0.17501	0.0747357	2.34171	0.0191955	0.576642
ENSMUSG00000038805	215.164	0.255698	0.10909	2.34391	0.0190826	0.576642
ENSMUSG00000028145	62.6456	-0.447699	0.190955	-2.34452	0.0190514	0.576642
ENSMUSG00000001510	235.044	0.253898	0.108624	2.33739	0.0194188	0.582171
ENSMUSG00000050069	76.4056	0.409403	0.17534	2.3349	0.0195484	0.584876
ENSMUSG00000037108	147.351	0.291948	0.125102	2.33367	0.0196128	0.585622
ENSMUSG00000033740	95.4551	0.374377	0.160512	2.3324	0.0196799	0.586445
ENSMUSG00000022312	2558.4	-0.0925349	0.0396896	-2.33146	0.0197289	0.586687
ENSMUSG00000031870	12.3166	0.960026	0.411897	2.33074	0.0197671	0.586687
ENSMUSG00000031827	1085.33	-0.126641	0.0544984	-2.32376	0.0201382	0.590329
ENSMUSG00000045394	907.195	0.170737	0.07347	2.3239	0.0201308	0.590329
ENSMUSG00000020238	830.915	-0.132747	0.0571207	-2.32397	0.0201272	0.590329
ENSMUSG00000021959	580.736	0.160927	0.0692694	2.3232	0.0201682	0.590329
ENSMUSG00000026712	56.844	-0.528057	0.227185	-2.32435	0.0201067	0.590329
ENSMUSG00000096255	37.4584	-0.574256	0.247107	-2.32391	0.0201302	0.590329
ENSMUSG00000022419	22.1911	-0.781602	0.335793	-2.32763	0.0199317	0.590329
ENSMUSG00000020961	195.986	0.247096	0.106408	2.32216	0.0202243	0.590803
ENSMUSG00000031221	677.554	-0.144188	0.0621252	-2.32093	0.0202904	0.591572
ENSMUSG00000010142	6.33494	-1.38547	0.597398	-2.31917	0.020386	0.593193
ENSMUSG00000027810	897.136	-0.131603	0.0568093	-2.31657	0.0205271	0.594965
ENSMUSG00000056158	6.179	1.44637	0.624177	2.31724	0.0204906	0.594965
ENSMUSG00000041515	13.5769	-0.93545	0.403986	-2.31555	0.0205827	0.595415
ENSMUSG00000020430	920.658	-0.131568	0.0568944	-2.3125	0.0207502	0.599093
ENSMUSG00000036615	235.421	0.224081	0.0969698	2.31084	0.0208418	0.600568
ENSMUSG00000024940	300.214	0.223076	0.0967247	2.3063	0.0210936	0.606133
ENSMUSG00000028871	134.025	-0.300406	0.130277	-2.30589	0.0211166	0.606133
ENSMUSG00000024384	1531.43	0.105884	0.0459444	2.30461	0.0211884	0.607018
ENSMUSG00000042354	753.285	-0.151208	0.0656766	-2.30232	0.0213173	0.609535
ENSMUSG00000035697	169.525	-0.283708	0.123351	-2.29999	0.0214486	0.612109
ENSMUSG00000074637	376.088	0.207916	0.0905352	2.29652	0.0216462	0.616564
ENSMUSG00000017760	678.267	-0.142984	0.0623104	-2.29471	0.0217498	0.618329
ENSMUSG00000032313	16.6873	-0.874493	0.381982	-2.28936	0.0220586	0.625907
ENSMUSG00000030057	4779.57	-0.0931041	0.0408167	-2.28103	0.0225467	0.634901
ENSMUSG00000020534	579.168	-0.173038	0.0758065	-2.28263	0.0224524	0.634901
ENSMUSG00000053137	254.765	0.217488	0.0953038	2.28205	0.0224862	0.634901
ENSMUSG00000044022	25.1956	0.679762	0.297976	2.28127	0.0225327	0.634901
ENSMUSG00000073164	249.957	0.220478	0.0966929	2.28019	0.0225967	0.635103
ENSMUSG00000020566	6.15657	1.37556	0.603593	2.27896	0.0226694	0.635943
ENSMUSG00000021991	55.258	0.531736	0.233532	2.27693	0.0227906	0.638137
ENSMUSG00000028760	2523.74	0.105362	0.0463084	2.27522	0.0228928	0.639656
ENSMUSG00000033006	89.755	-0.404307	0.17775	-2.27458	0.0229311	0.639656
ENSMUSG00000030662	3618.62	-0.0946838	0.0416727	-2.27208	0.0230817	0.641446
ENSMUSG00000028010	316.249	-0.223492	0.0983627	-2.27212	0.0230794	0.641446
ENSMUSG00000042195	170.21	-0.271433	0.119506	-2.27129	0.0231295	0.641573
ENSMUSG00000046718	26.3848	-0.65693	0.28951	-2.26911	0.0232615	0.643237
ENSMUSG00000038233	8.59945	-1.14382	0.504138	-2.26887	0.0232761	0.643237
ENSMUSG00000034024	4378.19	-0.0877051	0.0386828	-2.26729	0.0233726	0.644703
ENSMUSG00000032290	1332.3	0.110234	0.0487487	2.26127	0.0237428	0.645281
ENSMUSG00000027775	755.159	-0.152355	0.067336	-2.26262	0.0236594	0.645281
ENSMUSG00000026502	485.574	-0.165046	0.0728359	-2.26599	0.0234517	0.645281
ENSMUSG00000057672	443.219	-0.169533	0.0748489	-2.265	0.0235126	0.645281
ENSMUSG00000057541	437.032	-0.167525	0.0740302	-2.26293	0.0236401	0.645281
ENSMUSG00000039221	325.31	-0.189369	0.0837227	-2.26186	0.0237058	0.645281
ENSMUSG00000021732	234.364	0.265234	0.117134	2.26436	0.0235517	0.645281
ENSMUSG00000032511	106.226	0.334839	0.148121	2.26059	0.0237849	0.645281
ENSMUSG00000033007	16.2939	-0.965857	0.426709	-2.26351	0.0236045	0.645281
ENSMUSG00000016028	611.906	0.159581	0.0706654	2.25827	0.0239288	0.645643
ENSMUSG00000005583	232.365	-0.234847	0.103967	-2.25885	0.0238925	0.645643
ENSMUSG00000030263	17.7339	-0.796388	0.352641	-2.25835	0.0239236	0.645643
ENSMUSG00000026594	1305.23	0.109403	0.0484737	2.25695	0.024011	0.645772
ENSMUSG00000008734	436.001	0.166332	0.0737026	2.2568	0.0240206	0.645772
ENSMUSG00000022510	495.709	0.169767	0.0753195	2.25396	0.0241986	0.649381
ENSMUSG00000052572	126.849	0.318751	0.141471	2.25311	0.024252	0.649639
ENSMUSG00000039683	289.837	0.229657	0.101972	2.25215	0.0243125	0.650087
ENSMUSG00000018417	1883.56	0.099065	0.0440215	2.25038	0.0244251	0.651171
ENSMUSG00000028456	378.241	0.211014	0.0937787	2.25013	0.0244408	0.651171
ENSMUSG00000024247	1045.41	-0.182809	0.0813329	-2.24766	0.0245977	0.651437
ENSMUSG00000046447	207.695	0.228898	0.101858	2.24721	0.0246264	0.651437
ENSMUSG00000034382	115.414	0.31486	0.140016	2.24874	0.0245291	0.651437
ENSMUSG00000030748	84.8492	-0.350325	0.155849	-2.24785	0.0245856	0.651437
ENSMUSG00000015291	1942.4	0.107101	0.0477362	2.24359	0.0248587	0.653893
ENSMUSG00000021037	1456.18	-0.10749	0.0479218	-2.24302	0.0248955	0.653893
ENSMUSG00000021848	264.953	0.251123	0.11191	2.24397	0.0248342	0.653893
ENSMUSG00000028672	262.829	-0.207295	0.0923459	-2.24476	0.0247833	0.653893
ENSMUSG00000061517	75.2741	0.383663	0.171187	2.24119	0.0250138	0.655838
ENSMUSG00000024074	274.22	0.204567	0.0913496	2.23939	0.0251308	0.657743
ENSMUSG00000042745	594.257	0.151319	0.0677548	2.23332	0.0255275	0.666952
ENSMUSG00000028883	1571.48	0.110017	0.0493075	2.23123	0.0256657	0.669382
ENSMUSG00000030741	523.809	-0.157887	0.0708219	-2.22935	0.0257906	0.670285
ENSMUSG00000038370	81.7065	0.363637	0.163067	2.22999	0.0257484	0.670285
ENSMUSG00000040289	732.661	0.177936	0.0798561	2.22821	0.0258668	0.671089
ENSMUSG00000064360	2958.43	-0.117498	0.0527832	-2.22604	0.0260112	0.672484
ENSMUSG00000030505	366.975	-0.181536	0.0815316	-2.22657	0.0259761	0.672484
ENSMUSG00000020267	1230.89	-0.112398	0.0505242	-2.22464	0.0261056	0.673751
ENSMUSG00000023118	2479.06	-0.100399	0.0452425	-2.21913	0.0264776	0.682165
ENSMUSG00000036334	931.632	0.139682	0.0629842	2.21774	0.0265726	0.683427
ENSMUSG00000026479	162.119	0.267428	0.12074	2.21491	0.026766	0.687211
ENSMUSG00000057561	853.33	-0.130225	0.0588682	-2.21215	0.0269563	0.687982
ENSMUSG00000040714	63.9849	0.406936	0.183824	2.21372	0.026848	0.687982
ENSMUSG00000028841	31.6977	0.55372	0.25035	2.21179	0.0269815	0.687982
ENSMUSG00000034387	11.5278	-0.977676	0.4418	-2.21294	0.0269019	0.687982
ENSMUSG00000031848	619.548	-0.148139	0.0670493	-2.2094	0.0271466	0.68982
ENSMUSG00000016256	447.864	-0.160602	0.0726889	-2.20945	0.0271435	0.68982
ENSMUSG00000004961	55.4716	0.478542	0.216766	2.20764	0.0272693	0.69098
ENSMUSG00000091021	28.5721	-0.612724	0.277576	-2.20741	0.0272853	0.69098
ENSMUSG00000018474	6718.07	0.112881	0.051193	2.20501	0.0274535	0.694054
ENSMUSG00000002699	22.5585	-0.696206	0.31591	-2.20381	0.0275375	0.694995
ENSMUSG00000030871	185.817	-0.23286	0.105708	-2.20285	0.0276051	0.695518
ENSMUSG00000023973	345.497	-0.179908	0.0817111	-2.20176	0.027682	0.696272
ENSMUSG00000018924	10.0616	1.03792	0.471571	2.20098	0.0277378	0.696494
ENSMUSG00000048070	30.1581	0.580697	0.264041	2.19926	0.0278592	0.698362
ENSMUSG00000020386	346.986	-0.17885	0.0813754	-2.19784	0.0279606	0.699721
ENSMUSG00000010048	316.453	-0.192175	0.0874953	-2.19641	0.0280627	0.701095
ENSMUSG00000024007	839.845	-0.124359	0.0566726	-2.19435	0.0282104	0.702186
ENSMUSG00000034648	289.025	0.219291	0.0999585	2.19382	0.0282483	0.702186
ENSMUSG00000035172	50.4196	0.452451	0.206193	2.1943	0.0282136	0.702186
ENSMUSG00000026321	9.53538	-1.06629	0.486434	-2.19205	0.028376	0.704181
ENSMUSG00000026121	874.317	0.125989	0.0575438	2.18945	0.0285645	0.707675
ENSMUSG00000053931	5661.04	0.0745214	0.0342306	2.17704	0.0294778	0.716318
ENSMUSG00000014226	1225.78	-0.110525	0.0506986	-2.18005	0.0292541	0.716318
ENSMUSG00000027639	841.753	-0.129002	0.0592956	-2.17557	0.0295872	0.716318
ENSMUSG00000000303	759.151	0.158555	0.0728805	2.17555	0.0295891	0.716318
ENSMUSG00000060098	674.989	-0.135017	0.0618668	-2.18238	0.0290813	0.716318
ENSMUSG00000058056	636.157	0.17044	0.078263	2.17778	0.0294224	0.716318
ENSMUSG00000021054	144.183	-0.267355	0.122777	-2.17757	0.0294382	0.716318
ENSMUSG00000021636	120.314	0.308502	0.141548	2.17948	0.0292961	0.716318
ENSMUSG00000086040	98.7734	0.32726	0.150389	2.17609	0.0295488	0.716318
ENSMUSG00000057835	61.8383	0.405993	0.186295	2.1793	0.0293096	0.716318
ENSMUSG00000041736	58.3641	-0.417256	0.191532	-2.17852	0.0293675	0.716318
ENSMUSG00000071984	36.786	0.508825	0.233599	2.1782	0.0293911	0.716318
ENSMUSG00000030921	8.74414	-1.11841	0.513404	-2.17841	0.0293753	0.716318
ENSMUSG00000090544	7.56122	-1.20003	0.550647	-2.17931	0.0293083	0.716318
ENSMUSG00000027993	938.524	0.119193	0.0548382	2.17354	0.0297399	0.717627
ENSMUSG00000087060	77.7877	0.366817	0.168728	2.17401	0.0297042	0.717627
ENSMUSG00000028099	461.68	-0.16097	0.0742111	-2.16908	0.0300762	0.724564
ENSMUSG00000040093	955.47	-0.131833	0.0608134	-2.16783	0.0301719	0.72569
ENSMUSG00000071547	2070.68	-0.097255	0.0449251	-2.16482	0.0304013	0.726618
ENSMUSG00000032064	943.31	-0.141838	0.0655213	-2.16476	0.0304063	0.726618
ENSMUSG00000026482	563.898	-0.140526	0.064889	-2.16563	0.0303394	0.726618
ENSMUSG00000027674	109.612	0.309805	0.142995	2.16654	0.0302696	0.726618
ENSMUSG00000026202	128.439	-0.306604	0.141706	-2.16366	0.0304902	0.727451
ENSMUSG00000052539	421.68	0.161673	0.0748011	2.16137	0.0306669	0.730492
ENSMUSG00000004897	3967.44	-0.0869062	0.040225	-2.1605	0.0307337	0.730911
ENSMUSG00000024177	436.809	-0.15924	0.073791	-2.15799	0.0309289	0.734377
ENSMUSG00000025389	12.5135	0.886891	0.41119	2.15689	0.0310144	0.735229
ENSMUSG00000057729	26.1767	-0.603792	0.280142	-2.15531	0.0311376	0.736973
ENSMUSG00000022952	179.328	0.252572	0.117236	2.15439	0.0312094	0.737495
ENSMUSG00000017677	2625.97	0.0880564	0.0409704	2.14927	0.0316131	0.73858
ENSMUSG00000038690	927.128	-0.12011	0.0558974	-2.14876	0.0316534	0.73858
ENSMUSG00000042348	453.107	0.177486	0.0824839	2.15177	0.0314157	0.73858
ENSMUSG00000020647	423.49	0.164205	0.0763089	2.15184	0.0314096	0.73858
ENSMUSG00000026576	146.604	0.279134	0.129873	2.14928	0.0316123	0.73858
ENSMUSG00000021638	137.635	0.284281	0.132037	2.15304	0.0313157	0.73858
ENSMUSG00000060550	80.9366	0.374387	0.174158	2.1497	0.0315793	0.73858
ENSMUSG00000040181	69.4236	0.406588	0.189099	2.15013	0.031545	0.73858
ENSMUSG00000022403	2762.32	-0.086042	0.0400745	-2.14705	0.0317891	0.739591
ENSMUSG00000070056	390.623	0.171934	0.0801058	2.14633	0.0318463	0.739591
ENSMUSG00000036856	337.141	0.230407	0.10733	2.14672	0.0318153	0.739591
ENSMUSG00000049971	54.2944	-0.419395	0.195458	-2.14571	0.0318962	0.739593
ENSMUSG00000020219	393.982	-0.190369	0.0888222	-2.14326	0.0320921	0.742976
ENSMUSG00000031299	1123.48	-0.106874	0.0498865	-2.14235	0.0321655	0.743515
ENSMUSG00000050558	110.521	0.314655	0.146974	2.14088	0.0322837	0.745085
ENSMUSG00000070565	497.718	0.155917	0.0728828	2.13928	0.0324127	0.745852
ENSMUSG00000004748	43.0555	-0.478793	0.223816	-2.13923	0.0324174	0.745852
ENSMUSG00000028023	93.2567	-0.369463	0.172844	-2.13755	0.032553	0.747813
ENSMUSG00000037624	185.28	0.264961	0.124103	2.13501	0.0327598	0.7514
ENSMUSG00000032402	1898	0.0902103	0.042281	2.13359	0.0328765	0.752912
ENSMUSG00000005371	1553.56	0.099623	0.0467215	2.13228	0.0329842	0.754215
ENSMUSG00000028766	150.655	-0.28681	0.134596	-2.1309	0.033097	0.755631
ENSMUSG00000030494	83.969	0.373647	0.175817	2.1252	0.0335701	0.761926
ENSMUSG00000051243	83.2429	-0.448828	0.211203	-2.1251	0.0335782	0.761926
ENSMUSG00000006389	14.5635	-0.837476	0.393838	-2.12645	0.033466	0.761926
ENSMUSG00000031101	9.11553	-1.08386	0.509968	-2.12535	0.0335571	0.761926
ENSMUSG00000030357	4854.43	-0.0827279	0.0390048	-2.12097	0.0339246	0.768613
ENSMUSG00000011658	166.034	-0.253459	0.119613	-2.11899	0.0340911	0.771207
ENSMUSG00000000628	468.896	-0.162927	0.0769483	-2.11736	0.0342294	0.773158
ENSMUSG00000030351	357.077	0.175112	0.0827653	2.11577	0.0343644	0.775027
ENSMUSG00000016319	975.784	-0.117323	0.0554714	-2.11502	0.0344278	0.77528
ENSMUSG00000026878	1882.55	0.0903452	0.0427327	2.11419	0.0344986	0.775697
ENSMUSG00000030189	1121.05	-0.118789	0.0562671	-2.11116	0.0347588	0.776837
ENSMUSG00000012405	795.711	-0.125895	0.0596133	-2.11187	0.0346979	0.776837
ENSMUSG00000020363	332.333	-0.200326	0.0948757	-2.11146	0.0347332	0.776837
ENSMUSG00000028640	301.76	0.185986	0.088083	2.11148	0.0347307	0.776837
ENSMUSG00000007721	413.72	-0.164249	0.0778525	-2.10974	0.0348808	0.778393
ENSMUSG00000028439	270.863	0.237894	0.112883	2.10744	0.0350791	0.780472
ENSMUSG00000036304	7.13756	1.1785	0.559113	2.10781	0.0350479	0.780472
ENSMUSG00000033287	411.041	-0.170657	0.0810023	-2.10682	0.0351332	0.780503
ENSMUSG00000026701	1779.06	-0.109757	0.0521649	-2.10403	0.0353757	0.784718
ENSMUSG00000054717	2366.87	-0.0966162	0.0459832	-2.10112	0.0356306	0.78532
ENSMUSG00000037805	336.81	-0.220501	0.104937	-2.10128	0.0356163	0.78532
ENSMUSG00000034701	166.922	0.259284	0.123303	2.10282	0.0354819	0.78532
ENSMUSG00000061848	8.14405	-1.08392	0.515982	-2.1007	0.0356675	0.78532
ENSMUSG00000038580	6.43239	1.21635	0.578879	2.10122	0.0356218	0.78532
ENSMUSG00000029560	266.24	-0.190555	0.0908039	-2.09853	0.035858	0.788345
ENSMUSG00000024959	189.787	-0.242142	0.115557	-2.09545	0.0361314	0.79277
ENSMUSG00000060402	27.2716	-0.576606	0.275222	-2.09505	0.0361661	0.79277
ENSMUSG00000073676	1025.8	-0.115132	0.0550459	-2.09156	0.036478	0.797056
ENSMUSG00000039157	572.334	0.139493	0.0666734	2.09218	0.0364221	0.797056
ENSMUSG00000044393	233.865	0.21038	0.100609	2.09106	0.0365228	0.797056
ENSMUSG00000031490	201.054	-0.223509	0.106939	-2.09007	0.0366115	0.79782
ENSMUSG00000040466	115.896	-0.304064	0.1456	-2.08835	0.0367663	0.800018
ENSMUSG00000024014	243.25	0.207822	0.0996038	2.08649	0.0369346	0.802504
ENSMUSG00000062257	43.4979	0.492699	0.23625	2.0855	0.0370242	0.803274
ENSMUSG00000041028	1323.94	-0.101261	0.0486429	-2.08173	0.0373676	0.80889
ENSMUSG00000029622	183.811	-0.230122	0.110558	-2.08146	0.0373921	0.80889
ENSMUSG00000038351	172.87	-0.233028	0.112126	-2.07827	0.0376846	0.813149
ENSMUSG00000060791	7.7902	-1.10388	0.531191	-2.07812	0.0376985	0.813149
ENSMUSG00000035305	455.294	0.163554	0.078812	2.07524	0.0379645	0.817697
ENSMUSG00000024922	28.6182	0.558739	0.269442	2.07369	0.038108	0.819597
ENSMUSG00000020431	234.117	0.204213	0.0985239	2.07273	0.0381976	0.820181
ENSMUSG00000006930	181.531	0.231283	0.111611	2.07221	0.0382457	0.820181
ENSMUSG00000053414	1539.9	0.11707	0.056675	2.06564	0.0388624	0.820398
ENSMUSG00000036782	1193.76	-0.112872	0.0545957	-2.06742	0.0386943	0.820398
ENSMUSG00000031604	793.983	0.148092	0.0715769	2.06899	0.0385473	0.820398
ENSMUSG00000041225	628.771	0.137605	0.0666259	2.06534	0.0388908	0.820398
ENSMUSG00000058706	569.301	0.134545	0.0651237	2.066	0.0388289	0.820398
ENSMUSG00000047434	450.508	-0.154912	0.0749896	-2.06578	0.0388495	0.820398
ENSMUSG00000033542	400.086	0.158392	0.0766181	2.0673	0.0387061	0.820398
ENSMUSG00000043391	315.205	0.19005	0.092032	2.06504	0.0389192	0.820398
ENSMUSG00000091243	100.102	0.335377	0.161983	2.07045	0.0384104	0.820398
ENSMUSG00000035578	29.7191	-0.539605	0.260988	-2.06755	0.0386825	0.820398
ENSMUSG00000097316	23.533	0.629262	0.30421	2.06851	0.038592	0.820398
ENSMUSG00000039684	16.676	-0.735074	0.355027	-2.07047	0.038408	0.820398
ENSMUSG00000037492	115.82	0.291379	0.14121	2.06345	0.0390697	0.822404
ENSMUSG00000037552	1929.07	0.0941277	0.0456526	2.06183	0.0392242	0.823223
ENSMUSG00000026095	973.183	-0.11518	0.0559072	-2.0602	0.0393792	0.823223
ENSMUSG00000071226	413.964	-0.163586	0.0794057	-2.06013	0.039386	0.823223
ENSMUSG00000050640	28.5986	0.608108	0.295176	2.06016	0.0393837	0.823223
ENSMUSG00000015950	18.7971	-0.708822	0.343952	-2.06082	0.0393203	0.823223
ENSMUSG00000031818	1745.36	-0.0997747	0.0484631	-2.05878	0.0395155	0.824768
ENSMUSG00000027893	2267.46	0.0851171	0.0413813	2.0569	0.0396961	0.825056
ENSMUSG00000047909	488.828	0.150154	0.0729951	2.05704	0.0396825	0.825056
ENSMUSG00000031112	379.636	-0.167787	0.0815706	-2.05695	0.039691	0.825056
ENSMUSG00000024098	2176.47	0.0902252	0.0439256	2.05405	0.0399712	0.827298
ENSMUSG00000024868	406.901	0.38206	0.185993	2.05416	0.0399601	0.827298
ENSMUSG00000030739	185.388	0.29221	0.142246	2.05425	0.0399511	0.827298
ENSMUSG00000029754	144.265	0.262067	0.12763	2.05333	0.0400402	0.827573
ENSMUSG00000029247	4123.86	-0.0881816	0.0429899	-2.05122	0.0402457	0.828358
ENSMUSG00000033105	703.285	0.123883	0.0603688	2.05209	0.0401605	0.828358
ENSMUSG00000036585	13.875	0.79259	0.38633	2.05159	0.0402097	0.828358
ENSMUSG00000055980	629.187	0.149131	0.0727624	2.04956	0.0404074	0.830534
ENSMUSG00000028195	227.001	0.217733	0.106273	2.0488	0.0404817	0.830911
ENSMUSG00000024713	677.379	0.140502	0.0686172	2.04762	0.0405969	0.832123
ENSMUSG00000032596	67.7067	-0.410809	0.200692	-2.04697	0.0406614	0.832297
ENSMUSG00000028194	289.325	0.196101	0.0958292	2.04636	0.0407212	0.832373
ENSMUSG00000027546	499.75	0.163542	0.0800291	2.04353	0.0409995	0.834223
ENSMUSG00000037455	400.859	0.184108	0.0901093	2.04316	0.0410366	0.834223
ENSMUSG00000040183	288.977	0.182122	0.0890978	2.04407	0.0409471	0.834223
ENSMUSG00000024535	247.521	0.208795	0.102188	2.04324	0.0410283	0.834223
ENSMUSG00000085042	6.15446	-1.21243	0.593773	-2.04191	0.0411609	0.835606
ENSMUSG00000029730	2836.91	-0.0862832	0.0423341	-2.03815	0.0415348	0.840312
ENSMUSG00000003344	861.31	-0.111704	0.0548481	-2.03661	0.0416896	0.840312
ENSMUSG00000021365	322.352	0.168899	0.0829492	2.03618	0.0417325	0.840312
ENSMUSG00000035441	183.397	0.222658	0.109331	2.03656	0.0416946	0.840312
ENSMUSG00000041020	69.3244	-0.349889	0.171627	-2.03866	0.0414839	0.840312
ENSMUSG00000039238	46.4068	0.477923	0.234594	2.03724	0.0416265	0.840312
ENSMUSG00000007659	826.912	0.126986	0.0624221	2.03431	0.0419206	0.842957
ENSMUSG00000030770	2780.2	0.0927266	0.0456091	2.03307	0.0420453	0.84421
ENSMUSG00000031365	899.164	0.123931	0.0609726	2.03256	0.0420967	0.84421
ENSMUSG00000019039	235.062	-0.193467	0.0952612	-2.03092	0.0422635	0.846412
ENSMUSG00000046434	9494.97	-0.0785301	0.0387179	-2.02826	0.0425333	0.849521
ENSMUSG00000045991	16.7794	-0.734509	0.362106	-2.02844	0.0425156	0.849521
ENSMUSG00000079184	547.938	0.133338	0.0657929	2.02663	0.0427008	0.851719
ENSMUSG00000068686	43.8932	-0.464248	0.229268	-2.02492	0.0428758	0.852918
ENSMUSG00000056687	11.8582	0.846733	0.418109	2.02515	0.0428519	0.852918
ENSMUSG00000031217	1020.15	0.126303	0.0624387	2.02283	0.0430907	0.854744
ENSMUSG00000030498	381.276	-0.15913	0.0786675	-2.02281	0.0430923	0.854744
ENSMUSG00000048827	11.9002	-0.864891	0.427667	-2.02235	0.0431404	0.854744
ENSMUSG00000049892	25.1375	0.583208	0.288712	2.02004	0.0433796	0.858337
ENSMUSG00000041313	254.479	-0.200807	0.0995389	-2.01737	0.0436566	0.862668
ENSMUSG00000040463	3027.56	-0.0987454	0.0490025	-2.01511	0.043893	0.86496
ENSMUSG00000036278	27.635	-0.561694	0.278787	-2.01478	0.0439278	0.86496
ENSMUSG00000073414	14.8928	-0.755338	0.374934	-2.01459	0.0439474	0.86496
ENSMUSG00000030246	1833.58	-0.0881545	0.0438271	-2.01141	0.0442817	0.869184
ENSMUSG00000032436	163.415	-0.234864	0.116784	-2.0111	0.0443148	0.869184
ENSMUSG00000034041	26.0748	-0.60053	0.29864	-2.01088	0.0443377	0.869184
ENSMUSG00000015647	629.659	0.1294	0.0643978	2.00939	0.0444958	0.871132
ENSMUSG00000054934	69.577	0.352724	0.175665	2.00793	0.0446503	0.873004
ENSMUSG00000038143	1533.76	0.096198	0.0479867	2.00468	0.044997	0.873409
ENSMUSG00000061048	765.723	0.121426	0.0605446	2.00557	0.0449022	0.873409
ENSMUSG00000028047	342.202	-0.168629	0.0840545	-2.00618	0.0448368	0.873409
ENSMUSG00000058135	171.174	-0.238413	0.118794	-2.00695	0.0447553	0.873409
ENSMUSG00000090122	68.2519	0.368187	0.183687	2.00443	0.0450241	0.873409
ENSMUSG00000038527	9.61251	-0.949049	0.473376	-2.00485	0.0449787	0.873409
ENSMUSG00000000276	178.528	0.226844	0.113215	2.00366	0.045107	0.873874
ENSMUSG00000019471	2276.15	-0.0915096	0.045711	-2.00192	0.0452936	0.874066
ENSMUSG00000039323	1810.52	-0.0949757	0.047437	-2.00214	0.0452692	0.874066
ENSMUSG00000004100	325.802	-0.169794	0.0847979	-2.00233	0.0452488	0.874066
ENSMUSG00000042155	861.418	0.109629	0.054811	2.00012	0.0454874	0.875529
ENSMUSG00000005677	6.9168	-1.11729	0.558543	-2.00037	0.0454606	0.875529
ENSMUSG00000037995	1673.35	0.0981495	0.0491408	1.99731	0.0457912	0.880234
ENSMUSG00000038375	710.887	0.118533	0.0593687	1.99657	0.0458723	0.880654
ENSMUSG00000005846	1671.23	-0.0945999	0.0474867	-1.99213	0.0463563	0.885278
ENSMUSG00000044674	1096.47	0.120488	0.0604694	1.99255	0.0463111	0.885278
ENSMUSG00000021706	560.316	0.129331	0.0649315	1.99181	0.0463917	0.885278
ENSMUSG00000033967	25.4735	0.624791	0.313708	1.99163	0.0464114	0.885278
ENSMUSG00000037731	7.3277	-1.16722	0.585992	-1.99187	0.0463848	0.885278
ENSMUSG00000001416	4149.12	-0.0677188	0.0340988	-1.98596	0.0470379	0.888938
ENSMUSG00000020160	756.435	0.13876	0.0698244	1.98727	0.0468926	0.888938
ENSMUSG00000061859	386.766	0.16291	0.082081	1.98475	0.0471724	0.888938
ENSMUSG00000070699	222.836	-0.197837	0.0995555	-1.9872	0.0468999	0.888938
ENSMUSG00000020653	176.554	-0.225749	0.113696	-1.98554	0.0470843	0.888938
ENSMUSG00000057182	136.909	0.269138	0.135351	1.98845	0.0467619	0.888938
ENSMUSG00000015094	130.456	0.274007	0.137999	1.98556	0.0470818	0.888938
ENSMUSG00000021094	33.9783	-0.490858	0.24702	-1.98711	0.0469098	0.888938
ENSMUSG00000082286	32.0808	0.501438	0.252748	1.98394	0.0472622	0.888938
ENSMUSG00000040387	26.1094	0.553436	0.278289	1.98871	0.0467335	0.888938
ENSMUSG00000023484	24.8705	0.588664	0.296658	1.98432	0.0472206	0.888938
ENSMUSG00000035203	1301.7	-0.0953283	0.048093	-1.98217	0.0474608	0.891541
ENSMUSG00000050244	955.858	-0.109079	0.0551006	-1.97963	0.0477452	0.895752
ENSMUSG00000025871	1335.59	0.0941213	0.0475862	1.97791	0.0479386	0.895981
ENSMUSG00000005225	1216.67	0.0992489	0.0501732	1.97813	0.0479144	0.895981
ENSMUSG00000054823	1159.65	0.115625	0.0584331	1.97876	0.0478434	0.895981
ENSMUSG00000031453	360.969	-0.17224	0.0871691	-1.97593	0.0481624	0.899032
ENSMUSG00000020458	3000.95	-0.0940586	0.0477156	-1.97123	0.0486974	0.904507
ENSMUSG00000031428	358.516	0.161226	0.0818121	1.97068	0.0487605	0.904507
ENSMUSG00000097002	110.88	0.283416	0.143814	1.97071	0.0487572	0.904507
ENSMUSG00000046844	91.1072	-0.300321	0.152266	-1.97234	0.0485705	0.904507
ENSMUSG00000057914	80.8515	0.314493	0.159498	1.97176	0.0486367	0.904507
ENSMUSG00000013629	1254.56	-0.130392	0.066193	-1.96987	0.0488532	0.905095
ENSMUSG00000032228	6263.92	0.0681617	0.0346564	1.96678	0.0492081	0.90526
ENSMUSG00000061315	1454.79	-0.101935	0.0518685	-1.96527	0.0493835	0.90526
ENSMUSG00000062980	1428.33	0.117404	0.059763	1.9645	0.0494721	0.90526
ENSMUSG00000022338	835.474	0.128943	0.0655989	1.96563	0.0493416	0.90526
ENSMUSG00000039810	229.768	-0.196173	0.0996531	-1.96856	0.0490037	0.90526
ENSMUSG00000027078	175.393	-0.221928	0.112929	-1.96521	0.0493904	0.90526
ENSMUSG00000040532	143.442	-0.251289	0.127911	-1.96457	0.0494644	0.90526
ENSMUSG00000021665	140.074	-0.247172	0.12553	-1.96903	0.0489494	0.90526
ENSMUSG00000064023	72.2586	0.332075	0.168986	1.9651	0.0494024	0.90526
ENSMUSG00000032359	31.8434	-0.525354	0.267411	-1.9646	0.0494608	0.90526
ENSMUSG00000001909	625.713	-0.123636	0.0629904	-1.96277	0.049673	0.905586
ENSMUSG00000097275	55.722	0.38808	0.197644	1.96353	0.0495842	0.905586
ENSMUSG00000036766	28.0375	0.526317	0.268105	1.9631	0.0496348	0.905586
ENSMUSG00000051790	1622.26	0.0944969	0.0482186	1.95976	0.0500238	0.907478
ENSMUSG00000041997	1516.06	0.0877162	0.0447701	1.95926	0.0500825	0.907478
ENSMUSG00000029036	576.381	-0.142603	0.0727564	-1.96001	0.0499952	0.907478
ENSMUSG00000056018	37.0669	-0.486684	0.248356	-1.95962	0.0500402	0.907478
ENSMUSG00000072944	14.5785	-0.742396	0.378842	-1.95964	0.0500374	0.907478
ENSMUSG00000000223	206.964	0.214786	0.109664	1.95858	0.0501621	0.907812
ENSMUSG00000026748	293.064	0.173404	0.0886285	1.95652	0.0504034	0.909771
ENSMUSG00000052560	72.0029	0.334016	0.170678	1.957	0.0503476	0.909771
ENSMUSG00000020788	37.9649	-0.499458	0.255334	-1.95609	0.0504543	0.909771
ENSMUSG00000020097	1833.19	0.0847551	0.0433561	1.95486	0.0505994	0.910696
ENSMUSG00000035864	42.7193	0.441686	0.225971	1.95462	0.0506283	0.910696
ENSMUSG00000066306	4156.32	-0.0710218	0.0363558	-1.95352	0.0507575	0.911915
ENSMUSG00000037331	1822.64	-0.0942339	0.048255	-1.95283	0.0508395	0.912283
ENSMUSG00000024212	2179	-0.0879048	0.0450407	-1.95167	0.0509768	0.913643
ENSMUSG00000028826	1015.65	0.110594	0.0567907	1.9474	0.0514874	0.917241
ENSMUSG00000020658	579.296	0.133387	0.0684935	1.94745	0.0514814	0.917241
ENSMUSG00000026603	450.315	-0.150457	0.0772699	-1.94716	0.051516	0.917241
ENSMUSG00000036461	328.145	0.166322	0.0853753	1.94813	0.0513995	0.917241
ENSMUSG00000037188	196.488	0.238262	0.122355	1.9473	0.051499	0.917241
ENSMUSG00000071723	112.843	-0.282518	0.145113	-1.94689	0.0515485	0.917241
ENSMUSG00000024640	1015.62	-0.105192	0.0541244	-1.94352	0.0519532	0.918783
ENSMUSG00000041482	543.109	0.144714	0.074448	1.94383	0.0519165	0.918783
ENSMUSG00000039715	264.459	-0.197207	0.101457	-1.94374	0.0519268	0.918783
ENSMUSG00000050397	61.1177	-0.383642	0.197386	-1.94361	0.0519427	0.918783
ENSMUSG00000040525	19.8764	0.644592	0.331301	1.94564	0.0516983	0.918783
ENSMUSG00000057606	17.9142	0.681537	0.350751	1.94308	0.0520066	0.918783
ENSMUSG00000025262	86.3093	-0.307796	0.15845	-1.94255	0.0520711	0.918829
ENSMUSG00000037788	1123.97	0.0988078	0.0509251	1.94026	0.0523484	0.919106
ENSMUSG00000021364	370.053	0.154265	0.0794593	1.94143	0.0522056	0.919106
ENSMUSG00000025650	276.817	0.191924	0.0989259	1.94007	0.0523706	0.919106
ENSMUSG00000020956	107.625	-0.287281	0.148094	-1.93986	0.0523965	0.919106
ENSMUSG00000005148	38.4172	0.455849	0.234987	1.93989	0.0523928	0.919106
ENSMUSG00000021457	117.752	-0.261068	0.134636	-1.93907	0.0524932	0.919716
ENSMUSG00000025268	2815.56	-0.0789671	0.040747	-1.93798	0.0526251	0.920498
ENSMUSG00000038393	587.295	-0.149123	0.0769597	-1.93768	0.0526619	0.920498
ENSMUSG00000015134	1284.16	0.222481	0.114957	1.93534	0.0529483	0.923329
ENSMUSG00000090486	40.6331	0.435749	0.225122	1.93562	0.0529146	0.923329
ENSMUSG00000024987	23.3486	0.565998	0.292546	1.93473	0.0530236	0.923557
ENSMUSG00000025393	11281	-0.0575038	0.0297421	-1.93341	0.0531854	0.924575
ENSMUSG00000026349	1302.77	0.100622	0.0520486	1.93324	0.0532067	0.924575
ENSMUSG00000023072	424.112	-0.148113	0.0767184	-1.93061	0.053531	0.929123
ENSMUSG00000074252	8.75653	1.01124	0.524047	1.92968	0.0536469	0.930047
ENSMUSG00000038764	160.858	0.225334	0.11681	1.92906	0.0537234	0.930286
ENSMUSG00000066357	3777.65	-0.0775987	0.0404766	-1.91713	0.0552217	0.932543
ENSMUSG00000006740	2914.17	0.0891798	0.0465009	1.91781	0.0551352	0.932543
ENSMUSG00000038119	2150.59	0.0937102	0.0488182	1.91957	0.0549116	0.932543
ENSMUSG00000027660	1252.78	0.102549	0.0532594	1.92547	0.0541703	0.932543
ENSMUSG00000008575	1214.73	0.222558	0.115778	1.92228	0.0545709	0.932543
ENSMUSG00000041360	995.354	-0.101795	0.0528579	-1.92582	0.0541268	0.932543
ENSMUSG00000048251	974.115	0.1311	0.0683598	1.91779	0.0551378	0.932543
ENSMUSG00000029599	899.691	-0.104513	0.0544904	-1.91802	0.0551089	0.932543
ENSMUSG00000028926	875.239	0.111129	0.0576848	1.9265	0.0540425	0.932543
ENSMUSG00000020078	644.645	-0.122935	0.0639578	-1.92213	0.0545899	0.932543
ENSMUSG00000027009	434.283	0.17634	0.0914966	1.92728	0.0539443	0.932543
ENSMUSG00000040112	289.056	-0.17021	0.0884551	-1.92426	0.0543221	0.932543
ENSMUSG00000033721	193.295	0.213255	0.111272	1.91652	0.055299	0.932543
ENSMUSG00000050822	188.315	0.205219	0.106881	1.92007	0.0548495	0.932543
ENSMUSG00000027220	116.557	0.270685	0.14095	1.92043	0.0548038	0.932543
ENSMUSG00000043964	102.175	-0.279674	0.14584	-1.91767	0.0551523	0.932543
ENSMUSG00000005674	90.7949	-0.318653	0.165825	-1.92162	0.0546531	0.932543
ENSMUSG00000044921	57.5959	0.366028	0.190686	1.91953	0.0549171	0.932543
ENSMUSG00000073888	52.9086	0.384797	0.20048	1.91938	0.0549363	0.932543
ENSMUSG00000043639	30.5554	0.49845	0.260051	1.91674	0.0552707	0.932543
ENSMUSG00000041774	25.2904	-0.539484	0.28142	-1.91701	0.0552371	0.932543
ENSMUSG00000022342	26.0304	-0.56693	0.295298	-1.91986	0.0548755	0.932543
ENSMUSG00000016349	12.0785	0.808272	0.421254	1.91873	0.0550185	0.932543
ENSMUSG00000075316	102.768	0.295982	0.154511	1.91561	0.0554154	0.933444
ENSMUSG00000020946	1287.7	0.0983123	0.051357	1.91429	0.0555829	0.933451
ENSMUSG00000022240	220.617	0.209316	0.109351	1.91416	0.0555991	0.933451
ENSMUSG00000048758	159.389	-0.24074	0.125771	-1.91412	0.0556045	0.933451
ENSMUSG00000027531	755.077	0.116403	0.0608583	1.91269	0.0557884	0.934424
ENSMUSG00000019124	189.462	0.226495	0.118404	1.9129	0.0557613	0.934424
ENSMUSG00000036687	49.7337	0.402366	0.210452	1.91191	0.0558878	0.935033
ENSMUSG00000031371	567.727	0.127878	0.0669394	1.91035	0.0560879	0.935218
ENSMUSG00000020282	304.829	0.173512	0.0908023	1.91088	0.05602	0.935218
ENSMUSG00000034652	17.7137	-0.655107	0.342903	-1.91047	0.0560723	0.935218
ENSMUSG00000022037	210.143	0.20503	0.107448	1.90818	0.0563685	0.938842
ENSMUSG00000060860	1935.99	-0.0880588	0.0462102	-1.90561	0.0567003	0.938892
ENSMUSG00000010205	1849.84	-0.0865474	0.0454042	-1.90615	0.0566304	0.938892
ENSMUSG00000002957	1664.25	-0.0900516	0.047294	-1.90408	0.0568995	0.938892
ENSMUSG00000019528	491.755	-0.143991	0.0756349	-1.90376	0.0569409	0.938892
ENSMUSG00000031349	478.123	0.133807	0.0702262	1.90538	0.0567312	0.938892
ENSMUSG00000021871	388.404	-0.15689	0.0822474	-1.90754	0.0564505	0.938892
ENSMUSG00000030400	374.823	-0.167747	0.0881008	-1.90403	0.0569062	0.938892
ENSMUSG00000075304	37.8068	0.450679	0.236547	1.90524	0.0567492	0.938892
ENSMUSG00000024737	8.8889	-0.965656	0.506994	-1.90467	0.056823	0.938892
ENSMUSG00000032186	470.206	-0.165573	0.0870695	-1.90162	0.057221	0.940375
ENSMUSG00000045948	178.495	-0.230004	0.120896	-1.9025	0.0571055	0.940375
ENSMUSG00000029135	123.112	0.287187	0.150987	1.90206	0.057163	0.940375
ENSMUSG00000024462	606.877	0.141486	0.0744449	1.90054	0.0573618	0.941648
ENSMUSG00000020644	2049.85	0.119177	0.0627548	1.89909	0.0575524	0.94269
ENSMUSG00000030737	25.0168	-0.556227	0.292838	-1.89943	0.0575075	0.94269
ENSMUSG00000041632	354.324	-0.154677	0.0814787	-1.89837	0.057647	0.943198
ENSMUSG00000049285	28.6264	-0.50645	0.266864	-1.89778	0.0577245	0.943427
ENSMUSG00000026489	25.8942	-0.62313	0.328497	-1.89692	0.057839	0.943798
ENSMUSG00000045027	24.8976	0.557041	0.293698	1.89665	0.0578744	0.943798
ENSMUSG00000070733	677.993	0.143158	0.0755099	1.89589	0.0579746	0.944395
ENSMUSG00000023110	1328.96	-0.0923844	0.0487712	-1.89424	0.058193	0.944841
ENSMUSG00000087259	98.5503	-0.278433	0.146968	-1.89452	0.0581559	0.944841
ENSMUSG00000038296	94.787	0.276842	0.146084	1.89508	0.0580812	0.944841
ENSMUSG00000028134	2474.1	0.0808259	0.0428938	1.88432	0.0595212	0.945385
ENSMUSG00000026249	1889.34	0.12229	0.0650009	1.88136	0.0599236	0.945385
ENSMUSG00000027808	1682.91	-0.0850987	0.0452345	-1.88128	0.0599343	0.945385
ENSMUSG00000070934	946.192	0.100322	0.0531475	1.88762	0.0590774	0.945385
ENSMUSG00000018166	677.707	0.120152	0.0638105	1.88294	0.0597081	0.945385
ENSMUSG00000040010	572.808	-0.124136	0.0658968	-1.8838	0.0595927	0.945385
ENSMUSG00000027395	569.355	-0.134922	0.0714843	-1.88744	0.0591018	0.945385
ENSMUSG00000041695	529.68	0.141482	0.0748111	1.89119	0.0585989	0.945385
ENSMUSG00000025478	509.727	0.133013	0.0707243	1.88073	0.0600091	0.945385
ENSMUSG00000038949	513.954	0.134012	0.0710137	1.88713	0.0591434	0.945385
ENSMUSG00000059070	387.662	-0.146157	0.0775246	-1.8853	0.059389	0.945385
ENSMUSG00000021469	341.567	0.170601	0.0902868	1.88955	0.0588186	0.945385
ENSMUSG00000030768	324.454	0.156197	0.0830509	1.88074	0.0600078	0.945385
ENSMUSG00000031388	310.007	-0.164486	0.0871033	-1.88841	0.0589716	0.945385
ENSMUSG00000028369	279.694	0.177924	0.0942162	1.88846	0.0589637	0.945385
ENSMUSG00000036867	195.439	0.227297	0.120833	1.88109	0.0599599	0.945385
ENSMUSG00000014554	182.862	-0.204461	0.108155	-1.89046	0.0586969	0.945385
ENSMUSG00000025790	182.763	0.204751	0.108525	1.88667	0.0592043	0.945385
ENSMUSG00000030757	176.394	0.219367	0.116197	1.88789	0.0590401	0.945385
ENSMUSG00000022323	147.47	-0.230439	0.122256	-1.88488	0.0594457	0.945385
ENSMUSG00000061601	149.452	0.24628	0.13095	1.88072	0.0600103	0.945385
ENSMUSG00000057963	98.9888	-0.28679	0.152404	-1.88178	0.0598656	0.945385
ENSMUSG00000037966	75.5454	-0.309217	0.163971	-1.8858	0.0593219	0.945385
ENSMUSG00000054662	34.0323	0.473836	0.250883	1.88867	0.0589357	0.945385
ENSMUSG00000050926	25.1864	-0.540223	0.28542	-1.89273	0.0583942	0.945385
ENSMUSG00000039057	14.638	-0.721261	0.383371	-1.88137	0.0599221	0.945385
ENSMUSG00000020077	13.1163	-0.747663	0.397204	-1.88231	0.0597934	0.945385
ENSMUSG00000047180	10.0547	-0.851165	0.449614	-1.8931	0.0583445	0.945385
ENSMUSG00000072872	1065.57	0.0967241	0.0514766	1.87899	0.0602457	0.94779
ENSMUSG00000020741	948.154	-0.110752	0.0589675	-1.87819	0.0603545	0.94779
ENSMUSG00000070337	7.27426	1.02957	0.548067	1.87855	0.0603062	0.94779
ENSMUSG00000031403	1266.41	-0.0975902	0.0520158	-1.87616	0.060633	0.947795
ENSMUSG00000056770	731.55	-0.113871	0.0606648	-1.87705	0.0605115	0.947795
ENSMUSG00000024346	635.251	-0.125458	0.066897	-1.8754	0.0607381	0.947795
ENSMUSG00000057880	535.918	-0.13074	0.0696555	-1.87695	0.0605255	0.947795
ENSMUSG00000030772	341.037	0.186547	0.0994533	1.87573	0.0606929	0.947795
ENSMUSG00000081898	5.62247	-1.18309	0.63062	-1.87607	0.0606457	0.947795
ENSMUSG00000030872	1569.66	-0.0953601	0.0508901	-1.87384	0.0609519	0.948141
ENSMUSG00000063063	120.492	0.290531	0.155026	1.87408	0.0609194	0.948141
ENSMUSG00000022661	58.1416	-0.382587	0.204163	-1.87393	0.06094	0.948141
ENSMUSG00000025037	333.366	-0.164124	0.0876122	-1.8733	0.0610264	0.948306
ENSMUSG00000029144	2075.14	0.0807835	0.0431759	1.87103	0.0613405	0.949211
ENSMUSG00000042607	499.051	-0.185484	0.099124	-1.87123	0.0613135	0.949211
ENSMUSG00000039419	83.767	0.299628	0.160132	1.87113	0.0613267	0.949211
ENSMUSG00000054423	72.3321	0.341605	0.182524	1.87157	0.0612667	0.949211
ENSMUSG00000021281	170.12	0.218795	0.117	1.87005	0.0614773	0.950337
ENSMUSG00000031506	17.351	-0.711844	0.380813	-1.86927	0.0615846	0.951004
ENSMUSG00000022812	2195.16	0.0877973	0.0469941	1.86826	0.0617256	0.951754
ENSMUSG00000017144	1569.79	0.100577	0.0538474	1.86781	0.0617884	0.951754
ENSMUSG00000020723	427.979	0.178148	0.0953958	1.86746	0.0618368	0.951754
ENSMUSG00000029648	212.918	-0.190651	0.102111	-1.86709	0.0618897	0.951754
ENSMUSG00000020656	24.605	0.585061	0.313624	1.86548	0.0621135	0.954207
ENSMUSG00000020576	528.144	0.146597	0.0786357	1.86426	0.0622849	0.954863
ENSMUSG00000097960	44.4513	-0.406214	0.217847	-1.86467	0.0622271	0.954863
ENSMUSG00000086938	16.2473	-0.694861	0.372876	-1.86352	0.0623893	0.955478
ENSMUSG00000034377	2465.84	0.0766705	0.0411565	1.8629	0.0624765	0.955826
ENSMUSG00000031799	4641.76	0.0720025	0.0387059	1.86025	0.0628507	0.956619
ENSMUSG00000028851	1629.54	-0.0921841	0.0495401	-1.8608	0.0627728	0.956619
ENSMUSG00000044477	1096.04	0.105773	0.0568205	1.86152	0.0626701	0.956619
ENSMUSG00000023913	79.5617	0.30738	0.165147	1.86125	0.0627091	0.956619
ENSMUSG00000027358	78.437	0.352614	0.189515	1.86061	0.0627988	0.956619
ENSMUSG00000034908	727.954	-0.112498	0.060562	-1.85757	0.0632302	0.95954
ENSMUSG00000001918	293.15	-0.363514	0.195746	-1.85707	0.0633012	0.95954
ENSMUSG00000042246	119.396	0.248067	0.133548	1.85751	0.0632386	0.95954
ENSMUSG00000042873	53.2857	0.373445	0.201093	1.85708	0.0633	0.95954
ENSMUSG00000060470	21.6252	-0.586892	0.316126	-1.85651	0.0633808	0.959767
ENSMUSG00000078439	20.7174	-0.577827	0.311615	-1.8543	0.0636967	0.963566
ENSMUSG00000029055	72.4415	0.308462	0.166459	1.85309	0.06387	0.965205
ENSMUSG00000029003	312.072	0.170849	0.0923626	1.84976	0.0643478	0.970449
ENSMUSG00000051726	39.68	0.422708	0.228487	1.85003	0.064309	0.970449
ENSMUSG00000028698	1613.43	0.0904699	0.0489422	1.8485	0.0645295	0.9722
ENSMUSG00000003352	757.059	0.113623	0.0614911	1.84779	0.0646324	0.972507
ENSMUSG00000024799	180.891	0.203073	0.109933	1.84724	0.0647118	0.972507
ENSMUSG00000026357	16.553	-0.664265	0.359644	-1.84701	0.0647464	0.972507
ENSMUSG00000027422	2053.96	0.0929979	0.0503693	1.84632	0.0648455	0.97301
ENSMUSG00000026490	1080.4	0.101028	0.054814	1.84311	0.0653126	0.97437
ENSMUSG00000031782	329.24	-0.157696	0.0854809	-1.84481	0.0650648	0.97437
ENSMUSG00000037573	259.055	-0.182008	0.0987394	-1.84332	0.0652827	0.97437
ENSMUSG00000095407	49.4957	0.402689	0.218498	1.84299	0.0653301	0.97437
ENSMUSG00000074865	38.6263	0.423391	0.229615	1.84392	0.0651947	0.97437
ENSMUSG00000087165	15.1708	-0.725173	0.39315	-1.84452	0.0651072	0.97437
ENSMUSG00000059263	3120.97	0.069929	0.0379717	1.84161	0.0655329	0.974457
ENSMUSG00000047261	743.687	0.129158	0.0701001	1.84248	0.0654054	0.974457
ENSMUSG00000041718	445.903	-0.135905	0.073779	-1.84205	0.0654677	0.974457
ENSMUSG00000024639	1210.57	0.0958115	0.0520923	1.83927	0.0658761	0.97565
ENSMUSG00000000171	998.84	-0.104154	0.0566016	-1.84012	0.06575	0.97565
ENSMUSG00000074578	330.944	-0.155062	0.0842532	-1.84043	0.0657045	0.97565
ENSMUSG00000014773	32.3155	-0.498559	0.271018	-1.83958	0.06583	0.97565
ENSMUSG00000073700	141.96	-0.235424	0.12804	-1.83868	0.0659626	0.975957
ENSMUSG00000021819	1524.96	0.0962816	0.0524129	1.83698	0.0662126	0.977047
ENSMUSG00000038780	774.489	0.11045	0.0601027	1.83768	0.066109	0.977047
ENSMUSG00000040521	254.386	-0.177818	0.0968303	-1.83639	0.0662996	0.977047
ENSMUSG00000085124	12.8225	0.725806	0.395158	1.83675	0.0662473	0.977047
ENSMUSG00000025200	246.823	-0.176639	0.0962593	-1.83503	0.0665007	0.979038
ENSMUSG00000029372	94.4177	-0.308631	0.168285	-1.83398	0.0666576	0.980376
ENSMUSG00000005354	976.729	-0.0991915	0.0541385	-1.83218	0.0669247	0.982356
ENSMUSG00000031995	329.049	0.154553	0.0843535	1.83221	0.0669201	0.982356
ENSMUSG00000063406	371.693	-0.141556	0.0773114	-1.83098	0.0671036	0.984009
ENSMUSG00000036918	63.044	-0.331581	0.181153	-1.83039	0.0671922	0.984336
ENSMUSG00000021699	314.634	0.173057	0.0945733	1.82987	0.0672693	0.984493
ENSMUSG00000030761	406.632	-0.141799	0.0775241	-1.8291	0.067385	0.985216
ENSMUSG00000020183	269.337	0.183019	0.100104	1.8283	0.0675051	0.986
ENSMUSG00000048911	707.062	0.112148	0.0613649	1.82755	0.0676167	0.986394
ENSMUSG00000058794	56.8292	-0.366291	0.200511	-1.82679	0.0677315	0.986394
ENSMUSG00000062563	10.5074	0.84822	0.464242	1.82711	0.0676834	0.986394
ENSMUSG00000022763	22.634	0.546915	0.299723	1.82473	0.0680413	0.989934
ENSMUSG00000045039	1516.98	-0.0990108	0.0544669	-1.81782	0.0690922	0.992573
ENSMUSG00000004895	823.375	-0.104788	0.0574904	-1.8227	0.0683488	0.992573
ENSMUSG00000006589	580.787	-0.119311	0.0655412	-1.8204	0.0686987	0.992573
ENSMUSG00000004561	203.39	-0.188159	0.103427	-1.81926	0.0688725	0.992573
ENSMUSG00000060487	191.199	0.21303	0.11715	1.81843	0.0689987	0.992573
ENSMUSG00000039182	179.404	-0.198813	0.109244	-1.81989	0.0687759	0.992573
ENSMUSG00000024925	178.674	-0.226524	0.124478	-1.8198	0.0687897	0.992573
ENSMUSG00000052384	67.5495	-0.32812	0.180459	-1.81825	0.0690265	0.992573
ENSMUSG00000049281	41.4473	0.451144	0.248001	1.81913	0.0688923	0.992573
ENSMUSG00000066721	18.1887	0.604457	0.332032	1.82048	0.0686858	0.992573
ENSMUSG00000037129	18.5488	0.599169	0.329434	1.81878	0.0689444	0.992573
ENSMUSG00000025429	13.1698	-0.719149	0.394601	-1.82247	0.0683833	0.992573
ENSMUSG00000045555	9.68445	0.885372	0.486483	1.81994	0.0687676	0.992573
ENSMUSG00000063480	1027.94	-0.103064	0.0567214	-1.81702	0.069214	0.992944
ENSMUSG00000001436	205.97	-0.187301	0.103096	-1.81677	0.0692518	0.992944
ENSMUSG00000060206	3380.96	0.0972919	0.0537773	1.80916	0.0704256	0.993456
ENSMUSG00000031565	3306.39	0.0770014	0.0424746	1.81288	0.0698502	0.993456
ENSMUSG00000026509	1487.16	0.0896383	0.0495204	1.81013	0.0702759	0.993456
ENSMUSG00000027671	1304.22	0.0948464	0.0523682	1.81115	0.0701183	0.993456
ENSMUSG00000028161	1203.19	0.110768	0.0610898	1.8132	0.0698016	0.993456
ENSMUSG00000054405	1144.84	0.0951074	0.052559	1.80953	0.070368	0.993456
ENSMUSG00000057469	924.838	0.108837	0.0599874	1.81434	0.0696259	0.993456
ENSMUSG00000032932	873.317	0.104701	0.0576714	1.81547	0.0694514	0.993456
ENSMUSG00000032434	345.636	0.145287	0.0802872	1.80959	0.0703588	0.993456
ENSMUSG00000022382	324.981	0.184875	0.102039	1.81181	0.070016	0.993456
ENSMUSG00000021594	220.923	-0.179226	0.0988859	-1.81245	0.0699164	0.993456
ENSMUSG00000023017	148.253	0.249892	0.137716	1.81455	0.0695924	0.993456
ENSMUSG00000024570	133.676	-0.225379	0.12441	-1.81158	0.070051	0.993456
ENSMUSG00000026730	82.6741	-0.307833	0.169601	-1.81504	0.0695175	0.993456
ENSMUSG00000047787	75.1166	0.333145	0.18411	1.80949	0.0703753	0.993456
ENSMUSG00000021099	23.3782	-0.657069	0.362948	-1.81037	0.0702384	0.993456
ENSMUSG00000085705	5.5559	1.11819	0.616739	1.81307	0.0698214	0.993456
ENSMUSG00000024897	65.8904	0.353546	0.195477	1.80863	0.0705083	0.993678
ENSMUSG00000051678	15.9212	0.649013	0.358984	1.80792	0.0706196	0.994303
ENSMUSG00000021124	363.866	0.167173	0.0924916	1.80745	0.0706928	0.99439
ENSMUSG00000042129	173.584	-0.203359	0.112541	-1.80697	0.0707663	0.994481
ENSMUSG00000021957	2712.31	-0.0731094	0.0404969	-1.80531	0.0710262	0.996529
ENSMUSG00000054843	1127.26	0.0969942	0.0537438	1.80475	0.0711135	0.996529
ENSMUSG00000003848	544.65	-0.125864	0.0697295	-1.80503	0.0710697	0.996529
ENSMUSG00000022914	1550.63	0.0885336	0.0491003	1.80312	0.0713702	0.997592
ENSMUSG00000024985	527.098	-0.127556	0.0707494	-1.80293	0.0713999	0.997592
ENSMUSG00000023147	364.511	-0.145057	0.0804611	-1.80281	0.0714174	0.997592
ENSMUSG00000027655	345.182	-0.144603	0.0802403	-1.80213	0.0715255	0.997592
ENSMUSG00000002668	52.7578	0.356754	0.197944	1.8023	0.0714984	0.997592
ENSMUSG00000001995	1117.22	0.108891	0.0604842	1.80032	0.0718102	0.999684
ENSMUSG00000046324	982.346	0.105768	0.0587437	1.80049	0.0717831	0.999684
ENSMUSG00000098178	60332.8	-0.0762249	0.179835	-0.42386	0.671668	0.99994
ENSMUSG00000032216	30298.1	-0.0105473	0.0288112	-0.366084	0.714302	0.99994
ENSMUSG00000001525	28448.2	-0.0139463	0.0337193	-0.4136	0.679167	0.99994
ENSMUSG00000052187	27203.3	-0.0662893	0.169367	-0.391394	0.695506	0.99994
ENSMUSG00000005610	24794.9	0.0471579	0.0338078	1.39488	0.163051	0.99994
ENSMUSG00000029580	24344	-0.0129377	0.0313451	-0.412748	0.679791	0.99994
ENSMUSG00000064367	19444.3	-0.0486995	0.0537833	-0.905475	0.365214	0.99994
ENSMUSG00000004980	19484	0.0136001	0.0309177	0.43988	0.660024	0.99994
ENSMUSG00000006932	18168.4	0.030762	0.0314425	0.978358	0.327897	0.99994
ENSMUSG00000020176	17737.2	-0.0070564	0.0315354	-0.223761	0.822943	0.99994
ENSMUSG00000086503	16059.1	0.236764	1.54495	0.15325	0.878201	0.99994
ENSMUSG00000000031	15387.2	-0.0826016	0.0489153	-1.68866	0.0912838	0.99994
ENSMUSG00000035202	16555.8	-0.0642293	0.481226	-0.13347	0.893822	0.99994
ENSMUSG00000025203	13322	0.0718141	0.0401976	1.78653	0.0740141	0.99994
ENSMUSG00000064345	12451.2	-0.07377	0.0423429	-1.7422	0.0814727	0.99994
ENSMUSG00000031328	12265.9	0.0684729	0.0488729	1.40104	0.161202	0.99994
ENSMUSG00000055609	11613.8	-0.10829	0.17761	-0.609706	0.542057	0.99994
ENSMUSG00000007850	11291.4	0.0371391	0.0362483	1.02458	0.305564	0.99994
ENSMUSG00000020849	11134.4	-0.00265434	0.0338144	-0.0784973	0.937432	0.99994
ENSMUSG00000039630	11160.7	-0.0229102	0.0345451	-0.663198	0.507204	0.99994
ENSMUSG00000009575	10891.1	0.0252857	0.049221	0.513718	0.607449	0.99994
ENSMUSG00000048583	10873.6	0.062753	0.0424863	1.47702	0.139671	0.99994
ENSMUSG00000027184	9855.97	0.0118892	0.0304767	0.390108	0.696457	0.99994
ENSMUSG00000001440	9475.71	0.0257064	0.036323	0.707716	0.479122	0.99994
ENSMUSG00000026185	9384.49	0.00866235	0.0609007	0.142237	0.886893	0.99994
ENSMUSG00000024740	9342.49	-0.00633277	0.0381177	-0.166137	0.868049	0.99994
ENSMUSG00000055065	9182.82	0.020276	0.0316992	0.639638	0.522408	0.99994
ENSMUSG00000069662	9174.14	-0.0498904	0.037269	-1.33866	0.180682	0.99994
ENSMUSG00000029661	9190.39	0.000438272	0.0452197	0.00969204	0.992267	0.99994
ENSMUSG00000020719	8923.65	0.0271209	0.0387375	0.70012	0.483852	0.99994
ENSMUSG00000045983	9007.91	0.0184789	0.039841	0.463817	0.642779	0.99994
ENSMUSG00000020914	8911.43	0.0692222	0.0393331	1.75989	0.0784257	0.99994
ENSMUSG00000047945	8786.24	0.0140361	0.0400754	0.350242	0.726157	0.99994
ENSMUSG00000018379	8565.44	-0.00331238	0.033578	-0.0986473	0.921418	0.99994
ENSMUSG00000005566	8574.87	-0.0182604	0.0373616	-0.488748	0.62502	0.99994
ENSMUSG00000028820	8209.9	0.022527	0.0362081	0.622153	0.533841	0.99994
ENSMUSG00000021546	7965.41	0.0149888	0.0366063	0.409461	0.682202	0.99994
ENSMUSG00000000787	7580.45	0.0351372	0.0638172	0.550592	0.581914	0.99994
ENSMUSG00000024393	7677.14	-0.019333	0.0400855	-0.482295	0.629596	0.99994
ENSMUSG00000020048	7685.31	-0.0339115	0.0384175	-0.882708	0.377394	0.99994
ENSMUSG00000016559	7599.31	0.00789762	0.0493056	0.160177	0.872742	0.99994
ENSMUSG00000059208	7435.06	-0.0183448	0.0348771	-0.525985	0.598899	0.99994
ENSMUSG00000000184	7386.94	0.048539	0.0307233	1.57988	0.114134	0.99994
ENSMUSG00000026238	7239.84	-0.0842766	0.0541857	-1.55533	0.119868	0.99994
ENSMUSG00000031311	7229.09	-0.0157206	0.035072	-0.448237	0.653982	0.99994
ENSMUSG00000054766	7205.54	-0.030924	0.0374284	-0.826217	0.408681	0.99994
ENSMUSG00000058013	7249.75	0.0436482	0.0356152	1.22555	0.220368	0.99994
ENSMUSG00000026864	7290.98	-0.014279	0.0354085	-0.403265	0.686753	0.99994
ENSMUSG00000028693	7157.29	0.0063319	0.0376813	0.168038	0.866553	0.99994
ENSMUSG00000025151	7162.11	-0.0180261	0.0349947	-0.515109	0.606477	0.99994
ENSMUSG00000039218	7200.31	0.0267826	0.0584119	0.458512	0.646585	0.99994
ENSMUSG00000006728	7098.76	-0.0199467	0.0353395	-0.564431	0.572461	0.99994
ENSMUSG00000042699	7027.09	0.056906	0.0359208	1.58421	0.113146	0.99994
ENSMUSG00000026434	6947.09	0.00447162	0.0403196	0.110904	0.911692	0.99994
ENSMUSG00000070436	7035.66	-0.00321938	0.0423249	-0.0760634	0.939369	0.99994
ENSMUSG00000040785	6839.16	0.025018	0.0307998	0.812278	0.416632	0.99994
ENSMUSG00000021910	6862.96	0.0236369	0.0529457	0.446438	0.655281	0.99994
ENSMUSG00000040945	6771.28	0.0082795	0.0318726	0.259769	0.795042	0.99994
ENSMUSG00000003814	6829.61	-0.0113942	0.0396137	-0.287632	0.773628	0.99994
ENSMUSG00000037236	6734.73	-0.00892547	0.0410489	-0.217435	0.827869	0.99994
ENSMUSG00000017493	6718.01	0.0202865	0.0389928	0.520263	0.602881	0.99994
ENSMUSG00000041459	6641.91	0.0177516	0.0332695	0.533571	0.593638	0.99994
ENSMUSG00000029064	6572.69	0.0294303	0.0314374	0.936155	0.349193	0.99994
ENSMUSG00000006498	6425.2	-0.00429127	0.0350086	-0.122578	0.902442	0.99994
ENSMUSG00000009079	6417.79	0.0219262	0.0383086	0.572356	0.567081	0.99994
ENSMUSG00000027239	6515.41	0.0346788	0.0419006	0.827644	0.407872	0.99994
ENSMUSG00000056201	6397.9	-0.0376535	0.0324387	-1.16076	0.245741	0.99994
ENSMUSG00000027248	6385.67	-0.00197931	0.0363627	-0.0544325	0.956591	0.99994
ENSMUSG00000032097	6285.12	0.0266778	0.0327199	0.815338	0.414879	0.99994
ENSMUSG00000063870	6329.03	-0.0175104	0.0506435	-0.345758	0.729525	0.99994
ENSMUSG00000057236	6246.58	0.0261585	0.0343156	0.762292	0.445886	0.99994
ENSMUSG00000037503	6184.29	0.0362759	0.0335259	1.08202	0.279242	0.99994
ENSMUSG00000019961	6117.58	0.0215283	0.0390625	0.551123	0.581549	0.99994
ENSMUSG00000022816	6185.5	0.0629509	0.0461559	1.36387	0.172607	0.99994
ENSMUSG00000015165	6071.96	0.0348346	0.0320931	1.08542	0.277734	0.99994
ENSMUSG00000019432	6035.8	0.0131948	0.0348177	0.378967	0.704712	0.99994
ENSMUSG00000020358	5904.58	0.0152941	0.0369199	0.414251	0.678691	0.99994
ENSMUSG00000022961	5959.32	0.0582099	0.0463623	1.25554	0.209281	0.99994
ENSMUSG00000051855	5965.76	0.0145011	0.0576688	0.251454	0.801463	0.99994
ENSMUSG00000025261	6039.32	0.0873916	0.0538861	1.62178	0.10485	0.99994
ENSMUSG00000057113	5812.78	-0.125111	0.102996	-1.21472	0.224472	0.99994
ENSMUSG00000039262	5910.31	0.0326343	0.0356195	0.916192	0.359566	0.99994
ENSMUSG00000028034	5881.86	0.00166776	0.0370373	0.0450292	0.964084	0.99994
ENSMUSG00000022285	5798.35	0.0183996	0.0366914	0.501468	0.616042	0.99994
ENSMUSG00000068823	5815.78	0.0197656	0.0353237	0.559556	0.575782	0.99994
ENSMUSG00000025982	5849.51	0.0446895	0.0341811	1.30743	0.191065	0.99994
ENSMUSG00000042834	5840.94	0.0181154	0.0601404	0.301218	0.763248	0.99994
ENSMUSG00000032481	5829.44	0.0423979	0.0404994	1.04688	0.295155	0.99994
ENSMUSG00000017485	5775.84	0.0106753	0.0332185	0.321365	0.747934	0.99994
ENSMUSG00000031004	5827.93	0.0433282	0.0509795	0.849913	0.395373	0.99994
ENSMUSG00000052217	5649.93	-0.138865	0.256711	-0.540938	0.588551	0.99994
ENSMUSG00000024991	5667.91	-0.0390182	0.0374457	-1.04199	0.297414	0.99994
ENSMUSG00000023150	5563.43	0.0176426	0.0359151	0.491232	0.623263	0.99994
ENSMUSG00000020900	5555.6	0.0429884	0.0447809	0.959972	0.337069	0.99994
ENSMUSG00000036371	5441.43	-0.0450917	0.0407972	-1.10527	0.269045	0.99994
ENSMUSG00000001924	5403.5	-0.00646306	0.0399324	-0.16185	0.871424	0.99994
ENSMUSG00000067786	5471.26	0.00454599	0.0386852	0.117513	0.906454	0.99994
ENSMUSG00000030795	5380.43	0.0392013	0.0415253	0.944035	0.345152	0.99994
ENSMUSG00000028790	5359.64	0.0305502	0.036206	0.843789	0.398787	0.99994
ENSMUSG00000025130	5419.28	-0.0144923	0.0339187	-0.427265	0.669186	0.99994
ENSMUSG00000016921	5351.12	0.0494726	0.037859	1.30676	0.191295	0.99994
ENSMUSG00000051223	5271.4	-0.0141747	0.0372143	-0.380893	0.703283	0.99994
ENSMUSG00000005161	5224.31	-0.0459728	0.0395536	-1.16229	0.245118	0.99994
ENSMUSG00000027067	5252.03	0.00469093	0.0333276	0.140752	0.888066	0.99994
ENSMUSG00000020290	5159.48	0.0295832	0.0369039	0.80163	0.422767	0.99994
ENSMUSG00000064368	5059	-0.101321	0.0571094	-1.77415	0.0760377	0.99994
ENSMUSG00000007836	5094.38	0.00937117	0.0410661	0.228197	0.819493	0.99994
ENSMUSG00000024590	5112.43	0.0359316	0.0357684	1.00456	0.315108	0.99994
ENSMUSG00000034088	5143.09	0.025873	0.0391432	0.660982	0.508624	0.99994
ENSMUSG00000060261	5052.03	0.00223716	0.0383371	0.0583548	0.953466	0.99994
ENSMUSG00000015749	4993.83	-0.0183308	0.036962	-0.495936	0.619939	0.99994
ENSMUSG00000040731	4993.48	-0.00302365	0.0380215	-0.0795249	0.936615	0.99994
ENSMUSG00000048578	5037.75	-0.0285426	0.0336607	-0.847951	0.396465	0.99994
ENSMUSG00000024576	4976.64	0.0343422	0.0327133	1.04979	0.293814	0.99994
ENSMUSG00000028639	4927.68	-0.0550822	0.0356448	-1.54531	0.122272	0.99994
ENSMUSG00000026074	4895.98	0.0609172	0.038598	1.57824	0.114509	0.99994
ENSMUSG00000047139	4890.19	0.0463887	0.0361787	1.28221	0.19977	0.99994
ENSMUSG00000032187	4878.18	-0.019797	0.0468215	-0.422819	0.672427	0.99994
ENSMUSG00000000568	4797.39	0.0363733	0.0435936	0.834373	0.404071	0.99994
ENSMUSG00000038252	4815	-0.026206	0.0439129	-0.596772	0.55066	0.99994
ENSMUSG00000029761	4850.67	0.0362368	0.0448381	0.80817	0.418993	0.99994
ENSMUSG00000020368	4760.68	-0.0503403	0.0407635	-1.23494	0.216854	0.99994
ENSMUSG00000022314	4703.69	0.036564	0.0348824	1.04821	0.294543	0.99994
ENSMUSG00000055653	4764.97	0.0833174	0.0465923	1.78822	0.0737402	0.99994
ENSMUSG00000032291	4675.72	-0.292386	0.174343	-1.67707	0.0935287	0.99994
ENSMUSG00000044783	4652.91	0.0455889	0.0390122	1.16858	0.242573	0.99994
ENSMUSG00000028484	4596.91	0.0331155	0.0420767	0.787027	0.431266	0.99994
ENSMUSG00000040681	4633.23	0.0415936	0.0397447	1.04652	0.295321	0.99994
ENSMUSG00000025613	4622.65	-0.0383633	0.0353181	-1.08622	0.277382	0.99994
ENSMUSG00000026193	4689.85	0.10963	0.107891	1.01611	0.309576	0.99994
ENSMUSG00000002748	4587.92	0.041643	0.0379927	1.09608	0.273044	0.99994
ENSMUSG00000020361	4590.89	0.0303968	0.0367459	0.827217	0.408114	0.99994
ENSMUSG00000092035	4656.75	-0.0152531	0.119259	-0.127899	0.898229	0.99994
ENSMUSG00000025132	4576.84	-0.058237	0.0367414	-1.58505	0.112955	0.99994
ENSMUSG00000006699	4555.45	-0.0247955	0.0480939	-0.515563	0.60616	0.99994
ENSMUSG00000020850	4617.56	0.0629522	0.0578848	1.08754	0.276797	0.99994
ENSMUSG00000032199	4584.27	0.0261629	0.0383947	0.681418	0.495607	0.99994
ENSMUSG00000021282	4527.3	-0.0160004	0.04337	-0.368928	0.712181	0.99994
ENSMUSG00000068039	4505.32	-0.0558372	0.0377963	-1.47732	0.13959	0.99994
ENSMUSG00000050953	4503.78	0.0256047	0.0353833	0.723637	0.469288	0.99994
ENSMUSG00000093930	4420.76	0.0695239	0.0454341	1.53021	0.125964	0.99994
ENSMUSG00000056851	4516.18	0.0189004	0.0362219	0.521795	0.601813	0.99994
ENSMUSG00000033295	4514.69	0.0730728	0.0429372	1.70185	0.0887834	0.99994
ENSMUSG00000074748	4436.6	0.0295036	0.0413393	0.713692	0.475418	0.99994
ENSMUSG00000024811	4395.4	0.0142359	0.0394149	0.361182	0.717964	0.99994
ENSMUSG00000023036	4429.93	0.0507014	0.0409343	1.2386	0.215492	0.99994
ENSMUSG00000022462	4331.16	0.0425679	0.0513204	0.829454	0.406847	0.99994
ENSMUSG00000029581	4386.1	0.0154513	0.0533671	0.28953	0.772176	0.99994
ENSMUSG00000072235	4308.87	0.044365	0.0444718	0.997599	0.318474	0.99994
ENSMUSG00000027620	4337.34	0.0267939	0.0393324	0.681218	0.495733	0.99994
ENSMUSG00000026219	4370.92	0.0308214	0.0413954	0.744561	0.456537	0.99994
ENSMUSG00000026728	4393.86	-0.0115931	0.0572753	-0.20241	0.839596	0.99994
ENSMUSG00000002265	4425.99	-0.00996911	0.0506929	-0.196657	0.844096	0.99994
ENSMUSG00000024853	4261.65	-0.060348	0.0425214	-1.41924	0.15583	0.99994
ENSMUSG00000032423	4246.34	0.0064296	0.0397551	0.16173	0.871518	0.99994
ENSMUSG00000024097	4214.57	-0.0488687	0.0368107	-1.32757	0.18432	0.99994
ENSMUSG00000031422	4232.58	0.00969264	0.0369523	0.262301	0.793089	0.99994
ENSMUSG00000030435	4204.69	-0.0151081	0.0379212	-0.398408	0.69033	0.99994
ENSMUSG00000009470	4184.77	0.00306679	0.0479689	0.0639328	0.949024	0.99994
ENSMUSG00000036550	4239.75	0.032248	0.0413471	0.779934	0.43543	0.99994
ENSMUSG00000029169	4148.94	0.0419746	0.0393049	1.06792	0.285554	0.99994
ENSMUSG00000018583	4138.28	-0.0610835	0.0368814	-1.65622	0.0976782	0.99994
ENSMUSG00000036606	4196.87	0.0296721	0.0414784	0.715362	0.474386	0.99994
ENSMUSG00000078429	4142.99	-0.023281	0.0410426	-0.567241	0.570551	0.99994
ENSMUSG00000042978	4167.07	0.0230846	0.0418382	0.551758	0.581114	0.99994
ENSMUSG00000020571	4144.61	-0.00178087	0.0369234	-0.0482316	0.961532	0.99994
ENSMUSG00000049775	4117.15	-0.0245256	0.0408173	-0.600864	0.547931	0.99994
ENSMUSG00000030978	4097.05	0.0195007	0.0430053	0.453448	0.650226	0.99994
ENSMUSG00000006800	4152.8	-0.0061023	0.0414826	-0.147105	0.883049	0.99994
ENSMUSG00000036565	4126.03	-0.0584834	0.0351087	-1.66578	0.0957565	0.99994
ENSMUSG00000030007	4073.23	-0.0245482	0.0380033	-0.645949	0.518312	0.99994
ENSMUSG00000071172	4054.56	-0.00567804	0.037347	-0.152035	0.87916	0.99994
ENSMUSG00000031386	4148.62	0.0565818	0.0510462	1.10844	0.26767	0.99994
ENSMUSG00000021218	4056.87	0.0172344	0.0378257	0.455626	0.648659	0.99994
ENSMUSG00000001175	4060.29	-0.0258868	0.0410709	-0.630297	0.528501	0.99994
ENSMUSG00000040225	4123.32	0.0301236	0.0550005	0.547696	0.5839	0.99994
ENSMUSG00000018326	4022.55	0.0372056	0.0359161	1.0359	0.300247	0.99994
ENSMUSG00000060373	4038	-0.0156144	0.0406686	-0.383942	0.701021	0.99994
ENSMUSG00000020612	4013.72	0.033616	0.0402652	0.834864	0.403794	0.99994
ENSMUSG00000020167	4004.36	-0.0221282	0.0457721	-0.483442	0.628782	0.99994
ENSMUSG00000064339	3931.8	-0.0761325	0.153759	-0.495142	0.6205	0.99994
ENSMUSG00000041879	4018.67	0.0655232	0.0397726	1.64745	0.0994664	0.99994
ENSMUSG00000028906	3958.53	0.046186	0.0375748	1.22917	0.219007	0.99994
ENSMUSG00000028692	3972.9	-0.0415942	0.0416213	-0.99935	0.317625	0.99994
ENSMUSG00000059248	3943.57	0.0186222	0.0393666	0.473046	0.636181	0.99994
ENSMUSG00000096210	3962.98	0.078955	0.0509378	1.55003	0.121135	0.99994
ENSMUSG00000076432	3922.45	0.0419218	0.0343874	1.2191	0.222806	0.99994
ENSMUSG00000031229	3923.42	0.0230851	0.0375356	0.615019	0.538542	0.99994
ENSMUSG00000034269	3910.46	0.0246079	0.0381565	0.644919	0.51898	0.99994
ENSMUSG00000040310	3875.92	-0.0105251	0.0423522	-0.248514	0.803736	0.99994
ENSMUSG00000052429	3868.24	-0.0140894	0.0424221	-0.332124	0.739796	0.99994
ENSMUSG00000029767	3909.2	0.0189819	0.0425504	0.446104	0.655522	0.99994
ENSMUSG00000013236	3860.13	0.0261221	0.0470208	0.555544	0.578523	0.99994
ENSMUSG00000033732	3833.38	0.0239689	0.0399903	0.599369	0.548927	0.99994
ENSMUSG00000027828	3815.13	-0.0222045	0.0345059	-0.643499	0.5199	0.99994
ENSMUSG00000007613	3801.53	0.0474109	0.0349984	1.35466	0.175526	0.99994
ENSMUSG00000031246	3759.41	0.0136775	0.0478535	0.285821	0.775015	0.99994
ENSMUSG00000025809	3816.39	0.0513788	0.0387689	1.32526	0.185086	0.99994
ENSMUSG00000014355	3815.91	0.0274258	0.0423252	0.647979	0.516998	0.99994
ENSMUSG00000037608	3782.18	0.0203767	0.037144	0.548586	0.583289	0.99994
ENSMUSG00000020661	3794.31	0.0156588	0.0393796	0.397637	0.690898	0.99994
ENSMUSG00000004099	3797.32	0.000461282	0.0463877	0.00994407	0.992066	0.99994
ENSMUSG00000017421	3753.74	0.0298064	0.0429928	0.693288	0.488129	0.99994
ENSMUSG00000014956	3759.12	-0.0171073	0.0376066	-0.454903	0.649179	0.99994
ENSMUSG00000037815	3817.55	0.0517742	0.0421112	1.22946	0.218898	0.99994
ENSMUSG00000047414	3876.79	-0.0215903	0.0528427	-0.408577	0.68285	0.99994
ENSMUSG00000020674	3828.59	0.065933	0.0521051	1.26539	0.205733	0.99994
ENSMUSG00000024359	3790.75	-0.0217871	0.0388692	-0.560523	0.575123	0.99994
ENSMUSG00000031502	3825.22	0.0119833	0.0565783	0.211801	0.832262	0.99994
ENSMUSG00000053110	3759.09	0.0575637	0.0386279	1.49021	0.136168	0.99994
ENSMUSG00000022483	3946.77	-0.13218	0.107202	-1.233	0.217575	0.99994
ENSMUSG00000026842	3769.18	0.0100257	0.041314	0.242672	0.80826	0.99994
ENSMUSG00000021111	3746.88	0.054092	0.0374552	1.44418	0.148689	0.99994
ENSMUSG00000001847	3731.52	-0.00909937	0.0367946	-0.247302	0.804675	0.99994
ENSMUSG00000018293	3765.68	-0.0178537	0.0437804	-0.407801	0.68342	0.99994
ENSMUSG00000029447	3737.27	-0.0222374	0.0404009	-0.55042	0.582031	0.99994
ENSMUSG00000029430	3741.85	-0.0385941	0.041604	-0.927652	0.353588	0.99994
ENSMUSG00000005417	3714.01	0.00630276	0.0363789	0.173253	0.862453	0.99994
ENSMUSG00000020594	3670.02	-0.0208559	0.0466272	-0.44729	0.654666	0.99994
ENSMUSG00000005506	3673.5	0.0351622	0.0402852	0.872831	0.382755	0.99994
ENSMUSG00000021377	3665.32	-0.0051272	0.0375119	-0.136682	0.891282	0.99994
ENSMUSG00000062078	3625.48	-0.0206781	0.0394858	-0.523685	0.600498	0.99994
ENSMUSG00000020349	3652.01	0.0141864	0.0388127	0.365509	0.714731	0.99994
ENSMUSG00000007564	3658.33	0.0248432	0.0353268	0.703238	0.481907	0.99994
ENSMUSG00000074480	3633.72	0.074858	0.0418903	1.787	0.0739372	0.99994
ENSMUSG00000007880	3667.4	0.0213946	0.0549532	0.389324	0.697036	0.99994
ENSMUSG00000085438	3604.61	0.0688094	0.0401159	1.71527	0.0862966	0.99994
ENSMUSG00000019370	3636.99	-0.0482239	0.0373131	-1.29241	0.196214	0.99994
ENSMUSG00000022010	3640.27	0.0291096	0.0404468	0.719701	0.471709	0.99994
ENSMUSG00000034120	3541.95	-0.0343808	0.0451016	-0.762296	0.445883	0.99994
ENSMUSG00000034160	3574.25	0.0162847	0.0556538	0.292607	0.769822	0.99994
ENSMUSG00000020917	3598.69	0.0160639	0.0414534	0.387517	0.698374	0.99994
ENSMUSG00000056579	3580.48	0.041249	0.0388278	1.06236	0.288074	0.99994
ENSMUSG00000005198	3628.74	0.0113736	0.0531951	0.213809	0.830696	0.99994
ENSMUSG00000079215	3562.33	0.014027	0.0424046	0.33079	0.740803	0.99994
ENSMUSG00000029231	3638.47	-0.0373119	0.0446604	-0.83546	0.403459	0.99994
ENSMUSG00000027593	3620.03	-0.0369537	0.0377782	-0.978175	0.327988	0.99994
ENSMUSG00000032050	3561.46	0.005437	0.0361281	0.150492	0.880376	0.99994
ENSMUSG00000024949	3578.16	0.0591694	0.051089	1.15816	0.246797	0.99994
ENSMUSG00000019777	3549.74	0.00949519	0.0449111	0.211422	0.832558	0.99994
ENSMUSG00000047126	3603.73	0.0725378	0.0515095	1.40824	0.15906	0.99994
ENSMUSG00000055531	3487.49	0.0239639	0.0517521	0.463051	0.643328	0.99994
ENSMUSG00000031633	3557.21	-0.0654815	0.0401473	-1.63103	0.102884	0.99994
ENSMUSG00000007739	3540.52	-0.0392386	0.0373045	-1.05185	0.29287	0.99994
ENSMUSG00000039735	3532.86	0.0625232	0.0353095	1.77072	0.0766076	0.99994
ENSMUSG00000053907	3519.06	0.0149513	0.0397344	0.376282	0.706707	0.99994
ENSMUSG00000021488	3556.68	0.0132166	0.0485239	0.272373	0.785335	0.99994
ENSMUSG00000026918	3524.06	0.013895	0.0408692	0.339987	0.733866	0.99994
ENSMUSG00000028649	3569.23	0.0484047	0.0458658	1.05536	0.291263	0.99994
ENSMUSG00000029472	3546.7	-0.0539959	0.0406801	-1.32733	0.1844	0.99994
ENSMUSG00000030654	3527.48	-0.0552709	0.0375728	-1.47104	0.141282	0.99994
ENSMUSG00000042506	3506.41	0.064748	0.0382033	1.69483	0.0901085	0.99994
ENSMUSG00000024335	3552.34	0.00227891	0.0391012	0.0582824	0.953524	0.99994
ENSMUSG00000026496	3516	-0.0299245	0.0454322	-0.658664	0.510112	0.99994
ENSMUSG00000036438	3478.21	0.0141187	0.0407562	0.34642	0.729027	0.99994
ENSMUSG00000020362	3452.25	0.03882	0.0392706	0.988526	0.322895	0.99994
ENSMUSG00000048076	3484.42	0.00246957	0.0352684	0.0700221	0.944176	0.99994
ENSMUSG00000070544	3470.64	-0.0372216	0.0383228	-0.971266	0.331416	0.99994
ENSMUSG00000052534	3469.65	0.0400511	0.0472649	0.847376	0.396786	0.99994
ENSMUSG00000036309	3430.49	-0.0535193	0.0479788	-1.11548	0.264646	0.99994
ENSMUSG00000032803	3463.36	0.0266098	0.0358084	0.743117	0.457411	0.99994
ENSMUSG00000018666	3465.74	0.0178693	0.0355185	0.503098	0.614895	0.99994
ENSMUSG00000026553	3500.65	0.0153704	0.0397442	0.386732	0.698954	0.99994
ENSMUSG00000026586	3446.22	0.0698652	0.0570819	1.22395	0.220972	0.99994
ENSMUSG00000071659	3447.94	-0.0082763	0.0425653	-0.194438	0.845833	0.99994
ENSMUSG00000040549	3454.49	0.0446702	0.0467569	0.955372	0.33939	0.99994
ENSMUSG00000061887	3440.03	0.0221713	0.0415795	0.533227	0.593877	0.99994
ENSMUSG00000022185	3455.51	0.0424747	0.0424928	0.999575	0.317516	0.99994
ENSMUSG00000066037	3416.48	0.047711	0.0425879	1.12029	0.262589	0.99994
ENSMUSG00000032178	3412.82	-0.0255319	0.0352658	-0.723985	0.469075	0.99994
ENSMUSG00000028426	3402.24	0.0155179	0.0382545	0.40565	0.685	0.99994
ENSMUSG00000023004	3395.9	-0.0469498	0.0415327	-1.13043	0.258295	0.99994
ENSMUSG00000015937	3360.08	0.0222708	0.0407505	0.546515	0.584712	0.99994
ENSMUSG00000034675	3391.75	0.0292159	0.042657	0.684903	0.493405	0.99994
ENSMUSG00000033565	3398.89	0.0246425	0.03905	0.631052	0.528007	0.99994
ENSMUSG00000002718	3347.58	-0.00273212	0.0395182	-0.0691357	0.944882	0.99994
ENSMUSG00000058230	3397.99	0.070142	0.0417196	1.68127	0.0927098	0.99994
ENSMUSG00000035621	3355.16	0.0458501	0.0509193	0.900446	0.367883	0.99994
ENSMUSG00000032366	3452.84	0.0376505	0.0591938	0.636055	0.52474	0.99994
ENSMUSG00000030796	3359.98	0.0227116	0.0437274	0.519391	0.603488	0.99994
ENSMUSG00000059119	3342.12	0.0500574	0.0405612	1.23412	0.217158	0.99994
ENSMUSG00000028759	3326.43	0.0615935	0.038878	1.58428	0.11313	0.99994
ENSMUSG00000028788	3304.14	-0.0249824	0.0399227	-0.625769	0.531466	0.99994
ENSMUSG00000037242	3324.12	0.045277	0.0420015	1.07798	0.281041	0.99994
ENSMUSG00000041740	3331.33	0.00449685	0.0375534	0.119745	0.904685	0.99994
ENSMUSG00000063015	3311.13	-0.0129996	0.0375331	-0.346351	0.729079	0.99994
ENSMUSG00000057406	3310.93	0.00781645	0.0444911	0.175686	0.860541	0.99994
ENSMUSG00000027479	3285.13	0.0379902	0.0392185	0.968681	0.332705	0.99994
ENSMUSG00000024392	3300.79	0.000404318	0.0479593	0.00843045	0.993274	0.99994
ENSMUSG00000045962	3327.77	-0.00797856	0.0463216	-0.172243	0.863247	0.99994
ENSMUSG00000036602	3268.19	-0.0445991	0.0409544	-1.08899	0.276157	0.99994
ENSMUSG00000024966	3260.65	-0.0386588	0.0382734	-1.01007	0.312462	0.99994
ENSMUSG00000031835	3256.87	-0.00528812	0.038011	-0.139121	0.889355	0.99994
ENSMUSG00000021395	3234.72	0.0448688	0.0392134	1.14422	0.252532	0.99994
ENSMUSG00000021540	3233.8	0.0254833	0.0398053	0.6402	0.522043	0.99994
ENSMUSG00000055302	3225.76	0.00725832	0.0443922	0.163504	0.870121	0.99994
ENSMUSG00000035150	3147.99	-0.03969	0.253499	-0.156569	0.875585	0.99994
ENSMUSG00000003660	3249.95	0.0810542	0.0538023	1.50652	0.131934	0.99994
ENSMUSG00000006998	3212.75	0.00424648	0.037084	0.11451	0.908834	0.99994
ENSMUSG00000032249	3202.36	-0.0506747	0.0406641	-1.24618	0.2127	0.99994
ENSMUSG00000013076	3228.49	0.019425	0.0438101	0.443391	0.657483	0.99994
ENSMUSG00000020745	3200.03	0.0416598	0.0375954	1.10811	0.267815	0.99994
ENSMUSG00000025162	3189.22	0.0339735	0.0389761	0.871649	0.3834	0.99994
ENSMUSG00000001016	3205.37	0.0391904	0.038673	1.01338	0.310879	0.99994
ENSMUSG00000024735	3194.19	-0.0452536	0.0391643	-1.15548	0.247893	0.99994
ENSMUSG00000068882	3157.19	-0.0460039	0.0461128	-0.997638	0.318455	0.99994
ENSMUSG00000071650	3168.16	0.0451554	0.0422125	1.06972	0.284747	0.99994
ENSMUSG00000025255	3187.83	-0.0024077	0.0494361	-0.0487034	0.961156	0.99994
ENSMUSG00000035569	3187.25	0.0336478	0.0443696	0.758354	0.448239	0.99994
ENSMUSG00000025016	3151.02	0.0157583	0.0365127	0.431586	0.666043	0.99994
ENSMUSG00000032562	3146.73	-0.00518587	0.0404068	-0.128342	0.897879	0.99994
ENSMUSG00000060510	3100.67	0.041868	0.0443774	0.943454	0.345449	0.99994
ENSMUSG00000026276	3134.89	0.017174	0.0365294	0.470141	0.638254	0.99994
ENSMUSG00000018707	3169.85	0.000849941	0.0517251	0.0164319	0.98689	0.99994
ENSMUSG00000020114	3137.3	0.0233578	0.0407635	0.573009	0.566638	0.99994
ENSMUSG00000027193	3089.45	0.0286036	0.04072	0.702445	0.482401	0.99994
ENSMUSG00000034349	3103.68	-0.0246652	0.0406243	-0.607154	0.543749	0.99994
ENSMUSG00000022883	3145.41	0.06473	0.0489274	1.32298	0.185842	0.99994
ENSMUSG00000037373	3105.52	0.0237324	0.0419369	0.565909	0.571456	0.99994
ENSMUSG00000074415	3085.03	0.080938	0.0541805	1.49386	0.135213	0.99994
ENSMUSG00000026355	3106.5	-0.0130128	0.0387348	-0.335946	0.736912	0.99994
ENSMUSG00000037487	3120.2	0.0271161	0.0444385	0.610195	0.541733	0.99994
ENSMUSG00000021840	3055.46	-0.0319331	0.0472457	-0.675895	0.499107	0.99994
ENSMUSG00000042079	3079.72	-0.0179949	0.0385221	-0.467131	0.640406	0.99994
ENSMUSG00000013415	3068.73	0.0569196	0.115324	0.493563	0.621615	0.99994
ENSMUSG00000061904	3079.88	-0.0464298	0.0406071	-1.14339	0.252876	0.99994
ENSMUSG00000063511	3078.61	0.00780601	0.0383769	0.203404	0.838819	0.99994
ENSMUSG00000042520	3098.71	0.048099	0.0445723	1.07912	0.280533	0.99994
ENSMUSG00000005410	3037.51	-0.0568069	0.0479664	-1.18431	0.236292	0.99994
ENSMUSG00000041415	3075.66	0.0379331	0.0465299	0.815242	0.414934	0.99994
ENSMUSG00000031561	3110.78	0.0539725	0.059129	0.912793	0.361351	0.99994
ENSMUSG00000049354	3083.16	0.0481598	0.0419137	1.14902	0.250547	0.99994
ENSMUSG00000024012	3024.69	0.00886488	0.0408704	0.216902	0.828285	0.99994
ENSMUSG00000040850	3050.86	0.0345602	0.0406204	0.850808	0.394876	0.99994
ENSMUSG00000043733	3042.77	-0.0251464	0.0380213	-0.661375	0.508372	0.99994
ENSMUSG00000025153	3043.41	-0.0140846	0.0529546	-0.265975	0.790258	0.99994
ENSMUSG00000035726	3041.49	0.00964545	0.0467181	0.206461	0.836431	0.99994
ENSMUSG00000015932	3019.12	0.068441	0.0448428	1.52624	0.12695	0.99994
ENSMUSG00000005683	3010.46	-0.0153525	0.0391431	-0.392215	0.694899	0.99994
ENSMUSG00000038502	2999.76	-0.0379192	0.0415338	-0.912971	0.361258	0.99994
ENSMUSG00000022390	3019.23	-0.0110531	0.0378298	-0.292181	0.770149	0.99994
ENSMUSG00000024165	2994.62	0.0366283	0.0370252	0.989281	0.322526	0.99994
ENSMUSG00000029106	3009.93	0.0220798	0.0389515	0.566855	0.570813	0.99994
ENSMUSG00000021709	3006.76	0.0309053	0.0380273	0.812713	0.416383	0.99994
ENSMUSG00000055436	2966.1	0.00692678	0.0408468	0.16958	0.865341	0.99994
ENSMUSG00000021796	2991.98	0.0587924	0.0373639	1.57351	0.115601	0.99994
ENSMUSG00000042323	2969.33	0.0484756	0.0477223	1.01578	0.309732	0.99994
ENSMUSG00000019505	2971.96	-0.00666542	0.0472597	-0.141038	0.88784	0.99994
ENSMUSG00000023169	2962.37	-0.0252264	0.046608	-0.541246	0.588338	0.99994
ENSMUSG00000000001	2965.05	0.0118379	0.0388506	0.304705	0.760591	0.99994
ENSMUSG00000002129	2950.54	0.0154408	0.0432962	0.356631	0.721368	0.99994
ENSMUSG00000042688	2948.32	0.0257166	0.0403123	0.637933	0.523517	0.99994
ENSMUSG00000052833	2936.09	-0.00583046	0.044797	-0.130153	0.896445	0.99994
ENSMUSG00000024472	2942.79	0.0646181	0.0538587	1.19977	0.230229	0.99994
ENSMUSG00000030678	2964.8	0.00361259	0.0414624	0.0871294	0.930569	0.99994
ENSMUSG00000051391	2898.06	-0.0464918	0.04645	-1.0009	0.316876	0.99994
ENSMUSG00000001833	2901.85	0.0384319	0.0425877	0.902416	0.366836	0.99994
ENSMUSG00000030738	2910.75	-0.0251582	0.0446231	-0.563794	0.572894	0.99994
ENSMUSG00000028333	2927.79	-0.0552002	0.0428905	-1.287	0.198094	0.99994
ENSMUSG00000010277	2922.5	-0.0128767	0.04177	-0.308275	0.757873	0.99994
ENSMUSG00000020649	2846.42	-0.0187668	0.0557009	-0.336922	0.736176	0.99994
ENSMUSG00000029840	2865.27	0.0351774	0.0398917	0.881822	0.377873	0.99994
ENSMUSG00000041133	2904.96	-0.019418	0.0422127	-0.460005	0.645512	0.99994
ENSMUSG00000006005	2920.76	0.0364106	0.0451005	0.80732	0.419482	0.99994
ENSMUSG00000018593	2903.83	0.0652152	0.0535496	1.21785	0.223282	0.99994
ENSMUSG00000021782	2895.45	-0.0460857	0.0409604	-1.12513	0.260535	0.99994
ENSMUSG00000034101	2887.58	0.0644479	0.0455964	1.41344	0.157525	0.99994
ENSMUSG00000025369	2856.64	0.0370531	0.0417653	0.887174	0.374985	0.99994
ENSMUSG00000028676	2825.18	0.0122178	0.0387159	0.315576	0.752324	0.99994
ENSMUSG00000007817	2875.41	0.0297546	0.0473803	0.627995	0.530007	0.99994
ENSMUSG00000020250	2837.35	0.07387	0.0427167	1.7293	0.0837553	0.99994
ENSMUSG00000022673	2855.01	0.0191329	0.0434427	0.440417	0.659635	0.99994
ENSMUSG00000003131	2818.89	0.0673357	0.0380656	1.76894	0.0769047	0.99994
ENSMUSG00000070348	2830.37	0.0417174	0.0494985	0.842801	0.39934	0.99994
ENSMUSG00000056076	2805.54	-0.0555937	0.0397226	-1.39955	0.161649	0.99994
ENSMUSG00000009013	2829.31	-0.0102531	0.0417192	-0.245765	0.805864	0.99994
ENSMUSG00000004207	2785.87	-0.0346781	0.0400613	-0.865626	0.386695	0.99994
ENSMUSG00000006373	2789.8	0.0472405	0.0386965	1.2208	0.222163	0.99994
ENSMUSG00000042712	2777.22	0.0256067	0.0499471	0.512677	0.608177	0.99994
ENSMUSG00000020536	2789.02	-0.0513908	0.0464607	-1.10611	0.268677	0.99994
ENSMUSG00000061136	2767.72	0.0343062	0.0404696	0.847704	0.396603	0.99994
ENSMUSG00000027469	2779.34	0.0118796	0.0408631	0.290716	0.771268	0.99994
ENSMUSG00000022463	2769.74	0.0345901	0.0403544	0.857158	0.391357	0.99994
ENSMUSG00000020585	2777.06	0.0621381	0.0479582	1.29567	0.195088	0.99994
ENSMUSG00000020257	2777.59	0.0500481	0.0406701	1.23059	0.218477	0.99994
ENSMUSG00000067276	2758.61	-0.0674954	0.0471385	-1.43185	0.152186	0.99994
ENSMUSG00000031592	2751.79	0.0363363	0.0391431	0.928295	0.353255	0.99994
ENSMUSG00000028809	2745.5	0.0277885	0.0435486	0.638105	0.523406	0.99994
ENSMUSG00000018501	2790.43	-0.0381772	0.0455342	-0.838428	0.40179	0.99994
ENSMUSG00000022536	2737.22	-0.0136799	0.0390447	-0.350366	0.726064	0.99994
ENSMUSG00000028312	2730.03	0.060076	0.0399838	1.50251	0.132966	0.99994
ENSMUSG00000001729	2738.01	-0.00671691	0.0431867	-0.155532	0.876402	0.99994
ENSMUSG00000033228	2734.36	0.00628902	0.0455355	0.138112	0.890152	0.99994
ENSMUSG00000051695	2745.08	-0.0584494	0.0590936	-0.989099	0.322615	0.99994
ENSMUSG00000010608	2691.97	0.046384	0.0471177	0.984428	0.324905	0.99994
ENSMUSG00000024661	2750.23	-0.026729	0.0469444	-0.569376	0.569101	0.99994
ENSMUSG00000022884	2705.78	-0.0398382	0.041806	-0.952931	0.340625	0.99994
ENSMUSG00000058355	2714.07	-0.00254657	0.0392655	-0.0648551	0.948289	0.99994
ENSMUSG00000034610	2732.85	-0.0274804	0.0471906	-0.582326	0.560347	0.99994
ENSMUSG00000030224	2698.98	0.00593446	0.0388107	0.152908	0.878471	0.99994
ENSMUSG00000040725	2727.82	0.0457195	0.0407032	1.12324	0.261335	0.99994
ENSMUSG00000004415	2716.26	0.0319982	0.0488291	0.655311	0.512267	0.99994
ENSMUSG00000020152	2687.12	0.0166115	0.0426453	0.389528	0.696885	0.99994
ENSMUSG00000021577	2703.95	-0.0628029	0.039286	-1.59861	0.109908	0.99994
ENSMUSG00000020086	2699.54	0.022409	0.0398428	0.562434	0.57382	0.99994
ENSMUSG00000052997	2687.34	0.00857046	0.0401194	0.213624	0.830841	0.99994
ENSMUSG00000025246	2711.53	0.00692602	0.0395304	0.175207	0.860917	0.99994
ENSMUSG00000021877	2673.96	0.0192781	0.0403903	0.477296	0.633151	0.99994
ENSMUSG00000054808	2707.78	0.0344897	0.0461047	0.748073	0.454416	0.99994
ENSMUSG00000033581	2695.56	-0.00807281	0.0423098	-0.190803	0.84868	0.99994
ENSMUSG00000066324	2653.66	0.00433534	0.0421757	0.102792	0.918128	0.99994
ENSMUSG00000029687	2667.81	0.0403065	0.0381079	1.0577	0.290194	0.99994
ENSMUSG00000025626	2638.08	0.038668	0.0433196	0.89262	0.372061	0.99994
ENSMUSG00000001761	2662.66	-0.0176735	0.0380306	-0.464719	0.642133	0.99994
ENSMUSG00000027189	2665.88	0.0484905	0.042572	1.13902	0.254694	0.99994
ENSMUSG00000030082	2655.98	0.0337607	0.0404636	0.834347	0.404085	0.99994
ENSMUSG00000040204	2616.01	-0.042531	0.0462039	-0.920505	0.357309	0.99994
ENSMUSG00000047045	2665.6	0.00325039	0.0397282	0.0818157	0.934793	0.99994
ENSMUSG00000023022	2639.7	0.029689	0.0390209	0.76085	0.446747	0.99994
ENSMUSG00000012443	2657.69	0.0214436	0.0409986	0.523034	0.600951	0.99994
ENSMUSG00000091337	2607.49	-0.0317313	0.0589702	-0.538091	0.590514	0.99994
ENSMUSG00000028691	2611.6	-0.0427503	0.0419022	-1.02024	0.307614	0.99994
ENSMUSG00000038256	2636.02	0.0165852	0.0431049	0.384764	0.700412	0.99994
ENSMUSG00000032293	2597.31	0.0298313	0.043129	0.691676	0.489141	0.99994
ENSMUSG00000021427	2607.82	0.0492995	0.0406695	1.2122	0.225436	0.99994
ENSMUSG00000022858	2582.77	0.000412399	0.0437301	0.00943056	0.992476	0.99994
ENSMUSG00000002870	2604.3	-0.0408739	0.0398416	-1.02591	0.304933	0.99994
ENSMUSG00000063358	2599.8	-0.00728336	0.0404715	-0.179963	0.857182	0.99994
ENSMUSG00000025823	2630.55	-0.0339516	0.0455384	-0.74556	0.455933	0.99994
ENSMUSG00000025555	2593.08	0.0388991	0.0426246	0.912599	0.361454	0.99994
ENSMUSG00000038733	2574.13	0.0103211	0.0425609	0.242502	0.808391	0.99994
ENSMUSG00000027002	2606.34	0.0162997	0.0419765	0.388305	0.697791	0.99994
ENSMUSG00000016933	2587.79	-0.00956421	0.0448358	-0.213317	0.83108	0.99994
ENSMUSG00000016541	2592.93	0.0607519	0.0417466	1.45526	0.145598	0.99994
ENSMUSG00000029467	2603.65	0.00900544	0.0542887	0.165881	0.868251	0.99994
ENSMUSG00000032096	2598.88	0.000622476	0.0400756	0.0155325	0.987607	0.99994
ENSMUSG00000021109	2579.33	0.0707042	0.0447287	1.58073	0.113939	0.99994
ENSMUSG00000001228	2562.59	-0.00124376	0.0512142	-0.0242855	0.980625	0.99994
ENSMUSG00000020866	2590.94	0.038157	0.0479313	0.796077	0.425987	0.99994
ENSMUSG00000024360	2544.61	0.0124521	0.0411927	0.302288	0.762432	0.99994
ENSMUSG00000042207	2552.81	0.0322631	0.0423599	0.761642	0.446273	0.99994
ENSMUSG00000028745	2544.87	0.0317994	0.0422294	0.753015	0.451441	0.99994
ENSMUSG00000017776	2534.06	0.0109517	0.0405247	0.270247	0.78697	0.99994
ENSMUSG00000046897	2534.96	0.0228565	0.0424072	0.538977	0.589903	0.99994
ENSMUSG00000043962	2543.11	0.0130165	0.039099	0.332911	0.739201	0.99994
ENSMUSG00000071646	2537.05	0.0590265	0.0395719	1.49163	0.135797	0.99994
ENSMUSG00000025223	2542.39	0.0559663	0.0400047	1.39899	0.161815	0.99994
ENSMUSG00000026674	2554.96	0.0338942	0.0480677	0.705135	0.480726	0.99994
ENSMUSG00000020422	2576.79	0.0201519	0.0561438	0.358934	0.719645	0.99994
ENSMUSG00000033237	2521.98	0.0340313	0.04192	0.811816	0.416897	0.99994
ENSMUSG00000032580	2518.97	0.0422334	0.0434165	0.972751	0.330677	0.99994
ENSMUSG00000046691	2506.82	-0.0575691	0.0395421	-1.4559	0.145421	0.99994
ENSMUSG00000062270	2494.17	-0.00939152	0.0451019	-0.208229	0.83505	0.99994
ENSMUSG00000059474	2486.23	-0.0252687	0.0420866	-0.600398	0.548241	0.99994
ENSMUSG00000001435	2532.46	-0.0102375	0.051026	-0.200633	0.840986	0.99994
ENSMUSG00000032624	2519.03	-0.0115154	0.0446577	-0.25786	0.796515	0.99994
ENSMUSG00000040084	2518.56	-0.0224415	0.0470025	-0.477454	0.633039	0.99994
ENSMUSG00000018770	2499.41	-0.00411066	0.0406308	-0.101171	0.919415	0.99994
ENSMUSG00000026615	2505.62	-0.0340998	0.0434866	-0.784147	0.432954	0.99994
ENSMUSG00000027642	2490.19	0.0618737	0.0432938	1.42916	0.152959	0.99994
ENSMUSG00000041859	2479.54	-0.0254997	0.0465615	-0.547657	0.583927	0.99994
ENSMUSG00000040596	2488.94	0.0659205	0.0395135	1.6683	0.0952554	0.99994
ENSMUSG00000004885	2462.78	0.0400058	0.0470281	0.850679	0.394948	0.99994
ENSMUSG00000022710	2476.36	0.0360267	0.0420225	0.857319	0.391268	0.99994
ENSMUSG00000026662	2454.43	0.0163456	0.0423473	0.385989	0.699505	0.99994
ENSMUSG00000007670	2472.57	0.00614439	0.0532111	0.115472	0.908071	0.99994
ENSMUSG00000037149	2470.95	-0.0154488	0.0468467	-0.329773	0.741572	0.99994
ENSMUSG00000020863	2449.87	0.0697846	0.0481196	1.45023	0.146993	0.99994
ENSMUSG00000024974	2450.94	0.00351278	0.0399583	0.0879111	0.929947	0.99994
ENSMUSG00000031540	2466.13	0.0264467	0.0459898	0.575056	0.565254	0.99994
ENSMUSG00000032340	2476.93	0.0577581	0.0454717	1.2702	0.204013	0.99994
ENSMUSG00000013787	2445.91	-0.0546391	0.0412771	-1.32372	0.185598	0.99994
ENSMUSG00000020402	2436.83	-0.0235135	0.0400025	-0.587801	0.556666	0.99994
ENSMUSG00000045767	2433.43	0.0299417	0.0408699	0.73261	0.463796	0.99994
ENSMUSG00000054008	2447.17	0.0291051	0.0476319	0.611042	0.541172	0.99994
ENSMUSG00000031353	2446.96	0.016657	0.0394064	0.422698	0.672515	0.99994
ENSMUSG00000032555	2418.06	-0.0106621	0.0431847	-0.246896	0.804989	0.99994
ENSMUSG00000003226	2440.68	-0.0122401	0.0448233	-0.273075	0.784796	0.99994
ENSMUSG00000022995	2441.92	0.0217523	0.0458336	0.474592	0.635078	0.99994
ENSMUSG00000020074	2397.01	-0.0303196	0.0429807	-0.705425	0.480546	0.99994
ENSMUSG00000010663	2398.3	0.0541981	0.0400995	1.35159	0.176507	0.99994
ENSMUSG00000016918	2465.86	0.0547417	0.0518221	1.05634	0.290814	0.99994
ENSMUSG00000003316	2460.97	0.0751177	0.0515459	1.4573	0.145034	0.99994
ENSMUSG00000040481	2434.9	0.0345665	0.0485957	0.711308	0.476893	0.99994
ENSMUSG00000036862	2436.84	0.00494608	0.0519812	0.0951512	0.924195	0.99994
ENSMUSG00000038366	2391.16	0.0253019	0.0434992	0.581664	0.560793	0.99994
ENSMUSG00000031924	2384.84	-0.0301007	0.0430027	-0.699971	0.483945	0.99994
ENSMUSG00000026229	2382.33	0.0191498	0.0452468	0.423231	0.672127	0.99994
ENSMUSG00000033047	2386.87	-0.072985	0.041389	-1.76339	0.0778349	0.99994
ENSMUSG00000032959	2383.3	-0.0684331	0.041351	-1.65493	0.0979379	0.99994
ENSMUSG00000055204	2428.99	0.0683983	0.0440337	1.55332	0.120347	0.99994
ENSMUSG00000001017	2402.18	0.0137272	0.0449804	0.305183	0.760227	0.99994
ENSMUSG00000035152	2404.72	0.0143535	0.0482799	0.297298	0.766239	0.99994
ENSMUSG00000032244	2369.52	-0.0219184	0.0484515	-0.452377	0.650997	0.99994
ENSMUSG00000020315	2411.8	0.0277499	0.0519001	0.534679	0.592872	0.99994
ENSMUSG00000029710	2378.25	0.00282545	0.0395891	0.0713695	0.943104	0.99994
ENSMUSG00000024294	2373.99	0.0245256	0.050074	0.489787	0.624285	0.99994
ENSMUSG00000029090	2390.5	0.0141505	0.042964	0.329356	0.741886	0.99994
ENSMUSG00000021134	2354.98	0.0290219	0.050195	0.578183	0.563141	0.99994
ENSMUSG00000020321	2374.16	-0.0168976	0.0478516	-0.353125	0.723995	0.99994
ENSMUSG00000020935	2365.98	-0.0234418	0.0392624	-0.597055	0.550471	0.99994
ENSMUSG00000053646	2369.96	0.0871867	0.0496824	1.75488	0.07928	0.99994
ENSMUSG00000057738	2384.2	0.012381	0.049884	0.248195	0.803984	0.99994
ENSMUSG00000020053	2280.63	-0.00642263	0.156359	-0.0410762	0.967235	0.99994
ENSMUSG00000031078	2364.47	0.010895	0.0434845	0.250549	0.802163	0.99994
ENSMUSG00000019818	2328.11	0.0107604	0.0422307	0.254799	0.798878	0.99994
ENSMUSG00000027288	2367.52	-0.0556187	0.0430501	-1.29195	0.196373	0.99994
ENSMUSG00000035247	2368.7	0.010266	0.0449398	0.228439	0.819305	0.99994
ENSMUSG00000020483	2338.35	-0.025538	0.0411633	-0.620406	0.534991	0.99994
ENSMUSG00000052707	2358.87	0.0113339	0.0505538	0.224194	0.822606	0.99994
ENSMUSG00000039976	2346.9	-0.0220165	0.0454607	-0.484298	0.628174	0.99994
ENSMUSG00000026064	2302.24	0.0562019	0.04955	1.13425	0.256691	0.99994
ENSMUSG00000034220	2303.91	-0.0259769	0.0443417	-0.585835	0.557986	0.99994
ENSMUSG00000024908	2327.37	-0.00828948	0.0431871	-0.191943	0.847787	0.99994
ENSMUSG00000022191	2343.09	0.00853305	0.0428044	0.19935	0.841989	0.99994
ENSMUSG00000037935	2342.95	0.0346756	0.0478199	0.725129	0.468373	0.99994
ENSMUSG00000034290	2338.27	0.00328712	0.0418282	0.0785863	0.937362	0.99994
ENSMUSG00000040699	2328.68	0.0144446	0.0439568	0.328609	0.742451	0.99994
ENSMUSG00000029838	2282.58	0.12506	0.1974	0.633536	0.526384	0.99994
ENSMUSG00000059005	2302.72	0.0576353	0.0430522	1.33873	0.180658	0.99994
ENSMUSG00000041530	2318.52	0.0431392	0.0419262	1.02893	0.303511	0.99994
ENSMUSG00000025332	2304.4	-0.0468375	0.162599	-0.288056	0.773304	0.99994
ENSMUSG00000032324	2327.84	0.00174635	0.0442466	0.0394687	0.968517	0.99994
ENSMUSG00000056342	2325.53	0.0328958	0.0491417	0.669407	0.503236	0.99994
ENSMUSG00000007815	2296.53	0.0201198	0.0469664	0.428387	0.668369	0.99994
ENSMUSG00000020929	2302.29	0.0054676	0.0442659	0.123517	0.901697	0.99994
ENSMUSG00000033436	2314.08	-0.01888	0.0393753	-0.479488	0.631592	0.99994
ENSMUSG00000036112	2315.78	-0.0286498	0.0399515	-0.717115	0.473303	0.99994
ENSMUSG00000027404	2294.95	-0.0657695	0.0439326	-1.49706	0.134379	0.99994
ENSMUSG00000019132	2293.34	0.0280866	0.0418829	0.670599	0.502476	0.99994
ENSMUSG00000021670	2257.94	0.0735716	0.0604339	1.21739	0.223456	0.99994
ENSMUSG00000004364	2286.67	0.0756147	0.0430611	1.75599	0.0790906	0.99994
ENSMUSG00000005698	2302.46	0.0280602	0.0422235	0.664562	0.506331	0.99994
ENSMUSG00000039361	2262.91	0.00919089	0.0438374	0.209658	0.833934	0.99994
ENSMUSG00000020687	2268.26	0.0498892	0.0470628	1.06006	0.289119	0.99994
ENSMUSG00000032253	2284.41	0.061904	0.0547241	1.1312	0.25797	0.99994
ENSMUSG00000036093	2262.79	0.0647155	0.0404145	1.60129	0.109312	0.99994
ENSMUSG00000053510	2282.27	0.062721	0.044839	1.3988	0.161872	0.99994
ENSMUSG00000025577	2273.46	0.0116013	0.0466302	0.248793	0.803521	0.99994
ENSMUSG00000007039	2267.14	-0.0114267	0.0535331	-0.213451	0.830975	0.99994
ENSMUSG00000027852	2280.55	0.0387875	0.0412303	0.940753	0.346831	0.99994
ENSMUSG00000036241	2281.55	0.0528049	0.041851	1.26174	0.207043	0.99994
ENSMUSG00000022186	2295.85	-0.0346564	0.047846	-0.724332	0.468862	0.99994
ENSMUSG00000005103	2270.7	0.042411	0.0449205	0.944135	0.345101	0.99994
ENSMUSG00000023411	2261.38	-0.0345937	0.0430126	-0.80427	0.421241	0.99994
ENSMUSG00000005871	2257.69	0.0539158	0.0431677	1.24898	0.211671	0.99994
ENSMUSG00000020029	2257.04	0.0130289	0.0468359	0.278181	0.780874	0.99994
ENSMUSG00000061353	2306.81	-0.073892	0.125876	-0.587021	0.55719	0.99994
ENSMUSG00000025220	2271.42	0.0681068	0.0428761	1.58846	0.112183	0.99994
ENSMUSG00000032458	2268.29	0.019523	0.040805	0.478447	0.632332	0.99994
ENSMUSG00000024002	2263.71	0.0278225	0.0506809	0.548975	0.583023	0.99994
ENSMUSG00000022443	2279.47	0.0502072	0.0652154	0.769867	0.441379	0.99994
ENSMUSG00000046743	2314.47	-0.0530598	0.110783	-0.478951	0.631973	0.99994
ENSMUSG00000038127	2217.35	0.0106575	0.0490824	0.217134	0.828104	0.99994
ENSMUSG00000023972	2214.44	0.0541806	0.0454293	1.19263	0.233013	0.99994
ENSMUSG00000052915	2231.13	0.0459683	0.0491065	0.936093	0.349225	0.99994
ENSMUSG00000030201	2258.55	-0.0209161	0.0431066	-0.485218	0.627521	0.99994
ENSMUSG00000030870	2237.96	-0.0305409	0.0464213	-0.657908	0.510598	0.99994
ENSMUSG00000032280	2239.53	-0.0294688	0.043861	-0.671868	0.501668	0.99994
ENSMUSG00000004562	2241.04	0.0115781	0.0485477	0.238489	0.811501	0.99994
ENSMUSG00000023495	2238.05	-0.0653387	0.0600425	-1.08821	0.276504	0.99994
ENSMUSG00000031503	2253.19	0.054805	0.0694977	0.788587	0.430354	0.99994
ENSMUSG00000031701	2213.87	-0.0102717	0.0414404	-0.247866	0.804238	0.99994
ENSMUSG00000070923	2246.18	-0.0373578	0.0595968	-0.626843	0.530762	0.99994
ENSMUSG00000036698	2241.8	-0.0181388	0.127602	-0.142151	0.88696	0.99994
ENSMUSG00000022391	2208.44	-0.0357769	0.0406333	-0.880483	0.378598	0.99994
ENSMUSG00000022698	2204.11	-0.0180469	0.0429384	-0.420299	0.674267	0.99994
ENSMUSG00000027012	2220.61	0.0590671	0.0440924	1.33962	0.180369	0.99994
ENSMUSG00000029817	2185.39	-0.00736091	0.0542781	-0.135615	0.892126	0.99994
ENSMUSG00000027864	2237.37	0.0340663	0.0417188	0.816569	0.414175	0.99994
ENSMUSG00000029713	2192.56	-0.0760153	0.0474918	-1.6006	0.109466	0.99994
ENSMUSG00000029686	2215.75	0.00568707	0.0418652	0.135843	0.891946	0.99994
ENSMUSG00000020265	2226.68	0.0643639	0.0448381	1.43547	0.151152	0.99994
ENSMUSG00000023175	2227.1	-0.0446541	0.0462384	-0.965737	0.334176	0.99994
ENSMUSG00000013033	2223.18	-0.0477222	0.0437619	-1.0905	0.275494	0.99994
ENSMUSG00000078578	2210.18	0.061522	0.0472174	1.30295	0.192591	0.99994
ENSMUSG00000005732	2212.64	-0.026598	0.0437905	-0.607392	0.543591	0.99994
ENSMUSG00000053841	2206.29	-0.0180523	0.0393848	-0.458358	0.646695	0.99994
ENSMUSG00000031447	2210.13	0.00513023	0.0456268	0.112439	0.910475	0.99994
ENSMUSG00000026042	2215	0.0803985	0.0642727	1.2509	0.210972	0.99994
ENSMUSG00000066232	2190.94	-0.0462445	0.0418508	-1.10499	0.269166	0.99994
ENSMUSG00000071337	2181.35	0.0200366	0.0452699	0.442604	0.658052	0.99994
ENSMUSG00000019179	2206.05	-0.0748371	0.0446626	-1.67561	0.0938148	0.99994
ENSMUSG00000064337	2166.18	-0.0539099	0.116405	-0.463125	0.643275	0.99994
ENSMUSG00000053617	2191.99	0.0230312	0.0445525	0.516945	0.605194	0.99994
ENSMUSG00000037364	2199.1	0.0172917	0.0430558	0.401613	0.687969	0.99994
ENSMUSG00000031885	2156.24	0.0144482	0.0433656	0.333172	0.739004	0.99994
ENSMUSG00000030980	2184.14	-0.0349765	0.0429924	-0.813552	0.415902	0.99994
ENSMUSG00000027715	2176.97	-0.0140725	0.0421984	-0.333484	0.738769	0.99994
ENSMUSG00000034297	2171.57	0.056846	0.040966	1.38764	0.165248	0.99994
ENSMUSG00000030655	2180.88	0.0241544	0.0568004	0.425251	0.670654	0.99994
ENSMUSG00000026750	2164.3	0.0345964	0.0482953	0.716351	0.473775	0.99994
ENSMUSG00000025986	2152.74	-0.0134452	0.0416836	-0.322553	0.747034	0.99994
ENSMUSG00000028580	2154.84	-0.00526147	0.0483648	-0.108787	0.913371	0.99994
ENSMUSG00000020994	2141.86	0.0549432	0.0496972	1.10556	0.268918	0.99994
ENSMUSG00000030541	2166.88	-0.0253499	0.0472312	-0.53672	0.591461	0.99994
ENSMUSG00000020923	2180.09	-0.0546718	0.0444647	-1.22955	0.218865	0.99994
ENSMUSG00000001783	2180.38	0.0159877	0.0421574	0.379239	0.70451	0.99994
ENSMUSG00000054693	2155.68	0.0316363	0.0415536	0.761338	0.446455	0.99994
ENSMUSG00000027206	2152.26	-0.0315457	0.0433855	-0.727102	0.467163	0.99994
ENSMUSG00000033712	2156.9	-0.0014117	0.0420833	-0.0335453	0.97324	0.99994
ENSMUSG00000022817	2162.84	-0.0242274	0.0515269	-0.470189	0.63822	0.99994
ENSMUSG00000000441	2152.75	0.0157505	0.0402495	0.391322	0.695559	0.99994
ENSMUSG00000015755	2171.48	0.0526173	0.0413544	1.27235	0.203248	0.99994
ENSMUSG00000002524	2170.81	0.010502	0.0479044	0.219229	0.826472	0.99994
ENSMUSG00000026605	2198.8	0.0660909	0.0597243	1.1066	0.268467	0.99994
ENSMUSG00000039367	2154.34	0.00541194	0.0404482	0.133799	0.893561	0.99994
ENSMUSG00000052727	2176.65	0.132549	0.134257	0.987272	0.32351	0.99994
ENSMUSG00000020547	2141.23	-0.0439025	0.0446101	-0.984138	0.325048	0.99994
ENSMUSG00000028560	2139.02	-0.0331724	0.0455082	-0.728932	0.466043	0.99994
ENSMUSG00000061032	2157.46	-0.0374228	0.0441204	-0.848195	0.396329	0.99994
ENSMUSG00000026083	2158.74	-0.0375595	0.0433355	-0.866716	0.386098	0.99994
ENSMUSG00000026374	2145.21	0.0254281	0.0434996	0.584559	0.558844	0.99994
ENSMUSG00000014195	2133.45	0.0398957	0.042099	0.947664	0.3433	0.99994
ENSMUSG00000039844	2124.68	-0.00946214	0.0455722	-0.20763	0.835518	0.99994
ENSMUSG00000037458	2136.43	0.0580679	0.0421566	1.37744	0.168378	0.99994
ENSMUSG00000044791	2161.06	0.0751802	0.0444827	1.6901	0.0910093	0.99994
ENSMUSG00000030016	2127.84	0.00624609	0.0411958	0.15162	0.879487	0.99994
ENSMUSG00000054452	2146.81	-0.0668444	0.0430211	-1.55376	0.120242	0.99994
ENSMUSG00000030062	2129.86	-0.0317666	0.0432143	-0.735095	0.462282	0.99994
ENSMUSG00000028248	2125.37	0.0109955	0.0520907	0.211083	0.832822	0.99994
ENSMUSG00000056394	2132.91	0.00118808	0.04398	0.0270141	0.978448	0.99994
ENSMUSG00000054611	2143.61	-0.00015866	0.0459118	-0.00345576	0.997243	0.99994
ENSMUSG00000025862	2130.79	0.00397564	0.0429932	0.0924715	0.926323	0.99994
ENSMUSG00000045482	2166.28	0.0150021	0.0650849	0.230501	0.817702	0.99994
ENSMUSG00000033161	2124.55	-0.00907584	0.041481	-0.218795	0.82681	0.99994
ENSMUSG00000014867	2125.45	-0.0456644	0.0405651	-1.12571	0.260289	0.99994
ENSMUSG00000021413	2105.19	0.0146404	0.0445939	0.328305	0.742681	0.99994
ENSMUSG00000025234	2103.72	0.063881	0.0465635	1.37191	0.170091	0.99994
ENSMUSG00000054604	2088.96	0.0293885	0.0470007	0.625278	0.531788	0.99994
ENSMUSG00000020840	2098.95	-0.00713842	0.0429395	-0.166244	0.867965	0.99994
ENSMUSG00000033326	2122.76	0.00630415	0.0473705	0.133082	0.894129	0.99994
ENSMUSG00000007656	2088.73	0.00127928	0.0466599	0.0274171	0.978127	0.99994
ENSMUSG00000019978	2100.65	-0.0094082	0.0439113	-0.214255	0.830348	0.99994
ENSMUSG00000026657	2112.51	0.0626751	0.0417853	1.49993	0.133632	0.99994
ENSMUSG00000030753	2073.49	0.0428662	0.0507782	0.844185	0.398566	0.99994
ENSMUSG00000020737	2098.99	-0.0441843	0.0483683	-0.913497	0.360981	0.99994
ENSMUSG00000020149	2084.75	0.0479839	0.0485048	0.98926	0.322536	0.99994
ENSMUSG00000064302	2114.49	0.0401098	0.0533038	0.752476	0.451765	0.99994
ENSMUSG00000021589	2071.99	0.0557499	0.046209	1.20647	0.227636	0.99994
ENSMUSG00000045136	2062.8	0.0698439	0.0643112	1.08603	0.277465	0.99994
ENSMUSG00000021945	2093.17	0.0246589	0.0402615	0.612467	0.540229	0.99994
ENSMUSG00000038014	2101.34	-0.0651862	0.0435246	-1.49769	0.134215	0.99994
ENSMUSG00000059049	2143.75	0.0804324	0.0573815	1.40171	0.161001	0.99994
ENSMUSG00000028284	2083.95	0.0527383	0.04028	1.30929	0.190436	0.99994
ENSMUSG00000063273	2073.22	0.0186243	0.0450789	0.413148	0.679498	0.99994
ENSMUSG00000045763	2093.88	0.047036	0.0500258	0.940234	0.347098	0.99994
ENSMUSG00000049804	2086.06	-0.0628775	0.0468086	-1.34329	0.179179	0.99994
ENSMUSG00000005312	2071.37	0.0153704	0.045484	0.337929	0.735417	0.99994
ENSMUSG00000023015	2078.07	0.0206704	0.0406426	0.50859	0.61104	0.99994
ENSMUSG00000036893	2093.15	-0.00262046	0.0468085	-0.0559825	0.955356	0.99994
ENSMUSG00000040249	2133.66	0.0170656	0.0603058	0.282984	0.777189	0.99994
ENSMUSG00000032966	2072.8	-0.0320614	0.042751	-0.749957	0.45328	0.99994
ENSMUSG00000029823	2049.07	0.0439994	0.0465115	0.945989	0.344154	0.99994
ENSMUSG00000021318	2071.96	0.0961663	0.0581875	1.6527	0.0983927	0.99994
ENSMUSG00000024283	2065.66	0.0251035	0.0420724	0.596674	0.550725	0.99994
ENSMUSG00000001576	2056.78	0.0046374	0.0414602	0.111852	0.910941	0.99994
ENSMUSG00000019923	2053.62	0.0301043	0.0421475	0.71426	0.475066	0.99994
ENSMUSG00000020088	2057.65	0.0471792	0.041944	1.12481	0.260669	0.99994
ENSMUSG00000022043	2052.86	0.0338254	0.0426751	0.792628	0.427995	0.99994
ENSMUSG00000040028	2037.96	0.0187458	0.045948	0.407979	0.683289	0.99994
ENSMUSG00000043909	2066.37	0.00899561	0.0514317	0.174904	0.861155	0.99994
ENSMUSG00000024271	2050.9	-0.029596	0.0411985	-0.718376	0.472525	0.99994
ENSMUSG00000028656	2043.21	0.0285203	0.0415201	0.686904	0.492143	0.99994
ENSMUSG00000030084	2045.31	0.0151442	0.0571095	0.265178	0.790872	0.99994
ENSMUSG00000001280	2052.48	-0.00216895	0.0485589	-0.0446664	0.964373	0.99994
ENSMUSG00000029163	2062.45	-0.0214875	0.0472556	-0.454707	0.64932	0.99994
ENSMUSG00000026775	2032.3	-0.033234	0.0426776	-0.778722	0.436143	0.99994
ENSMUSG00000032115	2050.15	0.0181688	0.0477477	0.380518	0.703561	0.99994
ENSMUSG00000042035	2051.86	-0.00730836	0.0500375	-0.146058	0.883876	0.99994
ENSMUSG00000032875	2064.95	0.0552793	0.0490816	1.12627	0.26005	0.99994
ENSMUSG00000005442	2060.28	-0.0222462	0.0462674	-0.480817	0.630646	0.99994
ENSMUSG00000039953	2025.18	0.0609329	0.0460624	1.32283	0.185891	0.99994
ENSMUSG00000030884	2035.84	-0.0130662	0.0455685	-0.286737	0.774313	0.99994
ENSMUSG00000031740	2071.02	0.0426241	0.0494883	0.861297	0.389075	0.99994
ENSMUSG00000028382	2015.97	0.06048	0.0503259	1.20177	0.229454	0.99994
ENSMUSG00000034926	2025.48	0.000527561	0.049643	0.0106271	0.991521	0.99994
ENSMUSG00000021701	2030.26	0.00973609	0.134551	0.0723596	0.942316	0.99994
ENSMUSG00000025927	2039.61	0.0473975	0.0587787	0.806371	0.420029	0.99994
ENSMUSG00000003435	2013.35	-0.0349928	0.0457941	-0.764134	0.444788	0.99994
ENSMUSG00000059995	2063.43	0.0402576	0.0485075	0.829926	0.40658	0.99994
ENSMUSG00000034832	2028.83	0.0343517	0.049649	0.69189	0.489006	0.99994
ENSMUSG00000022201	2030.22	-0.0355904	0.0438062	-0.812451	0.416533	0.99994
ENSMUSG00000022100	2054.06	0.021402	0.0497725	0.429996	0.667198	0.99994
ENSMUSG00000028173	2023.89	0.0763628	0.0469295	1.62718	0.103698	0.99994
ENSMUSG00000036667	2025.3	0.00833891	0.0410853	0.202966	0.839162	0.99994
ENSMUSG00000036940	2011.1	0.0185434	0.0418854	0.442717	0.657971	0.99994
ENSMUSG00000037058	2011.16	-0.0663503	0.0417826	-1.58799	0.112289	0.99994
ENSMUSG00000029505	2050.45	-0.0324528	0.0528589	-0.613951	0.539248	0.99994
ENSMUSG00000024070	2016.95	0.00913548	0.0421593	0.216689	0.82845	0.99994
ENSMUSG00000027109	2004.06	0.00586762	0.045473	0.129035	0.89733	0.99994
ENSMUSG00000070047	2092.73	0.0834056	0.11059	0.754189	0.450736	0.99994
ENSMUSG00000032777	2034.22	-0.00363774	0.0590073	-0.061649	0.950842	0.99994
ENSMUSG00000029250	2000.93	-0.0641914	0.0423556	-1.51553	0.129637	0.99994
ENSMUSG00000020869	2005.32	0.0233851	0.0439048	0.532632	0.594288	0.99994
ENSMUSG00000024598	2079.34	0.0156902	0.119529	0.131267	0.895564	0.99994
ENSMUSG00000021500	2026.28	0.0133105	0.0444294	0.299588	0.764492	0.99994
ENSMUSG00000031486	2053.73	0.0166968	0.0581681	0.287043	0.774079	0.99994
ENSMUSG00000024134	2057.71	-0.0102694	0.0689128	-0.14902	0.881538	0.99994
ENSMUSG00000032437	2007.87	0.0151093	0.0417707	0.36172	0.717561	0.99994
ENSMUSG00000029110	1993.89	0.00432229	0.0458079	0.0943569	0.924826	0.99994
ENSMUSG00000035666	1991.84	0.0149818	0.0473874	0.316156	0.751884	0.99994
ENSMUSG00000024054	1993.74	0.0496706	0.0440202	1.12836	0.259168	0.99994
ENSMUSG00000032637	1988.36	0.0494774	0.0676233	0.731663	0.464374	0.99994
ENSMUSG00000024620	1998.88	0.0701856	0.0512816	1.36863	0.171115	0.99994
ENSMUSG00000042548	2015.47	0.0344573	0.0511946	0.673066	0.500905	0.99994
ENSMUSG00000047213	1984.54	0.0330133	0.0436128	0.756963	0.449072	0.99994
ENSMUSG00000028796	1985.73	-0.00979441	0.0450954	-0.217193	0.828058	0.99994
ENSMUSG00000005973	2014.63	0.0205522	0.0482997	0.425515	0.670462	0.99994
ENSMUSG00000030122	2027.07	-0.0604982	0.0489161	-1.23678	0.21617	0.99994
ENSMUSG00000045328	2015.89	0.053315	0.0505646	1.05439	0.291703	0.99994
ENSMUSG00000042557	2007.76	0.024784	0.0444475	0.557601	0.577117	0.99994
ENSMUSG00000022752	1981.52	-0.00474442	0.0431784	-0.109879	0.912505	0.99994
ENSMUSG00000062397	1989.15	-0.0225834	0.0432788	-0.521813	0.601801	0.99994
ENSMUSG00000032745	1989.63	0.0278784	0.0498896	0.558802	0.576297	0.99994
ENSMUSG00000062203	1994.63	-0.00460895	0.0445005	-0.103571	0.91751	0.99994
ENSMUSG00000097451	1993.1	-0.0488967	0.0442918	-1.10397	0.269607	0.99994
ENSMUSG00000018846	1946.44	0.0518003	0.0494039	1.04851	0.294405	0.99994
ENSMUSG00000007029	1978.19	-0.0678262	0.0580163	-1.16909	0.242368	0.99994
ENSMUSG00000035469	1972.39	0.0182157	0.0422393	0.431251	0.666286	0.99994
ENSMUSG00000017418	1969.8	0.0473224	0.0497559	0.951091	0.341558	0.99994
ENSMUSG00000007872	2000.16	0.0757395	0.0476013	1.59112	0.111582	0.99994
ENSMUSG00000078652	1986.67	-0.0486754	0.0423711	-1.14879	0.250643	0.99994
ENSMUSG00000034673	1980.75	0.0105939	0.0429252	0.2468	0.805063	0.99994
ENSMUSG00000024758	1967.77	0.0140675	0.0421598	0.333671	0.738628	0.99994
ENSMUSG00000028180	1947.38	-0.074567	0.0510432	-1.46086	0.144053	0.99994
ENSMUSG00000037266	1952.74	0.0144042	0.0461735	0.311959	0.755072	0.99994
ENSMUSG00000015143	1966.17	-0.018013	0.0481191	-0.374343	0.708149	0.99994
ENSMUSG00000030058	1975.82	0.0614007	0.0484015	1.26857	0.204594	0.99994
ENSMUSG00000031696	1968.13	0.0584909	0.0418483	1.39769	0.162206	0.99994
ENSMUSG00000005936	1950.79	-0.00862014	0.0426603	-0.202065	0.839866	0.99994
ENSMUSG00000030216	1951.71	-0.0398822	0.0419084	-0.95165	0.341275	0.99994
ENSMUSG00000034252	1950.05	0.051386	0.0424583	1.21027	0.226175	0.99994
ENSMUSG00000022106	1970.89	0.0349365	0.045937	0.760532	0.446937	0.99994
ENSMUSG00000000826	1945.66	0.0121892	0.0446692	0.272876	0.784948	0.99994
ENSMUSG00000041852	1967.63	0.0323823	0.0455693	0.710617	0.477322	0.99994
ENSMUSG00000026623	1923.84	0.0340663	0.0475064	0.717087	0.47332	0.99994
ENSMUSG00000059878	1943.5	-0.0125544	0.0482036	-0.260446	0.79452	0.99994
ENSMUSG00000046785	1924.25	0.0576756	0.047142	1.22344	0.221162	0.99994
ENSMUSG00000002102	1937.02	-0.00883291	0.0426173	-0.207261	0.835806	0.99994
ENSMUSG00000038991	1956.93	-0.028387	0.0457638	-0.620294	0.535064	0.99994
ENSMUSG00000042436	1947.62	-0.00208062	0.0472884	-0.0439985	0.964906	0.99994
ENSMUSG00000022141	1949.74	0.0721313	0.0486218	1.48352	0.137937	0.99994
ENSMUSG00000022205	1908.36	-0.0795204	0.0497612	-1.59804	0.110034	0.99994
ENSMUSG00000029510	1932.55	0.0410436	0.0534549	0.767817	0.442596	0.99994
ENSMUSG00000031548	1973.71	0.0660444	0.106349	0.621018	0.534588	0.99994
ENSMUSG00000038146	1948.73	0.0208469	0.0627339	0.332307	0.739657	0.99994
ENSMUSG00000066568	1917.16	0.011491	0.0454596	0.252773	0.800444	0.99994
ENSMUSG00000018377	1913	0.0220357	0.0471266	0.467586	0.64008	0.99994
ENSMUSG00000011179	1929.52	-0.0323297	0.0457435	-0.706761	0.479715	0.99994
ENSMUSG00000031134	1896.94	0.0579073	0.046785	1.23773	0.215815	0.99994
ENSMUSG00000013921	1923.79	0.0136705	0.0434524	0.31461	0.753058	0.99994
ENSMUSG00000034021	1923.24	-0.0194342	0.042818	-0.453879	0.649916	0.99994
ENSMUSG00000038416	1933.1	-0.00763225	0.0439484	-0.173664	0.86213	0.99994
ENSMUSG00000034525	1937.37	0.0405791	0.0469741	0.863862	0.387664	0.99994
ENSMUSG00000026235	1935.19	0.0904961	0.0615484	1.47033	0.141474	0.99994
ENSMUSG00000036323	1916.81	-0.019729	0.043022	-0.458579	0.646536	0.99994
ENSMUSG00000004263	1902.36	0.0823865	0.0590612	1.39494	0.163035	0.99994
ENSMUSG00000059552	1897.88	-0.00548242	0.0468303	-0.11707	0.906805	0.99994
ENSMUSG00000059495	1921.08	0.0726216	0.0511338	1.42023	0.155541	0.99994
ENSMUSG00000043131	1882.28	-0.0196509	0.050562	-0.388649	0.697536	0.99994
ENSMUSG00000031996	1916.26	0.0250101	0.0447677	0.558663	0.576392	0.99994
ENSMUSG00000037664	1957.18	-0.0583274	0.0619581	-0.9414	0.3465	0.99994
ENSMUSG00000074781	1878.11	0.0247317	0.0526896	0.469385	0.638795	0.99994
ENSMUSG00000050565	1898.63	-0.0179416	0.0425805	-0.421357	0.673494	0.99994
ENSMUSG00000012535	1905.99	-0.000572375	0.045263	-0.0126455	0.989911	0.99994
ENSMUSG00000038429	1920.86	0.00889017	0.0430008	0.206744	0.836209	0.99994
ENSMUSG00000027823	1876.87	0.00514992	0.0491205	0.104843	0.916501	0.99994
ENSMUSG00000021832	1889.19	-0.0398265	0.0432371	-0.92112	0.356988	0.99994
ENSMUSG00000039515	1894.13	-0.0493045	0.0446451	-1.10437	0.269434	0.99994
ENSMUSG00000063077	1926.26	0.0672865	0.0536716	1.25367	0.209962	0.99994
ENSMUSG00000029191	1899.08	-0.0554202	0.0430271	-1.28803	0.197736	0.99994
ENSMUSG00000071054	1896.06	0.00390963	0.0519339	0.0752809	0.939991	0.99994
ENSMUSG00000029147	1902.1	0.0103587	0.0431047	0.240315	0.810086	0.99994
ENSMUSG00000028757	1877.73	0.00350532	0.0487648	0.0718822	0.942696	0.99994
ENSMUSG00000041408	1889.08	0.0118827	0.0459278	0.258725	0.795848	0.99994
ENSMUSG00000043079	1914.81	-0.0474487	0.0468859	-1.012	0.311537	0.99994
ENSMUSG00000041688	1894.34	0.00579858	0.0460655	0.125877	0.899829	0.99994
ENSMUSG00000038612	1858.25	0.00609448	0.0475808	0.128087	0.89808	0.99994
ENSMUSG00000035478	1879.6	-0.0327923	0.0525579	-0.623928	0.532675	0.99994
ENSMUSG00000001467	1841.61	0.0966521	0.0555254	1.74068	0.081739	0.99994
ENSMUSG00000029202	1888.93	0.00903487	0.0546351	0.165367	0.868655	0.99994
ENSMUSG00000001910	1892.5	0.0385424	0.0478793	0.804991	0.420825	0.99994
ENSMUSG00000024043	1918.17	0.0515346	0.0546672	0.942696	0.345836	0.99994
ENSMUSG00000025950	1859.25	0.0201316	0.0468261	0.429923	0.667251	0.99994
ENSMUSG00000003345	1871.21	-0.0543829	0.0470739	-1.15526	0.247982	0.99994
ENSMUSG00000021144	1890.83	-0.0111821	0.0492587	-0.227008	0.820417	0.99994
ENSMUSG00000094483	1866.16	0.0208942	0.0525456	0.39764	0.690895	0.99994
ENSMUSG00000048285	1877.02	0.0578646	0.0417463	1.3861	0.165716	0.99994
ENSMUSG00000001089	1868.03	0.0626073	0.045977	1.36171	0.17329	0.99994
ENSMUSG00000018401	1889.34	-0.0674612	0.048412	-1.39348	0.163475	0.99994
ENSMUSG00000009073	1882.96	-0.00109605	0.0495367	-0.0221259	0.982348	0.99994
ENSMUSG00000024474	1885.83	0.0116377	0.0460901	0.252498	0.800656	0.99994
ENSMUSG00000001472	1862.73	-0.0234714	0.0449987	-0.521601	0.601948	0.99994
ENSMUSG00000060572	1859.25	-0.0580219	0.0526183	-1.10269	0.27016	0.99994
ENSMUSG00000040661	1856.26	0.0596153	0.0504256	1.18224	0.23711	0.99994
ENSMUSG00000030447	1859.6	0.0110349	0.0460889	0.239427	0.810775	0.99994
ENSMUSG00000023018	1845.76	-0.0372556	0.0456484	-0.816142	0.414419	0.99994
ENSMUSG00000026554	1848.91	-0.0533152	0.0456699	-1.1674	0.243048	0.99994
ENSMUSG00000023991	1911.37	-0.152824	0.11402	-1.34032	0.18014	0.99994
ENSMUSG00000026020	1849	-0.0394774	0.0501264	-0.787557	0.430956	0.99994
ENSMUSG00000041215	1872.55	0.0316189	0.0466562	0.677699	0.497963	0.99994
ENSMUSG00000047786	1825.24	0.0272098	0.115639	0.2353	0.813976	0.99994
ENSMUSG00000042446	1864.72	0.0658904	0.0492766	1.33715	0.181172	0.99994
ENSMUSG00000038759	1879.44	0.0126363	0.0564924	0.223681	0.823005	0.99994
ENSMUSG00000067194	1828.73	-0.034749	0.0484109	-0.717793	0.472885	0.99994
ENSMUSG00000002052	1864.16	-0.0257315	0.0470669	-0.5467	0.584585	0.99994
ENSMUSG00000049532	1866.07	-0.0487097	0.0474424	-1.02671	0.304556	0.99994
ENSMUSG00000064080	1856.17	-0.013183	0.0672298	-0.196088	0.844541	0.99994
ENSMUSG00000024660	1861.83	0.000987778	0.0476921	0.0207115	0.983476	0.99994
ENSMUSG00000038095	1837.17	-6.36372e-05	0.0494053	-0.00128806	0.998972	0.99994
ENSMUSG00000032024	1850.57	0.0662988	0.0440649	1.50457	0.132435	0.99994
ENSMUSG00000050148	1833.95	0.00354664	0.0492381	0.0720304	0.942578	0.99994
ENSMUSG00000039959	1862.94	0.0222823	0.0480619	0.463617	0.642922	0.99994
ENSMUSG00000006369	1836.38	-0.0123819	0.0495983	-0.249644	0.802862	0.99994
ENSMUSG00000039275	1813.7	0.0111083	0.0507473	0.218895	0.826732	0.99994
ENSMUSG00000027782	1837.94	0.0129741	0.0439867	0.294956	0.768028	0.99994
ENSMUSG00000006304	1830.56	0.0357556	0.0440986	0.81081	0.417475	0.99994
ENSMUSG00000028431	1824.42	0.0310306	0.0539547	0.575124	0.565208	0.99994
ENSMUSG00000032231	1817.05	0.0337601	0.192747	0.175152	0.86096	0.99994
ENSMUSG00000043384	1848.18	0.0455713	0.0472275	0.964932	0.334579	0.99994
ENSMUSG00000021978	1831.15	0.0408238	0.0448127	0.910987	0.362302	0.99994
ENSMUSG00000032185	1817.32	-0.0270324	0.0444552	-0.608082	0.543133	0.99994
ENSMUSG00000020496	1832.5	4.10998e-05	0.0448425	0.000916537	0.999269	0.99994
ENSMUSG00000024045	1811.47	0.0593357	0.0481771	1.23162	0.218093	0.99994
ENSMUSG00000006673	1801.94	-0.000899689	0.0458234	-0.0196338	0.984335	0.99994
ENSMUSG00000034317	1791.19	0.0186164	0.0519308	0.358485	0.71998	0.99994
ENSMUSG00000030754	1807.66	-0.0117871	0.0480613	-0.245251	0.806262	0.99994
ENSMUSG00000025781	1820.26	-0.0377189	0.0455431	-0.828204	0.407555	0.99994
ENSMUSG00000028568	1800.96	0.00457377	0.0440182	0.103906	0.917244	0.99994
ENSMUSG00000038545	1831.58	-0.0488073	0.0499968	-0.976208	0.328961	0.99994
ENSMUSG00000032525	1809.2	0.00142743	0.0549029	0.0259991	0.979258	0.99994
ENSMUSG00000031095	1798.33	0.0544203	0.0446584	1.21859	0.223	0.99994
ENSMUSG00000035901	1819.56	0.000283171	0.0430651	0.00657543	0.994754	0.99994
ENSMUSG00000025228	1811.58	0.0819943	0.0469957	1.74472	0.0810335	0.99994
ENSMUSG00000027006	1805.03	0.02531	0.0427787	0.59165	0.554085	0.99994
ENSMUSG00000050288	1836.5	0.0196184	0.0552209	0.355271	0.722387	0.99994
ENSMUSG00000021215	1799.33	0.0779718	0.044286	1.76064	0.0782989	0.99994
ENSMUSG00000025958	1796.14	0.026103	0.043312	0.602674	0.546726	0.99994
ENSMUSG00000026883	1817.59	-0.00220053	0.0429272	-0.0512621	0.959117	0.99994
ENSMUSG00000092341	1822.38	0.116067	0.105195	1.10336	0.269872	0.99994
ENSMUSG00000017221	1808.42	0.0110983	0.0429561	0.258363	0.796126	0.99994
ENSMUSG00000022360	1806.77	-0.0560083	0.0452327	-1.23823	0.215633	0.99994
ENSMUSG00000051817	1816.41	-0.0711653	0.046891	-1.51768	0.129096	0.99994
ENSMUSG00000036275	1812.67	0.0342811	0.0468161	0.732249	0.464016	0.99994
ENSMUSG00000003778	1820.36	0.0265434	0.0493942	0.537379	0.591006	0.99994
ENSMUSG00000026494	1817.93	0.0297128	0.0569138	0.522066	0.601624	0.99994
ENSMUSG00000029249	1783.56	0.0443205	0.0429929	1.03088	0.302597	0.99994
ENSMUSG00000021156	1799.95	0.0550502	0.0465219	1.18332	0.236683	0.99994
ENSMUSG00000074994	1811.05	0.00305658	0.052622	0.0580856	0.95368	0.99994
ENSMUSG00000024695	1784.75	0.0541601	0.0442481	1.22401	0.220949	0.99994
ENSMUSG00000024370	1806.18	0.0545053	0.0465141	1.1718	0.241276	0.99994
ENSMUSG00000026491	1793.09	0.0178059	0.0477785	0.372675	0.70939	0.99994
ENSMUSG00000028556	1788.23	0.051595	0.0440366	1.17164	0.241342	0.99994
ENSMUSG00000002222	1800.29	-0.0311969	0.0457809	-0.681439	0.495594	0.99994
ENSMUSG00000053080	1803.88	0.0484011	0.0504834	0.958753	0.337683	0.99994
ENSMUSG00000028249	1772.54	-0.0264146	0.0475465	-0.555554	0.578516	0.99994
ENSMUSG00000020190	1788.88	-0.0893237	0.0510634	-1.74927	0.0802444	0.99994
ENSMUSG00000091896	1766.24	0.0244607	0.0474594	0.515402	0.606272	0.99994
ENSMUSG00000041220	1777.57	0.0635591	0.0512957	1.23907	0.215318	0.99994
ENSMUSG00000024050	1786.91	-0.00523865	0.0452072	-0.115881	0.907747	0.99994
ENSMUSG00000035545	1788.31	0.12318	0.144157	0.854486	0.392836	0.99994
ENSMUSG00000026965	1792.5	-0.0377768	0.050223	-0.752181	0.451942	0.99994
ENSMUSG00000055932	1786.88	-0.0128617	0.0467591	-0.275063	0.783268	0.99994
ENSMUSG00000037795	1787.44	-0.0254536	0.0511887	-0.497251	0.619012	0.99994
ENSMUSG00000021374	1772.26	-0.0139189	0.0473136	-0.294183	0.768618	0.99994
ENSMUSG00000033623	1765.42	0.0491718	0.046191	1.06453	0.287088	0.99994
ENSMUSG00000066979	1768.02	0.0076386	0.0444621	0.1718	0.863595	0.99994
ENSMUSG00000024044	1789.9	0.0630172	0.0513369	1.22752	0.219627	0.99994
ENSMUSG00000032116	1783.4	0.0486105	0.0478783	1.01529	0.309966	0.99994
ENSMUSG00000025651	1767.45	-0.0167715	0.0458702	-0.36563	0.714641	0.99994
ENSMUSG00000022263	1816.96	-0.00865223	0.0656331	-0.131827	0.895121	0.99994
ENSMUSG00000000751	1752.68	-0.00374665	0.048745	-0.0768623	0.938733	0.99994
ENSMUSG00000037313	1770.11	0.040102	0.058043	0.690902	0.489627	0.99994
ENSMUSG00000027365	1747.04	-0.0143385	0.0486101	-0.29497	0.768017	0.99994
ENSMUSG00000022957	1774.22	0.0114112	0.047336	0.241067	0.809503	0.99994
ENSMUSG00000030319	1798.43	0.0217274	0.0657427	0.330491	0.741029	0.99994
ENSMUSG00000033444	1776.58	0.0366793	0.050663	0.723986	0.469074	0.99994
ENSMUSG00000029461	1774.88	0.051064	0.0453818	1.12521	0.260501	0.99994
ENSMUSG00000041734	1785.16	0.0478244	0.0626839	0.762945	0.445496	0.99994
ENSMUSG00000047749	1761.69	0.0112054	0.0556098	0.2015	0.840308	0.99994
ENSMUSG00000010097	1771.05	0.0141057	0.0437312	0.322556	0.747032	0.99994
ENSMUSG00000018412	1766.03	0.0448668	0.0465231	0.964399	0.334846	0.99994
ENSMUSG00000052957	1736.12	0.0355812	0.0495486	0.718107	0.472691	0.99994
ENSMUSG00000041815	1749.92	-0.0430719	0.0445449	-0.966932	0.333578	0.99994
ENSMUSG00000066551	1749.22	-0.015268	0.047297	-0.322811	0.746838	0.99994
ENSMUSG00000004535	1774.78	0.047309	0.0464802	1.01783	0.308759	0.99994
ENSMUSG00000024095	1754.82	0.0645003	0.0457489	1.40988	0.158576	0.99994
ENSMUSG00000031309	1754.17	-0.00526644	0.0481217	-0.10944	0.912853	0.99994
ENSMUSG00000029004	1761.41	0.0157962	0.0434787	0.36331	0.716374	0.99994
ENSMUSG00000053293	1753.04	-0.0156796	0.0534477	-0.293363	0.769244	0.99994
ENSMUSG00000015709	1761.34	0.0423259	0.0441324	0.959067	0.337525	0.99994
ENSMUSG00000033904	1750.19	0.0763881	0.0545198	1.40111	0.161182	0.99994
ENSMUSG00000030751	1739.76	-0.0602402	0.0478186	-1.25977	0.207754	0.99994
ENSMUSG00000032612	1759.41	0.0298142	0.0428321	0.696072	0.486384	0.99994
ENSMUSG00000020642	1738.66	0.00610398	0.0474687	0.12859	0.897682	0.99994
ENSMUSG00000004789	1755.6	-0.0130134	0.0448942	-0.289867	0.771918	0.99994
ENSMUSG00000020680	1760.38	0.034773	0.0449209	0.774093	0.438876	0.99994
ENSMUSG00000002741	1759.35	0.0533426	0.0474165	1.12498	0.260597	0.99994
ENSMUSG00000001517	1738.82	0.0304276	0.0515872	0.589829	0.555305	0.99994
ENSMUSG00000040711	1756.87	0.0212078	0.0542168	0.391167	0.695674	0.99994
ENSMUSG00000035696	1730	0.0652258	0.049726	1.31171	0.18962	0.99994
ENSMUSG00000041598	1728.7	0.0111694	0.0486212	0.229723	0.818307	0.99994
ENSMUSG00000020705	1751.08	0.0666549	0.0434877	1.53273	0.125342	0.99994
ENSMUSG00000020456	1752.82	0.0500454	0.047597	1.05144	0.293057	0.99994
ENSMUSG00000029775	1739.09	0.031655	0.0446213	0.709413	0.478068	0.99994
ENSMUSG00000016619	1728.56	-0.0121727	0.0475662	-0.25591	0.798021	0.99994
ENSMUSG00000029623	1736.91	-0.017224	0.0498051	-0.345827	0.729473	0.99994
ENSMUSG00000041126	1735.3	0.0225125	0.052534	0.428532	0.668264	0.99994
ENSMUSG00000028960	1741.04	0.0317991	0.0599687	0.530262	0.59593	0.99994
ENSMUSG00000031010	1748.28	0.0313936	0.0548511	0.572342	0.56709	0.99994
ENSMUSG00000008690	1736.75	-0.0247646	0.0431635	-0.57374	0.566144	0.99994
ENSMUSG00000023010	1722.52	0.00285141	0.0450794	0.063253	0.949565	0.99994
ENSMUSG00000028330	1725.96	-0.0555391	0.0451212	-1.23089	0.218365	0.99994
ENSMUSG00000028465	1759.87	-0.0386414	0.0655724	-0.589293	0.555665	0.99994
ENSMUSG00000019189	1735.35	0.019692	0.044883	0.43874	0.66085	0.99994
ENSMUSG00000032480	1748.05	0.0305162	0.0511679	0.596392	0.550913	0.99994
ENSMUSG00000031960	1738.11	0.0671545	0.0444852	1.50959	0.131147	0.99994
ENSMUSG00000028433	1739.89	-0.0381521	0.0546735	-0.697817	0.485292	0.99994
ENSMUSG00000056692	1722.66	0.0381506	0.0450338	0.847154	0.396909	0.99994
ENSMUSG00000012422	1709.29	0.0710103	0.0482951	1.47034	0.141469	0.99994
ENSMUSG00000032479	1749.62	0.0290034	0.0543169	0.533966	0.593365	0.99994
ENSMUSG00000042133	1721.57	0.000313578	0.0450706	0.00695748	0.994449	0.99994
ENSMUSG00000022477	1731.14	-0.00911491	0.0444378	-0.205116	0.837481	0.99994
ENSMUSG00000062014	1710.59	0.00878252	0.0536408	0.163728	0.869945	0.99994
ENSMUSG00000033014	1729.39	0.0596175	0.0463675	1.28576	0.198527	0.99994
ENSMUSG00000038773	1749.91	0.0571951	0.0509715	1.1221	0.26182	0.99994
ENSMUSG00000021929	1721.22	-0.00796859	0.0444644	-0.179213	0.85777	0.99994
ENSMUSG00000053774	1701.47	0.0154785	0.0543761	0.284655	0.775908	0.99994
ENSMUSG00000032320	1710.14	0.0503123	0.0462644	1.0875	0.276818	0.99994
ENSMUSG00000034158	1706.49	-0.0127863	0.0534301	-0.23931	0.810865	0.99994
ENSMUSG00000037286	1722.63	0.00842392	0.0448623	0.187773	0.851055	0.99994
ENSMUSG00000033487	1738.37	0.0379876	0.0490485	0.774491	0.43864	0.99994
[truncated: 12,845 more rows]

## Sheet: b. significant
geneID	baseMean	log2FoldChange	lfcSE	stat	pvalue	padj
ENSMUSG00000022346	174.604	-2.60085	0.134742	-19.3025	5.11438e-83	7.58974e-79
ENSMUSG00000024621	70.577	-2.72969	0.216433	-12.6122	1.80899e-36	1.34227e-32
ENSMUSG00000067274	5547.13	-0.400743	0.041389	-9.68234	3.58412e-22	1.77295e-18
ENSMUSG00000046805	42.1158	-2.43384	0.260551	-9.3411	9.53359e-21	3.53696e-17
ENSMUSG00000002985	297.811	-0.908736	0.103553	-8.77555	1.70064e-18	5.0475e-15
ENSMUSG00000052336	51.3281	-2.3172	0.270431	-8.56857	1.04778e-17	2.5915e-14
ENSMUSG00000028234	4192.31	-0.311076	0.0381912	-8.14523	3.78566e-16	8.0256e-13
ENSMUSG00000036905	35.8255	-2.43001	0.302919	-8.02199	1.04049e-15	1.93011e-12
ENSMUSG00000022283	6698.63	-0.285974	0.0366352	-7.806	5.90321e-15	9.73373e-12
ENSMUSG00000034994	18154.6	-0.265175	0.0341391	-7.76747	8.00721e-15	1.18827e-11
ENSMUSG00000074129	3806.2	-0.287601	0.0383058	-7.50804	6.00189e-14	8.09709e-11
ENSMUSG00000032399	12446	-0.235973	0.0319405	-7.38789	1.49176e-13	1.84481e-10
ENSMUSG00000004730	22.6179	-2.94474	0.401925	-7.32659	2.3609e-13	2.69506e-10
ENSMUSG00000012848	6150.34	-0.295399	0.0417963	-7.06758	1.57654e-12	1.67113e-09
ENSMUSG00000057841	3993.76	-0.312276	0.0447964	-6.97101	3.14675e-12	3.11319e-09
ENSMUSG00000028581	97.308	-1.04919	0.151091	-6.94406	3.80999e-12	3.53376e-09
ENSMUSG00000039109	50.4577	-1.58397	0.232501	-6.81272	9.57705e-12	7.89574e-09
ENSMUSG00000036896	24.0891	-2.3174	0.33991	-6.81768	9.25217e-12	7.89574e-09
ENSMUSG00000031320	4088.7	-0.260175	0.0382432	-6.80317	1.02342e-11	7.99347e-09
ENSMUSG00000038642	19.5624	-2.90888	0.431332	-6.74394	1.54143e-11	1.14374e-08
ENSMUSG00000007892	1416.32	-0.360232	0.0539862	-6.67266	2.51206e-11	1.77519e-08
ENSMUSG00000015852	37.3249	-1.95348	0.294572	-6.63157	3.3213e-11	2.24037e-08
ENSMUSG00000020372	9931.93	-0.250495	0.0389042	-6.43878	1.20435e-10	7.44692e-08
ENSMUSG00000003970	6830.5	-0.219788	0.0341153	-6.44251	1.1751e-10	7.44692e-08
ENSMUSG00000071415	4910.71	-0.252624	0.0393445	-6.42082	1.35546e-10	8.04604e-08
ENSMUSG00000069516	24.9735	-2.14461	0.335447	-6.39329	1.62354e-10	9.26664e-08
ENSMUSG00000037742	41495.1	-0.228651	0.0361422	-6.32642	2.5091e-10	1.37907e-07
ENSMUSG00000064373	501.824	-0.537372	0.0863604	-6.22243	4.89514e-10	2.59442e-07
ENSMUSG00000079435	1410.05	-0.287988	0.0467674	-6.15788	7.37259e-10	3.77273e-07
ENSMUSG00000030744	7984.48	-0.230488	0.0375723	-6.13452	8.5415e-10	4.2252e-07
ENSMUSG00000091697	12.9666	3.88929	0.634997	6.12489	9.07484e-10	4.34421e-07
ENSMUSG00000006333	6241.92	-0.249601	0.0407897	-6.11922	9.40321e-10	4.36074e-07
ENSMUSG00000040552	18.8867	-2.31661	0.390922	-5.92603	3.10351e-09	1.39564e-06
ENSMUSG00000063457	2233.16	-0.308002	0.0520637	-5.91587	3.30131e-09	1.44093e-06
ENSMUSG00000071644	7568.3	-0.210374	0.0356734	-5.89723	3.69663e-09	1.56737e-06
ENSMUSG00000039001	1497.03	-0.320846	0.0563704	-5.69176	1.25739e-08	5.18323e-06
ENSMUSG00000024300	14.4291	-2.55163	0.45747	-5.5777	2.43716e-08	9.77499e-06
ENSMUSG00000058655	4780.41	-0.201636	0.0362241	-5.56633	2.60153e-08	1.01597e-05
ENSMUSG00000022488	32.5575	-1.4446	0.262685	-5.49939	3.81114e-08	1.45019e-05
ENSMUSG00000053332	1867.03	-0.247898	0.0454735	-5.45148	4.99516e-08	1.8532e-05
ENSMUSG00000031075	389.971	0.472854	0.0870854	5.42977	5.64271e-08	2.04239e-05
ENSMUSG00000021423	11.0263	-3.09941	0.572533	-5.41351	6.18025e-08	2.18369e-05
ENSMUSG00000041120	1678.32	0.262476	0.0487359	5.38567	7.2175e-08	2.49088e-05
ENSMUSG00000009350	14.8138	-2.70022	0.505522	-5.34146	9.22028e-08	3.05079e-05
ENSMUSG00000076617	10.9915	-3.39473	0.635616	-5.34085	9.25106e-08	3.05079e-05
ENSMUSG00000025967	6032.16	-0.199091	0.0373338	-5.33273	9.67475e-08	3.12116e-05
ENSMUSG00000036887	19.4322	-1.8882	0.360213	-5.24189	1.58937e-07	5.01834e-05
ENSMUSG00000030787	10.7012	3.36767	0.643509	5.23329	1.66521e-07	5.14829e-05
ENSMUSG00000024608	3478.23	-0.256036	0.0489615	-5.22933	1.70129e-07	5.15248e-05
ENSMUSG00000032373	226.824	-0.538304	0.104262	-5.16301	2.43007e-07	7.21245e-05
ENSMUSG00000023456	3388.44	-0.259988	0.0504615	-5.1522	2.57453e-07	7.49139e-05
ENSMUSG00000093460	1090.32	0.299547	0.0583929	5.12986	2.89962e-07	8.27506e-05
ENSMUSG00000063229	4498.98	-0.299661	0.0585135	-5.12122	3.03564e-07	8.49979e-05
ENSMUSG00000045128	728.572	-0.342068	0.0673976	-5.07537	3.86748e-07	0.000106284
ENSMUSG00000026395	17.8155	-1.93641	0.385826	-5.01888	5.19743e-07	0.000140236
ENSMUSG00000044533	1000.33	-0.289783	0.0583996	-4.96207	6.97445e-07	0.000184823
ENSMUSG00000021614	6959.02	0.27921	0.0564467	4.94644	7.55824e-07	0.000196779
ENSMUSG00000043716	3827.44	-0.218416	0.0443863	-4.92078	8.61985e-07	0.000220549
ENSMUSG00000061477	624.306	-0.390361	0.0797743	-4.89332	9.91492e-07	0.000249386
ENSMUSG00000013089	1344.14	0.266396	0.0547372	4.86681	1.13414e-06	0.00028051
ENSMUSG00000008999	1113.14	0.261134	0.0538536	4.84896	1.2411e-06	0.000301934
ENSMUSG00000028936	2566.88	-0.203576	0.0428261	-4.75356	1.99869e-06	0.000478397
ENSMUSG00000049625	8.83422	-2.88405	0.607559	-4.74695	2.06508e-06	0.000486442
ENSMUSG00000015053	1534.44	0.304933	0.0644858	4.72869	2.25973e-06	0.000523976
ENSMUSG00000033220	25.0103	-1.40938	0.309503	-4.55368	5.27154e-06	0.00120353
ENSMUSG00000015340	6.68479	-3.60394	0.796352	-4.52557	6.02343e-06	0.00135436
ENSMUSG00000036908	51.5734	-0.923488	0.205273	-4.49883	6.83272e-06	0.0015134
ENSMUSG00000029373	85.2088	-0.763341	0.171607	-4.44818	8.65996e-06	0.00188991
ENSMUSG00000059498	14.1845	-1.86642	0.420916	-4.43417	9.24267e-06	0.00198784
ENSMUSG00000025804	8.96017	-2.76789	0.624758	-4.43034	9.40861e-06	0.00199462
ENSMUSG00000018008	27.8817	-1.29093	0.293799	-4.39393	1.11321e-05	0.00232676
ENSMUSG00000030786	13.0856	-1.97743	0.451236	-4.38225	1.1746e-05	0.00242098
ENSMUSG00000036427	1474.53	-0.235106	0.0545354	-4.31107	1.62465e-05	0.00330271
ENSMUSG00000079419	7.83101	-2.81909	0.654913	-4.30453	1.6734e-05	0.00335585
ENSMUSG00000030695	2328.31	-0.289685	0.0677212	-4.27761	1.88909e-05	0.0036887
ENSMUSG00000025362	1118.12	-0.236907	0.0553698	-4.27863	1.88048e-05	0.0036887
ENSMUSG00000094002	123.945	0.57408	0.13563	4.2327	2.309e-05	0.00445008
ENSMUSG00000069171	826.901	-0.254263	0.0602378	-4.22099	2.43235e-05	0.00458901
ENSMUSG00000025161	244.61	-0.426026	0.100954	-4.22001	2.44294e-05	0.00458901
ENSMUSG00000078706	19.7697	1.62048	0.385192	4.20694	2.58852e-05	0.00480171
ENSMUSG00000034116	14.4994	-1.73085	0.412067	-4.20041	2.66429e-05	0.00488124
ENSMUSG00000016756	959.606	-0.328046	0.0784031	-4.18409	2.86306e-05	0.00511901
ENSMUSG00000020689	186.186	-0.458222	0.109453	-4.18649	2.83305e-05	0.00511901
ENSMUSG00000028019	1310.46	0.208625	0.0499057	4.18038	2.91019e-05	0.00514134
ENSMUSG00000023992	7.8514	-2.61896	0.631591	-4.14661	3.37439e-05	0.00589129
ENSMUSG00000003429	2715.16	-0.171654	0.0414694	-4.13929	3.48376e-05	0.00601151
ENSMUSG00000060126	2529.96	-0.18974	0.0459296	-4.1311	3.61032e-05	0.0061583
ENSMUSG00000020120	149.944	-0.539231	0.131096	-4.11324	3.90152e-05	0.00657938
ENSMUSG00000030579	13.1302	-1.86739	0.454502	-4.10864	3.97988e-05	0.00663611
ENSMUSG00000093674	1734.44	-0.202929	0.0495137	-4.09844	4.15939e-05	0.00685838
ENSMUSG00000037736	1911.53	0.193048	0.0474753	4.06628	4.77703e-05	0.00779023
ENSMUSG00000028184	2407.91	0.182166	0.0449805	4.04988	5.12447e-05	0.008266
ENSMUSG00000027253	828.385	0.256021	0.0633754	4.03975	5.35085e-05	0.00850437
ENSMUSG00000006411	146.394	0.517019	0.128033	4.03818	5.38686e-05	0.00850437
ENSMUSG00000048865	12.1508	-1.92955	0.47831	-4.03411	5.48104e-05	0.00856197
ENSMUSG00000026365	9.32688	-2.22235	0.551942	-4.02642	5.66337e-05	0.00875462
ENSMUSG00000024248	774.59	-0.246116	0.0613328	-4.0128	6.0004e-05	0.00917999
ENSMUSG00000046364	391.277	-0.305366	0.0762842	-4.003	6.25437e-05	0.0094709
ENSMUSG00000022336	2310.13	-0.166203	0.0415744	-3.99772	6.3956e-05	0.00958694
ENSMUSG00000019960	1434.45	0.215422	0.0540404	3.98632	6.71068e-05	0.00986006
ENSMUSG00000003283	7.93474	-2.50542	0.628218	-3.98814	6.65921e-05	0.00986006
ENSMUSG00000024677	8.12587	-2.47569	0.621476	-3.98356	6.78908e-05	0.00987744
ENSMUSG00000040747	8.40156	-2.27783	0.575125	-3.96059	7.47658e-05	0.0107721
ENSMUSG00000058715	22.8153	-1.26705	0.320481	-3.95358	7.69912e-05	0.0109861
ENSMUSG00000034324	1824.81	0.207416	0.0526029	3.94305	8.04529e-05	0.0113707
ENSMUSG00000002111	9.03029	-2.15247	0.546718	-3.93709	8.24772e-05	0.0115468
ENSMUSG00000027947	5.34606	-3.28017	0.833983	-3.93314	8.38449e-05	0.0116286
ENSMUSG00000006494	532.254	-0.265869	0.0677397	-3.92486	8.67815e-05	0.011815
ENSMUSG00000037016	536.986	0.316678	0.0806686	3.92566	8.6491e-05	0.011815
ENSMUSG00000040952	1159.06	-0.235058	0.0599297	-3.92223	8.77338e-05	0.0118361
ENSMUSG00000024679	7.83222	-2.43714	0.62582	-3.89431	9.84774e-05	0.0131658
ENSMUSG00000057329	460.145	0.296085	0.0761148	3.88998	0.000100251	0.013217
ENSMUSG00000015947	7.89612	-2.32714	0.598384	-3.88904	0.000100642	0.013217
ENSMUSG00000025290	1607.81	-0.194209	0.0502217	-3.86703	0.00011017	0.0143414
ENSMUSG00000026234	10625.1	-0.134652	0.0350014	-3.84704	0.000119554	0.0154277
ENSMUSG00000031530	244.207	0.356895	0.0928796	3.84255	0.00012176	0.0155769
ENSMUSG00000046312	660.706	0.288723	0.0755944	3.81937	0.000133791	0.0169697
ENSMUSG00000064351	51276	-0.141009	0.0370423	-3.8067	0.000140831	0.0177113
ENSMUSG00000064357	29680.1	-0.160008	0.0422175	-3.7901	0.000150586	0.018779
ENSMUSG00000028081	1150.22	-0.199458	0.0527473	-3.78139	0.000155954	0.0189702
ENSMUSG00000029919	19.0239	-1.32141	0.349343	-3.78256	0.000155226	0.0189702
ENSMUSG00000034224	6.16059	-3.56416	0.942432	-3.78188	0.000155649	0.0189702
ENSMUSG00000064354	20533	-0.138103	0.0366339	-3.7698	0.00016338	0.0197118
ENSMUSG00000025794	880.846	-0.256208	0.0682444	-3.75428	0.000173841	0.0208048
ENSMUSG00000024965	76.3971	-0.653077	0.174712	-3.73802	0.000185475	0.0220196
ENSMUSG00000021270	3014.11	-0.162515	0.0435774	-3.72935	0.000191977	0.0224326
ENSMUSG00000053024	210.193	0.415769	0.111453	3.73044	0.000191148	0.0224326
ENSMUSG00000030560	148.08	-0.466899	0.125596	-3.71746	0.000201237	0.0233309
ENSMUSG00000018446	1056.11	-0.195142	0.0526422	-3.70695	0.000209774	0.0239508
ENSMUSG00000052396	81.9792	-0.631394	0.170419	-3.70496	0.000211426	0.0239508
ENSMUSG00000003617	7.91526	-2.60581	0.703287	-3.70519	0.000211236	0.0239508
ENSMUSG00000022362	234.84	-0.357677	0.0976786	-3.66178	0.000250472	0.0281591
ENSMUSG00000021835	666.064	0.281995	0.0774357	3.64167	0.000270873	0.0302237
ENSMUSG00000059974	118.931	0.538556	0.148562	3.62512	0.000288822	0.031986
ENSMUSG00000020277	1684.32	-0.208885	0.0578777	-3.60908	0.000307289	0.033779
ENSMUSG00000025064	255.674	0.424311	0.117725	3.60425	0.000313055	0.0341598
ENSMUSG00000032518	273.541	-0.323109	0.0898925	-3.5944	0.000325144	0.0352199
ENSMUSG00000047935	9.22274	-2.3912	0.667159	-3.58415	0.000338175	0.0363661
ENSMUSG00000016255	48.5093	-0.768753	0.215946	-3.55994	0.000370944	0.039603
ENSMUSG00000037362	34.7713	0.935619	0.263004	3.55743	0.000374505	0.0396976
ENSMUSG00000050621	1494.34	-0.175674	0.0494296	-3.55403	0.000379379	0.0398843
ENSMUSG00000031209	919.704	0.199365	0.0561493	3.55062	0.00038433	0.0398843
ENSMUSG00000017724	477.509	0.305126	0.085927	3.55099	0.00038378	0.0398843
ENSMUSG00000028496	1548.03	0.161659	0.04558	3.54671	0.000390075	0.0401994
ENSMUSG00000067586	1658.71	0.158561	0.0447352	3.54443	0.00039346	0.0402686
ENSMUSG00000030707	178.108	-0.399251	0.112959	-3.53447	0.000408599	0.0412874
ENSMUSG00000028977	113.324	0.498679	0.1411	3.53422	0.000408979	0.0412874
ENSMUSG00000021994	4516.27	0.200109	0.0567732	3.52471	0.000423951	0.0425097
ENSMUSG00000031029	2566.63	-0.162789	0.0462318	-3.52114	0.000429697	0.0427966
ENSMUSG00000004665	2364.31	0.180282	0.0514208	3.50602	0.000454863	0.0446302
ENSMUSG00000054580	209.446	0.401757	0.114634	3.5047	0.000457128	0.0446302
ENSMUSG00000031264	17.2624	-1.24485	0.355123	-3.50541	0.0004559	0.0446302
ENSMUSG00000047675	454.169	-0.270397	0.0774487	-3.49131	0.000480663	0.0466211
ENSMUSG00000039037	116.733	0.516233	0.148382	3.47907	0.000503153	0.0484856
ENSMUSG00000033060	270.854	0.328147	0.0944127	3.47566	0.000509592	0.0487893
ENSMUSG00000034664	94.0434	-0.548855	0.158017	-3.4734	0.000513908	0.0488872
ENSMUSG00000022231	1709.21	0.19043	0.0549265	3.467	0.000526296	0.0497467
ENSMUSG00000060636	620.097	-0.257857	0.0746493	-3.45425	0.00055183	0.0518301
ENSMUSG00000035934	492.305	-0.271766	0.0790718	-3.43695	0.000588297	0.0546779
ENSMUSG00000001123	17.0146	-1.21952	0.354884	-3.43639	0.00058952	0.0546779
ENSMUSG00000037239	350.184	0.322189	0.0938412	3.43334	0.000596196	0.0549538
ENSMUSG00000043496	3216.88	0.205377	0.0598794	3.42984	0.000603927	0.0551864
ENSMUSG00000059921	729.163	0.258391	0.0753581	3.42884	0.000606158	0.0551864
ENSMUSG00000064356	8233.02	-0.166658	0.0488074	-3.41461	0.000638731	0.0575601
ENSMUSG00000060036	438.715	-0.264503	0.0774743	-3.41408	0.000639987	0.0575601
ENSMUSG00000037563	280.467	-0.354165	0.104268	-3.39667	0.000682116	0.0609795
ENSMUSG00000056758	5727.3	0.161266	0.0478555	3.36985	0.000752103	0.0668336
ENSMUSG00000000957	1724.42	0.176712	0.052689	3.35387	0.000796907	0.0703934
ENSMUSG00000040717	2023.39	0.163328	0.0489479	3.33678	0.000847539	0.0744229
ENSMUSG00000031661	877.682	0.226062	0.0678127	3.33362	0.000857241	0.0748321

## Sheet: c. forAnnoMiner
geneID	log2FoldChange	padj
ENSMUSG00000022346	-2.60085	7.58974e-79
ENSMUSG00000024621	-2.72969	1.34227e-32
ENSMUSG00000067274	-0.400743	1.77295e-18
ENSMUSG00000046805	-2.43384	3.53696e-17
ENSMUSG00000002985	-0.908736	5.0475e-15
ENSMUSG00000052336	-2.3172	2.5915e-14
ENSMUSG00000028234	-0.311076	8.0256e-13
ENSMUSG00000036905	-2.43001	1.93011e-12
ENSMUSG00000022283	-0.285974	9.73373e-12
ENSMUSG00000034994	-0.265175	1.18827e-11
ENSMUSG00000074129	-0.287601	8.09709e-11
ENSMUSG00000032399	-0.235973	1.84481e-10
ENSMUSG00000004730	-2.94474	2.69506e-10
ENSMUSG00000012848	-0.295399	1.67113e-09
ENSMUSG00000057841	-0.312276	3.11319e-09
ENSMUSG00000028581	-1.04919	3.53376e-09
ENSMUSG00000039109	-1.58397	7.89574e-09
ENSMUSG00000036896	-2.3174	7.89574e-09
ENSMUSG00000031320	-0.260175	7.99347e-09
ENSMUSG00000038642	-2.90888	1.14374e-08
ENSMUSG00000007892	-0.360232	1.77519e-08
ENSMUSG00000015852	-1.95348	2.24037e-08
ENSMUSG00000020372	-0.250495	7.44692e-08
ENSMUSG00000003970	-0.219788	7.44692e-08
ENSMUSG00000071415	-0.252624	8.04604e-08
ENSMUSG00000069516	-2.14461	9.26664e-08
ENSMUSG00000037742	-0.228651	1.37907e-07
ENSMUSG00000064373	-0.537372	2.59442e-07
ENSMUSG00000079435	-0.287988	3.77273e-07
ENSMUSG00000030744	-0.230488	4.2252e-07
ENSMUSG00000091697	3.88929	4.34421e-07
ENSMUSG00000006333	-0.249601	4.36074e-07
ENSMUSG00000040552	-2.31661	1.39564e-06
ENSMUSG00000063457	-0.308002	1.44093e-06
ENSMUSG00000071644	-0.210374	1.56737e-06
ENSMUSG00000039001	-0.320846	5.18323e-06
ENSMUSG00000024300	-2.55163	9.77499e-06
ENSMUSG00000058655	-0.201636	1.01597e-05
ENSMUSG00000022488	-1.4446	1.45019e-05
ENSMUSG00000053332	-0.247898	1.8532e-05
ENSMUSG00000031075	0.472854	2.04239e-05
ENSMUSG00000021423	-3.09941	2.18369e-05
ENSMUSG00000041120	0.262476	2.49088e-05
ENSMUSG00000009350	-2.70022	3.05079e-05
ENSMUSG00000076617	-3.39473	3.05079e-05
ENSMUSG00000025967	-0.199091	3.12116e-05
ENSMUSG00000036887	-1.8882	5.01834e-05
ENSMUSG00000030787	3.36767	5.14829e-05
ENSMUSG00000024608	-0.256036	5.15248e-05
ENSMUSG00000032373	-0.538304	7.21245e-05
ENSMUSG00000023456	-0.259988	7.49139e-05
ENSMUSG00000093460	0.299547	8.27506e-05
ENSMUSG00000063229	-0.299661	8.49979e-05
ENSMUSG00000045128	-0.342068	0.000106284
ENSMUSG00000026395	-1.93641	0.000140236
ENSMUSG00000044533	-0.289783	0.000184823
ENSMUSG00000021614	0.27921	0.000196779
ENSMUSG00000043716	-0.218416	0.000220549
ENSMUSG00000061477	-0.390361	0.000249386
ENSMUSG00000013089	0.266396	0.00028051
ENSMUSG00000008999	0.261134	0.000301934
ENSMUSG00000028936	-0.203576	0.000478397
ENSMUSG00000049625	-2.88405	0.000486442
ENSMUSG00000015053	0.304933	0.000523976
ENSMUSG00000033220	-1.40938	0.00120353
ENSMUSG00000015340	-3.60394	0.00135436
ENSMUSG00000036908	-0.923488	0.0015134
ENSMUSG00000029373	-0.763341	0.00188991
ENSMUSG00000059498	-1.86642	0.00198784
ENSMUSG00000025804	-2.76789	0.00199462
ENSMUSG00000018008	-1.29093	0.00232676
ENSMUSG00000030786	-1.97743	0.00242098
ENSMUSG00000036427	-0.235106	0.00330271
ENSMUSG00000079419	-2.81909	0.00335585
ENSMUSG00000030695	-0.289685	0.0036887
ENSMUSG00000025362	-0.236907	0.0036887
ENSMUSG00000094002	0.57408	0.00445008
ENSMUSG00000069171	-0.254263	0.00458901
ENSMUSG00000025161	-0.426026	0.00458901
ENSMUSG00000078706	1.62048	0.00480171
ENSMUSG00000034116	-1.73085	0.00488124
ENSMUSG00000016756	-0.328046	0.00511901
ENSMUSG00000020689	-0.458222	0.00511901
ENSMUSG00000028019	0.208625	0.00514134
ENSMUSG00000023992	-2.61896	0.00589129
ENSMUSG00000003429	-0.171654	0.00601151
ENSMUSG00000060126	-0.18974	0.0061583
ENSMUSG00000020120	-0.539231	0.00657938
ENSMUSG00000030579	-1.86739	0.00663611
ENSMUSG00000093674	-0.202929	0.00685838
ENSMUSG00000037736	0.193048	0.00779023
ENSMUSG00000028184	0.182166	0.008266
ENSMUSG00000027253	0.256021	0.00850437
ENSMUSG00000006411	0.517019	0.00850437
ENSMUSG00000048865	-1.92955	0.00856197
ENSMUSG00000026365	-2.22235	0.00875462
ENSMUSG00000024248	-0.246116	0.00917999
ENSMUSG00000046364	-0.305366	0.0094709
ENSMUSG00000022336	-0.166203	0.00958694
ENSMUSG00000019960	0.215422	0.00986006
ENSMUSG00000003283	-2.50542	0.00986006
ENSMUSG00000024677	-2.47569	0.00987744
ENSMUSG00000040747	-2.27783	0.0107721
ENSMUSG00000058715	-1.26705	0.0109861
ENSMUSG00000034324	0.207416	0.0113707
ENSMUSG00000002111	-2.15247	0.0115468
ENSMUSG00000027947	-3.28017	0.0116286
ENSMUSG00000006494	-0.265869	0.011815
ENSMUSG00000037016	0.316678	0.011815
ENSMUSG00000040952	-0.235058	0.0118361
ENSMUSG00000024679	-2.43714	0.0131658
ENSMUSG00000057329	0.296085	0.013217
ENSMUSG00000015947	-2.32714	0.013217
ENSMUSG00000025290	-0.194209	0.0143414
ENSMUSG00000026234	-0.134652	0.0154277
ENSMUSG00000031530	0.356895	0.0155769
ENSMUSG00000046312	0.288723	0.0169697
ENSMUSG00000064351	-0.141009	0.0177113
ENSMUSG00000064357	-0.160008	0.018779
ENSMUSG00000028081	-0.199458	0.0189702
ENSMUSG00000029919	-1.32141	0.0189702
ENSMUSG00000034224	-3.56416	0.0189702
ENSMUSG00000064354	-0.138103	0.0197118
ENSMUSG00000025794	-0.256208	0.0208048
ENSMUSG00000024965	-0.653077	0.0220196
ENSMUSG00000021270	-0.162515	0.0224326
ENSMUSG00000053024	0.415769	0.0224326
ENSMUSG00000030560	-0.466899	0.0233309
ENSMUSG00000018446	-0.195142	0.0239508
ENSMUSG00000052396	-0.631394	0.0239508
ENSMUSG00000003617	-2.60581	0.0239508
ENSMUSG00000022362	-0.357677	0.0281591
ENSMUSG00000021835	0.281995	0.0302237
ENSMUSG00000059974	0.538556	0.031986
ENSMUSG00000020277	-0.208885	0.033779
ENSMUSG00000025064	0.424311	0.0341598
ENSMUSG00000032518	-0.323109	0.0352199
ENSMUSG00000047935	-2.3912	0.0363661
ENSMUSG00000016255	-0.768753	0.039603
ENSMUSG00000037362	0.935619	0.0396976
ENSMUSG00000050621	-0.175674	0.0398843
ENSMUSG00000031209	0.199365	0.0398843
ENSMUSG00000017724	0.305126	0.0398843
ENSMUSG00000028496	0.161659	0.0401994
ENSMUSG00000067586	0.158561	0.0402686
ENSMUSG00000030707	-0.399251	0.0412874
ENSMUSG00000028977	0.498679	0.0412874
ENSMUSG00000021994	0.200109	0.0425097
ENSMUSG00000031029	-0.162789	0.0427966
ENSMUSG00000004665	0.180282	0.0446302
ENSMUSG00000054580	0.401757	0.0446302
ENSMUSG00000031264	-1.24485	0.0446302
ENSMUSG00000047675	-0.270397	0.0466211
ENSMUSG00000039037	0.516233	0.0484856
ENSMUSG00000033060	0.328147	0.0487893
ENSMUSG00000034664	-0.548855	0.0488872
ENSMUSG00000022231	0.19043	0.0497467
ENSMUSG00000060636	-0.257857	0.0518301
ENSMUSG00000035934	-0.271766	0.0546779
ENSMUSG00000001123	-1.21952	0.0546779
ENSMUSG00000037239	0.322189	0.0549538
ENSMUSG00000043496	0.205377	0.0551864
ENSMUSG00000059921	0.258391	0.0551864
ENSMUSG00000064356	-0.166658	0.0575601
ENSMUSG00000060036	-0.264503	0.0575601
ENSMUSG00000037563	-0.354165	0.0609795
ENSMUSG00000056758	0.161266	0.0668336
ENSMUSG00000000957	0.176712	0.0703934
ENSMUSG00000040717	0.163328	0.0744229
ENSMUSG00000031661	0.226062	0.0748321

## Sheet: d. CL P deletion 8-17
chromosome	start	end
chr15	62668548	63550550
