# Supplementary material for: AnnoMiner is a new web-tool to integrate epigenetics, transcription factor occupancy and transcriptomics data to predict transcriptional regulators
Source: Sci Rep. 2021 Jul 29;11:15463. doi: 10.1038/s41598-021-94805-1 (PMC8322331; doi:10.1038/s41598-021-94805-1)
Supplement: Supplementary file 6 — Supplementary Information 6. [file 41598_2021_94805_MOESM6_ESM.xlsx]

## Sheet: a. IFM 72v30h AnnoMiner results
Transcription factor	Probe	Treatment	Replicate	list hits	list-size	genome hits	genome-size	target IDs	target genes	score	p-value	FDR	Combined score
Deaf1	VK00037 whole organism embryo (0-24 hours) genetically modified using site-specific recombination		2,1,3	1984	4561	11336	34096	hng3;CG43759;Prestin;CG42784;CG42663;CG9297;chic;path;CG42540;CG14196;Scp2;NijA;mRpL2;Fas1;CG5928;Cbp53E;CanA1;CG3746;Rala;ftz-f1;serp;bbg;Atpalpha;Idgf4;al;Idgf2;p130CAS;Rrp46;CG42673;CG9065;CG9184;CG2663;pont;Tep3;CG13096;SerT;sesB;CG1572;CG30458;CG6908;Glut4EF;Atf3;kuk;fkh;Gs1l;bi;CG8067;CG10738;CG33939;Ca-alpha1T;Liprin-gamma;CG3961;CG2993;CG17364;vkg;CG1785;CG31637;Picot;CG17124;CG2875;CG590…	AANATL2;Ac76E;Ac78C;AcCoAS;Acsl;Act57B;Actn;AdenoK;Adh;Adk1;Alas;Ama;AnxB10;Apc;Art3;AstC-R2;Atf3;Atpalpha;AttA;Baldspot;Blimp-1;Brf;Btk29A;C901;CBP;CCAP-R;CG10068;CG10082;CG10175;CG10211;CG10232;CG10283;CG10300;CG10512;CG10581;CG10584;CG10621;CG10738;CG11000;CG11030;CG11050;CG11073;CG11200;CG11267;CG11275;CG11319;CG11353;CG1136;CG11378;CG11409;CG11438;CG11447;CG11453;CG11658;CG11686;CG12091;CG12…	1.30835	1.03837e-54	5.33724e-52	70.6297
Trl	strain yellow cinnabar brown speck whole organism embryo (8-16 hours)		3,1,2	1199	4561	7028	34096	hng3;nyo;CG42663;CG42784;path;chic;mRpL2;CG3746;Rbp;Rala;ftz-f1;bbg;Atpalpha;Hs6st;Idgf4;p130CAS;al;Idgf2;CG42673;CG3630;Tep3;Tep2;sesB;Rrp40;CG14186;CG17211;Glut4EF;Atf3;fkh;smp-30;bi;Liprin-gamma;CG3961;CG17364;CG17124;hoip;CG31760;sals;CG8192;salr;d;betaTub56D;bip1;f;CG44838;Tsp74F;CG33947;Sesn;D1;CG43740;Vha68-2;Decay;CG31522;AstC-R1;HmgD;CG10512;JhI-26;CG12814;GstE10;CG43795;Samuel;CG7900;sg…	Ac76E;Ac78C;AcCoAS;Acsl;Act57B;Adgf-A;Akap200;AstC-R1;Atf3;Atpalpha;AttA;Baldspot;Blimp-1;Btk29A;CBP;CG10005;CG10082;CG10211;CG10232;CG10283;CG10512;CG11319;CG11447;CG11658;CG11686;CG12164;CG12531;CG12643;CG12661;CG1273;CG12744;CG12769;CG12814;CG12964;CG13024;CG13046;CG13231;CG13284;CG13506;CG13631;CG13676;CG13699;CG13875;CG14118;CG14131;CG14186;CG14257;CG14291;CG14304;CG14434;CG14457;CG14757;CG1…	1.27535	1.31723e-23	2.25246e-21	29.1805
CG12769	VK00033 whole organism embryo (10-24 hours) genetically modified using site-specific recombination		7,5	1531	4561	9325	34096	hng3;CG10953;CG43759;Prestin;CG42663;chic;path;NijA;mRpL2;CanA1;CG3746;Rala;CG42319;ftz-f1;serp;bbg;Atpalpha;al;p130CAS;CG42673;CG9065;kek4;CG3630;pont;Tep3;Tep2;sesB;Rrp40;CG1572;CG15279;CG6908;CG30457;Glut4EF;Atf3;kuk;fkh;smp-30;Liprin-gamma;CG3961;CG2993;CG1785;CG17121;CG30427;CG31999;CG31997;CG17124;CG31751;CG31871;sals;d;betaTub56D;bip1;f;CG44838;Tsp74F;Sesn;Cyp310a1;flr;CG12909;Cks85A;Vha68…	AQP;Ac76E;Ac78C;AcCoAS;Acsl;Act57B;Actn;Acyp2;AdenoK;Adh;Adk1;Alas;Apc;Art3;Atf3;Atpalpha;B52;Baldspot;Brf;Btk29A;CAH2;CBP;CG10068;CG10082;CG10175;CG10211;CG10232;CG10237;CG10283;CG10359;CG10512;CG10550;CG10581;CG10584;CG10598;CG10864;CG10953;CG11050;CG11073;CG11147;CG11200;CG11241;CG11267;CG11275;CG11319;CG11378;CG11409;CG11438;CG11447;CG11658;CG11686;CG11752;CG11892;CG12105;CG12512;CG12643;CG12…	1.22735	1.1051e-23	2.25246e-21	28.1759
Trl	strain yellow cinnabar brown speck whole organism embryo (16-24 hours)		2,1	1426	4561	8866	34096	hng3;Rrp1;CG42663;CG42784;chic;path;CG42540;NijA;mRpL2;CanA1;CG17104;CG3746;Rbp;Rala;CG42319;ftz-f1;bbg;tex;Atpalpha;Hs6st;Idgf4;Jon74E;al;Idgf2;p130CAS;CG42673;CG15152;Tep3;CG4842;Tep2;sesB;Rrp40;CG32639;CG6908;CG14186;Glut4EF;kuk;smp-30;bi;CG33939;Liprin-gamma;CG3961;CG17364;Picot;CG17124;Ca-alpha1D;CG5903;hoip;CG31760;sals;CG8192;salr;d;betaTub56D;bip1;CG44838;Tsp74F;tgy;CG33947;Sesn;D1;CG4374…	Ac76E;Ac78C;AcCoAS;Acsl;Act57B;Adgf-A;Adk1;Akap200;Atpalpha;AttA;Baldspot;Blimp-1;Btk29A;CBP;CG10005;CG10082;CG10211;CG10232;CG10237;CG10283;CG10286;CG10359;CG10512;CG10560;CG10576;CG10864;CG11000;CG1103;CG11030;CG11275;CG11319;CG11447;CG11617;CG11658;CG11686;CG12105;CG12531;CG12643;CG12661;CG12744;CG1275;CG12769;CG12814;CG13024;CG13046;CG13231;CG13284;CG13506;CG13631;CG13676;CG13868;CG13875;CG14…	1.20236	4.75129e-18	6.08166e-16	20.8287
eGFP-Dfd	strain 10T-Dfd-GFP whole organism wandering third instar larva genetically modified using stable transfection		1,2	273	4561	1272	34096	hng3;Nrg;aop;slif;insb;Ac76E;CG14636;Gapdh2;CG43116;ImpE1;jim;CG42540;melt;Scp2;Scp1;Src64B;Rala;Hk;bbg;Pkcdelta;ZnT77C;RapGAP1;CG9065;CG9184;CG2145;pont;Btk29A;Pka-R2;CG31705;GstS1;rk;Sirt6;CG31145;CG12998;CG10853;fkh;CG7530;Art4;CREG;Art3;CG3961;CG8736;tok;CG43693;sn;Wnt4;sals;salr;mrj;CG13679;f;CG44838;Shab;Nckx30C;Sh;CG13794;Lam;CG10598;CG42749;CG33639;sgg;mRpL23;dy;TwdlT;CG9380;CG12769;Cht6;…	Ac76E;Ac78C;Act57B;Art3;Art4;Brf;Btk29A;CBP;CCAP-R;CG10598;CG10853;CG12769;CG12998;CG13631;CG13679;CG13794;CG14636;CG15772;CG17834;CG2145;CG30460;CG31145;CG31626;CG31705;CG32647;CG33639;CG3777;CG3961;CG42540;CG42749;CG4297;CG43116;CG43693;CG44838;CG7530;CG7632;CG8736;CG9065;CG9184;CG9380;CREG;Cht6;E(spl)m7-HLH;Eip63E;Gapdh2;Gs2;GstS1;Hk;ImpE1;InR;Lam;Nckx30C;Nmdar2;Np;Nrg;Pdfr;Pka-R2;Pkcdelta;Ral…	1.60442	2.38936e-16	2.43715e-14	25.0638
eGFP-Jarid2	attP-40 whole organism embryo (0-24 hours) genetically modified using site-specific recombination		1,2,3	1527	4561	9685	34096	hng3;nyo;CG43759;Prestin;CG42784;CG42663;chic;path;Fas1;CG4839;CG17104;Rala;ftz-f1;serp;bbg;Atpalpha;Hs6st;Cda5;al;p130CAS;Rrp46;CG42673;CG9065;CG9184;kek4;pont;Tep3;Tep2;sesB;Rrp40;CG1572;CG15279;CG5819;Glut4EF;Atf3;kuk;fkh;smp-30;bi;CG8067;CG10738;Ca-alpha1T;Liprin-gamma;CG3961;CG2993;vkg;CG1785;CG17121;CG31637;CG17124;hoip;CG31871;CG31760;salr;CG8192;d;betaTub56D;bip1;CG44838;Sesn;jagn;Tie;Vha…	Ac76E;Ac78C;AcCoAS;Acsl;Act57B;Actn;AdenoK;Adgf-A;Adh;Adk1;Ama;AnxB10;Apc;Art1;Atf3;Atpalpha;B-H1;B-H2;B52;Baldspot;Blimp-1;Brf;Btk29A;CBP;CG10005;CG10068;CG10082;CG10211;CG10232;CG10237;CG10283;CG10286;CG10512;CG10550;CG10581;CG10584;CG10621;CG10650;CG10738;CG1103;CG11030;CG11050;CG11073;CG11147;CG11200;CG11241;CG11267;CG11275;CG11319;CG11378;CG11409;CG11447;CG11453;CG11658;CG11686;CG12091;CG125…	1.17864	3.44956e-16	2.93213e-14	18.2245
eGFP-Blimp-1	attP-40 whole organism embryo (10-12 hours) genetically modified using site-specific recombination		1,2,3	1229	4561	7779	34096	hng3;nyo;Rrp1;CG43759;CG42663;l(3)72Dn;chic;path;b6;NijA;CG5928;CG17104;Rala;ftz-f1;bbg;tex;Atpalpha;Hs6st;Idgf4;Cda5;Idgf2;Cda4;CG42673;CG9065;CG42554;CG9184;CG2663;pont;CG3630;Tep3;CG17572;Rrp40;CG1572;Lip1;Glut4EF;Atf3;kuk;fkh;smp-30;Gs1l;CG8067;CG10738;Liprin-gamma;CG3961;CG2993;CG17121;CG1785;CG17127;CG17124;CG5903;CG31751;CG31871;bip1;f;CG33946;CG44838;Sesn;Cyp310a1;CG12909;jagn;CG17111;Dec…	Ac78C;AcCoAS;Acsl;Actn;AdenoK;Adh;Akap200;Alas;Ama;AnxB10;Art3;Art4;Atf3;Atpalpha;B52;Baldspot;Blimp-1;Brf;Btk29A;C901;CBP;CG10005;CG10068;CG10082;CG10211;CG10237;CG10264;CG10268;CG10283;CG10512;CG10584;CG10621;CG10738;CG10802;CG11035;CG11050;CG11200;CG11267;CG11275;CG11319;CG11353;CG11378;CG11438;CG11447;CG11658;CG11786;CG12091;CG12159;CG12164;CG12512;CG12643;CG12702;CG12723;CG1273;CG1275;CG1276…	1.18106	9.17543e-13	6.69807e-11	14.2168
Hr78	VK00037 whole organism embryo (8-16 hours) genetically modified using stable transfection		1,3	818	4561	4972	34096	hng3;aop;ps;Acsl;CG14997;Rrp1;CG32182;CG5131;Prestin;Hsp68;CG42663;PGRP-LA;CG11241;CG14511;CG8519;ImpL2;ftz-f1;bbg;tex;Atpalpha;Hs6st;ZnT77C;al;Idgf2;p130CAS;RapGAP1;spz5;CG9065;CG9184;CG3630;pont;CG9737;CG5254;CG34375;Atf3;kuk;fkh;Vha55;sug;CG14777;Gs1l;ome;CG7530;CG8067;Pglym78;Art3;CG3961;CG14095;sd;CG1785;CG17121;CG30427;CG4497;CG13566;CG17124;CG11267;Cyt-b5-r;CG31751;CG31871;sals;CG12105;CG3…	AANATL2;AcCoAS;Acsl;Adh;Akap200;Ama;Art3;Atf3;Atpalpha;Baldspot;Brf;Btk29A;C901;CAH2;CBP;CG10068;CG10232;CG10237;CG10512;CG10550;CG10581;CG10584;CG10650;CG11035;CG11050;CG11099;CG11200;CG11241;CG11267;CG11447;CG11453;CG11658;CG12091;CG12105;CG12268;CG12643;CG1275;CG12769;CG12814;CG12974;CG13003;CG13064;CG13284;CG13506;CG13566;CG13631;CG13634;CG13699;CG13704;CG13868;CG14095;CG14131;CG14434;CG14457…	1.22989	7.37718e-12	4.7214e-10	13.6912
eGFP-cwo	attP-40 whole organism embryo (6-24 hours) genetically modified using site-specific recombination		3,2,1	1238	4561	7976	34096	CG11920;hng3;Rrp1;Prestin;CG42784;l(3)72Dn;CG1441;chic;path;mRpL2;CanA1;CG17104;l(2)09851;CG42319;ftz-f1;bbg;Atpalpha;Hs6st;Rrp45;Jon74E;Idgf2;CG42673;CG9065;CG9184;CG3631;kek4;pont;CG13096;CG30457;CG1698;Glut4EF;Atf3;kuk;fkh;ABCB7;CG8067;CG10738;CG9394;Liprin-gamma;CG3961;CG2993;CG1542;CG17121;CG1785;Picot;CG5903;hoip;CG31751;CG31871;d;betaTub56D;bip1;CG44838;CG33947;Sesn;Cyp310a1;CG12909;CG1711…	ABCB7;Ac76E;Ac78C;AcCoAS;Acsl;Actn;AdenoK;Adh;Ama;AnxB10;Art3;Atf3;Atpalpha;Baldspot;Brf;Btk29A;C901;CAH2;CBP;CG10068;CG10082;CG10175;CG10237;CG10286;CG10341;CG10512;CG10513;CG10560;CG10584;CG10598;CG10621;CG10738;CG10802;CG10911;CG11050;CG11180;CG11200;CG11241;CG11267;CG11275;CG11319;CG11378;CG11417;CG11447;CG11453;CG11658;CG11892;CG11920;CG12091;CG12134;CG12301;CG12325;CG12499;CG12512;CG12643;C…	1.16032	1.03388e-10	5.89312e-09	11.5864
abd-A	attP40 whole organism embryo (4-24 hours) genetically modified using site-specific recombination		1,2,3	906	4561	5651	34096	aop;ps;Acsl;Ac76E;CG43759;Prestin;Mlc1;Hsp68;CG42663;PGRP-LA;chic;path;dve;CG42540;Map205;mRpL2;CG14995;Cbp53E;Rgk3;alphaTub84B;Rgk1;CG8519;CG11000;Rala;spz3;Pu;ImpL2;ftz-f1;serp;Atpalpha;al;p130CAS;RapGAP1;CG42673;CG9065;pont;CG9737;Rrp40;mRpL55;Glut4EF;Atf3;CG15629;MsR2;fkh;sug;bi;CG8740;CG8861;B-H2;Liprin-gamma;Snmp2;sd;CG17364;CG1785;CG17121;CG8854;DopEcR;CG4497;SK;sNPF-R;CG17124;CecC;CG31760…	Ac76E;Ac78C;AcCoAS;Acsl;AdenoK;Adk1;Akap200;Ama;Apc;AstC-R2;Atf3;Atpalpha;B-H2;Baldspot;Btk29A;CBP;CG10068;CG10082;CG10211;CG10232;CG10283;CG10418;CG10512;CG10584;CG11000;CG11050;CG11319;CG11438;CG11658;CG12091;CG12512;CG12531;CG12643;CG12769;CG12814;CG12974;CG13064;CG13506;CG13618;CG13676;CG13868;CG14434;CG14762;CG14995;CG15093;CG15212;CG15431;CG15515;CG15528;CG15629;CG1640;CG16721;CG16798;CG171…	1.19852	1.36775e-10	6.97554e-09	11.8222
lola	VK00033 whole organism wandering third instar larva genetically modified using stable transfection		1,2,3	1935	4561	13051	34096	hng3;l(3)72Dp;Rrp1;Mal-B2;Prestin;CG42784;l(3)72Dn;CG42540;mRpL2;CG17104;mRpL9;Rala;serp;Atpalpha;Cda5;Jon74E;CG9184;pont;Tep3;Tep2;sesB;Rrp40;CG6908;kuk;smp-30;ABCB7;CG8067;CG9394;Liprin-gamma;CG2993;CG17364;CG17121;CG31637;CG17124;betaTub56D;f;Cyp310a1;D1;jagn;Tie;Vha68-2;CG1671;HmgD;CG10512;Adh;CG12935;Nup75;CG10516;LysS;GstE13;GstE10;Npc2b;CG4511;Samuel;CG4752;Sirup;CG4991;CG3420;CycB3;tim;Cy…	AANATL2;ABCB7;Ac78C;AcCoAS;Acsl;Actn;AdenoK;Adh;Adk1;Akap200;Alas;Ama;AnxB10;Apc;Art3;Art4;Atf3;Atpalpha;Baldspot;Blimp-1;Brf;Btk29A;CBP;CCAP-R;CG10005;CG10068;CG10082;CG10211;CG10232;CG10237;CG10283;CG10341;CG10359;CG10512;CG10516;CG10550;CG10581;CG10584;CG10621;CG10650;CG11030;CG11035;CG11050;CG11099;CG11147;CG11180;CG11200;CG11236;CG11241;CG11267;CG11353;CG1136;CG11378;CG11409;CG11417;CG11438;…	1.10836	3.26967e-10	1.50405e-08	10.5133
eGFP-CG14655	attP-40 whole organism pupa (48 days) genetically modified using site-specific recombination		2,1,3	900	4561	5639	34096	hng3;Rrp1;CG42784;CG42663;l(3)72Dn;CG1441;path;mRpL2;CG17104;Cad89D;scu;ftz-f1;bbg;Atpalpha;Hs6st;Idgf4;Idgf2;CG42673;CG9065;pont;Tep3;sesB;CG1572;Glut4EF;Atf3;kuk;fkh;smp-30;bi;CG10738;Liprin-gamma;CG3961;CG2993;CG17121;CG31871;salr;bip1;f;CG33946;CG44838;CG33947;Sesn;Cyp310a1;CG12909;t;Decay;CG31522;CG4822;CG4825;AstC-R1;CG10512;Adh;GstE13;Npc2b;Samuel;sgg;CG15080;CG4991;CG32428;Tusp;CG32425;IA…	Ac78C;Acsl;Actn;AdenoK;Adh;Akap200;Ama;AnxB10;Art3;AstC-R1;Atf3;Atpalpha;Baldspot;Blimp-1;Brf;Btk29A;C901;CBP;CG10005;CG10082;CG10211;CG10237;CG10264;CG10359;CG10512;CG10584;CG10621;CG10738;CG11035;CG11050;CG11200;CG11267;CG11319;CG11378;CG11438;CG12164;CG12268;CG12512;CG12643;CG1275;CG12769;CG12880;CG12909;CG12964;CG12998;CG13038;CG13047;CG13053;CG13062;CG13081;CG13082;CG1358;CG13631;CG13643;CG1…	1.19312	4.19818e-10	1.76323e-08	11.1878
eGFP-CG6276	strain CG6276-GFP whole organism prepupa (72 days) genetically modified using site-specific recombination		4,2	934	4561	5950	34096	hng3;CG42663;CG42784;CG1441;chic;path;NijA;mRpL2;CG5928;CG17104;Rala;scu;ftz-f1;bbg;Atpalpha;Hs6st;Idgf4;Idgf2;CG42673;CG9065;CG2663;pont;CG3630;Tep3;CG1572;CG6908;Glut4EF;Atf3;kuk;fkh;smp-30;CG10738;Liprin-gamma;CG3961;CG17121;CG1785;CG17124;CG31871;salr;d;bip1;CG33946;CG44838;Tsp74F;CG33947;Sesn;Cyp310a1;Tie;Cks85A;t;CG4822;CG4825;HmgD;Ret;CG10512;Adh;CG12814;GstE13;Samuel;sgg;CG15080;CG4991;CG…	Ac78C;Acsl;Actn;AdenoK;Adh;Alas;Ama;AnxB10;Art3;Atf3;Atpalpha;Baldspot;Blimp-1;Brf;Btk29A;C901;CBP;CG10005;CG10068;CG10082;CG10175;CG10211;CG10264;CG10512;CG10584;CG10738;CG11050;CG11200;CG11319;CG11378;CG11438;CG11447;CG11658;CG12268;CG12512;CG12643;CG1275;CG12769;CG12814;CG12880;CG12964;CG12998;CG13038;CG13082;CG13284;CG13506;CG13566;CG1358;CG13631;CG13643;CG13868;CG13875;CG13931;CG1441;CG14434…	1.17347	5.7148e-09	2.22877e-07	9.67294
eGFP-sd	VK00033 whole organism embryo (4-20 hours) genetically modified using site-specific recombination		1,2,3	1503	4561	10067	34096	hng3;CG43759;Prestin;CG42663;l(3)72Dn;chic;path;mRpL2;Fas1;CG4839;CanA1;CG4957;CG17104;CG3746;Rala;ftz-f1;serp;bbg;tex;Atpalpha;Hs6st;al;p130CAS;CG42673;CG9065;CG9184;CG3630;pont;Tep3;Tep2;sesB;CG1572;CG6908;CG30457;Glut4EF;Atf3;SmD1;kuk;fkh;Gs1l;CG8067;Liprin-gamma;CG3961;CG2993;CG1785;CG31637;CG17124;CG2875;CG5903;CG31871;sals;betaTub56D;bip1;CG44838;Sesn;Cyp310a1;CG12909;CG43740;Vha68-2;GATAe;…	Ac76E;Ac78C;AcCoAS;Acsl;Act57B;Actn;AdenoK;Adh;Adk1;Akap200;Alas;Amy-p;Apc;Art1;Art3;Atf3;Atpalpha;Baldspot;Brf;Btk29A;Buffy;C901;CBP;CG10068;CG10082;CG10116;CG10175;CG10237;CG10283;CG10300;CG10472;CG10512;CG10550;CG10581;CG10584;CG10621;CG10802;CG10911;CG11044;CG11050;CG11099;CG11200;CG11275;CG11319;CG11353;CG11384;CG11438;CG11447;CG11453;CG11658;CG11686;CG11892;CG12091;CG12105;CG12301;CG12499;C…	1.1161	2.92496e-08	1.05299e-06	8.40855
eGFP-CG13204	VK00033 whole organism pupa (24 hours) genetically modified using site-specific recombination		3,2	723	4561	4530	34096	hng3;aop;ps;Acsl;CG43759;CG14636;CG32182;CG42663;PGRP-LA;chic;dve;mRpL2;CG14752;alphaTub84B;prel;CG11000;spz4;spz3;Actn;scu;Pu;ImpL2;ftz-f1;bbg;Idgf2;RapGAP1;CG42673;CG9065;pont;CG5254;CG1572;Glut4EF;form3;CG34377;Atf3;CG11029;kuk;rt;fkh;CG11147;sug;CG14777;ome;bi;B-H1;B-H2;Liprin-gamma;CG3961;CG17121;CG7884;CG17124;CG5903;Leash;d;betaTub56D;bip1;fabp;CG44838;CG33947;CG32170;Sesn;Eip78C;Nplp1;CG1…	Ac78C;Acsl;Actn;Akap200;AnxB10;Atf3;B-H1;B-H2;Blimp-1;Brf;Btk29A;CBP;CG10082;CG10211;CG10283;CG10584;CG11000;CG11029;CG11073;CG11147;CG11275;CG11409;CG11438;CG11658;CG12643;CG1275;CG12769;CG12814;CG13038;CG13053;CG13066;CG13082;CG13506;CG1358;CG13676;CG1368;CG13931;CG14434;CG14544;CG14636;CG14752;CG14777;CG15093;CG15249;CG15529;CG1572;CG1640;CG16700;CG17121;CG17124;CG17834;CG1806;CG18622;CG2003;C…	1.19312	3.41533e-08	1.16121e-06	8.9085
eGFP-lab	attP-40 whole organism embryo (0-24 hours) genetically modified using site-specific recombination		2,1,3	1558	4561	10524	34096	hng3;Rrp1;CG43759;Prestin;CG42663;CG42784;l(3)72Dn;chic;path;CG14196;mRpL2;CG5928;CG4839;CanA1;CG17104;CG3746;Rala;CG42319;ftz-f1;bbg;Atpalpha;Hs6st;Idgf2;p130CAS;Rrp46;CG42673;CG9065;CG9184;kek4;pont;CG3630;CG15152;SerT;Tep3;sesB;Rrp40;CG1572;CG5819;CG30457;Glut4EF;Atf3;kuk;fkh;smp-30;ABCB7;CG8067;CG10738;Ca-alpha1T;Liprin-gamma;CG3961;CG2993;CG17121;CG1785;CG30427;CG31637;CG17124;CG5903;CG1545;…	AANATL2;ABCB7;Ac76E;Ac78C;AcCoAS;Acsl;Actn;Acyp2;AdenoK;Adgf-A;Adh;Ama;AnxB10;Apc;Art3;Art4;Atf3;Atpalpha;B52;Baldspot;Brf;Btk29A;Buffy;C901;CAH2;CBP;CG10068;CG10082;CG10232;CG10237;CG10286;CG10300;CG10512;CG10514;CG10550;CG10581;CG10584;CG10598;CG10621;CG10650;CG10738;CG10802;CG10864;CG10912;CG11030;CG11050;CG11200;CG11267;CG11275;CG11319;CG11378;CG11409;CG11438;CG11447;CG11453;CG11686;CG11752;C…	1.1067	1.29108e-07	4.13144e-06	7.62411
eGFP-CrebA	MI06441 whole organism wandering third instar larva genetically modified using site-specific recombination		4,2	354	4561	2056	34096	wbl;hng3;CG31098;Nrg;ps;Acsl;jing;Gapdh2;CG42663;nrv1;CG7394;nab;CG42268;jim;chic;Nrt;Map205;CG9568;Pvf1;Cyp12e1;E(spl)malpha-BFM;CG2930;CG3868;etaTry;spz3;ftz-f1;DOR;bbg;tnc;vri;RapGAP1;CG42673;CG2145;Btk29A;CG15152;CG13492;Tep3;sesB;Piezo;Glut4EF;CG31145;Atf3;CG30022;CG31198;CG12512;fkh;Hsp67Ba;smp-30;Cyp6w1;CG7530;CG6163;CG3961;CG2993;sd;CG4653;CG17121;Picot;CG14131;CG7408;CG31475;yin;salr;d;b…	Ac78C;Acsl;Atf3;AttD;Btk29A;CBP;CG11050;CG12512;CG13492;CG13506;CG1358;CG13631;CG13676;CG13868;CG14131;CG15152;CG15611;CG17121;CG17834;CG18622;CG2003;CG2145;CG2930;CG2993;CG30022;CG30069;CG3009;CG31098;CG31102;CG31145;CG31198;CG31475;CG31807;CG31808;CG32428;CG33080;CG34021;CG3868;CG3961;CG42268;CG42663;CG42673;CG42748;CG4297;CG43340;CG4362;CG43658;CG4462;CG4653;CG4860;CG5953;CG6163;CG7342;CG7394;…	1.28713	1.38534e-07	4.15603e-06	8.82773
Dll	strain yellow cinnabar brown speck whole organism at white prepupa stage		1,2	348	4561	2022	34096	hng3;aop;ps;Acsl;CG14636;jing;mol;nrv1;ImpE2;PGRP-LA;ImpE1;jim;chic;dve;melt;Pvf1;Rgk1;CG33203;Actn;ImpL2;ftz-f1;DOR;SdhB;Hr38;CG42673;Pka-R2;Pgk;klu;GstS1;Doc1;Glut4EF;Lmpt;CG14777;bi;CG8740;B-H1;B-H2;Liprin-gamma;CG2993;GNBP3;DopEcR;CG7884;CG31637;SK;CG1824;CG45071;tou;CG5989;CG34115;Leash;d;CG11658;fabp;CG44838;Ilp8;Sesn;Eip78C;jagn;Oatp74D;CG43340;Vha68-2;Mob2;CG17754;CG31522;CG6329;HmgD;nord…	Acsl;Actn;B-H1;B-H2;Blimp-1;CG11050;CG11200;CG11319;CG11438;CG11658;CG12268;CG13506;CG1354;CG1360;CG13631;CG14636;CG14777;CG17754;CG1806;CG1814;CG1824;CG2993;CG30116;CG3097;CG31522;CG31637;CG32645;CG33203;CG34115;CG3764;CG42673;CG4297;CG43340;CG4404;CG44838;CG45071;CG5953;CG5989;CG6329;CG6767;CG7582;CG7884;CG8031;CG8740;Cpr;CycB3;DOR;Dcp-1;Dh44-R2;Doc1;DopEcR;Dtg;E(spl)m7-HLH;Eip78C;GNBP3;Gale;Gl…	1.28659	1.84517e-07	5.16647e-06	8.66388
eGFP-Vsx2	VK00033 whole organism wandering third instar larva genetically modified using site-specific recombination		2,1	595	4561	3717	34096	hng3;aop;ps;Acsl;CG14757;CG42784;CG42663;dve;QC;NijA;Fas1;CG15044;prel;Rgk1;etaTry;Rala;Pu;ftz-f1;bbg;Atpalpha;Cpr12A;al;RapGAP1;CG42673;sesB;CG30458;Doc1;CG6908;Glut4EF;CG15629;fkh;smp-30;ome;CG8740;CG7530;B-H1;B-H2;Liprin-gamma;sd;CG7763;CG7884;CG4497;CG13323;CG5903;CG31751;B52;CG34115;sals;Cad96Ca;CG31087;d;Tsp74F;CG33947;CG32170;Myo28B1;Decay;GATAe;CG13676;CG16700;CG31522;CG6329;CG11722;CG180…	Ac78C;Acsl;Akap200;Atpalpha;B-H1;B-H2;B52;Baldspot;Blimp-1;Btk29A;CG10082;CG10211;CG10232;CG10237;CG10359;CG11050;CG11180;CG11275;CG11319;CG11438;CG11617;CG11722;CG12974;CG13024;CG13064;CG13248;CG13323;CG13506;CG13676;CG13829;CG14130;CG14257;CG14270;CG14434;CG14757;CG15044;CG15517;CG15629;CG15701;CG15905;CG16700;CG17266;CG17834;CG1806;CG1824;CG1850;CG2003;CG2059;CG30069;CG3009;CG30458;CG31038;CG3…	1.19665	4.57774e-07	1.23599e-05	7.58599
eGFP-CG13894	attP40 whole organism embryo (2-24 hours) genetically modified using site-specific recombination		2,1,3	1344	4561	9070	34096	hng3;Rrp1;CG10953;CG43759;Prestin;CG42784;chic;path;NijA;CG4839;CG3746;Rala;serp;bbg;Atpalpha;Idgf4;p130CAS;CG42673;CG9065;kek4;pont;Tep3;CG13096;sesB;CG1572;CG30457;Glut4EF;Atf3;kuk;fkh;smp-30;Gs1l;CG8067;CG33939;Ca-alpha1T;Liprin-gamma;CG3961;CG2993;CG17364;CG1785;CG31637;CG31999;CG31997;CG17124;CG31751;betaTub56D;bip1;CG44838;Tsp74F;Sesn;CG12909;jagn;Tie;SIFaR;Vha68-2;AstC-R2;y;CG31522;CG4825;…	Ac76E;Ac78C;AcCoAS;Acsl;Act57B;AdenoK;Adh;Adk1;AnxB10;Apc;Art3;Art4;AstC-R2;Atf3;Atpalpha;Baldspot;Brf;Btk29A;CAH2;CBP;CG10068;CG10082;CG10211;CG10232;CG10237;CG10359;CG10512;CG10550;CG10560;CG10581;CG10584;CG10598;CG10621;CG10953;CG11030;CG11050;CG11200;CG11267;CG11319;CG1136;CG11400;CG11447;CG11892;CG12512;CG12643;CG1275;CG12769;CG12909;CG12935;CG12974;CG13003;CG13038;CG13096;CG13365;CG13506;CG…	1.10773	1.41361e-06	3.53403e-05	6.47988
su(Hw)	strain yellow cinnabar brown speck whole organism at white prepupa stage		1,2	231	4561	1298	34096	AstA;comm3;Rab3-GEF;CG13308;CG34248;CG14118;CG7430;path;melt;CG14196;Scp2;CG7542;CG4839;Rgk1;CG8519;CG11000;CG13810;amon;CG14625;Cda5;Jon74E;SdhC;spz6;CG9737;Cpr49Ab;Tep1;Nrx-1;Teh2;tipE;CG15431;VAChT;CG10264;Ih;CG15629;Osi15;CG8861;CG2993;CG4653;CG43693;prom;DopEcR;tou;CG13285;CG7408;CG6836;CG31760;sals;Vmat;CG11378;f;CG42534;Nha1;CG43066;CadN;to;CG33143;stai;CG11099;nord;esn;tw;Zasp66;CG10513;C…	AstA;CG10257;CG10264;CG10513;CG11000;CG11044;CG11099;CG11378;CG13051;CG13060;CG13066;CG13067;CG13285;CG13308;CG13575;CG1358;CG13810;CG14118;CG14196;CG14274;CG14625;CG15431;CG15629;CG15649;CG2993;CG30377;CG31760;CG33080;CG33143;CG33509;CG34248;CG34284;CG42337;CG42534;CG4297;CG43066;CG43658;CG43693;CG4459;CG4653;CG4839;CG6023;CG6836;CG7408;CG7430;CG7542;CG7582;CG8519;CG8774;CG8785;CG8861;CG9737;CG9…	1.3304	1.82791e-06	4.38697e-05	7.63387
eGFP-dl	VK00033 whole organism wandering third instar larva genetically modified using site-specific recombination		1,3	643	4561	4117	34096	hng3;aop;ps;Acsl;Prestin;PGRP-LA;chic;dve;CG11241;alphaTub84B;Rgk1;ImpL2;ftz-f1;Atpalpha;bbg;ZnT77C;al;p130CAS;RapGAP1;CG42673;Tep2;sesB;Glut4EF;fkh;sug;smp-30;Hsp67Ba;ome;bi;CG8740;CG7530;CG3961;sd;CG17121;CG7884;CG4497;CG17124;Cyt-b5-r;CG5903;CG7408;B52;Cad96Ca;d;RnpS1;bip1;tgy;Sesn;RFeSP;Eip78C;CG43066;Nplp1;CG10283;GATAe;Rcd2;CG16700;CG13676;CG31522;HmgD;CG10512;CG12814;CG1806;l(3)neo38;CG529…	Acsl;Akap200;Atpalpha;B52;Blimp-1;Btk29A;Buffy;CG10005;CG10082;CG10211;CG10283;CG10512;CG11241;CG11319;CG11658;CG12268;CG12814;CG12974;CG13506;CG13631;CG13676;CG13875;CG14291;CG14434;CG15517;CG1640;CG16700;CG17121;CG17124;CG17834;CG1806;CG18622;CG2059;CG2162;CG2852;CG3009;CG30283;CG31038;CG31102;CG31145;CG31522;CG31559;CG31674;CG31808;CG32425;CG32645;CG3277;CG32816;CG33054;CG33056;CG33203;CG3408;…	1.16754	4.335e-06	9.97049e-05	6.26155
CG11504	VK00037 whole organism embryo (0-18 hours) genetically modified using site-specific recombination		1,2,3	1325	4561	9061	34096	hng3;Rrp1;Prestin;CG42784;CG42663;l(3)72Dn;CG1441;chic;path;Scp1;mRpL2;CG5928;Cbp53E;Cpr92F;CG17104;CG3746;Rala;CG42319;CG11912;bbg;Atpalpha;Hs6st;Idgf4;al;Idgf2;p130CAS;Rrp46;CG9065;CG9184;pont;CG3630;CG17572;sesB;CG30457;Glut4EF;Atf3;kuk;fkh;smp-30;Gs1l;CG10738;Ca-alpha1T;Liprin-gamma;CG3961;CG2993;CG17364;vkg;CG17121;CG1785;CG17124;CG2875;hoip;CG31751;CG31871;CG31760;d;bip1;CG33946;CG44838;CG3…	Ac76E;Ac78C;AcCoAS;Acsl;Actn;Acyp2;AdenoK;Adh;Alas;Ama;AnxB10;Apc;Art3;Atf3;Atpalpha;B-H1;B-H2;Baldspot;Brf;Btk29A;BubR1;C901;CBP;CCAP-R;CG10005;CG10068;CG10082;CG10211;CG10232;CG10264;CG10283;CG10418;CG10512;CG10561;CG10581;CG10584;CG10598;CG10621;CG10738;CG11030;CG11035;CG11050;CG11147;CG11200;CG11267;CG11319;CG11378;CG11447;CG11658;CG11686;CG11912;CG12512;CG12643;CG1275;CG12909;CG12935;CG12974…	1.09316	2.51583e-05	0.000553483	5.02778
eGFP-CG12071	attP40 whole organism embryo (12-24 hours) genetically modified using site-specific recombination		1,3,2	834	4561	5559	34096	hng3;CG31098;aop;ps;CG14997;Rrp1;CG14636;CG5131;Prestin;CG42784;chic;path;dve;mRpL2;CG14995;Rgk3;alphaTub84B;prel;CG42319;Pu;ftz-f1;bbg;tex;sti;CG32191;RapGAP1;CG9065;CG9184;CG3630;pont;cue;Rrp40;CG5254;CG30457;Glut4EF;Atf3;kuk;sub;rt;fkh;Vha55;sug;smp-30;ome;CG8067;CG10738;Art3;CG3961;sd;CG2993;CG1785;CG17121;DopEcR;CG31637;CG4497;SK;CG13566;sNPF-R;CG17124;CG11267;hoip;CG31751;B52;CG34117;Vha44;…	Ac78C;AcCoAS;AdenoK;Adh;Ama;AnxB10;Apc;Art3;Atf3;B52;Baldspot;Brf;Btk29A;CBP;CG10068;CG10082;CG10237;CG10283;CG10512;CG10560;CG10581;CG10584;CG10738;CG11050;CG11200;CG11267;CG11319;CG11378;CG11658;CG11892;CG12091;CG12499;CG12512;CG12643;CG1275;CG12935;CG12974;CG13038;CG13284;CG13506;CG13566;CG13631;CG13868;CG14434;CG14544;CG14636;CG14762;CG14806;CG14995;CG14997;CG15096;CG15117;CG15387;CG15431;CG1…	1.12153	5.53211e-05	0.00116174	4.7745
eGFP-CG4318	strain CG4318-GFP whole organism prepupa (48 days) genetically modified using site-specific recombination		2,3,1	544	4561	3515	34096	hng3;aop;Acsl;CG14997;Rrp1;CG14757;CG14636;CG32182;CG5131;CG1441;NijA;mRpL2;CG5928;CG17104;spz4;Actn;bbg;Atpalpha;sti;ZnT77C;Idgf2;RapGAP1;CG9065;pont;CG3630;sesB;CG5254;CG10264;Atf3;kuk;rt;CG7530;CG10738;Art3;CG3961;CG2993;CG1785;CG8854;DopEcR;CG4497;CG11267;CG31871;f;CG33946;CG44838;Men-b;Sesn;Cyp310a1;CG12909;AdenoK;Nplp1;CG14762;Rcd2;CG16700;CG4822;CG14880;CG4825;HmgD;Adh;tyn;l(3)neo38;GstE13…	Ac78C;Acsl;Actn;AdenoK;Adh;Ama;AnxB10;Art3;Atf3;Atpalpha;Baldspot;Blimp-1;Brf;Btk29A;C901;CBP;CG10068;CG10082;CG10211;CG10237;CG10264;CG10584;CG10738;CG11050;CG11200;CG11267;CG11319;CG11438;CG12268;CG12512;CG12643;CG1275;CG12769;CG12909;CG12974;CG13038;CG13082;CG13631;CG13643;CG13868;CG13931;CG1441;CG14434;CG14636;CG14757;CG14762;CG14880;CG14997;CG15080;CG15093;CG15249;CG15387;CG1640;CG16700;CG17…	1.15696	6.65143e-05	0.00133029	4.8327
eGFP-CG18599	attP-40 whole organism embryo (0-24 hours) genetically modified using site-specific recombination		3,2,1	1373	4561	9467	34096	hng3;Rrp1;Prestin;CG42784;CG42663;CG1441;chic;path;NijA;mRpL2;Fas1;CG4839;CG17104;CG3746;CG42319;ftz-f1;bbg;Atpalpha;Hs6st;CG9065;CG9184;CG3631;pont;Tep3;sesB;Rrp40;CG6908;CG30457;Glut4EF;Atf3;kuk;fkh;ABCB7;CG8067;CG10738;Liprin-gamma;CG3961;CG2993;CG17364;vkg;CG17121;CG1785;CG31637;CG17124;CG2875;CG1545;hoip;CG31751;mei-38;CG31871;bip1;CG44838;Sesn;Cyp310a1;CG12909;jagn;SIFaR;CG17111;Vha68-1;CG3…	ABCB7;Ac78C;AcCoAS;Acsl;Actn;AdenoK;Adh;Alas;Ama;AnxB10;Apc;Art1;Art3;Art4;Atf3;Atpalpha;B52;Baldspot;Brf;Btk29A;C901;CAH2;CBP;CG10068;CG10082;CG10286;CG10472;CG10512;CG10514;CG10584;CG10621;CG10650;CG10738;CG10802;CG11050;CG11200;CG11241;CG11267;CG11275;CG11319;CG11378;CG11447;CG11658;CG11752;CG11892;CG12091;CG12512;CG12643;CG1275;CG12814;CG12909;CG12974;CG13038;CG13082;CG13185;CG13323;CG13365;C…	1.08418	7.83689e-05	0.00148901	4.45149
eGFP-oc	VK00033 whole organism embryo (2-14 hours) genetically modified using site-specific recombination		2,3	826	4561	5553	34096	Cralbp;hng3;aop;ps;CG14997;nyo;Rrp1;CG43759;CG32182;CG5131;tum;l(3)72Dn;chic;path;dve;Map205;mRpL2;Fas1;CG14995;Actn;Cad89D;Pu;ImpL2;ftz-f1;bbg;tex;Atpalpha;CG32191;al;p130CAS;RapGAP1;CG42673;CG9065;CG9184;CG3630;pont;CG9737;Tep3;kdn;CG5254;VhaAC45;CG30458;CG34375;Glut4EF;CG11353;Atf3;kuk;CG15629;fkh;Vha55;smp-30;ome;bi;CG7530;CG8067;B-H1;Liprin-gamma;Art3;CG3961;Snmp2;CG2993;CG1785;CG8854;CG3042…	AcCoAS;Actn;AdenoK;Adh;Ama;AnxB10;Apc;Art3;Atf3;Atpalpha;B-H1;Baldspot;Brf;Btk29A;C901;CBP;CG10005;CG10068;CG10082;CG10211;CG10283;CG10581;CG10584;CG11050;CG11200;CG11267;CG11319;CG11353;CG1136;CG11409;CG11438;CG11686;CG12091;CG12512;CG12643;CG12702;CG1273;CG1275;CG12769;CG12814;CG12848;CG12935;CG13003;CG13048;CG13064;CG13082;CG13506;CG13566;CG13631;CG13676;CG13699;CG13875;CG14130;CG14291;CG14304…	1.11198	0.000181844	0.00345504	4.15913
eGFP-scrt	attP40 whole organism embryo (4-24 hours) genetically modified using site-specific recombination		3,4	1242	4561	8562	34096	hng3;Rrp4;Rrp1;CG43759;CG33958;Prestin;CG42784;CG42663;l(3)72Dn;chic;path;mRpL2;CG5928;Cbp53E;CG42319;ftz-f1;bbg;Atpalpha;CG42673;CG9065;CG9184;kek4;pont;sesB;Rrp40;CG30457;Glut4EF;Atf3;kuk;CG10853;fkh;smp-30;Ca-alpha1T;Liprin-gamma;CG3961;CG2993;CG1785;CG17121;Picot;CG17124;CG2875;CG5903;CecC;CG31751;mei-38;CG31871;CG31760;betaTub56D;CG44838;Sesn;Cyp310a1;flr;CG12909;jagn;Cks85A;Vha68-2;GATAe;CG…	Ac76E;Ac78C;AcCoAS;AdenoK;Adh;Alas;Ama;AnxB10;Apc;Art3;AstCC;Atf3;Atpalpha;AttA;Baldspot;Brf;Btk29A;CBP;CG10068;CG10082;CG10283;CG10286;CG10512;CG10581;CG10584;CG10621;CG10853;CG1103;CG11035;CG11050;CG11180;CG11200;CG11267;CG11319;CG11378;CG11447;CG11686;CG11722;CG11752;CG11892;CG12091;CG12325;CG12502;CG12512;CG12531;CG12643;CG1275;CG12909;CG12974;CG13038;CG13054;CG13248;CG13284;CG13506;CG1354;CG…	1.0844	0.000200187	0.00360337	4.01072
eGFP-Pif1B	VK00037 whole organism pupa genetically modified using site-specific recombination		3,1,2	953	4561	6475	34096	hng3;CG43759;Prestin;CG42784;CG42663;l(3)72Dn;chic;path;NijA;mRpL2;CG4839;CG17104;scu;ftz-f1;bbg;Atpalpha;Idgf2;p130CAS;CG42673;CG9065;pont;Tep3;sesB;CG1572;Glut4EF;Atf3;kuk;fkh;smp-30;bi;CG8067;CG10738;CG3961;CG17124;CG31871;salr;d;bip1;CG44838;CG33947;Sesn;Cyp310a1;CG12909;Decay;CG31522;CG4822;CG4825;HmgD;GstE13;Npc2b;Samuel;sgg;Sirup;SC35;CG4991;CG32428;Tusp;CG32425;Tsp29Fb;CG10621;Dg;elm;Ets9…	Ac78C;Acsl;Actn;AdenoK;Akap200;AnxB10;Apc;Art3;Atf3;Atpalpha;B52;Baldspot;Blimp-1;Brf;Btk29A;C901;CBP;CG10005;CG10068;CG10082;CG10211;CG10237;CG10283;CG10584;CG10621;CG10738;CG10802;CG11050;CG11200;CG11267;CG11275;CG11319;CG11378;CG11438;CG11447;CG11658;CG12268;CG12512;CG12643;CG1275;CG12769;CG12880;CG12909;CG12998;CG13053;CG13082;CG13506;CG13566;CG13631;CG13643;CG13931;CG14291;CG14301;CG14434;CG…	1.10026	0.000224844	0.00382235	4.01389
eGFP-salr	VK00033 whole organism prepupa genetically modified using site-specific recombination		1,2,3	773	4561	5188	34096	hng3;aop;Acsl;CG14997;CG14757;CG43759;CG14636;CG32182;CG5131;l(3)72Dn;CG1441;NijA;mRpL2;CG5928;alphaTub84B;prel;CG17104;spz4;Rala;spz3;Actn;bbg;Atpalpha;ZnT77C;Idgf2;dgt5;RapGAP1;CG9065;CG3630;pont;CG9737;cue;CG5254;CG34375;Glut4EF;Atf3;kuk;rt;fkh;twe;ome;CG7530;CG10738;Art3;CG3961;sd;CG1785;CG17121;CG8854;CG4497;CG11267;CG5903;CG31871;B52;salr;CG34117;Cad96Ca;CG11378;d;bip1;f;fabp;CG33946;CG4483…	Ac78C;Acsl;Actn;AdenoK;Adh;Ama;AnxB10;Apc;Art3;Atf3;Atpalpha;B52;Blimp-1;Brf;Btk29A;C901;CBP;CG10005;CG10068;CG10082;CG10237;CG10283;CG10359;CG10584;CG10738;CG10802;CG11200;CG11267;CG11319;CG11378;CG11438;CG11447;CG11658;CG12268;CG12512;CG12643;CG1275;CG12769;CG12880;CG12909;CG13038;CG13082;CG13506;CG13631;CG13643;CG13868;CG13931;CG1441;CG14434;CG14544;CG14636;CG14757;CG14880;CG14997;CG15093;CG15…	1.11384	0.000249791	0.00399666	4.01252
eGFP-CG5180	attP-40 whole organism embryo (0-16 hours) genetically modified using site-specific recombination		1,3,2	897	4561	6075	34096	hng3;Rrp1;CG43759;CG42784;CG42663;l(3)72Dn;CG1441;chic;path;b6;mRpL2;CG5928;CG17104;CG42319;Cad89D;ftz-f1;bbg;Atpalpha;Cda5;p130CAS;CG42673;CG9065;pont;SerT;CG32639;Lip1;CG17211;Glut4EF;Atf3;kuk;fkh;smp-30;CG8067;CG3961;CG2993;CG17364;CG17121;CG1785;CG17124;CG31751;CG31871;d;bip1;f;CG44838;Tsp74F;Sesn;Cyp310a1;Tie;AstC-R2;GATAe;CG31522;CG4825;HmgD;Adh;GstE13;GstE10;Samuel;sgg;Sirup;SC35;CG15080;C…	Ac78C;AcCoAS;Acsl;Actn;AdenoK;Adh;Ama;AnxB10;Apc;Art3;AstC-R2;Atf3;Atpalpha;Baldspot;Brf;Btk29A;C901;CBP;CG10068;CG10082;CG10237;CG10283;CG10584;CG11200;CG11267;CG11319;CG11438;CG11658;CG11686;CG11835;CG11892;CG12091;CG12512;CG12643;CG12744;CG1275;CG13038;CG13185;CG13365;CG1354;CG13551;CG13566;CG13631;CG13731;CG13868;CG1441;CG14434;CG14544;CG14636;CG14762;CG14995;CG14997;CG15080;CG15117;CG15249;C…	1.1038	0.000239497	0.00399666	3.99652
eGFP-Pif1A	VK00037 whole organism pupa genetically modified using site-specific recombination		2,1,3	869	4561	5878	34096	hng3;CG31098;aop;ps;Acsl;CG43759;CG32182;CG5131;CG42784;CG42663;Klp67A;chic;dve;Map205;mRpL2;CG14995;CG4839;CG34242;alphaTub84B;prel;Rgk1;CG17104;CG3746;spz4;spz3;Actn;scu;ftz-f1;bbg;Atpalpha;ZnT77C;Idgf2;RapGAP1;CG42673;CG9065;pont;CG9737;CG5254;CG1572;CG34375;Glut4EF;CG10264;Atf3;kuk;rt;fkh;ome;bi;CG7530;CG10738;Liprin-gamma;Art3;CG3961;sd;CG1785;CG7884;CG4497;CG31999;CG13566;CG11267;CG5903;B52…	Ac78C;AcCoAS;Acsl;Actn;AdenoK;Adh;Ama;AnxB10;Apc;Art3;Atf3;Atpalpha;B52;Baldspot;Blimp-1;Brf;Btk29A;C901;CBP;CG10068;CG10082;CG10211;CG10237;CG10264;CG10359;CG10514;CG10584;CG10738;CG11050;CG11200;CG11267;CG11319;CG11378;CG11438;CG11658;CG12078;CG12268;CG12512;CG12643;CG1275;CG12769;CG12880;CG12909;CG12964;CG13038;CG13053;CG13082;CG13506;CG13566;CG13631;CG13643;CG13868;CG13931;CG14434;CG14544;CG1…	1.10518	0.00026182	0.00418912	3.95876
eGFP-CG16779	strain CG16779-MiMIC whole organism prepupa genetically modified using site-specific recombination		1,2,3	855	4561	5789	34096	hng3;CG31098;aop;ps;Acsl;CG14997;CG32182;CG5131;Prestin;CG42784;CG42663;PGRP-LA;Klp67A;chic;Irk2;NijA;mRpL2;CG14995;alphaTub84B;prel;Rala;spz3;Actn;scu;ImpL2;ftz-f1;bbg;Atpalpha;Hs6st;Idgf4;ZnT77C;Idgf2;Rrp46;RapGAP1;CG42673;CG9065;pont;CG9737;CG5254;mRpL55;Glut4EF;Atf3;kuk;rt;fkh;Vha55;sug;CG14777;smp-30;ome;CG7530;Art3;CG3961;sd;CG2993;CG17121;CG13566;sn;CG17124;CG31871;B52;salr;CG34117;Vha44;C…	Ac78C;AcCoAS;Acsl;Actn;AdenoK;Adh;Akap200;Ama;AnxB10;Art3;Atf3;Atpalpha;B52;Baldspot;Brf;Btk29A;C901;CBP;CG10005;CG10082;CG10237;CG10512;CG10584;CG11050;CG11319;CG11378;CG11447;CG11658;CG12091;CG12268;CG12512;CG12643;CG1275;CG12814;CG12880;CG13038;CG13053;CG13082;CG13185;CG13506;CG13566;CG13631;CG13643;CG13868;CG13931;CG14434;CG14544;CG14777;CG14995;CG14997;CG15093;CG15249;CG15387;CG15905;CG1640;…	1.10409	0.000334622	0.00501933	3.83722
yki	strain yellow cinnabar brown speck whole organism embryo (8-16 hours)		3,1,2	334	4561	2123	34096	Nrg;hng3;CG12974;aop;ps;Acsl;olf413;jing;jim;fal;chic;dve;melt;Pvf1;ImpL2;ftz-f1;RapGAP1;Mid1;CG42673;CG43366;Btk29A;Pka-R2;Tom;sesB;Pgk;klu;GstS1;Piezo;Glut4EF;Vha55;PyK;smp-30;bi;CG8861;CG6040;Liprin-gamma;CG3961;sd;CG2993;CG17364;CG43693;DopEcR;SK;tou;Cad96Ca;RnpS1;sna;CG44838;CG33947;Gbs-70E;aurA;Eip78C;CG31808;Oatp74D;Poxm;Vha68-2;Mob2;CadN;CG10283;sns;CG31522;CG4825;HmgD;CG13506;msk;CG12935…	Acsl;Akap200;Blimp-1;Btk29A;CBP;CG10283;CG12134;CG12531;CG12935;CG12974;CG13506;CG17364;CG17834;CG1806;CG2993;CG3097;CG31038;CG31522;CG31808;CG33947;CG34163;CG3961;CG42673;CG43366;CG43658;CG43693;CG44242;CG44838;CG4825;CG5953;CG6040;CG6767;CG7582;CG7632;CG8036;CG8861;CG9380;CG9921;Cad96Ca;CadN;DopEcR;E(spl)m7-HLH;Eip63E;Eip78C;Gbs-70E;Glut4EF;GlyP;GstS1;Hex-A;HmgD;Hml;Hsp26;ImpL2;InR;Kdm2;LBR;Lip…	1.17609	0.000556981	0.00792959	3.82718
Eip74EF	VK00037 whole organism embryo (8-16 hours) genetically modified using stable transfection		3,1	902	4561	6153	34096	hng3;aop;ps;Acsl;CG14997;Rrp1;CG14757;CG14636;CG14515;CG32182;CG5131;Prestin;CG42663;PGRP-LA;CG1441;chic;dve;NijA;CG14995;CG34242;alphaTub84B;prel;Rala;CG42319;Pu;ftz-f1;bbg;tex;Atpalpha;ZnT77C;p130CAS;RapGAP1;spz5;CG42673;CG9065;CG9184;kek4;pont;CG9737;CG3630;Rrp40;CG5254;CG1572;CG31548;CG34375;Glut4EF;Atf3;kuk;rt;fkh;smp-30;CG14777;Gs1l;ome;CG8067;Art3;CG3961;sd;CG17121;DopEcR;CG7884;CG31637;CG…	Ac78C;AcCoAS;Acsl;Adh;Alas;Ama;Apc;Art3;Atf3;Atpalpha;AttD;Baldspot;Blimp-1;Brf;Btk29A;Buffy;C901;CBP;CG10068;CG10082;CG10175;CG10237;CG10283;CG10560;CG10581;CG10584;CG11050;CG11200;CG11267;CG11319;CG11378;CG11658;CG12091;CG12512;CG12643;CG12744;CG1275;CG12814;CG12935;CG12974;CG13024;CG13038;CG13248;CG13506;CG13566;CG13618;CG13631;CG13699;CG13868;CG1441;CG14434;CG14515;CG14544;CG14636;CG14757;CG1…	1.09588	0.000566399	0.00792959	3.55819
Su(H)	Kc167		3,2,1	318	4561	2016	34096	CG31098;aop;ps;Acsl;olf413;mol;nrv1;jim;chic;dve;Pvf1;Rgk1;ftz-f1;Pu;DOR;Hs6st;Idgf2;Btk29A;CG8768;Pka-R2;Tep2;sesB;Pgk;CG31705;klu;GstS1;Piezo;Glut4EF;CG31145;smp-30;sug;Liprin-gamma;CG3961;sd;pxb;tou;Cad96Ca;mrj;CG11658;fabp;CG33947;Gbs-70E;Eip78C;CG31808;Oatp74D;CG43340;Vha68-2;Mob2;Rcd2;sns;CG31522;HmgD;CG13506;Hsp26;corn;l(3)neo38;Akap200;Samuel;CG7900;sgg;CG9921;Eip71CD;mab-21;CG32425;Vha10…	Acsl;Akap200;Btk29A;CG10082;CG11658;CG13506;CG13631;CG17834;CG31038;CG31098;CG31145;CG31522;CG31705;CG31808;CG32425;CG33947;CG34172;CG3961;CG43340;CG43778;CG4733;CG4928;CG5953;CG6126;CG6767;CG7900;CG8768;CG9921;Cad96Ca;Cyp4e2;Cyp6a14;DOR;Dh44-R2;Eip71CD;Eip78C;Gale;Gbs-70E;Glut4EF;GlyP;GstS1;Hex-A;HmgD;Hs6st;Hsp26;Idgf2;Imp;InR;Inos;Kdm2;LBR;Liprin-gamma;Mob2;Oatp74D;Pde8;Pfrx;Pgk;Piezo;Pka-R2;Pu…	1.17918	0.000625199	0.00875278	3.77807
pan	strain yellow cinnabar brown speck whole organism embryo (0-8 hours)		1,2	54	4561	272	34096	armi;PyK;Actn;CG12643;CG17726;stet;l(3)neo38;Sox100B;CREG;Art3;rols;sd;melt;Tom;Baldspot;nop5;Src64B;CG30349;mub;mthl5;CG33253;spdo	Actn;Art3;Baldspot;CG12643;CG17726;CG30349;CG33253;CREG;PyK;Sox100B;Src64B;Tom;armi;l(3)neo38;melt;mthl5;mub;nop5;rols;sd;spdo;stet	1.48412	0.0010597	0.0137761	4.41498
eGFP-dmrt99B	attP40 whole organism embryo (6-16 hours) genetically modified using site-specific recombination		4,3	905	4561	6208	34096	hng3;Rrp1;Mal-B2;CG42784;chic;path;CG5928;CG4839;CG17104;CG42319;bbg;Atpalpha;Idgf2;CG42673;CG9065;pont;CG3630;Atf3;kuk;fkh;smp-30;CG8067;CG10738;Liprin-gamma;CG3961;CG2993;CG17121;CG1785;CG17124;hoip;CG31751;CG31871;betaTub56D;bip1;CG44838;Tsp74F;Sesn;Cyp310a1;CG12909;CG17111;Vha68-2;Decay;GATAe;CG32855;CG4825;HmgD;Adh;CG12814;GstE13;GstE10;Npc2b;Samuel;sgg;SC35;CG15080;CG4991;CG32428;tim;Tusp;C…	Ac78C;AcCoAS;Acsl;Actn;AdenoK;Adh;Ama;AnxB10;Apc;Art3;Atf3;Atpalpha;Baldspot;Brf;Btk29A;C901;CBP;CG10068;CG10082;CG10237;CG10283;CG10584;CG10621;CG10738;CG11050;CG11200;CG11267;CG11319;CG11378;CG11447;CG11892;CG12512;CG12643;CG1275;CG12769;CG12814;CG12909;CG13038;CG13047;CG13082;CG13506;CG13551;CG13566;CG13631;CG13868;CG14434;CG14515;CG14544;CG14636;CG14757;CG14995;CG14997;CG15080;CG15093;CG15096…	1.08978	0.0010768	0.0139984	3.23433
eGFP-CG10543	strain CG10543-GFP whole organism embryo (0-24 hours) genetically modified using site-specific recombination		3,2,1	1618	4561	11426	34096	hng3;Rrp4;Rrp1;Prestin;CG42784;CG42663;CG1441;chic;path;mRpL2;Fas1;CG4839;CanA1;CG3746;etaTry;Rala;scu;ftz-f1;bbg;Atpalpha;Hs6st;Rrp45;al;Idgf2;p130CAS;Rrp46;CG42673;CG9065;CG3630;pont;Tep3;sesB;Rrp40;CG1572;CG5819;Glut4EF;Atf3;kuk;fkh;smp-30;ABCB7;CG8067;CG10738;Ca-alpha1T;Liprin-gamma;CG3961;CG2993;CG1785;CG17121;CG30427;CG31637;CG31999;CG17124;CG5903;hoip;CG31751;CG31871;sals;betaTub56D;bip1;C…	ABCB7;AQP;Ac76E;Ac78C;AcCoAS;Acsl;Act57B;Actn;AdenoK;Adh;Akap200;Apc;Art3;Art4;Atf3;Atpalpha;B52;Baldspot;Brf;Btk29A;CBP;CG10068;CG10082;CG10211;CG10237;CG10264;CG10300;CG10359;CG10512;CG10516;CG10581;CG10584;CG10621;CG10650;CG10738;CG10802;CG11035;CG11147;CG11200;CG11267;CG11275;CG11319;CG11378;CG11417;CG11447;CG11453;CG11617;CG11658;CG11752;CG11892;CG12091;CG12105;CG12134;CG12325;CG12499;CG1251…	1.05859	0.00124544	0.0161907	3.07486
eGFP-CG32006	strain CG32006-GFP whole organism prepupa (48 days) genetically modified using site-specific recombination		3,1,2	1096	4561	7617	34096	hng3;Rrp1;l(3)72Dn;CG1441;chic;path;NijA;mRpL2;CG5928;CG17104;CG42319;scu;ftz-f1;bbg;Atpalpha;Idgf4;Cda5;Idgf2;CG42673;CG9065;pont;CG3630;Tep3;sesB;Nsun2;CG1572;Glut4EF;Atf3;kuk;fkh;smp-30;ABCB7;bi;CG8067;CG10738;Liprin-gamma;CG3961;CG2993;CG17121;CG1785;CG5903;CG31871;sals;salr;bip1;f;CG33946;CG44838;CG33947;Sesn;Cyp310a1;CG12909;CG17111;t;Vha68-1;Vha68-2;Decay;CG32855;CG4822;CG4825;HmgD;Adh;CG1…	ABCB7;Ac78C;AcCoAS;Acsl;Actn;AdenoK;Adh;Akap200;Ama;AnxB10;Apc;Art3;Atf3;Atpalpha;B52;Baldspot;Blimp-1;Brf;Btk29A;C901;CBP;CG10005;CG10082;CG10175;CG10211;CG10237;CG10264;CG10359;CG10584;CG10598;CG10621;CG10738;CG11030;CG11035;CG11050;CG11200;CG11267;CG11319;CG11378;CG11438;CG11447;CG12268;CG12512;CG12643;CG12702;CG1275;CG12769;CG12814;CG12880;CG12909;CG12974;CG12998;CG13038;CG13047;CG13062;CG130…	1.07565	0.00162052	0.0194463	3.00143
eGFP-Hr51	VK00033 whole organism embryo (14-16 hours) genetically modified using site-specific recombination		1,3	1077	4561	7479	34096	hng3;Rrp1;Mal-B2;CG42784;CG42663;l(3)72Dn;path;mRpL2;CG5928;CG17104;CG42319;ftz-f1;bbg;Atpalpha;Idgf2;CG9065;CG9184;pont;CG3630;sesB;Rrp40;CG30457;Glut4EF;Atf3;kuk;fkh;smp-30;Gs1l;CG8067;CG10738;Liprin-gamma;CG3961;CG2993;CG17364;vkg;CG17121;CG1785;CG17124;CG2875;CG5903;CG31751;CG31871;bip1;CG44838;CG33947;Sesn;Cyp310a1;D1;CG12909;jagn;CG17111;Vha68-2;Decay;GATAe;CG31522;CG4825;HmgD;Adh;CG12935;C…	Ac78C;AcCoAS;Acsl;Actn;AdenoK;Adh;Ama;AnxB10;Apc;Art3;Atf3;Atpalpha;Baldspot;Brf;Btk29A;C901;CAH2;CBP;CG10068;CG10082;CG10232;CG10237;CG10418;CG10581;CG10584;CG10621;CG10738;CG10802;CG11035;CG11050;CG11200;CG11267;CG11319;CG11378;CG11409;CG11447;CG11686;CG12091;CG12512;CG12531;CG12541;CG12643;CG1275;CG12769;CG12814;CG12909;CG12935;CG12974;CG13038;CG13047;CG13284;CG13365;CG13566;CG13631;CG13868;CG…	1.0765	0.0016294	0.0195528	3.00126
eGFP-Dif	VK00033 whole organism wandering third instar larva genetically modified using site-specific recombination		4,3	984	4561	6834	34096	hng3;aop;ps;CG14997;Acsl;Ac76E;nyo;CG14757;CG43759;CG32182;Prestin;CG42663;chic;path;dve;NijA;mRpL2;CG11241;Fas1;ppan;CG14995;alphaTub84B;Rgk1;Rbp;spz3;ImpL2;ftz-f1;Pu;bbg;Atpalpha;ZnT77C;al;Idgf2;p130CAS;RapGAP1;CG42673;CG9737;cue;Tep3;U3-55K;Tep2;kdn;sesB;mRpL55;CG30458;Doc1;CG5819;CG6908;Glut4EF;fkh;Vha55;Hsp67Ba;sug;smp-30;ome;bi;CG8740;CG7530;Pglym78;B-H2;Liprin-gamma;CG3961;sd;CG17121;CG788…	Ac76E;AcCoAS;Acsl;AdenoK;Akap200;AnxB10;Apc;Atpalpha;B-H2;B52;Baldspot;Blimp-1;Btk29A;Buffy;CG10005;CG10082;CG10211;CG10237;CG10283;CG10418;CG10512;CG10621;CG11241;CG11275;CG11319;CG11417;CG11438;CG11447;CG11658;CG11686;CG12268;CG12643;CG12814;CG12948;CG12974;CG13077;CG13506;CG1354;CG13631;CG13676;CG13868;CG13875;CG14131;CG14257;CG14291;CG14434;CG14757;CG14995;CG14997;CG15517;CG15528;CG16700;CG17…	1.07637	0.00275515	0.0330618	2.75536
pan	VK00033 whole organism embryo (0-8 hours) genetically modified using site-specific recombination		1,2	30	4561	142	34096	armi;CG12643;l(3)neo38;Sox100B;CG7394;CREG;Art3;melt;nop5;Mob2;CG13049;CG33253;CG4404;CG14892	Art3;CG12643;CG13049;CG14892;CG33253;CG4404;CG7394;CREG;Mob2;Sox100B;armi;l(3)neo38;melt;nop5	1.57934	0.00372184	0.0409402	3.83661
eGFP-nau	attP-40 whole organism embryo (4-24 hours) genetically modified using site-specific recombination		3,2,1	662	4561	4522	34096	hng3;ps;Acsl;Ac76E;CG14636;CG32182;CG5131;Prestin;CG42784;CG42663;CG9297;l(3)72Dn;PGRP-LA;path;dve;mRpL2;CG14995;CG34242;alphaTub84B;prel;CG8519;bbg;Atpalpha;CG32191;ZnT77C;Slob;RapGAP1;CG42673;CG9065;CG9184;pont;CG9737;kdn;Rrp40;CG5254;CG34250;Atf3;kuk;rt;fkh;smp-30;ome;CG7530;CG3961;CG1785;CG17121;DopEcR;CG4497;CG31999;CG17124;CG11267;CG31871;sals;CG34117;Cad96Ca;Vha44;RnpS1;bip1;CG44838;Tsp74F…	Ac76E;Ac78C;AcCoAS;Acsl;AdenoK;Adh;Ama;Apc;Atf3;Atpalpha;Baldspot;Brf;Btk29A;CBP;CG10068;CG10082;CG10584;CG10802;CG11050;CG11200;CG11267;CG11319;CG11658;CG12512;CG12643;CG12769;CG12909;CG13038;CG13506;CG1354;CG13631;CG13868;CG14118;CG14434;CG14544;CG14636;CG14995;CG15117;CG15387;CG15431;CG15890;CG1640;CG16700;CG16721;CG17121;CG17124;CG1774;CG17834;CG1785;CG1806;CG18622;CG1943;CG2003;CG2852;CG2930…	1.09439	0.00372211	0.0409433	2.6585
eGFP-vri	VK00033 whole organism prepupa at white prepupa stage genetically modified using site-specific recombination		3,2,1	1418	4561	10111	34096	hng3;l(3)72Dp;CG43759;Prestin;CG42663;chic;path;CG14196;NijA;mRpL2;CG1208;CG4839;CG17104;CG3868;etaTry;scu;ftz-f1;bbg;Atpalpha;Idgf4;Jon74E;Idgf2;p130CAS;CG42673;CG9065;HP6;CG9184;CG17691;CG15152;sesB;Rrp40;CG1572;CG5819;CG6908;CG17211;Glut4EF;Atf3;mRpS33;kuk;fkh;smp-30;ABCB7;Gs1l;CG8067;CG9034;Ca-alpha1T;Liprin-gamma;CG3961;CG2993;CG17121;CG30427;Picot;CG5903;hoip;d;betaTub56D;bip1;CG33946;CG448…	AANATL2;ABCB7;Ac76E;Ac78C;AcCoAS;Acsl;Actn;AdenoK;Adh;Akap200;Alas;Ama;AnxB10;Apc;Art3;Art4;Atf3;Atpalpha;B52;Baldspot;Blimp-1;Brf;Btk29A;CBP;CG10005;CG10068;CG10082;CG10211;CG10237;CG10283;CG10472;CG10512;CG10513;CG10514;CG10550;CG10561;CG10581;CG10584;CG10621;CG10650;CG10911;CG10912;CG11035;CG11050;CG11200;CG11236;CG11241;CG11267;CG11275;CG11319;CG11378;CG11417;CG11447;CG11453;CG11658;CG11686;C…	1.0484	0.0110008	0.121009	2.05336
eGFP-Sox102F	VK00033 whole organism prepupa at white prepupa stage genetically modified using site-specific recombination		4,1	1017	4561	7172	34096	hng3;Rrp1;CG43759;Prestin;CG42784;CG42663;l(3)72Dn;chic;Irk2;mRpL2;CG4839;CG17104;Rala;scu;ftz-f1;bbg;Atpalpha;Idgf2;p130CAS;CG42673;CG9065;pont;Tep2;sesB;Rrp40;CG1572;Glut4EF;Atf3;kuk;fkh;smp-30;bi;CG8067;CG10738;Liprin-gamma;CG3961;CG2993;CG17121;CG1785;CG5903;d;betaTub56D;bip1;CG33946;CG44838;CG33947;Sesn;Cyp310a1;CG12909;jagn;Vha68-2;Decay;CG31522;CG4825;HmgD;Adh;CG12814;CG10514;GstE13;GstE10…	Ac78C;AcCoAS;Acsl;Actn;AdenoK;Adh;Akap200;Ama;AnxB10;Apc;Art3;Atf3;Atpalpha;B52;Baldspot;Blimp-1;Brf;Btk29A;CBP;CG10005;CG10068;CG10082;CG10211;CG10237;CG10264;CG10283;CG10359;CG10514;CG10581;CG10584;CG10621;CG10738;CG11050;CG11200;CG11267;CG11275;CG11319;CG11378;CG11409;CG11438;CG11447;CG11686;CG11892;CG12268;CG12512;CG12643;CG1275;CG12814;CG12880;CG12909;CG12964;CG12974;CG13064;CG13082;CG13506;…	1.06004	0.0119989	0.131987	2.0362
eGFP-Sox102F	VK00033 whole organism embryo (12-14 hours) genetically modified using site-specific recombination		2,3	895	4561	6289	34096	hng3;Rrp1;Mal-B2;CG42784;l(3)72Dn;path;CG5928;CG17104;CG42319;bbg;Atpalpha;Hs6st;Idgf4;Idgf2;CG9065;kek4;pont;CG3630;SerT;Tep3;CG17572;Atf3;kuk;fkh;CG8067;CG10738;Liprin-gamma;CG3961;CG2993;CG17121;CG1785;CG5903;CG31751;CG31871;d;CG33946;CG44838;Tsp74F;Sesn;Cyp310a1;CG12909;jagn;CG17111;Vha68-2;Decay;CG32855;CG4825;HmgD;Adh;CG12814;GstE13;Npc2b;Samuel;sgg;SC35;CG4991;CG32428;tim;Tusp;Cyp9f2;CG324…	Ac78C;AcCoAS;Acsl;Actn;AdenoK;Adh;Ama;AnxB10;Apc;Art3;Atf3;Atpalpha;Baldspot;Brf;Btk29A;C901;CBP;CG10005;CG10068;CG10082;CG10175;CG10232;CG10283;CG10418;CG10584;CG10621;CG10738;CG10802;CG11050;CG11200;CG11267;CG11319;CG11378;CG11447;CG11892;CG12091;CG12512;CG12643;CG1275;CG12814;CG12909;CG12974;CG13038;CG13047;CG13082;CG13185;CG13365;CG1354;CG13551;CG13566;CG13631;CG13868;CG13931;CG14118;CG14286;…	1.06386	0.0134766	0.134766	1.98987
eGFP-Blimp-1	attP-40 whole organism prepupa genetically modified using site-specific recombination		1,2,3	842	4561	5905	34096	Cralbp;hng3;aop;ps;CG14997;Rrp1;CG14757;CG14636;CG43759;CG32182;CG5131;tum;l(3)72Dn;PGRP-LA;b6;NijA;mRpL2;CG14511;CG4839;CG34242;prel;CG17104;CG12325;Rala;spz3;CG10268;Actn;scu;Pu;ImpL2;ftz-f1;bbg;Atpalpha;Hs6st;sti;Cda5;ZnT77C;Idgf2;p130CAS;Cda4;RapGAP1;spz6;CG42673;CG9065;CG42554;pont;CG9737;cue;Rrp40;CG5254;CG7432;CG1572;Glut4EF;CG11353;CG10264;Atf3;kuk;rt;fkh;sug;smp-30;ome;bi;CG7530;CG8067;C…	Ac78C;Actn;Adh;Alas;Ama;AnxB10;Arp8;Art3;Art4;Atf3;Atpalpha;B52;Baldspot;Blimp-1;Brf;Btk29A;CBP;CG10068;CG10082;CG10211;CG10237;CG10264;CG10268;CG10359;CG10512;CG10584;CG10738;CG11200;CG11267;CG11275;CG11353;CG11378;CG11438;CG11786;CG12159;CG12164;CG12268;CG12325;CG12643;CG1275;CG12935;CG12948;CG12964;CG12974;CG13082;CG13185;CG13566;CG1358;CG13618;CG13631;CG13643;CG13699;CG14257;CG14397;CG14434;C…	1.06595	0.0139564	0.139564	1.97757
eGFP-spab	attP-40 whole organism prepupa (24 days) genetically modified using site-specific recombination		1,2	637	4561	4417	34096	hng3;aop;ps;CG14997;Rrp1;CG14636;CG43759;CG32182;CG5131;CG42784;CG42663;Klp67A;mRpL2;CG34242;Cpr72Ea;alphaTub84B;prel;CG17104;spz3;scu;ftz-f1;bbg;Atpalpha;ZnT77C;Idgf2;RapGAP1;CG9065;pont;CG9737;CG9733;CG5254;Glut4EF;Atf3;kuk;rt;fkh;sug;smp-30;CG7530;Art3;CG3961;CG2993;CG17121;CG1785;DopEcR;CG4497;CG11267;CG31871;salr;CG34117;Cad96Ca;CG11378;d;bip1;CG44838;CG33947;Sesn;Cyp310a1;CG4269;AdenoK;Nplp…	Ac78C;AdenoK;Adh;Akap200;Ama;AnxB10;Art3;Atf3;Atpalpha;Baldspot;Blimp-1;Brf;Btk29A;C901;CBP;CG10068;CG10082;CG10211;CG10359;CG10584;CG11200;CG11267;CG11319;CG11378;CG11447;CG12268;CG12643;CG1275;CG12814;CG12880;CG13053;CG13082;CG13185;CG13631;CG13931;CG14434;CG14636;CG14997;CG15093;CG15249;CG15387;CG15529;CG15905;CG1636;CG1640;CG16700;CG17104;CG17121;CG17834;CG1785;CG1806;CG18622;CG18735;CG1943;C…	1.07809	0.0141281	0.141281	1.99438
eGFP-Eip78C	VK00037 whole organism prepupa at white prepupa stage genetically modified using site-specific recombination		4,3,1,2	991	4561	7004	34096	hng3;Rrp1;Prestin;CG42663;CG42784;l(3)72Dn;Irk2;mRpL2;CG4839;CG17104;ftz-f1;bbg;Atpalpha;CG9065;CG17691;CG3630;CG2663;pont;Tep3;Nsun2;CG1572;Glut4EF;Atf3;kuk;fkh;smp-30;CG8067;CG10738;Liprin-gamma;CG3961;CG2993;CG17121;Picot;CG17124;CG5903;CG31871;d;betaTub56D;bip1;CG33946;CG44838;CG33947;Sesn;Cyp310a1;CG12909;jagn;Tie;Decay;CG32855;CG31522;CG4822;CG4825;HmgD;Adh;GstE13;Npc2b;Samuel;sgg;SC35;CG49…	Ac78C;AcCoAS;Acsl;Actn;AdenoK;Adh;Akap200;Ama;AnxB10;Apc;Art3;Atf3;Atpalpha;B52;Baldspot;Blimp-1;Brf;Btk29A;C901;CBP;CG10005;CG10068;CG10082;CG10211;CG10237;CG10264;CG10584;CG10738;CG10802;CG11035;CG11050;CG11200;CG11267;CG11319;CG11353;CG11378;CG11438;CG11447;CG12078;CG12091;CG12268;CG12512;CG12643;CG1275;CG12769;CG12880;CG12909;CG12974;CG12998;CG13053;CG13082;CG13365;CG13506;CG1354;CG13566;CG13…	1.05772	0.0162039	0.162039	1.89372
eGFP-odd	strain odd-GFP whole organism embryo (0-16 hours) genetically modified using site-specific recombination		2,1	800	4561	5620	34096	hng3;CG31098;aop;ps;Acsl;Rrp1;CG14757;CG14636;CG32182;CG5131;Prestin;CG42784;CG42663;CG1441;chic;dve;Map205;CG14995;alphaTub84B;prel;CG17104;Actn;bbg;Atpalpha;sti;ZnT77C;Idgf2;RapGAP1;CG42673;CG9065;CG9184;pont;CG5254;Glut4EF;Atf3;kuk;rt;fkh;smp-30;CG7530;CG8067;Art3;CG3961;CG2993;CG1785;CG17121;CG30427;DopEcR;CG4497;CG3045;CG31999;CG13566;CG11267;hoip;CG31751;CG31871;B52;CG34117;betaTub56D;RnpS1…	Ac78C;AcCoAS;Acsl;Actn;AdenoK;Adh;Akap200;Ama;Apc;Art3;Atf3;Atpalpha;B52;Baldspot;Brf;Btk29A;C901;CBP;CG10068;CG10082;CG10581;CG10584;CG10621;CG11200;CG11267;CG11319;CG11447;CG11658;CG11686;CG11892;CG12091;CG12512;CG12643;CG1275;CG12909;CG13038;CG13284;CG13566;CG13631;CG13868;CG1441;CG14434;CG14544;CG14636;CG14757;CG14762;CG14995;CG15093;CG15096;CG15249;CG15387;CG15890;CG1640;CG16700;CG16721;CG17…	1.06414	0.0188771	0.175372	1.83464
eGFP-Hr4	VK00033 whole organism prepupa (48 days) at white prepupa stage genetically modified using site-specific recombination		1,3,2	1003	4561	7106	34096	hng3;Rrp1;CG42784;l(3)72Dn;CG1441;chic;path;mRpL2;Fas1;CG17104;CG42319;bbg;Atpalpha;Cda5;Idgf2;Rrp46;CG9065;CG3630;pont;Tep3;sesB;CG1572;Atf3;SmD1;kuk;CG8067;CG10738;Liprin-gamma;CG3961;CG2993;CG1785;CG17121;CG5903;CG31871;d;bip1;f;CG33946;CG44838;CG33947;fln;Sesn;Cyp310a1;CG12909;jagn;CG17111;t;Vha68-1;Decay;CG32855;CG4822;CG4825;Adh;CG12814;GstE13;Npc2b;Samuel;atilla;sgg;SC35;CG15080;CG4991;CG3…	Ac78C;Acsl;Actn;Acyp2;AdenoK;Adh;Akap200;Ama;AnxB10;Apc;Arp8;Art1;Art3;Atf3;Atpalpha;B52;Baldspot;Blimp-1;Brf;Btk29A;BubR1;C901;CBP;CG10005;CG10068;CG10082;CG10175;CG10211;CG10237;CG10257;CG10264;CG10283;CG10359;CG10581;CG10584;CG10738;CG10802;CG11030;CG11035;CG11050;CG11200;CG11267;CG11319;CG11378;CG11438;CG11447;CG12268;CG12325;CG12512;CG12643;CG1275;CG12769;CG12814;CG12880;CG12909;CG12974;CG12…	1.05516	0.0194858	0.175372	1.80462
eGFP-mirr	attP40 whole organism embryo (4-20 hours) genetically modified using site-specific recombination		3,1,2	1238	4561	8841	34096	Rrp4;Rrp1;Prestin;CG42784;CG42663;chic;path;mRpL2;CG4839;etaTry;CG42319;scu;ftz-f1;bbg;Atpalpha;Hs6st;Jon74E;al;p130CAS;CG42673;kek4;pont;CG15152;sesB;Rrp40;Lip1;Glut4EF;Atf3;kuk;fkh;smp-30;CG10738;Liprin-gamma;CG3961;CG2993;CG1785;CG30427;CG31637;CG17124;CG5903;hoip;CG31751;CG44838;fln;Sesn;Vha68-2;GATAe;CG3734;CG4825;HmgD;CG10512;JhI-26;CG12935;CG10516;ECSIT;GstE13;GstE10;Samuel;sgg;Sirup;SC35;…	AANATL2;Ac76E;Ac78C;AcCoAS;Acsl;Actn;AdenoK;Adk1;Alas;Apc;Art3;Atf3;Atpalpha;B52;Baldspot;Brf;Btk29A;Buffy;CBP;CG10068;CG10082;CG10237;CG10283;CG10300;CG10472;CG10512;CG10516;CG10550;CG10560;CG10581;CG10584;CG10621;CG10738;CG10912;CG11050;CG11180;CG11200;CG11267;CG11319;CG11378;CG11384;CG11447;CG11453;CG11617;CG12499;CG12512;CG12520;CG12643;CG12744;CG1275;CG12769;CG12935;CG12974;CG13185;CG13248;C…	1.0468	0.0216477	0.194829	1.74249
eGFP-net	VK00033 whole organism prepupa genetically modified using site-specific recombination		1,3,4	1059	4561	7528	34096	hng3;Rrp1;CG43759;CG42784;CG42663;l(3)72Dn;CG1441;chic;mRpL2;CG17104;Rala;scu;bbg;Atpalpha;Hs6st;Cda5;Idgf2;p130CAS;CG42673;CG9065;pont;CG3630;Rrp40;Glut4EF;Atf3;kuk;fkh;smp-30;bi;CG8067;CG10738;CG3961;CG2993;CG17121;CG1785;CG17124;CG5903;CG31871;salr;d;bip1;CG33946;CG44838;CG33947;Sesn;Cyp310a1;Tie;Cks85A;Vha68-2;Decay;CG31522;CG4825;HmgD;Adh;CG12814;GstE13;Npc2b;Samuel;sgg;Sirup;SC35;CG4991;CG3…	Ac78C;AcCoAS;Acsl;Actn;AdenoK;Adh;Akap200;Ama;AnxB10;Apc;Art3;Atf3;Atpalpha;B52;Blimp-1;Brf;Btk29A;C901;CBP;CG10068;CG10082;CG10211;CG10237;CG10264;CG10359;CG10584;CG10621;CG10738;CG11050;CG11200;CG11267;CG11275;CG11319;CG11378;CG11438;CG11447;CG11835;CG12268;CG12512;CG12643;CG1275;CG12814;CG12964;CG12974;CG12998;CG13038;CG13082;CG13506;CG13566;CG13631;CG13643;CG13931;CG14218;CG1441;CG14434;CG145…	1.05162	0.0224625	0.202163	1.73364
eGFP-Hey	VK00033 whole organism embryo (6-24 hours) genetically modified using site-specific recombination		2,1,3	503	4561	3477	34096	hng3;ps;Acsl;CG14997;Rrp1;CG32182;CG5131;CG42784;dve;CG11241;CG4839;alphaTub84B;prel;PGRP-SC2;sti;RapGAP1;CG9065;CG5254;Atf3;Tgt;sub;CG31198;fkh;Vha55;sug;ABCB7;ome;Art3;CG3961;sd;CG2993;CG1785;CG4497;CG13323;Cyt-b5-r;CG5903;CG31751;B52;Vha44;RnpS1;bip1;CG44838;Men-b;CG6693;Sesn;AdenoK;Myo28B1;Drip;Vha68-2;CG13674;GATAe;CG31522;CG3734;CG4825;CG34355;CG6023;l(3)neo38;GstE10;sgg;mRpL24;mRpL23;CG342…	ABCB7;Ac78C;AcCoAS;Acsl;AdenoK;Amy-p;Apc;Art3;Atf3;B52;Baldspot;Brf;Btk29A;CBP;CG10082;CG10341;CG10584;CG10621;CG10650;CG11241;CG11319;CG11892;CG12512;CG12643;CG1275;CG12974;CG13323;CG13506;CG13631;CG13674;CG13829;CG14434;CG14544;CG14997;CG15093;CG15096;CG15387;CG1785;CG18622;CG2059;CG2162;CG2816;CG2930;CG2993;CG30022;CG3009;CG31145;CG31198;CG31522;CG31751;CG31808;CG32182;CG32669;CG33116;CG34172;…	1.08145	0.0225945	0.203351	1.78006
noc	VK00033 whole organism larva (48 days) genetically modified using site-specific recombination		2,3,1	1268	4561	9069	34096	hng3;l(3)72Dp;Rrp1;Prestin;CG42663;chic;path;mRpL2;CG4839;CanA1;CG17104;CG3868;CG3746;etaTry;CG42319;scu;ftz-f1;bbg;Atpalpha;Hs6st;Idgf4;Idgf2;p130CAS;CG9065;CG9184;CG3630;pont;CG15152;Tep2;sesB;Rrp40;CG31548;CG5819;CG6908;CG30457;Glut4EF;Atf3;kuk;fkh;smp-30;ABCB7;bi;CG8067;CG33939;CG9394;CG3961;vkg;CG1785;CG17121;Picot;CG5903;hoip;CG31751;CG31871;betaTub56D;bip1;CG44838;Sesn;Cyp310a1;CG12909;t;V…	ABCB7;Ac76E;Ac78C;AcCoAS;Acsl;Actn;AdenoK;Adh;Alas;Ama;AnxB10;Apc;Art1;Art3;Atf3;Atpalpha;B52;Baldspot;Brf;Btk29A;CAH2;CBP;CG10068;CG10082;CG10232;CG10359;CG10472;CG10512;CG10514;CG10581;CG10584;CG10598;CG10621;CG10650;CG10802;CG11050;CG11200;CG11241;CG11267;CG11319;CG11378;CG11447;CG11453;CG11658;CG11852;CG11892;CG12091;CG12512;CG12643;CG1275;CG12909;CG12935;CG13024;CG13038;CG13082;CG13284;CG133…	1.04521	0.023471	0.211239	1.70314
eGFP-cic	VK00037 whole organism adult genetically modified using site-specific recombination		1,3	1343	4561	9647	34096	hng3;l(3)72Dp;Rrp1;Mal-B2;Prestin;CG42663;l(3)72Dn;chic;path;Irk2;Irk3;CG14196;NijA;mRpL2;CG4716;CG4839;etaTry;scu;ftz-f1;bbg;tex;Atpalpha;Mal-A6;p130CAS;kek4;pont;CG15152;Tep2;sesB;CG1572;CG5819;CG6908;Glut4EF;Atf3;kuk;fkh;smp-30;Gs1l;CG8067;CG3961;CG2993;vkg;CG1785;CG17121;CG31637;CG31999;CG17124;CG31751;betaTub56D;bip1;CG44838;CG33947;Sesn;D1;CG12909;Vha68-2;GATAe;CG3734;CG4822;CG4825;HmgD;CG1…	Ac76E;Ac78C;AcCoAS;Acsl;Actn;AdenoK;Adh;Adk1;Alas;Amy-d;Amy-p;AnxB10;Apc;Art3;Art4;Atf3;Atpalpha;B52;Baldspot;Blimp-1;Brf;Btk29A;Buffy;CG10068;CG10082;CG10116;CG10237;CG10283;CG10300;CG10472;CG10512;CG10513;CG10514;CG10550;CG10560;CG10562;CG10581;CG10584;CG10621;CG10650;CG10911;CG11000;CG11030;CG11035;CG11050;CG11180;CG11241;CG11267;CG11275;CG11319;CG11400;CG11407;CG11409;CG11417;CG11447;CG11617;…	1.0407	0.0308543	0.277689	1.57217
eGFP-CG6808	attP-40 whole organism prepupa (24 days) genetically modified using site-specific recombination		1,2,3	1061	4561	7580	34096	hng3;l(3)72Dp;Rrp1;CG43759;Prestin;CG42784;CG42663;l(3)72Dn;chic;path;mRpL2;CG17104;Rala;scu;ftz-f1;bbg;Atpalpha;Hs6st;Idgf2;CG9065;pont;Tep3;Glut4EF;Atf3;kuk;fkh;smp-30;bi;CG8067;CG10738;Liprin-gamma;CG3961;CG2993;CG17121;CG1785;CG31999;CG17124;hoip;CG31871;salr;d;betaTub56D;bip1;CG44838;CG33947;Sesn;Cyp310a1;Cks85A;CG31522;CG4825;HmgD;Adh;CG12935;CG12814;GstE13;GstE10;Samuel;sgg;Sirup;SC35;CG49…	AQP;Ac78C;AcCoAS;Acsl;Actn;AdenoK;Adh;Akap200;Ama;AnxB10;Art3;Art4;Atf3;Atpalpha;B52;Baldspot;Blimp-1;Brf;Btk29A;C901;CBP;CG10068;CG10082;CG10211;CG10237;CG10264;CG10283;CG10286;CG10359;CG10584;CG10621;CG10738;CG11200;CG11267;CG11319;CG11378;CG11438;CG11447;CG11658;CG12268;CG12643;CG12744;CG1275;CG12769;CG12814;CG12880;CG12935;CG12998;CG13023;CG13038;CG13047;CG13053;CG13082;CG13185;CG13365;CG1350…	1.04638	0.0349387	0.27951	1.52426
tap	attP40 whole organism embryo (6-16 hours) genetically modified using site-specific recombination		2,1,3	728	4561	5154	34096	CG31098;hng3;aop;CG14997;CG14757;Rrp1;CG14636;CG32182;CG5131;CG42663;CG42784;l(3)72Dn;chic;path;dve;Map205;CG5928;CG14995;alphaTub84B;prel;Rala;CG42319;ftz-f1;Atpalpha;bbg;Hs6st;ZnT77C;dgt5;p130CAS;RapGAP1;CG42673;CG9065;CG9184;pont;CG3630;CG5254;CG31548;Glut4EF;Atf3;kuk;fkh;rt;sug;smp-30;ome;CG7530;CG8067;CG10738;Liprin-gamma;Art3;CG3961;CG17121;CG1785;CG8854;DopEcR;CG4497;CG13566;CG17124;CG1126…	Ac78C;AdenoK;Adh;Alas;Ama;AnxB10;Art3;Atf3;Atpalpha;Baldspot;Brf;Btk29A;C901;CBP;CG10068;CG10082;CG10232;CG10286;CG10584;CG10738;CG11050;CG11200;CG11267;CG11319;CG11378;CG11892;CG12091;CG12512;CG12643;CG1275;CG12935;CG13038;CG13082;CG13566;CG13631;CG13868;CG14434;CG14544;CG14636;CG14757;CG14762;CG14995;CG14997;CG15117;CG15249;CG15387;CG15431;CG1640;CG16700;CG17111;CG17121;CG17124;CG17726;CG1774;C…	1.05592	0.0420725	0.33658	1.45295
eGFP-CG3919	VK00037 whole organism prepupa genetically modified using site-specific recombination		2,1,3	1269	4561	9137	34096	hng3;Rrp1;CG43759;CG42784;CG42663;l(3)72Dn;chic;path;NijA;mRpL2;Fas1;CG4839;CG17104;scu;ftz-f1;bbg;Atpalpha;Hs6st;Idgf2;CG42673;CG9065;CG2663;pont;CG3630;Tep3;sesB;Rrp40;Nsun2;Glut4EF;Atf3;kuk;fkh;smp-30;bi;CG8067;CG10738;CG3961;CG2993;CG17121;CG1785;CG31637;CG17124;CG5903;CG31871;salr;d;betaTub56D;bip1;CG33946;CG44838;CG33947;Sesn;Cyp310a1;flr;CG12909;jagn;Tie;Vha68-2;Decay;CG32855;CG31522;CG482…	Ac78C;AcCoAS;Acsl;Actn;Acyp2;AdenoK;Adh;Akap200;Ama;AnxB10;Apc;Art3;Art4;Atf3;Atpalpha;B-H2;B52;Baldspot;Blimp-1;Brf;Btk29A;Buffy;C901;CBP;CCAP-R;CG10005;CG10068;CG10082;CG10211;CG10237;CG10283;CG10359;CG10581;CG10584;CG10738;CG10802;CG11035;CG11050;CG11147;CG11200;CG11267;CG11275;CG11319;CG11378;CG11409;CG11438;CG11447;CG11752;CG12091;CG12159;CG12268;CG12325;CG12512;CG12643;CG1275;CG12769;CG1281…	1.03825	0.0451816	0.361453	1.39648
eGFP-Hand	VK00033 whole organism embryo (6-24 hours) genetically modified using site-specific recombination		2,3	724	4561	5142	34096	hng3;CG31098;aop;ps;CG14997;Rrp1;CG14757;CG14636;CG32182;CG5131;CG7430;Prestin;CG42784;tum;l(3)72Dn;chic;Map205;CG14995;alphaTub84B;prel;CG12325;Pu;Atpalpha;sti;ZnT77C;Idgf2;p130CAS;RapGAP1;CG42673;CG9065;CG9184;pont;CG5254;Atf3;kuk;sub;fkh;Vha55;smp-30;CG14777;CG7530;CG8067;Liprin-gamma;Art3;Cyp28d1;CG3961;CG17121;CG1785;DopEcR;CG4497;CG13566;CG17124;CG11267;Cyt-b5-r;CG31751;B52;CG34117;Vha44;CG…	Ac78C;AcCoAS;AdenoK;Adh;AnxB10;Apc;Art3;Atf3;Atpalpha;B52;Brf;Btk29A;CBP;CG10068;CG10082;CG10584;CG11050;CG11200;CG11267;CG11319;CG11378;CG11658;CG11892;CG12091;CG12325;CG12512;CG12643;CG1275;CG13038;CG13185;CG13506;CG13566;CG13631;CG13829;CG14434;CG14544;CG14636;CG14757;CG14762;CG14777;CG14806;CG14995;CG14997;CG15093;CG15117;CG15387;CG15431;CG15890;CG1640;CG16700;CG17121;CG17124;CG17726;CG1774;C…	1.05257	0.0522304	0.417843	1.34947
eGFP-E(z)	strain E(z)-GFP whole organism prepupa genetically modified using site-specific recombination		1,2,3	747	4561	5314	34096	hng3;ps;CG14997;CG14757;CG32182;CG5131;CG42784;CG42663;dve;mRpL2;CG34242;alphaTub84B;prel;CG17104;Actn;scu;ftz-f1;bbg;Atpalpha;sti;ZnT77C;al;Idgf2;p130CAS;RapGAP1;CG42673;CG9065;pont;cue;Tep3;kdn;CG5254;Doc1;Glut4EF;Atf3;kuk;rt;fkh;sug;smp-30;bi;CG7530;CG8067;B-H1;CG10738;B-H2;Art3;CG3961;CG2993;vkg;CG17121;CG1785;DopEcR;CG4497;CG17124;CG11267;CG5903;CG31871;salr;CG34117;Vha44;CG11378;d;bip1;CG33…	Ac78C;AcCoAS;Actn;AdenoK;Ama;AnxB10;Apc;Art3;Atf3;Atpalpha;B-H1;B-H2;Baldspot;Blimp-1;Brf;Btk29A;C901;CBP;CG10068;CG10082;CG10581;CG10584;CG10738;CG11050;CG11200;CG11267;CG11275;CG11319;CG11378;CG11438;CG11447;CG12268;CG1275;CG12769;CG12814;CG12974;CG13082;CG13506;CG1354;CG13631;CG13643;CG13931;CG14434;CG14544;CG14757;CG14762;CG14997;CG15093;CG15249;CG15387;CG15529;CG15905;CG1636;CG1640;CG16700;C…	1.05085	0.0545945	0.436756	1.32707
eGFP-tio	VK00033 whole organism embryo (4-24 hours) genetically modified using site-specific recombination		2,1	568	4561	4012	34096	hng3;Acsl;Rrp1;CG14636;CG32182;CG5131;CG42784;l(3)72Dn;ftz-f1;bbg;Atpalpha;ZnT77C;Idgf2;RapGAP1;CG9065;pont;Tep3;Rrp40;Glut4EF;Atf3;kuk;rt;fkh;CG7530;Art3;Cyp28d1;CG3961;CG2993;CG17121;DopEcR;CG4497;CG11267;CG5903;CG31751;CG31871;B52;CG34117;Cad96Ca;CG11378;bip1;CG44838;Sesn;CG12909;AdenoK;Nplp2;Nplp1;Vha68-1;CG14762;CG15611;CG16700;CG14880;CG4825;HmgD;Adh;tyn;l(3)neo38;CG5171;GstE13;Npc2b;Samuel…	Ac78C;AcCoAS;Acsl;AdenoK;Adh;Akap200;Ama;Art3;Atf3;Atpalpha;B52;Blimp-1;Brf;Btk29A;C901;CBP;CG10068;CG10082;CG10237;CG10418;CG10584;CG10802;CG11050;CG11200;CG11267;CG11319;CG11378;CG11447;CG12512;CG12643;CG1275;CG12909;CG13038;CG13082;CG13185;CG13631;CG13868;CG13931;CG14434;CG14636;CG14762;CG14880;CG15117;CG15387;CG15611;CG15890;CG1640;CG16700;CG17121;CG17834;CG18622;CG2003;CG2617;CG2816;CG2930;C…	1.05835	0.0588561	0.470849	1.302
pan	strain yellow cinnabar brown speck whole organism wandering third instar larva		2,1,3	45	4561	275	34096	HmgD;nord;armi;CG12643;l(3)neo38;blw;Cyp310a1;CG7394;CREG;Art3;rols;CG2003;CG9747;melt;CG7458;nop5;Baldspot;Src64B;Mob2;CG1572;CG31999;CG18622;CG14892	Art3;Baldspot;CG12643;CG14892;CG1572;CG18622;CG2003;CG31999;CG7394;CG7458;CG9747;CREG;Cyp310a1;HmgD;Mob2;Src64B;armi;blw;l(3)neo38;melt;nop5;nord;rols	1.22327	0.063799	0.479308	1.46204
eGFP-eve	VK00033 whole organism embryo (8-16 hours) genetically modified using site-specific recombination		1,2	539	4561	3812	34096	CG11920;CG31098;aop;ps;Acsl;CG43759;CG32182;Prestin;path;Map205;CG8519;CG42319;ftz-f1;bbg;Atpalpha;Cda5;ZnT77C;Slob;p130CAS;RapGAP1;CG42673;CG9065;sesB;mRpL55;Glut4EF;Atf3;SmD1;kuk;smp-30;CG7530;CG3961;sd;CG8854;DopEcR;CG4497;CG31999;CG31997;CG11267;hoip;CG31871;sals;Cad96Ca;bip1;fabp;CG33946;Tsp74F;Sesn;Cyp310a1;Tie;CG43066;AdenoK;CG5114;Decay;Rcd2;y;CG13676;CG16700;CG4822;alpha-Est9;CG4825;Adh;…	AcCoAS;Acsl;AdenoK;Adh;Ama;Atf3;Atpalpha;Baldspot;Brf;Btk29A;CBP;CG10082;CG10211;CG10232;CG11267;CG11319;CG11920;CG12512;CG12643;CG12814;CG13024;CG13631;CG13676;CG13699;CG14434;CG14457;CG15890;CG1640;CG16700;CG17834;CG1806;CG18622;CG2003;CG2162;CG2816;CG2930;CG30022;CG3009;CG30403;CG31038;CG31098;CG31145;CG31345;CG31475;CG31674;CG31807;CG31808;CG31871;CG31997;CG31999;CG32182;CG32425;CG3277;CG3317…	1.05701	0.0684726	0.479308	1.23087
eGFP-grn	VK00037 whole organism embryo (0-24 hours) genetically modified using site-specific recombination		3,2,1	908	4561	6520	34096	hng3;CG42784;chic;Fas1;CG4839;CG15044;etaTry;serp;bbg;tex;Mal-A6;Idgf4;Jon74E;al;p130CAS;CG9065;CG9184;kek4;CG15152;Tep2;CG5819;Lip1;Glut4EF;Atf3;Tgt;kuk;fkh;CG3961;CG2993;CG1785;CG17121;CG31637;CG5903;hoip;CG31751;d;bip1;CG44838;Sesn;Cyp310a1;jagn;GATAe;CG31522;CG3734;CG4825;HmgD;CG10512;Adh;JhI-26;Nup75;LysS;GstE10;CG4511;Samuel;CG7900;sgg;Sirup;CG3420;Tsp29Fa;CG32669;mab-21;Cyp9f2;CG5849;CG324…	AANATL2;Ac78C;AcCoAS;Acsl;AdenoK;Adgf-A;Adh;Akap200;Ama;Apc;Art3;Atf3;AttD;B52;Baldspot;Brf;Btk29A;CBP;CG10068;CG10082;CG10116;CG10283;CG10300;CG10472;CG10512;CG10621;CG10650;CG11180;CG11241;CG11267;CG11319;CG11447;CG11453;CG11686;CG12091;CG12512;CG12744;CG1275;CG13284;CG13323;CG13492;CG13575;CG13631;CG13829;CG13868;CG14131;CG14205;CG14434;CG14457;CG14544;CG14636;CG14671;CG14995;CG14997;CG15044;C…	1.04107	0.0713216	0.499252	1.19388
eGFP-ss	VK00037 whole organism prepupa (24 hours) genetically modified using site-specific recombination		1,2	1115	4561	8050	34096	hng3;Rrp1;CG43759;Prestin;CG42663;chic;path;NijA;mRpL2;CG17104;Rala;scu;Cad89D;ftz-f1;bbg;Atpalpha;Hs6st;Cda5;al;Idgf2;p130CAS;CG42673;CG9065;HP6;pont;Rrp40;Glut4EF;Atf3;kuk;fkh;smp-30;Gs1l;bi;CG33939;Ca-alpha1T;CG3961;CG1785;CG17121;CG17124;hoip;CG31871;salr;d;betaTub56D;bip1;CG44838;CG33947;Sesn;Cyp310a1;D1;Tie;Vha68-2;CG31522;CG4822;CG4825;HmgD;CG10512;CG12814;GstE13;Npc2b;Samuel;sgg;Sirup;SC3…	Ac78C;AcCoAS;Acsl;Actn;Akap200;Ama;AnxB10;Apc;Art3;Atf3;Atpalpha;B52;Baldspot;Brf;Btk29A;CBP;CG10005;CG10068;CG10082;CG10211;CG10237;CG10264;CG10283;CG10512;CG10581;CG10584;CG11030;CG11035;CG11200;CG11267;CG11275;CG11319;CG11378;CG11409;CG11438;CG11658;CG11752;CG12078;CG12268;CG12643;CG1275;CG12814;CG12880;CG13023;CG13038;CG13042;CG13049;CG13053;CG13064;CG13066;CG13068;CG13082;CG13284;CG13506;CG1…	1.03543	0.0741501	0.519051	1.16992
eGFP-CG9139	strain CG9139-GFP whole organism prepupa (24 hours) genetically modified using site-specific recombination		2,1,3	796	4561	5712	34096	hng3;aop;ps;CG14997;Rrp1;CG43759;CG32182;Prestin;CG42663;PGRP-LA;Klp67A;chic;path;dve;mRpL2;CG14995;CG34242;alphaTub84B;prel;spz3;Actn;scu;ImpL2;ftz-f1;bbg;Hs6st;sti;ZnT77C;Idgf2;Rrp46;RapGAP1;CG42673;pont;CG9737;cue;Tep3;Tep2;CG5254;Glut4EF;Atf3;kuk;rt;fkh;CG11147;sug;Hsp67Ba;smp-30;ome;bi;CG8067;CG10738;Art3;Ppn;CG3961;sd;CG17121;Nlp;CG7884;CG4497;CG31999;CG13566;CG17124;CG11267;B52;salr;Cad96C…	Ac78C;Actn;AdenoK;Akap200;Ama;AnxB10;Art3;Atf3;B52;Baldspot;Brf;Btk29A;CBP;CG10005;CG10068;CG10082;CG10211;CG10283;CG10581;CG10584;CG10738;CG11073;CG11147;CG11267;CG11275;CG11319;CG11378;CG11658;CG12268;CG12643;CG1275;CG12814;CG12974;CG13023;CG13053;CG13082;CG13185;CG13506;CG13566;CG13631;CG13639;CG13931;CG14291;CG14434;CG14544;CG14995;CG14997;CG15093;CG15249;CG15387;CG15529;CG1640;CG16700;CG1672…	1.04176	0.0841563	0.589094	1.1198
eGFP-D1	attP40 whole organism pupa (24 hours) genetically modified using site-specific recombination		1,2	484	4561	3430	34096	hng3;Acsl;CG14997;CG43759;CG32182;CG5131;CG33958;Prestin;CG42663;l(3)72Dn;path;NijA;mRpL2;CG34242;Cpr72Ea;prel;CG17104;l(2)09851;ftz-f1;bbg;Atpalpha;Cda5;ZnT77C;RapGAP1;CG9065;kek4;pont;Tep3;CG34250;kuk;CG10853;rt;CG8861;CG10738;CG3961;CG17364;CG17121;CG4497;CG11267;CG2875;CG7408;CG31871;CG14893;Cad96Ca;d;bip1;CG44838;CG33947;fln;Sesn;Cyp310a1;D1;CG43066;CG8745;Nplp1;Vha68-2;Rcd2;CG16700;CG4822;C…	Ac78C;Acsl;Akap200;Ama;AnxB10;Atpalpha;Baldspot;Brf;Btk29A;BubR1;CBP;CG10005;CG10068;CG10082;CG10232;CG10340;CG10359;CG10418;CG10512;CG10584;CG10738;CG10853;CG11050;CG11200;CG11267;CG11319;CG11686;CG12268;CG12769;CG12814;CG13053;CG13631;CG14434;CG14893;CG14997;CG15517;CG15529;CG1640;CG16700;CG17104;CG17121;CG17364;CG17834;CG18735;CG2875;CG2930;CG3009;CG30377;CG31145;CG31705;CG31807;CG31808;CG3187…	1.05486	0.0879354	0.615547	1.11376
CG2678	attP40 whole organism embryo (0-24 hours) genetically modified using site-specific recombination		2,1,3	1178	4561	8539	34096	hng3;Rrp1;Prestin;CG42663;l(3)72Dn;chic;path;NijA;CG5928;CG4839;CG17104;CG3746;etaTry;bbg;Atpalpha;Idgf2;p130CAS;CG9065;CG9184;CG3630;pont;CG30457;Atf3;kuk;fkh;smp-30;Gs1l;CG8067;CG10738;Liprin-gamma;CG3961;CG2993;CG17364;vkg;CG1785;CG17121;CG31637;CG17124;hoip;CG31751;CG31871;betaTub56D;bip1;CG44838;Sesn;Cyp310a1;flr;D1;CG12909;Tie;CG17111;Vha68-2;GATAe;CG4822;CG4825;HmgD;CG10512;Adh;CG12935;Gst…	Ac78C;AcCoAS;Acsl;Actn;AdenoK;Adh;Ama;AnxB10;Apc;Art3;Atf3;Atpalpha;Baldspot;Blimp-1;Brf;Btk29A;C901;CBP;CG10068;CG10082;CG10232;CG10237;CG10512;CG10560;CG10581;CG10584;CG10598;CG10621;CG10738;CG11050;CG11073;CG11200;CG11267;CG11319;CG11378;CG11409;CG11438;CG11447;CG11752;CG11892;CG12091;CG12512;CG12643;CG1275;CG12909;CG12935;CG12974;CG13038;CG13047;CG13082;CG13365;CG13492;CG13506;CG13551;CG13566…	1.03129	0.0918975	0.643283	1.06914
usp	VK00033 whole organism wandering third instar larva genetically modified using stable transfection		2,3,1	1464	4561	10665	34096	hng3;l(3)72Dp;CG43759;Prestin;CG42663;l(3)72Dn;chic;path;CG14196;mRpL2;CG4839;CG15044;CG3868;etaTry;Rala;scu;CG11912;ftz-f1;serp;bbg;Atpalpha;Idgf4;Jon74E;al;p130CAS;CG42673;CG9065;CG9184;pont;CG3630;CG15152;Tep3;sesB;CG1572;CG5819;CG6908;CG3513;Glut4EF;Atf3;Tgt;kuk;fkh;Gs1l;CG8067;CG33939;CG3961;CG17121;CG1785;CG30427;CG31637;Picot;CG31516;CG17124;CG31751;sals;d;betaTub56D;sev;bip1;CG44838;Tsp74…	AANATL2;Ac78C;AcCoAS;Acsl;Actn;AdenoK;Adh;Akap200;Alas;Ama;AnxB10;Apc;Arp8;Art3;Atf3;Atpalpha;B52;Baldspot;Blimp-1;Brf;Btk29A;Buffy;CBP;CG10005;CG10068;CG10082;CG10211;CG10237;CG10283;CG10359;CG10512;CG10516;CG10550;CG10576;CG10581;CG10621;CG10650;CG10912;CG11029;CG1103;CG11035;CG11050;CG11241;CG11267;CG11275;CG11417;CG11438;CG11447;CG11474;CG11658;CG11686;CG11722;CG11752;CG11835;CG11839;CG11912;…	1.02618	0.0971861	0.680303	1.0389
eGFP-Rel	VK00037 whole organism wandering third instar larva genetically modified using site-specific recombination		2,3	371	4561	2622	34096	hng3;CG31098;ps;CG14997;CG14757;AnxB10;E(spl)mdelta-HLH;jing;Gapdh2;CG42663;Mdr49;CG7394;ImpE3;CG43116;CG8360;CG42269;CG42268;jim;chic;Nrt;Map205;Src64B;mRpL2;CG17746;CG2816;CG12325;scu;ftz-f1;DOR;bbg;Atpalpha;amon;tnc;sti;ZnT77C;vri;RapGAP1;CG42673;RpLP0-like;CG2145;Btk29A;Pgk;CG5254;NHP2;Piezo;CG6908;Glut4EF;CG31145;Atf3;kuk;CG12512;fkh;CG15905;CG7530;CG6163;Art3;CG3961;sd;GNBP3;CG13566;d;betaT…	AnxB10;Art3;Atf3;Atpalpha;Baldspot;Brf;Btk29A;CBP;CG10082;CG10584;CG10621;CG11275;CG12325;CG12512;CG1275;CG13506;CG13566;CG13631;CG13676;CG13868;CG14439;CG14757;CG14997;CG15905;CG16721;CG17266;CG1774;CG17746;CG17834;CG1806;CG2003;CG2145;CG2816;CG30069;CG3009;CG31098;CG31145;CG31807;CG31808;CG32425;CG34288;CG3764;CG3961;CG42268;CG42269;CG42663;CG42673;CG42748;CG4297;CG43116;CG43658;CG44838;CG4825;…	1.05775	0.108177	0.712643	1.02165
eGFP-exex	attP40 whole organism embryo (6-24 hours) genetically modified using site-specific recombination		2,4,1,3	1221	4561	8886	34096	hng3;l(3)72Dp;Rrp1;Prestin;CG42784;CG1208;CG4839;CG15044;CG3868;etaTry;scu;CG11912;ftz-f1;bbg;Atpalpha;Hs6st;Jon74E;p130CAS;CG9065;pont;CG15152;CG13096;CG4842;sesB;CG32639;CG6908;Lip1;Atf3;kuk;fkh;smp-30;ABCB7;CG9394;Liprin-gamma;CG3961;CG1785;CG17121;CG31637;Picot;CG31997;CG5903;hoip;CG31751;CG31871;betaTub56D;bip1;CG44838;Tsp74F;tgy;CG33947;Sesn;flr;scpr-C;CG12909;jagn;Vha68-2;GATAe;CG31522;CG3…	AANATL2;ABCB7;Ac78C;AcCoAS;Acsl;Actn;AdenoK;Adh;Adk1;Ama;Amy-p;Apc;Art3;Atf3;Atpalpha;AttD;Baldspot;Brf;Btk29A;CBP;CG10068;CG10082;CG10116;CG10232;CG10237;CG10286;CG10300;CG10472;CG10512;CG10550;CG10562;CG10584;CG10621;CG10650;CG10802;CG10911;CG10912;CG11050;CG11180;CG11200;CG11241;CG11267;CG11319;CG11378;CG11384;CG11417;CG11447;CG11453;CG11658;CG11686;CG11722;CG11892;CG11912;CG1208;CG12091;CG124…	1.02719	0.117256	0.712643	0.95618
EcR	strain EcR-GFP whole organism pupa (24 hours) genetically modified using stable transfection		3,1,2	1023	4561	7422	34096	hng3;Prestin;CG42663;chic;path;CG15169;CG3746;scu;ftz-f1;bbg;al;Idgf2;CG42673;pont;CG4842;Tep2;CG6908;Glut4EF;Tgt;kuk;Gs1l;bi;CG8067;CG33939;CG3961;CG31637;CG17124;CG31751;d;betaTub56D;bip1;CG44838;Tsp74F;Sesn;D1;Tie;Cks85A;CG30432;CG4822;CG4825;HmgD;CG10512;CG10516;CG12814;GstE13;Npc2b;CG4511;Samuel;sgg;Sirup;SC35;CycB3;CG32428;CG32425;Chd64;CG17026;CG10621;Dg;CG11835;Strn-Mlck;Ubi-p5E;elm;brat;…	AcCoAS;Acsl;Actn;AdenoK;Akap200;Ama;Art4;B52;Baldspot;Blimp-1;Brf;Btk29A;Buffy;CBP;CG10005;CG10082;CG10211;CG10237;CG10283;CG10359;CG10512;CG10516;CG10584;CG10621;CG10650;CG10680;CG11029;CG1103;CG11035;CG11073;CG11241;CG11267;CG11275;CG11409;CG11438;CG11658;CG11686;CG11835;CG11852;CG12091;CG12159;CG12268;CG12520;CG12643;CG12744;CG1275;CG12769;CG12814;CG12948;CG12974;CG13023;CG13024;CG13053;CG1306…	1.03038	0.118774	0.712643	0.953391
eGFP-ATbp	attP-40 whole organism embryo (0-14 hours) genetically modified using site-specific recombination		1,2	796	4561	5749	34096	hng3;CG31098;aop;ps;Acsl;CG14997;nyo;CG14757;Rrp1;CG14636;CG32182;CG5131;CG42663;CG42784;l(3)72Dn;PGRP-LA;chic;dve;mRpL2;CG5928;CG34242;alphaTub84B;prel;CG17104;Actn;Pu;bbg;tex;Atpalpha;sti;CG32191;Idgf4;ZnT77C;dgt5;Idgf2;RapGAP1;CG9065;CG9184;pont;CG3630;CG5254;Glut4EF;Atf3;kuk;rt;fkh;ome;CG8067;CG10738;Liprin-gamma;Art3;CG3961;CG2993;CG17121;CG1785;CG8854;DopEcR;CG4497;CG13566;CG17124;CG11267;h…	Ac78C;AcCoAS;Acsl;Actn;AdenoK;Adh;Ama;AnxB10;Apc;Art3;Atf3;Atpalpha;B52;Baldspot;Brf;Btk29A;Buffy;C901;CBP;CG10068;CG10082;CG10514;CG10584;CG10738;CG11050;CG11200;CG11267;CG11319;CG11378;CG11438;CG11447;CG11658;CG11892;CG12091;CG12512;CG12643;CG1275;CG12769;CG12974;CG13082;CG13185;CG13365;CG13506;CG13566;CG13631;CG13676;CG13868;CG13931;CG14434;CG14544;CG14636;CG14757;CG14762;CG14997;CG15249;CG153…	1.03506	0.121883	0.731296	0.946102
eGFP-org-1	strain org-1-GFP whole organism embryo (2-24 hours) genetically modified using site-specific recombination		1,2	709	4561	5114	34096	hng3;ps;Acsl;CG14997;Rrp1;CG14757;CG14636;CG32182;CG5131;CG42784;tum;l(3)72Dn;chic;dve;CG34242;prel;CG12325;CG42319;Pu;ftz-f1;bbg;tex;Atpalpha;sti;ZnT77C;Idgf2;RapGAP1;CG9065;CG9184;CG3630;pont;cue;CG5254;CG30457;Glut4EF;Atf3;kuk;sub;rt;fkh;Vha55;smp-30;CG8067;Art3;CG3961;CG2993;CG1785;CG17121;CG4497;CG31999;CG17124;CG11267;CG5903;hoip;CG31751;CG31871;B52;CG34117;Cad96Ca;CG11378;RnpS1;CG44838;CG6…	Ac78C;AcCoAS;Acsl;AdenoK;Adh;Ama;AnxB10;Apc;Art3;Atf3;Atpalpha;B52;Baldspot;Brf;Btk29A;C901;CBP;CG10068;CG10082;CG10286;CG10584;CG11050;CG11200;CG11267;CG11319;CG11378;CG11658;CG11892;CG12091;CG12325;CG12512;CG12643;CG1275;CG12935;CG12974;CG13038;CG13185;CG1354;CG13631;CG14434;CG14544;CG14636;CG14757;CG14997;CG15387;CG15890;CG1640;CG16700;CG16721;CG17121;CG17124;CG17726;CG1774;CG17754;CG17834;CG1…	1.0364	0.129056	0.774334	0.921594
eGFP-D19B	strain D19B-GFP whole organism embryo (0-24 hours) genetically modified using site-specific recombination		3,2	767	4561	5549	34096	hng3;ps;Acsl;CG14997;Rrp1;CG14757;CG14636;CG5131;CG42784;l(3)72Dn;CG14196;prel;CG3746;CG12325;Actn;CG42319;ImpL2;bbg;Atpalpha;sti;ZnT77C;dgt5;Rrp46;RapGAP1;CG9065;CG42554;pont;cue;sesB;CG5254;CG1572;PIP82;CG30457;Atf3;kuk;sub;fkh;smp-30;CG17803;CG8067;CG10738;CG33939;Art3;Cyp28d1;CG3961;CG2993;sd;vkg;CG17121;CG1785;DopEcR;CG4497;CG13566;CG11267;CG33253;CG31751;B52;CG34117;Cad96Ca;CG11378;bip1;CG4…	Ac78C;AcCoAS;Acsl;Actn;Acyp2;AdenoK;Adh;Ama;AnxB10;Art3;Atf3;Atpalpha;B52;Baldspot;Brf;Btk29A;Buffy;CBP;CG10005;CG10068;CG10082;CG10286;CG10512;CG10560;CG10584;CG10598;CG10621;CG10738;CG10802;CG10864;CG11050;CG11200;CG11267;CG11319;CG11378;CG11447;CG11839;CG12091;CG12325;CG12512;CG12643;CG12655;CG12744;CG1275;CG12909;CG12935;CG12974;CG13185;CG13566;CG13631;CG13868;CG14196;CG14434;CG14544;CG14636;…	1.03329	0.138721	0.832325	0.88642
eGFP-CG8301	attP40 whole organism pupa (48 hours) genetically modified using site-specific recombination		2,1	864	4561	6267	34096	hng3;aop;ps;CG14997;Acsl;Rrp1;CG14757;CG32182;CG5131;Prestin;CG42663;l(3)72Dn;CG1441;NijA;mRpL2;CG34242;alphaTub84B;prel;CG17104;CG10268;Actn;scu;ImpL2;ftz-f1;Pu;bbg;Atpalpha;Idgf4;ZnT77C;RapGAP1;CG42673;CG9065;pont;CG9737;CG3630;cue;Tep3;kdn;Rrp40;CG5254;CG34375;Glut4EF;CG10264;Atf3;kuk;rt;fkh;sug;smp-30;CG14777;ome;bi;CG7530;CG8067;CG10738;Liprin-gamma;Art3;CG3961;sd;CG17121;Nlp;CG1785;CG8854;C…	Ac78C;Acsl;Actn;Adh;Akap200;Ama;AnxB10;Apc;Art3;Atf3;Atpalpha;B52;Baldspot;Blimp-1;Brf;Btk29A;C901;CBP;CG10005;CG10068;CG10082;CG10211;CG10237;CG10264;CG10268;CG10283;CG10359;CG10584;CG10738;CG11035;CG11050;CG11200;CG11267;CG11319;CG11378;CG11438;CG11447;CG12091;CG12164;CG12268;CG12512;CG12643;CG1275;CG12769;CG12880;CG12909;CG12935;CG12964;CG12998;CG13038;CG13082;CG13365;CG13566;CG13631;CG13643;C…	1.03062	0.141331	0.847984	0.875781
eGFP-Dfd	strain 10T-Dfd-GFP whole organism embryo (16-24 hours) genetically modified using stable transfection		1,2	79	4561	532	34096	ps;Rrp1;Gapdh2;CG7330;nrv1;GstE13;Art4;ImpE1;Art3;CG4038;CG3961;barr;CG42540;mRpL23;CG4497;Fib;IA-2;CG13024;mrj;CG13678;ftz-f1;amon;mfrn;elm;mRpL41;NT1;InR;CG9065;CG11050;TfAP-2;CG1275;Brf;CG4404;Atf3;CG15772;CG31145	Art3;Art4;Atf3;Brf;CG11050;CG1275;CG13024;CG13678;CG15772;CG31145;CG3961;CG4038;CG42540;CG4404;CG4497;CG7330;CG9065;Fib;Gapdh2;GstE13;IA-2;ImpE1;InR;NT1;Rrp1;TfAP-2;amon;barr;elm;ftz-f1;mRpL23;mRpL41;mfrn;mrj;nrv1;ps	1.11009	0.142715	0.856288	0.938618
eGFP-Abd-B	VK00037 whole organism wandering third instar larva genetically modified using site-specific recombination		1,2	60	4561	399	34096	CG11447;Actn;ast;Acsl;Vha16-1;bi;Men-b;Imp;Oatp74D;sd;fwd;oc;klu;Mob2;CG3045;CG14434;tou;CG13551;Vha26	Acsl;Actn;CG11447;CG13551;CG14434;CG3045;Imp;Men-b;Mob2;Oatp74D;Vha16-1;Vha26;ast;bi;fwd;klu;oc;sd;tou	1.12414	0.14621	0.877259	0.938686
Su(H)	strain yellow cinnabar brown speck whole organism embryo (0-8 hours)		3,2,1	8	4561	46	34096	CG1806;CG43658;E(spl)m7-HLH;E(spl)malpha-BFM;E(spl)m6-BFM	CG1806;CG43658;E(spl)m6-BFM;E(spl)m7-HLH;E(spl)malpha-BFM	1.3001	0.15397	0.923818	1.05641
eGFP-CG7368	strain CG7368-GFP whole organism prepupa genetically modified using site-specific recombination		1,3,2	789	4561	5727	34096	hng3;aop;ps;Acsl;CG14997;CG14757;CG14636;CG32182;CG5131;Prestin;l(3)72Dn;PGRP-LA;dve;NijA;mRpL2;CG34242;alphaTub84B;prel;CG17104;scu;Pu;ftz-f1;Atpalpha;bbg;Hs6st;sti;ZnT77C;Idgf2;RapGAP1;CG9065;pont;CG9737;cue;Rrp40;CG5254;Glut4EF;Atf3;kuk;fkh;rt;sug;smp-30;ome;bi;CG7530;CG8067;CG10738;Liprin-gamma;Art3;CG3961;CG2993;CG17121;CG1785;CG4497;CG13566;CG11267;CG31871;B52;CG34117;Cad96Ca;Vha44;CG11378;…	Ac78C;AcCoAS;Acsl;AdenoK;Adh;Akap200;Ama;AnxB10;Art3;Atf3;Atpalpha;B52;Baldspot;Brf;Btk29A;C901;CBP;CG10068;CG10082;CG10584;CG10738;CG11050;CG11200;CG11267;CG11319;CG11378;CG11438;CG11447;CG12091;CG12268;CG12512;CG12643;CG1275;CG12769;CG13082;CG13506;CG1354;CG13566;CG13631;CG13643;CG13868;CG13931;CG14434;CG14544;CG14636;CG14757;CG14806;CG14880;CG14997;CG15096;CG15387;CG15529;CG1636;CG1640;CG16700…	1.0299	0.159625	0.957747	0.820724
eGFP-BtbVII	strain BtbVII-GFP whole organism embryo (0-24 hours) genetically modified using site-specific recombination		3,1,2	1026	4561	7499	34096	hng3;Rrp1;CG42784;CG1441;chic;path;mRpL2;CG5928;CG4839;Rala;CG42319;ftz-f1;bbg;Atpalpha;Hs6st;Idgf2;CG42673;CG9065;CG9184;pont;sesB;CG1572;CG5819;CG14186;Glut4EF;Atf3;kuk;fkh;smp-30;CG8067;CG10738;Liprin-gamma;CG3961;CG2993;CG17364;CG17121;CG1785;CG31999;CG31751;CG31871;betaTub56D;bip1;CG44838;CG33947;Sesn;Cyp310a1;CG12909;GATAe;CG31522;CG4825;HmgD;CG10512;Adh;CG12935;GstE13;GstE10;Npc2b;Samuel;s…	Ac76E;Ac78C;AcCoAS;Acsl;AdenoK;Adh;Alas;Ama;AnxB10;Apc;Art3;Atf3;Atpalpha;B52;Baldspot;Brf;Btk29A;C901;CBP;CG10068;CG10082;CG10237;CG10512;CG10584;CG10621;CG10738;CG10802;CG11050;CG11200;CG11267;CG11319;CG11378;CG11447;CG11658;CG11892;CG12091;CG12325;CG12499;CG12512;CG12643;CG1275;CG12909;CG12935;CG12948;CG12974;CG13038;CG13185;CG13566;CG13631;CG13829;CG13868;CG13875;CG14186;CG1441;CG14434;CG1454…	1.02279	0.18462	0.999537	0.750445
eGFP-Met	VK00031 whole organism prepupa at white prepupa stage genetically modified using site-specific recombination		1,3,2	1031	4561	7538	34096	hng3;Rrp1;CG43759;CG42784;CG42663;l(3)72Dn;chic;NijA;mRpL2;CG4839;CG17104;scu;ftz-f1;bbg;Atpalpha;Idgf2;CG9065;CG17691;pont;Tep3;sesB;Nsun2;CG1572;Glut4EF;Atf3;kuk;fkh;smp-30;Gs1l;bi;CG8067;CG10738;Liprin-gamma;CG3961;CG2993;CG17121;CG1785;CG31999;CG31871;d;betaTub56D;bip1;f;CG33946;CG44838;CG33947;Sesn;Cyp310a1;flr;CG12909;jagn;CG17111;Decay;CG31522;CG4822;CG4825;HmgD;Adh;GstE13;Npc2b;Samuel;sgg…	Ac78C;AcCoAS;Acsl;Actn;Acyp2;AdenoK;Adh;Akap200;Ama;AnxB10;Apc;Arp8;Art3;Art4;Atf3;Atpalpha;B52;Baldspot;Blimp-1;Brf;Btk29A;C901;CBP;CG10068;CG10082;CG10211;CG10264;CG10359;CG10418;CG10581;CG10584;CG10621;CG10738;CG10802;CG11035;CG11050;CG11200;CG11267;CG11275;CG11319;CG11378;CG11438;CG11447;CG11686;CG12078;CG12268;CG12512;CG12643;CG1275;CG12880;CG12909;CG12964;CG13024;CG13038;CG13082;CG13506;CG1…	1.02246	0.187283	0.999537	0.743841
Hr39	strain yellow cinnabar brown speck whole organism embryo (16-24 hours)		1,2	69	4561	477	34096	HmgD;CG34324;CG33116;fkh;Vha55;LRP1;CG10953;Cpr64Ad;futsch;Ccp84Ag;Osi12;CG6023;Hsp23;CG7394;CG7406;sif;sd;CG42540;sgg;CG15021;CG7203;oc;Eb1;CG4497;CG31337;CG34045;LBR;CG12531;Fib;CG14892;TwdlT;CngA;Gs2;sti;CG9184;CG7214;Mob2;Lam;CG13631;CG30457;CG4404	CG10953;CG12531;CG13631;CG14892;CG15021;CG30457;CG31337;CG33116;CG34045;CG34324;CG42540;CG4404;CG4497;CG6023;CG7203;CG7214;CG7394;CG7406;CG9184;Ccp84Ag;CngA;Cpr64Ad;Eb1;Fib;Gs2;HmgD;Hsp23;LBR;LRP1;Lam;Mob2;Osi12;TwdlT;Vha55;fkh;futsch;oc;sd;sgg;sif;sti	1.08137	0.218399	0.999537	0.714514
eGFP-CG15269	VK00033 whole organism embryo (6-18 hours) genetically modified using site-specific recombination		2,3	1053	4561	7713	34096	hng3;Rrp1;Prestin;CG42784;CG42663;l(3)72Dn;CG1441;chic;path;CG5928;CG17104;CG3746;CG42319;ftz-f1;bbg;Atpalpha;Idgf2;p130CAS;CG9065;CG9184;pont;CG15152;sesB;CG30458;CG30457;Atf3;kuk;fkh;Gs1l;CG8067;CG33939;Liprin-gamma;CG3961;CG2993;CG17121;CG1785;CG31637;CG17124;hoip;CG31751;CG31871;betaTub56D;bip1;CG44838;Tsp74F;CG33947;Sesn;Cyp310a1;flr;CG12909;jagn;CG17111;Vha68-2;GATAe;CG4822;CG4825;HmgD;Adh;…	Ac76E;Ac78C;AcCoAS;Acsl;Actn;AdenoK;Adh;Ama;AnxB10;Apc;Art3;Art4;Atf3;Atpalpha;Baldspot;Brf;Btk29A;C901;CAH2;CBP;CG10068;CG10082;CG10211;CG10232;CG10283;CG10581;CG10584;CG10598;CG10621;CG11035;CG11050;CG11200;CG11267;CG11319;CG11378;CG11438;CG11447;CG11892;CG12091;CG12512;CG12643;CG1275;CG12769;CG12814;CG12909;CG12974;CG13038;CG13047;CG13064;CG13365;CG13506;CG13551;CG13566;CG13631;CG13643;CG13868…	1.02058	0.204011	0.999537	0.704555
eGFP-Asciz	attP-40 whole organism embryo (0-24 hours) genetically modified using site-specific recombination		1,3	726	4561	5305	34096	hng3;aop;ps;CG14997;Rrp1;CG14757;CG14636;CG32182;CG5131;Prestin;CG42784;l(3)72Dn;PGRP-LA;chic;path;dve;CG5928;alphaTub84B;prel;CG17104;CG8519;ftz-f1;bbg;tex;Atpalpha;Hs6st;sti;CG32191;ZnT77C;Idgf2;RapGAP1;CG9065;CG9184;kek4;CG3630;pont;Rrp40;CG5254;Atf3;kuk;rt;fkh;Vha55;ome;CG7530;CG8067;Art3;CG3961;sd;CG2993;CG1785;CG17121;DopEcR;CG4497;CG31999;CG13566;CG17124;CG11267;CG31751;CG31871;B52;CG34117…	Ac78C;AcCoAS;AdenoK;Adh;Ama;AnxB10;Apc;Art3;Atf3;Atpalpha;B52;Baldspot;Brf;Btk29A;BubR1;C901;CBP;CG10068;CG10082;CG10232;CG10512;CG10514;CG10584;CG11050;CG11200;CG11267;CG11319;CG11892;CG12512;CG12643;CG12744;CG1275;CG12769;CG12814;CG12909;CG13082;CG13185;CG13566;CG13631;CG13643;CG13868;CG14397;CG14434;CG14544;CG14636;CG14757;CG14762;CG14997;CG15096;CG15117;CG15249;CG15387;CG15431;CG15611;CG15890…	1.02304	0.229224	0.999537	0.654482
eGFP-CG6854	strain CG6854-GFP whole organism embryo (0-24 hours) genetically modified using site-specific recombination		2,1,3	811	4561	5935	34096	hng3;CG31098;aop;ps;CG14997;Ac76E;Rrp1;CG14757;CG14636;CG32182;CG5131;CG7430;Prestin;CG42784;CG42663;tum;l(3)72Dn;chic;mRpL2;Fas1;CG14995;alphaTub84B;prel;CG3746;CG12325;CG42319;Pu;ftz-f1;bbg;Atpalpha;sti;CG32191;ZnT77C;Idgf2;RapGAP1;CG42673;CG9065;kek4;pont;cue;Rrp40;CG5254;Glut4EF;Atf3;kuk;sub;fkh;smp-30;Gs1l;ome;CG8861;CG7530;CG8067;Pglym78;Ca-alpha1T;Liprin-gamma;Art3;CG3961;CG2993;sd;CG17121…	Ac76E;Ac78C;AcCoAS;AdenoK;Adh;Alas;Ama;AnxB10;Apc;Art3;Atf3;Atpalpha;B52;Baldspot;Brf;Btk29A;C901;CBP;CG10068;CG10082;CG10237;CG10576;CG10584;CG11050;CG11200;CG11267;CG11275;CG11319;CG11378;CG11658;CG11892;CG12091;CG12301;CG12325;CG12512;CG12643;CG1275;CG12935;CG12974;CG13038;CG13185;CG13506;CG1354;CG13566;CG13631;CG13868;CG14434;CG14544;CG14636;CG14671;CG14757;CG14762;CG14995;CG14997;CG15093;CG1…	1.02151	0.229921	0.999537	0.652154
eGFP-CG6654	strain CG6654-GFP whole organism embryo (0-12 hours) genetically modified using site-specific recombination		1,3	518	4561	3770	34096	hng3;aop;CG14997;Rrp1;CG14757;CG32182;CG5131;tum;l(3)72Dn;CG5928;CG34242;Pu;bbg;Atpalpha;HP1D3csd;sti;ZnT77C;RapGAP1;CG9065;CG9184;pont;CG5254;CG15279;Atf3;kuk;fkh;CG8861;CG8067;CG10738;Art3;CG3961;CG2993;CG17121;CG1785;CG4497;CG11267;CG5903;CG31751;CG31871;CG11378;bip1;CG44838;CG6693;Sesn;Cyp310a1;AdenoK;Vha68-1;CG16820;Rcd2;CG16700;CG4825;HmgD;Adh;tyn;l(3)neo38;GstE13;Samuel;sgg;Patsas;mRpL24;C…	Ac78C;AcCoAS;AdenoK;Adh;Ama;AnxB10;Apc;Art3;Atf3;Atpalpha;Baldspot;Blimp-1;Brf;Btk29A;C901;CBP;CG10068;CG10082;CG10584;CG10738;CG10802;CG11050;CG11200;CG11267;CG11319;CG11378;CG11447;CG12301;CG12512;CG12643;CG1275;CG12974;CG13082;CG13185;CG13631;CG13868;CG14434;CG14544;CG14757;CG14806;CG14997;CG15093;CG15117;CG15249;CG15279;CG15387;CG15890;CG1640;CG16700;CG16820;CG17121;CG17726;CG17834;CG1785;CG1…	1.02715	0.235093	0.999537	0.645828
eGFP-EcR	strain EcR-GFP whole organism 30-33 hours post synchronization at white prepupa stage genetically modified using stable transfection		1,2,3	115	4561	819	34096	wbl;CG10237;CG10512;esn;hng3;CG12974;CG13028;Obp56a;Hsp26;Hsp27;sob;Prestin;jing;Hsp23;CG42663;ImpE2;Akap200;jim;chic;CG9649;sgg;Eb1;CG13023;CG13064;Cpr97Eb;bbg;NT1;vri;brat;Btk29A;Obp83ef;CG5254;Dtg;CG34172;CG9698;rdhB;Glut4EF;Buffy;alpha-Est10;mdy;smp-30;Eno;Hex-A;CG13081;CG31559;gb;CG33054;tou;CG13285;CG33056;CG10005;qless;grp;bip1;Blimp-1;CG6055;CG6891;Spn100A;CG12948;CG8031;Eip78C;CG2003;Cyp…	Akap200;Blimp-1;Btk29A;Buffy;CG10005;CG10237;CG10512;CG12948;CG12974;CG13023;CG13028;CG13064;CG13081;CG13285;CG2003;CG31559;CG33054;CG33056;CG34172;CG42663;CG4822;CG5254;CG6055;CG6891;CG8031;CG9649;CG9698;Cpr97Eb;Cyp4e2;Dtg;Eb1;Eip78C;Eno;Glut4EF;Hex-A;Hsp23;Hsp26;Hsp27;ImpE2;NT1;Obp56a;Obp83ef;Prestin;Spn100A;alpha-Est10;bbg;bip1;brat;chic;esn;gb;grp;hng3;jim;jing;mdy;miple2;qless;rdhB;sgg;smp-3…	1.04968	0.266004	0.999537	0.603684
eGFP-CG15011	VK00033 whole organism embryo (0-24 hours) genetically modified using site-specific recombination		3,1,2	559	4561	4094	34096	hng3;aop;ps;Acsl;CG14997;Rrp1;CG14757;CG14636;CG32182;CG5131;CG42784;l(3)72Dn;chic;mRpL2;alphaTub84B;prel;bbg;Atpalpha;Hs6st;sti;CG32191;ZnT77C;RapGAP1;CG9065;pont;kdn;CG5254;Glut4EF;Atf3;kuk;sub;rt;fkh;smp-30;CG7530;Art3;CG3961;CG2993;CG17121;CG1785;DopEcR;CG4497;CG31999;CG11267;CG31751;CG31871;B52;CG34117;Cad96Ca;CG11378;RnpS1;bip1;CG44838;CG6693;Sesn;Cyp310a1;CG12909;jagn;AdenoK;Nplp2;Drip;CG4…	Ac78C;AcCoAS;Acsl;AdenoK;Adh;Ama;Apc;Art3;Atf3;Atpalpha;B52;Baldspot;Brf;Btk29A;BubR1;CBP;CG10068;CG10082;CG10237;CG10512;CG10581;CG10584;CG11200;CG11267;CG11319;CG11378;CG11447;CG11892;CG12512;CG12643;CG1275;CG12909;CG12935;CG12974;CG13038;CG13185;CG13631;CG13868;CG14434;CG14544;CG14636;CG14757;CG14762;CG14997;CG15096;CG15387;CG15890;CG1640;CG16700;CG17121;CG1774;CG17834;CG1785;CG18622;CG2930;CG…	1.02072	0.279976	0.999537	0.564336
eGFP-Smox	VK00033 whole organism prepupa at white prepupa stage genetically modified using site-specific recombination		1,2,3	837	4561	6156	34096	hng3;aop;Acsl;CG14997;Rrp1;CG14757;CG43759;CG32182;CG5131;Prestin;CG42784;chic;Map205;NijA;mRpL2;CG4839;alphaTub84B;prel;CG17104;Actn;ImpL2;bbg;Atpalpha;ZnT77C;Idgf2;RapGAP1;CG9065;CG17691;pont;CG9737;cue;Tep3;kdn;Rrp40;CG9733;CG5254;CG1572;Glut4EF;Atf3;kuk;rt;fkh;CG14777;ABCB7;CG7530;CG8067;Art4;Liprin-gamma;Art3;CG3961;CG2993;sd;CG17364;CG17121;CG1785;DopEcR;CG4497;CG13566;CG11267;CG5903;CG7408…	ABCB7;Ac78C;AcCoAS;Acsl;Actn;Acyp2;AdenoK;Adh;Ama;AnxB10;Arp8;Art3;Art4;Atf3;Atpalpha;Blimp-1;Brf;Btk29A;C901;CBP;CG10068;CG10082;CG10211;CG10232;CG10283;CG10359;CG10418;CG10581;CG10584;CG10802;CG11035;CG11050;CG11200;CG11267;CG11275;CG11319;CG11378;CG11438;CG11447;CG12078;CG12268;CG12512;CG12643;CG1275;CG12880;CG12909;CG12964;CG12974;CG13082;CG1354;CG13551;CG13566;CG1358;CG13631;CG13643;CG13868;…	1.01641	0.280335	0.999537	0.561388
eGFP-CG15073	strain CG15073-GFP whole organism embryo (0-24 hours) genetically modified using site-specific recombination		3,4	327	4561	2382	34096	hng3;Acsl;CG14997;Rrp1;CG5131;E(spl)mdelta-HLH;Gapdh2;Hsp68;nrv1;tum;CG7394;l(3)72Dn;CG43116;CG8360;melt;Src64B;CG2930;DOR;bbg;Atpalpha;amon;rumi;RapGAP1;CG9065;pont;Btk29A;Piezo;sls;Sirt6;Ih;Atf3;CG31145;kuk;Lmpt;CG12512;fkh;CG42808;CG8067;CG10738;Art3;CG3961;sd;CG2993;CG1785;CG7006;CG4497;CG1824;RnrS;CG11267;yin;CG34117;mrj;Gbs-70E;Sesn;blw;CG31808;Poxm;AdenoK;CG6962;Mob2;CG1275;CG14762;CG4825;…	Ac78C;AcCoAS;Acsl;AdenoK;Ama;Art3;Atf3;Atpalpha;Brf;Btk29A;CBP;CG10082;CG10738;CG10802;CG11050;CG11267;CG11319;CG12512;CG12643;CG1275;CG13631;CG13868;CG14434;CG14762;CG14997;CG15387;CG1640;CG17726;CG17834;CG1785;CG1824;CG18622;CG2930;CG2993;CG30069;CG3009;CG30377;CG31145;CG31279;CG31808;CG3277;CG34117;CG3961;CG42808;CG4297;CG43116;CG43658;CG4497;CG4825;CG4860;CG5028;CG5131;CG5849;CG5953;CG6023;CG…	1.02624	0.288566	0.999537	0.553918
E(spl)m%u03B2-HLH	attP40 whole organism embryo (0-24 hours) genetically modified using site-specific recombination		1,3,2	1390	4561	10277	34096	CG11920;hng3;Rrp4;Rrp1;CG43759;Prestin;CG42784;CG42663;l(3)72Dn;CG1441;chic;path;NijA;Fas1;CG5928;CG17104;mRpL9;CG3746;l(2)09851;bbg;tex;Atpalpha;al;Idgf2;p130CAS;Rrp46;CG42673;CG9065;CG9184;kek4;pont;CG3630;CG13096;Rrp40;CG31548;CG30457;Atf3;SmD1;kuk;fkh;smp-30;Gs1l;CG8067;CG10738;Liprin-gamma;CG3961;CG2993;CG17121;CG1785;CG17124;CG2875;CG5903;hoip;CG31751;CG31871;bip1;f;CG44838;CG33947;Sesn;Cyp…	Ac78C;AcCoAS;Acsl;Actn;AdenoK;Adh;Akap200;Ama;AnxB10;Apc;Arp8;Art3;Art4;Atf3;Atpalpha;B52;Baldspot;Blimp-1;Brf;Btk29A;C901;CAH2;CBP;CG10068;CG10082;CG10175;CG10232;CG10237;CG10283;CG10286;CG10340;CG10418;CG10512;CG10581;CG10584;CG10598;CG10621;CG10738;CG10802;CG11035;CG11050;CG11180;CG11200;CG11267;CG11319;CG1136;CG11378;CG11409;CG11417;CG11447;CG11658;CG11920;CG12091;CG12159;CG12512;CG12643;CG12…	1.01109	0.292081	0.999537	0.540427
eGFP-CG17568	VK00033 whole organism embryo (0-20 hours) genetically modified using site-specific recombination		1,2	589	4561	4323	34096	CG11920;hng3;CG31098;ps;CG14997;CG14636;CG42784;CG42663;chic;Map205;mRpL2;CG14995;alphaTub84B;prel;Rala;bbg;Atpalpha;ZnT77C;p130CAS;RapGAP1;CG9065;CG9184;sesB;CG5254;Glut4EF;Atf3;kuk;fkh;smp-30;CG3961;CG17121;DopEcR;CG4497;CG31999;CG17124;CG11267;hoip;CG31751;CG31871;B52;CG34117;Cad96Ca;betaTub56D;bip1;CG44838;Tsp74F;CG33947;CG6693;Sesn;D1;AdenoK;Drip;CG4022;Vha68-2;CG10283;Rcd2;CG31522;CG4822;CG…	Ac78C;AcCoAS;AdenoK;Adh;Ama;Apc;Atf3;Atpalpha;B52;Baldspot;Brf;Btk29A;CBP;CG10068;CG10082;CG10283;CG10584;CG11050;CG11200;CG11267;CG11319;CG11892;CG11920;CG12512;CG12643;CG13077;CG13082;CG13248;CG13506;CG13631;CG13868;CG14434;CG14544;CG14636;CG14995;CG14997;CG15387;CG1640;CG17121;CG17124;CG1774;CG17834;CG18622;CG2003;CG2852;CG2930;CG30022;CG3009;CG30116;CG31038;CG31098;CG31145;CG31522;CG31674;CG3…	1.01853	0.294831	0.999537	0.540256
eGFP-CG14965	VK00037 whole organism embryo (0-24 hours) genetically modified using site-specific recombination		4,3	250	4561	1821	34096	CG14997;CG5131;Gapdh2;nrv1;CG7394;CG8360;PGRP-LA;LSm7;melt;Mpc1;Src64B;mRpL2;alphaTub84B;CG2930;DOR;bbg;Atpalpha;amon;sti;RapGAP1;Btk29A;Pgk;CG5254;Nrx-1;Piezo;sls;CG31145;Atf3;kuk;Lmpt;CG12512;fkh;Vha55;smp-30;CG6040;Art3;CG2993;CG7006;CG4497;CG5903;CG31751;yin;mrj;CG44838;Gbs-70E;CG6693;Sesn;blw;Cyp310a1;SelD;CG31808;CG31807;CG43066;AdenoK;Mob2;CG1275;CG14762;HmgD;CG33116;Hsp27;CG9135;His2Av;Gs…	Ac78C;AdenoK;Art3;Atf3;Atpalpha;Baldspot;Brf;Btk29A;CBP;CG10068;CG10082;CG11050;CG11200;CG12512;CG12643;CG1275;CG13631;CG14434;CG14762;CG14997;CG1774;CG18622;CG2930;CG2993;CG30069;CG3009;CG31145;CG31751;CG31807;CG31808;CG33116;CG3764;CG4297;CG43066;CG44838;CG4497;CG5131;CG5254;CG5903;CG5953;CG6040;CG6415;CG6693;CG7006;CG7394;CG7632;CG7737;CG8036;CG8360;CG9135;CG9921;CngA;Cyp310a1;DOR;Dg;Fim;Gapdh…	1.0263	0.310479	0.999537	0.521326
eGFP-CG10565	VK00037 whole organism embryo (0-24 hours) genetically modified using site-specific recombination		2,1,4	270	4561	1971	34096	hng3;CG14997;Rrp1;CG5131;E(spl)mdelta-HLH;Gapdh2;nrv1;CG43116;CG8360;CG42268;melt;Src64B;CG2930;DOR;bbg;Atpalpha;amon;sti;rumi;vri;RapGAP1;pont;Btk29A;Pgk;NHP2;Nrx-1;Piezo;sls;Sirt6;CG31145;Atf3;kuk;Lmpt;rept;fkh;CG42808;CG6040;Art3;CG3961;GNBP3;CG1785;CG4497;tou;RnrS;CG11267;CG5903;yin;CG34117;mrj;CG44838;Gbs-70E;Sesn;blw;Cyp310a1;aurA;CG31808;Poxm;Vha68-1;CG6962;CG1275;Cdk1;CG14762;CG4825;nord;…	Art3;Atf3;Atpalpha;Baldspot;Brf;Btk29A;CBP;CG10068;CG10082;CG10584;CG10802;CG11200;CG11267;CG12091;CG12643;CG1275;CG13631;CG14434;CG14544;CG14762;CG14997;CG1640;CG17726;CG17834;CG1785;CG2930;CG3009;CG31145;CG31808;CG33116;CG34117;CG3961;CG42268;CG42808;CG4297;CG43116;CG44838;CG4497;CG4825;CG4860;CG5028;CG5131;CG5903;CG5953;CG6040;CG6962;CG7632;CG7737;CG8036;CG8360;CG9135;CG9921;Cdk1;CngA;Cyp310a1…	1.02405	0.318443	0.999537	0.508919
eGFP-EcR	strain EcR-GFP whole organism 10-11 hour post synchronization at white prepupa stage genetically modified using stable transfection		3,1,2	37	4561	263	34096	wbl;CG12974;mdy;grp;CG10912;Hsp26;bip1;Zip71B;jing;ClC-a;brat;CG8360;ImpE2;PGRP-LA;CG2003;ppk12;sgg;Eb1;CG4497;tou;Ect3;CG18622	CG10912;CG12974;CG18622;CG2003;CG4497;CG8360;ClC-a;Eb1;Ect3;Hsp26;ImpE2;PGRP-LA;Zip71B;bip1;brat;grp;jing;mdy;ppk12;sgg;tou;wbl	1.05169	0.33016	0.999537	0.506155
pros	VK00037 whole organism embryo (2-18 hours) genetically modified using site-specific recombination		3,1,2	637	4561	4696	34096	aop;ps;CG14997;Acsl;insb;Rrp1;CG32182;Hsp68;chic;dve;Map205;alphaTub84B;Actn;ftz-f1;bbg;sti;p130CAS;RapGAP1;CG2663;CG9737;CG15152;kdn;CG30458;Doc1;Glut4EF;CG11353;Atf3;kuk;CG15629;rt;fkh;Vha55;bi;CG15506;CG8067;Pglym78;Art3;sd;CG17121;CecC;CG31871;salr;d;CG44838;CG33947;CG6693;RFeSP;Sesn;CG5597;CG4022;dyl;CG10283;Rcd2;CG31522;CG4822;CG18446;CG4825;CG6329;CG9717;HmgD;ast;tyn;l(3)neo38;GstE13;sgg;m…	Ac78C;AcCoAS;Acsl;Actn;Adgf-A;Akap200;Ama;Art3;Atf3;Baldspot;Brf;Btk29A;C901;CBP;CG10005;CG10068;CG10082;CG10211;CG10237;CG10283;CG10584;CG1103;CG11050;CG11353;CG12643;CG12702;CG12744;CG1275;CG12769;CG12948;CG13699;CG13875;CG14544;CG14661;CG14997;CG15152;CG15506;CG15629;CG1640;CG17121;CG17726;CG17834;CG18446;CG1943;CG2162;CG2663;CG2852;CG3009;CG30458;CG3097;CG31038;CG31145;CG31522;CG31626;CG31807…	1.01404	0.332312	0.999537	0.485171
eGFP-CG10274	strain CG10274-GFP whole organism embryo (0-24 hours) genetically modified using site-specific recombination		3,2,1	550	4561	4055	34096	hng3;aop;ps;Acsl;CG14997;insb;Rrp1;CG14757;CG14636;CG32182;CG5131;CG42784;CG5928;alphaTub84B;bbg;Atpalpha;sti;ZnT77C;RapGAP1;CG9065;pont;cue;CG17572;CG5254;CG34250;CG30457;Glut4EF;Atf3;kuk;sub;rt;fkh;smp-30;ABCB7;CG7530;CG8067;Art3;CG3961;CG2993;CG17121;CG1785;DopEcR;CG4497;CG13566;CG11267;CG5903;hoip;CG31751;B52;Cad96Ca;CG11378;betaTub56D;CG44838;CG6693;Sesn;Cyp310a1;Rcd2;CG16700;CG4825;HmgD;Adh…	ABCB7;Ac78C;AcCoAS;Acsl;Adh;AnxB10;Art3;Atf3;Atpalpha;B52;Baldspot;Brf;Btk29A;CBP;CG10068;CG10082;CG10584;CG10802;CG11200;CG11267;CG11319;CG11378;CG12512;CG12643;CG1275;CG12935;CG12974;CG13038;CG13506;CG13566;CG13631;CG14434;CG14544;CG14636;CG14757;CG14806;CG14997;CG15387;CG15431;CG15890;CG1640;CG16700;CG17121;CG17572;CG17726;CG1774;CG17834;CG1785;CG1824;CG18480;CG18622;CG2003;CG2145;CG2816;CG285…	1.01395	0.344493	0.999537	0.469274
eGFP-Lpt	strain Lpt-GFP whole organism prepupa at white prepupa stage genetically modified using site-specific recombination		3,2,1	811	4561	6003	34096	hng3;ps;CG14997;Rrp1;CG14757;CG14636;CG32182;CG5131;Prestin;CG42663;PGRP-LA;CG1441;dve;NijA;mRpL2;CG14995;CG34242;alphaTub84B;CG17104;spz3;Actn;scu;ftz-f1;bbg;Atpalpha;sti;ZnT77C;Idgf2;RapGAP1;CG9065;pont;CG9737;CG3630;cue;Tep3;kdn;CG5254;CG1572;CG34375;Glut4EF;CG10264;Atf3;kuk;rt;fkh;Vha55;sug;CG14777;bi;CG7530;CG8067;CG10738;Art3;CG3961;CG2993;sd;CG17121;Nlp;CG1785;CG8854;CG4497;CG13566;CG11267…	Ac78C;Actn;Adh;Akap200;AnxB10;Apc;Art3;Atf3;Atpalpha;Baldspot;Brf;Btk29A;C901;CBP;CG10068;CG10082;CG10175;CG10211;CG10237;CG10264;CG10512;CG10584;CG10738;CG10802;CG11050;CG11200;CG11267;CG11319;CG11409;CG11438;CG11658;CG11835;CG12091;CG12512;CG1275;CG12909;CG12948;CG12964;CG13038;CG13064;CG13082;CG13185;CG13506;CG13566;CG13631;CG13643;CG13931;CG14301;CG1441;CG14434;CG14636;CG14757;CG14777;CG14806…	1.00994	0.36047	0.999537	0.447536
eGFP-OdsH	VK00033 whole organism prepupa at white prepupa stage genetically modified using site-specific recombination		1,2,3	1000	4561	7418	34096	CG11920;hng3;Rrp1;CG43759;Prestin;CG42784;l(3)72Dn;CG1441;NijA;mRpL2;CG5928;CG4839;CG17104;CG3746;ftz-f1;bbg;Atpalpha;Idgf2;CG42673;CG9065;CG17691;pont;CG3630;Tep3;sesB;Rrp40;Nsun2;Glut4EF;Atf3;kuk;fkh;Gs1l;CG8067;CG10738;Liprin-gamma;CG3961;CG2993;CG17364;CG17121;CG1785;CG5903;hoip;CG31871;d;bip1;CG33946;CG44838;CG33947;Sesn;Cyp310a1;CG12909;jagn;Tie;CG17111;Vha68-1;Vha68-2;Decay;CG4825;HmgD;Adh…	Ac78C;AcCoAS;Acsl;Actn;Acyp2;AdenoK;Adh;Ama;AnxB10;Apc;Art3;Atf3;Atpalpha;B52;Baldspot;Blimp-1;Brf;Btk29A;C901;CBP;CG10005;CG10068;CG10082;CG10175;CG10211;CG10237;CG10264;CG10359;CG10418;CG10584;CG10738;CG10802;CG11035;CG11050;CG11267;CG11319;CG11353;CG11378;CG11438;CG11447;CG11752;CG11920;CG12268;CG12512;CG12643;CG1275;CG12769;CG12880;CG12909;CG12974;CG12998;CG13038;CG13053;CG13082;CG13365;CG135…	1.00776	0.375039	0.999537	0.429228
eGFP-CG8281	attP40 whole organism embryo (0-20 hours) genetically modified using site-specific recombination		1,2	588	4561	4353	34096	hng3;ps;CG14997;Rrp1;CG14757;CG14636;CG32182;CG5131;Hsp68;CG42784;l(3)72Dn;CG14196;CG6696;prel;CG12325;ImpL2;ftz-f1;bbg;Atpalpha;sti;ZnT77C;RapGAP1;CG9065;CG9184;pont;Tep3;Glut4EF;CG11474;Atf3;kuk;fkh;CG8067;Art3;CG3961;CG2993;CG1785;DopEcR;CG4497;Picot;CG13566;CG11267;CG31751;CG31871;B52;CG34117;RnpS1;f;CG44838;Tsp74F;Men-b;CG6693;Sesn;Cyp310a1;AdenoK;Nplp2;CG4022;Sh;CG1671;Rcd2;CG16700;CG33143;…	Ac78C;AcCoAS;AdenoK;Adh;Akap200;Ama;AnxB10;Art3;Atf3;Atpalpha;B52;Baldspot;Brf;Btk29A;C901;CBP;CG10068;CG10082;CG10211;CG10237;CG10584;CG11200;CG11267;CG11319;CG11447;CG11474;CG11892;CG12325;CG12512;CG12643;CG1275;CG12935;CG13185;CG13362;CG13566;CG13631;CG13868;CG14118;CG14196;CG14292;CG14434;CG14544;CG14636;CG14757;CG14997;CG15387;CG1640;CG16700;CG1671;CG17266;CG17726;CG1774;CG17777;CG17834;CG17…	1.00979	0.382237	0.999537	0.421757
eGFP-foxo	VK00037 whole organism wandering third instar larva genetically modified using site-specific recombination		5,6	312	4561	2307	34096	aop;ps;CG14997;CG14636;AnxB10;CG5131;Prestin;jing;Gapdh2;CG42663;nrv1;CG7394;CG43116;CG8360;CG42268;jim;chic;Src64B;mRpL2;CG2816;CG2930;bbg;Atpalpha;amon;sti;ZnT77C;rumi;vri;RpLP0-like;CG2145;Btk29A;Pgk;CG5254;Piezo;Glut4EF;CG31145;Atf3;kuk;CG12512;fkh;CG6163;Art3;sd;CG4497;CG45071;tou;CG1943;yin;mrj;CG44838;CG33947;Gbs-70E;Sesn;blw;Cyp310a1;Oatp74D;CG31808;CG2003;Mob2;CG1275;Lam;CG15611;AcCoAS;H…	Ac78C;AcCoAS;AnxB10;Art3;Atf3;Atpalpha;Brf;Btk29A;CBP;CG10068;CG10082;CG11180;CG12268;CG12512;CG12643;CG1275;CG12948;CG13506;CG13631;CG14434;CG14544;CG14636;CG14997;CG15387;CG15611;CG17266;CG1774;CG18622;CG1943;CG2003;CG2145;CG2816;CG2930;CG30069;CG3009;CG31145;CG31808;CG33116;CG33947;CG34172;CG34288;CG42268;CG42663;CG43116;CG43658;CG44838;CG4497;CG45071;CG4593;CG4860;CG5131;CG5254;CG5953;CG6163;…	1.011	0.400163	0.999537	0.402137
eGFP-cad	VK00033 whole organism embryo (0-4 hours) genetically modified using stable transfection		1,2	155	4561	1143	34096	HmgD;ps;CG42748;CG1806;sob;CG5131;Zip71B;mael;jing;l(3)neo38;Hsp68;Mdr49;CG8360;CG12091;chic;path;Nrt;Sirup;CG9921;Ama;CG8312;ics;E(spl)malpha-BFM;CG2930;Pu;Ubi-p5E;ImpL2;CG12769;bbg;VhaM9.7-c;Myo61F;RapGAP1;InR;brat;CG2145;fwd;Tom;Pgk;CG15279;Doc1;CG15876;Vha26;kuk;Ac78C;LRP1;Eip63E;link;B-H1;wb;B-H2;CG2162;CREG;CBP;CG1542;CG43693;oc;CG7884;btl;Wnt2;mas;salr;mnd;Cyt-c-p;mrj;CG33228;betaTub56D;l(…	Ac78C;Ama;Apc;B-H1;B-H2;CBP;CG10082;CG12091;CG1273;CG12769;CG15279;CG1542;CG15876;CG17834;CG1806;CG2145;CG2162;CG2930;CG33228;CG42748;CG43693;CG44838;CG4825;CG5131;CG7884;CG8312;CG8360;CG9921;CREG;Cyt-c-p;Doc1;E(spl)m7-HLH;E(spl)malpha-BFM;Eip63E;Esyt2;HmgD;Hsp68;ImpL2;InR;LRP1;Mdr49;Myo61F;Nrt;Pgk;PhKgamma;Pu;RapGAP1;SelR;Sirup;Tom;Ubi-p5E;Vha26;VhaM9.7-c;Wnt2;Zip71B;ana2;bbg;betaTub56D;brat;btl…	1.01375	0.405377	0.999537	0.397531
eGFP-CG1832	VK00033 whole organism embryo (0-24 hours) genetically modified using site-specific recombination		2,4	363	4561	2688	34096	hh;hng3;CG12974;ps;insb;mael;jing;Hsp68;PGRP-LA;chic;CG42540;dve;Src64B;E(spl)malpha-BFM;mir-1001;ftz-f1;Atpalpha;amon;al;Hr38;Tep3;Pka-R2;SerT;CG6227;sesB;klu;GstS1;Doc1;CG11073;Glut4EF;Atf3;fkh;sug;Proc-R;bi;B-H1;B-H2;CG6040;Liprin-gamma;CG43693;CG7884;CG17127;tou;salr;CG14806;d;sna;CG44838;Men-b;CG32170;CG6693;Sesn;blw;betaTub60D;Eip78C;jagn;CG31808;Tie;Poxm;CG4022;Sh;Vha68-2;Mob2;CadN;CG10283…	Act57B;Atf3;Atpalpha;B-H1;B-H2;Blimp-1;CG10082;CG10283;CG10512;CG11030;CG11073;CG11698;CG12974;CG1354;CG14434;CG14661;CG14806;CG15456;CG17127;CG17600;CG1814;CG30069;CG3009;CG3097;CG31808;CG32170;CG33054;CG33056;CG3408;CG34172;CG3764;CG4022;CG42540;CG4297;CG43693;CG4404;CG44838;CG4511;CG45218;CG6040;CG6227;CG6329;CG6693;CG6891;CG7737;CG7884;CG8036;CadN;CdGAPr;ChLD3;Cpr;Cyt-c-p;Dcp-1;Df31;Dhpr;Doc1…	1.00953	0.406086	0.999537	0.395113
eGFP-Sox100B	attP40 whole organism embryo (6-16 hours) genetically modified using site-specific recombination		2,3,1	771	4561	5727	34096	hng3;Acsl;Rrp1;CG14757;CG14636;CG14515;CG32182;CG5131;Prestin;CG42784;l(3)72Dn;PGRP-LA;CG1441;path;mRpL2;CG5928;alphaTub84B;prel;CG8519;spz4;CG42319;ftz-f1;bbg;Atpalpha;sti;Pkcdelta;ZnT77C;Slob;Idgf2;CG6472;Rrp46;RapGAP1;CG9065;CG9184;pont;CG5254;Atf3;kuk;rt;fkh;sug;smp-30;CG7530;CG10738;Liprin-gamma;Art3;CG3961;CG2993;Art1;CG17364;CG1785;CG17121;CG8854;DopEcR;CG4497;CG31999;CG13566;CG11267;hoip;…	Ac78C;AcCoAS;Acsl;AdenoK;Adh;Akap200;Ama;AnxB10;Art1;Art3;Atf3;Atpalpha;B52;Baldspot;Blimp-1;Brf;Btk29A;C901;CBP;CG10068;CG10082;CG10283;CG10584;CG10621;CG10738;CG11035;CG11050;CG11200;CG11267;CG11319;CG11378;CG11447;CG11839;CG11892;CG12512;CG12643;CG1275;CG12814;CG12909;CG12935;CG12974;CG13038;CG13082;CG13185;CG13248;CG13365;CG13566;CG13631;CG13643;CG13868;CG14292;CG1441;CG14434;CG14515;CG14544;…	1.0064	0.407806	0.999537	0.392039
eGFP-CG6813	attP-40 whole organism embryo (0-24 hours) genetically modified using site-specific recombination		3,2	798	4561	5930	34096	hng3;aop;ps;CG14997;insb;Rrp1;CG14636;CG32182;CG5131;CG42784;tum;l(3)72Dn;chic;dve;Irk3;mRpL2;alphaTub84B;prel;CG12325;ImpL2;ftz-f1;bbg;tex;Atpalpha;sti;CG32191;ZnT77C;Idgf2;RapGAP1;dgt3;CG9065;CG9184;pont;sesB;CG5254;Glut4EF;Atf3;kuk;sub;rt;fkh;sug;smp-30;ome;CG8067;CG10738;Liprin-gamma;Art3;CG3961;CG2993;CG1785;CG17121;CG30427;DopEcR;CG4497;CG31999;CG13566;CG17124;CG11267;CG5903;CG31751;CG31871…	Ac78C;AcCoAS;AdenoK;Adh;Adk1;Ama;AnxB10;Apc;Art3;Atf3;Atpalpha;B52;Baldspot;Brf;Btk29A;Buffy;C901;CBP;CG10068;CG10082;CG10237;CG10286;CG10584;CG10621;CG10650;CG10738;CG11050;CG11200;CG11267;CG11319;CG11686;CG12091;CG12325;CG12512;CG12643;CG1275;CG12974;CG13082;CG13185;CG1354;CG13566;CG13631;CG13829;CG13868;CG14434;CG14544;CG14636;CG14762;CG14806;CG14997;CG15093;CG15096;CG15249;CG15387;CG15431;CG1…	1.00599	0.411599	0.999537	0.387833
eGFP-Vsx1	VK00033 whole organism embryo (0-18 hours) genetically modified using site-specific recombination		3,2	731	4561	5439	34096	hng3;CG31098;aop;ps;CG14757;CG32182;CG5131;Prestin;CG42784;chic;mRpL2;CG5928;alphaTub84B;CG15044;prel;etaTry;Rala;fzy;ImpL2;bbg;Atpalpha;CG32191;ZnT77C;dgt5;Idgf2;RapGAP1;CG9065;CG9184;pont;CG9737;cue;sesB;Rrp40;mRpL55;CG5254;CG34250;Glut4EF;Atf3;kuk;fkh;sug;smp-30;B-H1;B-H2;Art3;CG3961;CG17121;CG30427;CG4497;CG31999;CG13323;CG11267;CG31751;B52;CG34115;CG34117;Cad96Ca;Vha44;betaTub56D;RnpS1;bip1;…	Ac78C;AcCoAS;AdenoK;Adh;Ama;Apc;Art3;Atf3;Atpalpha;B-H1;B-H2;B52;Baldspot;Brf;Btk29A;Buffy;CBP;CG10068;CG10082;CG10237;CG10512;CG10584;CG10802;CG11030;CG11035;CG11050;CG11180;CG11200;CG11267;CG11319;CG11722;CG11892;CG12499;CG12512;CG12643;CG12744;CG1275;CG12769;CG12974;CG13038;CG13082;CG13116;CG13248;CG13323;CG13506;CG13631;CG13829;CG13868;CG14270;CG14434;CG14544;CG14671;CG14757;CG14762;CG15044;C…	1.00471	0.430858	0.999537	0.367389
eGFP-Hr96	VK00037 whole organism female adult genetically modified using site-specific recombination		3,1	916	4561	6824	34096	hng3;aop;ps;Acsl;CG14997;Ac76E;Rrp1;CG5131;CG7430;CG42784;CG42663;chic;path;Irk2;mRpL2;CG11241;Fas1;CG14995;CG4839;alphaTub84B;prel;Actn;scu;ImpL2;bbg;Atpalpha;sti;ZnT77C;dgt5;RapGAP1;CG9065;pont;CG9737;cue;Tep3;CG5254;Glut4EF;Atf3;kuk;rt;fkh;Vha55;sug;CG14777;smp-30;ABCB7;Nle;ome;CG7530;CG8067;Art4;Liprin-gamma;CG3961;CG2993;Art1;CG1785;CG17121;Nlp;CG4497;CG3045;VhaAC39-2;CG17124;CG11267;CG5903;…	ABCB7;Ac76E;Ac78C;AcCoAS;Acsl;Actn;AdenoK;Adh;AnxB10;Art1;Art4;Atf3;Atpalpha;B52;Baldspot;Blimp-1;Brf;Btk29A;CBP;CG10068;CG10082;CG10232;CG10340;CG10516;CG10550;CG10581;CG10584;CG10911;CG11050;CG11200;CG11241;CG11267;CG11319;CG11378;CG11447;CG11658;CG11752;CG11760;CG12091;CG12159;CG12512;CG12643;CG1275;CG12909;CG12974;CG13185;CG13506;CG1354;CG13551;CG1358;CG13631;CG13868;CG14286;CG14434;CG14544;C…	1.00346	0.441055	0.999537	0.356737
eGFP-Kr	VK00033 whole organism embryo (0-10 hours) genetically modified using site-specific recombination		3,2	247	4561	1844	34096	hng3;CG12974;ps;CG32182;olf413;E(spl)mdelta-HLH;jing;CG43116;CG8360;nab;Src64B;E(spl)malpha-BFM;ftz-f1;tex;bbg;RapGAP1;Btk29A;RIC-3;Piezo;Doc1;CG31145;CG10853;fkh;smp-30;bi;CG8067;Art3;CG3961;sd;CG2993;CG7920;tou;pxb;B52;mrj;d;CG44838;Gbs-70E;Sesn;flr;CG31808;Oatp74D;Poxm;CG1275;Drak;CG4825;CG10561;CG11447;SoYb;Hsp27;CG9135;l(3)neo38;Akap200;CG12091;sgg;CG2059;CG9921;Ama;mRpL23;CG8312;Vha100-2;CG…	Akap200;Ama;Apc;Art3;B52;Brf;Btk29A;CBP;CG10561;CG10584;CG10853;CG11050;CG11447;CG12091;CG1275;CG12974;CG13185;CG14457;CG14544;CG16721;CG2059;CG2162;CG2993;CG30016;CG31145;CG31808;CG32182;CG34172;CG3764;CG3961;CG43116;CG44838;CG4825;CG4882;CG5028;CG5033;CG5273;CG7632;CG7920;CG8036;CG8067;CG8312;CG8360;CG9119;CG9135;CG9921;Dcp-1;Df31;Doc1;Drak;Dtg;E(spl)m7-HLH;E(spl)malpha-BFM;E(spl)mdelta-HLH;Eno…	1.00134	0.473704	0.999537	0.324926
eGFP-corto	VK00037 whole organism embryo (0-24 hours) genetically modified using site-specific recombination		1,2	487	4561	3650	34096	hng3;CG31098;ps;CG14997;Rrp1;CG14757;CG5131;Prestin;CG42663;l(3)72Dn;Klp67A;Map205;mRpL2;CG12325;fzy;ftz-f1;bbg;Atpalpha;sti;ZnT77C;RapGAP1;pont;cue;sesB;CG5254;CG34250;Glut4EF;Atf3;fkh;smp-30;CG7530;CG8067;CG3961;sd;CG13566;CG11267;CG5903;B52;d;fabp;CG44838;CG8993;CG33947;Sesn;Nplp1;jdp;GATAe;CG13676;CG31522;CG4825;SoYb;CG1806;tyn;l(3)neo38;GstE13;Samuel;sgg;mRpL24;mRpL23;CG9522;mthl9;Cyp9f2;mth…	AnxB10;Atf3;Atpalpha;B52;Brf;Btk29A;CBP;CG10068;CG10082;CG10584;CG10621;CG11180;CG11267;CG11658;CG12268;CG12325;CG12512;CG1275;CG12948;CG13082;CG13566;CG13631;CG13676;CG14757;CG14997;CG15387;CG15905;CG1640;CG16721;CG17266;CG1774;CG17834;CG1806;CG18622;CG2145;CG2816;CG2930;CG30016;CG30022;CG30069;CG3009;CG30403;CG31038;CG31098;CG31145;CG31475;CG31522;CG31705;CG31808;CG33116;CG33947;CG34172;CG34250…	0.997423	0.513593	0.999537	0.288635
eGFP-CG8359	strain CG8359-GFP whole organism embryo (0-14 hours) genetically modified using site-specific recombination		3,2	512	4561	3843	34096	hng3;ps;CG14997;Ac76E;Rrp1;CG43759;CG32182;CG5131;tum;chic;mRpL2;CG34242;bbg;tex;Atpalpha;sti;Idgf2;RapGAP1;CG42673;CG9184;pont;Tep3;Tep2;Atf3;kuk;rt;fkh;CG8067;CG33939;Art3;CG3961;CG2993;sd;CG1785;CG4497;CG31999;CG11267;CG31751;CG31871;B52;Cad96Ca;bip1;CG44838;CG6693;Sesn;Cyp310a1;CG45002;CG43066;Rcd2;CG16700;CG4825;Adh;tyn;l(3)neo38;GstE13;Npc2b;sgg;Patsas;mRpL24;SC35;CG4991;mRpL23;CG14434;CG32…	Ac76E;Ac78C;AcCoAS;Adh;Ama;Apc;Art3;Atf3;Atpalpha;B52;Baldspot;Brf;Btk29A;C901;CBP;CG10068;CG10082;CG10584;CG11200;CG11267;CG11447;CG11892;CG12512;CG12643;CG1275;CG13082;CG13185;CG13631;CG1368;CG13868;CG14434;CG14544;CG14997;CG15387;CG15890;CG16700;CG17726;CG1774;CG17834;CG1785;CG18622;CG2059;CG2162;CG2930;CG2993;CG3009;CG31145;CG31751;CG31808;CG31871;CG31999;CG32182;CG32425;CG32816;CG33116;CG339…	0.995962	0.529708	0.999537	0.27485
eGFP-CG10669	attP40 whole organism prepupa (24 days) genetically modified using site-specific recombination		3,2,1	781	4561	5858	34096	hng3;aop;ps;Acsl;CG14997;Rrp1;CG32182;CG5131;Prestin;CG42663;l(3)72Dn;Klp67A;path;NijA;mRpL2;alphaTub84B;prel;CG17104;spz3;scu;Pu;ImpL2;bbg;Atpalpha;ZnT77C;Idgf2;RapGAP1;CG9065;CG17691;pont;CG9737;cue;Tep3;CG5254;Glut4EF;Atf3;kuk;rt;fkh;sug;ome;bi;CG7530;CG8067;CG10738;Liprin-gamma;Art3;CG3961;CG2993;sd;CG1785;DopEcR;CG4497;Picot;CG13566;CG17124;CG11267;CG31871;B52;salr;CG34117;Cad96Ca;CG11378;d;…	Ac78C;AcCoAS;Acsl;Adh;Akap200;Ama;AnxB10;Apc;Art3;Atf3;Atpalpha;B52;Baldspot;Blimp-1;Brf;Btk29A;C901;CBP;CG10005;CG10068;CG10082;CG10211;CG10237;CG10359;CG10584;CG10738;CG11035;CG11050;CG11200;CG11267;CG11319;CG11378;CG11438;CG11447;CG12268;CG12502;CG12512;CG12541;CG12643;CG1275;CG12769;CG12814;CG12909;CG12974;CG12998;CG13038;CG13047;CG13053;CG13082;CG13566;CG13631;CG13931;CG14291;CG14434;CG14544…	0.996655	0.534304	0.999537	0.271301
eGFP-caup	VK00037 whole organism embryo (0-24 hours) genetically modified using site-specific recombination		3,2,1	1240	4561	9302	34096	hng3;Rrp1;CG43759;Prestin;CG42784;CG42663;l(3)72Dn;chic;mRpL2;CG5928;CG3746;Rala;CG42319;ftz-f1;bbg;Atpalpha;Hs6st;Idgf2;p130CAS;CG42673;CG9065;CG9184;kek4;pont;Tep3;sesB;Rrp40;CG1572;Lip1;CG30457;Glut4EF;Atf3;kuk;fkh;smp-30;CG8067;CG10738;Liprin-gamma;CG3961;CG2993;CG1785;CG17121;CG30427;CG31637;CG17124;CG5903;hoip;CG31751;mei-38;CG31871;betaTub56D;CG44838;Sesn;Cyp310a1;CG12909;jagn;Tie;CG17111;…	Ac76E;Ac78C;AcCoAS;Acsl;Acyp2;AdenoK;Adh;Akap200;Ama;AnxB10;Apc;Art3;Art4;Atf3;Atpalpha;B52;Baldspot;Brf;Btk29A;BubR1;Buffy;C901;CAH2;CBP;CG10068;CG10082;CG10512;CG10581;CG10584;CG10621;CG10738;CG10802;CG10864;CG11050;CG11180;CG11200;CG11267;CG11275;CG11319;CG11378;CG11447;CG11686;CG11892;CG12091;CG12499;CG12512;CG12643;CG1275;CG12769;CG12909;CG12935;CG12974;CG13038;CG13185;CG13323;CG13365;CG1350…	0.996526	0.553532	0.999537	0.255965
eGFP-run	VK00033 whole organism embryo (0-16 hours) genetically modified using site-specific recombination		1,2,3	542	4561	4083	34096	hng3;CG14997;CG14757;Rrp1;CG14636;CG32182;CG5131;CG42784;l(3)72Dn;mRpL2;alphaTub84B;prel;CG12325;Rala;CG17219;ftz-f1;bbg;Atpalpha;sti;ZnT77C;Idgf2;p130CAS;RapGAP1;CG9065;pont;CG9737;CG5254;Atf3;kuk;fkh;Vha55;CG7530;CG8067;Art3;CG3961;CG1785;CG17121;CG4497;CG17124;CG11267;CG31751;CG31871;CG34117;RnpS1;CG44838;Tsp74F;CG6693;Sesn;Cyp310a1;Nplp2;CG4022;Rcd2;CG16700;CG4825;CG15528;l(3)neo38;CG5171;Gst…	Ac78C;Ama;Art3;Atf3;Atpalpha;Brf;Btk29A;C901;CBP;CG10068;CG10082;CG10584;CG11050;CG11200;CG11267;CG11319;CG11447;CG12091;CG12325;CG12512;CG12643;CG1275;CG12769;CG13038;CG13185;CG13631;CG13643;CG13868;CG14434;CG14544;CG14636;CG14757;CG14997;CG15249;CG15387;CG15431;CG15528;CG1640;CG16700;CG17121;CG17124;CG17219;CG17726;CG1774;CG17834;CG1785;CG18622;CG2145;CG2162;CG2930;CG30069;CG3009;CG31038;CG3114…	0.992346	0.569825	0.999537	0.242389
D19A	VK00037 whole organism embryo (0-20 hours) genetically modified using site-specific recombination		1,2,3	1047	4561	7871	34096	CG11920;hng3;Rrp1;CG43759;Prestin;l(3)72Dn;chic;path;NijA;Fas1;CG42319;bbg;tex;Atpalpha;Cda5;Idgf2;CG9065;CG9184;kek4;pont;sesB;CG31548;Atf3;SmD1;kuk;fkh;smp-30;Gs1l;CG8067;CG10738;CG42763;CG3961;CG2993;CG17364;CG17121;CG1785;CG31999;hoip;CG31751;bip1;f;CG44838;fln;Sesn;Cyp310a1;D1;CG12909;jagn;CG3734;CG4822;CG4825;Adh;CG12935;CG12814;GstE13;Npc2b;Samuel;CG4752;sgg;SC35;CG4991;CG32428;Tusp;Cyp9f2…	Ac78C;AcCoAS;Act57B;Actn;Adh;Akap200;Ama;AnxB10;Apc;Art3;Atf3;Atpalpha;B52;Baldspot;Brf;Btk29A;C901;CBP;CG10068;CG10082;CG10232;CG10283;CG10581;CG10584;CG10621;CG10650;CG10738;CG10802;CG10864;CG11030;CG11035;CG11050;CG11200;CG11267;CG11319;CG11378;CG11447;CG11920;CG12091;CG12134;CG12512;CG12643;CG12744;CG1275;CG12814;CG12880;CG12909;CG12935;CG12974;CG13038;CG13082;CG1354;CG13566;CG13631;CG13868;C…	0.994398	0.579825	0.999537	0.235377
eGFP-fru	MI06350 whole organism wandering third instar larva genetically modified using site-specific recombination		1,3,2	1272	4561	9558	34096	hng3;Rrp1;Prestin;CG42784;CG42663;l(3)72Dn;chic;path;NijA;mRpL2;Fas1;CG18557;CG4839;CG17104;bbg;Atpalpha;Hs6st;Idgf2;Rrp46;CG9065;CG9184;kek4;pont;Tep3;Tep2;sesB;Nsun2;CG1572;CG15279;Glut4EF;Atf3;kuk;fkh;smp-30;ABCB7;bi;CG8067;CG10738;Liprin-gamma;CG3961;CG2993;CG17121;CG1785;Picot;CG31997;CG5903;CG31751;mei-38;d;betaTub56D;bip1;CG33946;CG44838;tgy;CG33947;Sesn;Cyp310a1;flr;D1;CG12909;jagn;CG1711…	ABCB7;Ac78C;AcCoAS;Acsl;Actn;AdenoK;Adh;Akap200;Ama;AnxB10;Apc;Arp8;Art1;Art3;Art4;Atf3;Atpalpha;B52;Baldspot;Blimp-1;Brf;Btk29A;CBP;CG10005;CG10068;CG10082;CG10211;CG10232;CG10237;CG10359;CG10514;CG10581;CG10584;CG10621;CG10738;CG10802;CG10911;CG11035;CG11050;CG11200;CG11241;CG11267;CG11275;CG11319;CG11378;CG11447;CG11686;CG11752;CG11892;CG12078;CG12091;CG12159;CG12268;CG12325;CG12512;CG12643;CG…	0.994863	0.584375	0.999537	0.23211
eGFP-jing	VK00033 whole organism embryo (0-16 hours) genetically modified using site-specific recombination		3,2	409	4561	3092	34096	hng3;CG14997;Rrp1;CG14757;CG14636;CG32182;CG5131;l(3)72Dn;dve;bbg;Atpalpha;sti;RapGAP1;CG9065;pont;CG5254;Atf3;kuk;rt;fkh;bi;B-H1;Art3;CG3961;CG2993;CG17121;CG1785;CG4497;CG11267;CG5903;CG31751;CG31871;B52;salr;CG34117;CG33946;CG44838;Sesn;Cyp310a1;CG43066;AdenoK;Vha68-1;CG4022;CG14762;Rcd2;y;CG4825;HmgD;tyn;l(3)neo38;GstE13;Samuel;sgg;mRpL24;mRpL23;CG14434;mthl5;GlyP;Tsp29Fb;CngA;neur;Gs2;isoQC;…	Ac78C;AcCoAS;AdenoK;Ama;AnxB10;Art3;Atf3;Atpalpha;B-H1;B52;Brf;Btk29A;CBP;CG10068;CG10082;CG10584;CG10802;CG11050;CG11200;CG11267;CG11319;CG11447;CG12512;CG12643;CG1275;CG12974;CG13038;CG13631;CG14434;CG14544;CG14636;CG14757;CG14762;CG14997;CG15387;CG15431;CG15890;CG1640;CG17121;CG17726;CG17834;CG1785;CG18178;CG18622;CG2930;CG2993;CG30069;CG3009;CG31145;CG31751;CG31807;CG31808;CG31871;CG32182;CG3…	0.988843	0.588119	0.999537	0.227963
eGFP-MTF-1	attP40 whole organism embryo (0-24 hours) genetically modified using site-specific recombination		4,2	742	4561	5592	34096	hng3;CG31098;aop;ps;CG14997;Rrp1;CG14757;CG43759;CG5131;Prestin;Hsp68;CG42784;PGRP-LA;chic;path;mRpL2;Fas1;CG34242;alphaTub84B;prel;CG12325;Actn;Pu;ftz-f1;bbg;tex;Atpalpha;Hs6st;sti;ZnT77C;RapGAP1;CG42673;CG9184;pont;cue;kdn;sesB;CG5254;Glut4EF;Atf3;kuk;rt;fkh;Vha55;sug;ome;Pglym78;CG10738;Art3;CG3961;CG2993;sd;CG1785;DopEcR;CG4497;CG13566;CG17124;CG11267;hoip;CG31751;B52;CG34117;Vha44;betaTub56D…	Ac78C;AcCoAS;Actn;AdenoK;Akap200;Alas;Ama;Apc;Art3;Atf3;Atpalpha;B52;Baldspot;Brf;Btk29A;CBP;CG10068;CG10082;CG10237;CG10283;CG10514;CG10581;CG10584;CG10738;CG11050;CG11200;CG11267;CG11319;CG11686;CG11892;CG12325;CG12512;CG12643;CG1275;CG12974;CG13038;CG13185;CG1354;CG13566;CG13631;CG13868;CG14434;CG14544;CG14757;CG14762;CG14997;CG15117;CG1640;CG16721;CG17124;CG17726;CG17834;CG1785;CG18622;CG2059…	0.991928	0.592748	0.999537	0.225296
eGFP-Pdp1	VK00037 whole organism embryo (0-24 hours) genetically modified using site-specific recombination		1,2,3	2061	4561	15473	34096	hng3;Rrp1;Prestin;Irk3;mRpL2;CG1208;CG4957;CG17104;mRpL9;Rala;tex;Atpalpha;Hs6st;Cda5;Rtnl2;Rrp46;CG9184;CG3631;CG3630;pont;Tep3;sesB;Rrp40;CG6908;kuk;smp-30;ABCB7;CG8067;Liprin-gamma;CG2993;CG17364;CG17121;CG31637;CG17127;sals;d;betaTub56D;Cyp310a1;D1;CG12909;jagn;Vha68-2;CG31648;CG1671;GATAe;HmgD;CG10512;Adh;CG12935;Nup75;CG10516;Nipsnap;GstE13;GstE10;Npc2b;CG4511;Samuel;Sirup;CG4991;CG3420;tim…	AANATL2;ABCB7;AQP;Ac76E;Ac78C;AcCoAS;Acsl;Act57B;Actn;AdenoK;Adh;Akap200;Alas;Ama;AnxB10;Apc;Arp8;Art1;Art3;Art4;Atf3;Atpalpha;AttD;Baldspot;Brf;Btk29A;CAH2;CBP;CG10031;CG10068;CG10082;CG10232;CG10237;CG10283;CG10286;CG10340;CG10341;CG10407;CG10472;CG10512;CG10516;CG10560;CG10561;CG10576;CG10581;CG10584;CG10598;CG10650;CG10802;CG10864;CG10911;CG10912;CG1103;CG11030;CG11035;CG11050;CG11099;CG11200…	0.995742	0.604617	0.999537	0.217589
eGFP-CG34376	attP40 whole organism embryo (0-24 hours) genetically modified using site-specific recombination		3,2	1599	4561	12019	34096	hng3;Rrp4;l(3)72Dp;Rrp1;Prestin;CG42784;CG42663;chic;path;mRpL2;CG4839;etaTry;Rala;scu;ftz-f1;bbg;Atpalpha;Hs6st;Idgf4;Jon74E;Idgf2;p130CAS;CG42673;CG9065;kek4;CG3630;pont;CG15152;CG13096;sesB;Rrp40;CG32639;CG6908;Glut4EF;Atf3;kuk;fkh;smp-30;ABCB7;Gs1l;CG5909;CG8067;CG10738;Ca-alpha1T;CG9394;Liprin-gamma;CG3961;CG2993;vkg;CG1785;CG17121;CG30427;CG31637;Picot;CG31516;CG31999;CG17124;CG5903;hoip;CG…	AANATL2;ABCB7;Ac76E;Ac78C;AcCoAS;Acsl;Actn;Acyp2;AdenoK;Adh;Adk1;Alas;Apc;Art3;Art4;Atf3;Atpalpha;AttD;B52;Baldspot;Brf;Btk29A;CBP;CG10031;CG10068;CG10082;CG10286;CG10300;CG10472;CG10512;CG10550;CG10560;CG10581;CG10584;CG10621;CG10650;CG10738;CG10864;CG10911;CG1103;CG11035;CG11050;CG11180;CG11200;CG11241;CG11267;CG11319;CG11378;CG11384;CG11447;CG11453;CG11474;CG11617;CG11658;CG11722;CG11839;CG118…	0.994543	0.608117	0.999537	0.214834
eGFP-E(spl)m%u03B2-HLH	attP40 whole organism embryo (0-24 hours) genetically modified using site-specific recombination		3,1	1243	4561	9362	34096	Rrp4;Rrp1;Prestin;CG42784;CG42663;l(3)72Dn;chic;path;mRpL2;mRpL9;Rala;ftz-f1;serp;bbg;Atpalpha;Idgf2;p130CAS;CG42673;CG9065;kek4;pont;CG13096;sesB;Rrp40;CG1572;CG14186;Glut4EF;Atf3;kuk;fkh;smp-30;ABCB7;Gs1l;CG8067;CG10738;Liprin-gamma;CG3961;CG2993;CG1785;CG17121;CG31637;CG17124;hoip;CG31751;CG31871;betaTub56D;bip1;CG44838;CG33947;Sesn;D1;jagn;Tie;Vha68-2;CG1671;GATAe;CG31522;CG4825;HmgD;CG10512;…	ABCB7;Ac76E;Ac78C;AcCoAS;Acsl;Actn;AdenoK;Adh;Adk1;Alas;AnxB10;Apc;Art3;Art4;Atf3;Atpalpha;B52;Baldspot;Brf;Btk29A;Buffy;CBP;CG10068;CG10082;CG10175;CG10512;CG10560;CG10581;CG10584;CG10738;CG11050;CG11200;CG11267;CG11319;CG11378;CG11447;CG11474;CG11658;CG11752;CG11892;CG12091;CG12512;CG12520;CG12643;CG1275;CG12935;CG12948;CG12974;CG13038;CG13096;CG13365;CG13506;CG13566;CG1358;CG13618;CG13829;CG13…	0.992535	0.62311	0.999537	0.203902
dsx	VK00037 whole organism prepupa (24 hours) genetically modified using site-specific recombination		1,2,3,4	1127	4561	8501	34096	hng3;l(3)72Dp;Rrp1;CG43759;Prestin;CG42663;l(3)72Dn;chic;path;NijA;mRpL2;Cpr92F;CG17104;CG3746;scu;bbg;Atpalpha;Cda5;al;Idgf2;p130CAS;CG42673;CG9065;pont;Tep3;Tep2;Glut4EF;Atf3;kuk;CG10853;smp-30;Gs1l;bi;CG8067;Liprin-gamma;CG3961;CG31637;CG17124;CG31871;salr;d;betaTub56D;bip1;CG44838;Tsp74F;CG33947;Sesn;Cyp310a1;D1;CG12909;Tie;CG31522;CG4825;HmgD;CG11722;CG12935;CG12814;Nipsnap;GstE13;Samuel;sgg…	Ac78C;AcCoAS;Acsl;Actn;Acyp2;Akap200;Ama;AnxB10;Apc;Art3;Art4;Atf3;Atpalpha;B-H1;B-H2;Baldspot;Blimp-1;Brf;Btk29A;C901;CBP;CG10005;CG10068;CG10082;CG10211;CG10237;CG10283;CG10561;CG10581;CG10584;CG10853;CG11035;CG11050;CG11147;CG11200;CG11267;CG11319;CG11378;CG11438;CG11447;CG11658;CG11722;CG11852;CG12268;CG12643;CG1275;CG12769;CG12814;CG12909;CG12935;CG12974;CG12998;CG13053;CG13064;CG13082;CG131…	0.991054	0.638239	0.999537	0.193272
eGFP-pdm3	VK00033 whole organism prepupa at white prepupa stage genetically modified using site-specific recombination		1,3,2	894	4561	6759	34096	hng3;Rrp1;CG42784;l(3)72Dn;chic;NijA;mRpL2;CG4839;CG17104;bbg;Atpalpha;Cda5;Idgf2;CG9065;CG17691;pont;CG3630;Tep3;Nsun2;Atf3;kuk;fkh;smp-30;bi;CG8067;CG10738;Liprin-gamma;CG3961;CG2993;CG17121;CG1785;CG5903;CG31871;salr;d;betaTub56D;bip1;CG33946;CG44838;CG33947;Sesn;Cyp310a1;CG12909;jagn;Vha68-1;Vha68-2;Decay;CG32855;CG4825;HmgD;Adh;GstE13;GstE10;Npc2b;Samuel;sgg;SC35;CG4991;CG32428;Tusp;CG32425;…	Ac78C;AcCoAS;Acsl;Actn;Acyp2;AdenoK;Adh;Akap200;Ama;AnxB10;Apc;Art1;Art3;Atf3;Atpalpha;B52;Baldspot;Blimp-1;Brf;Btk29A;C901;CBP;CG10068;CG10082;CG10175;CG10211;CG10237;CG10264;CG10359;CG10418;CG10581;CG10584;CG10738;CG10802;CG11035;CG11050;CG11200;CG11267;CG11319;CG11378;CG11438;CG11447;CG11752;CG12268;CG12512;CG12541;CG12643;CG1275;CG12769;CG12880;CG12909;CG12974;CG12998;CG13038;CG13082;CG13506;…	0.988777	0.648942	0.999537	0.185687
eGFP-CG12219	VK00033 whole organism embryo (0-18 hours) genetically modified using site-specific recombination		3,2,1	745	4561	5643	34096	hng3;CG31098;aop;ps;CG14997;Rrp1;CG14757;CG14636;CG32182;CG5131;CG42784;tum;chic;dve;mRpL2;alphaTub84B;prel;CG12325;CG42319;Pu;bbg;tex;Atpalpha;sti;ZnT77C;Idgf2;RapGAP1;CG9065;CG9184;pont;CG5254;Glut4EF;Atf3;kuk;rt;fkh;smp-30;CG8067;Art3;CG3961;CG2993;CG1785;CG17121;CG30427;DopEcR;CG4497;CG13566;CG17124;CG11267;CG31751;CG31871;B52;CG34117;Vha44;CG11378;RnpS1;CG44838;CG6693;Sesn;Cyp310a1;jagn;CG43…	Ac78C;AcCoAS;AdenoK;Adh;Ama;Apc;Art3;Atf3;Atpalpha;B52;Baldspot;Brf;Btk29A;C901;CBP;CG10068;CG10082;CG10581;CG10584;CG11050;CG11200;CG11267;CG11319;CG11378;CG11447;CG12091;CG12325;CG12512;CG12643;CG12744;CG1275;CG12848;CG12935;CG12948;CG12974;CG13038;CG13082;CG13185;CG1354;CG13566;CG13631;CG13868;CG13931;CG14434;CG14544;CG14636;CG14757;CG14762;CG14806;CG14997;CG15096;CG15117;CG15387;CG15890;CG164…	0.986937	0.6546	0.999537	0.18162
pan	strain yellow cinnabar brown speck whole organism at white prepupa stage		1,3,2	102	4561	797	34096	HmgD;nord;hng3;l(3)neo38;CG8360;bc10;melt;Pfk;Src64B;Pvf1;Vha100-2;mthl5;armi;Pde8;Actn;CG12643;CG42237;SdhA;rols;CG1572;CG18622;CG31145;alpha-Est10;Oat;PyK;CG17726;Pif1A;PGRP-SB1;Hex-A;CREG;Cpr67B;Art3;sd;CG9747;Prosbeta5R2;CG4297;Baldspot;CG30349;CG10005;l(3)neo43;CG33506;Tsp74F;CG8036;Hil;blw;srl;Cyp310a1;CG2003;CG7458;nop5;Pfrx;Dh44-R2;stai	Actn;Art3;Baldspot;CG10005;CG12643;CG1572;CG17726;CG18622;CG2003;CG30349;CG31145;CG33506;CG42237;CG4297;CG7458;CG8036;CG8360;CG9747;CREG;Cpr67B;Cyp310a1;Dh44-R2;Hex-A;Hil;HmgD;Oat;PGRP-SB1;Pde8;Pfk;Pfrx;Pif1A;Prosbeta5R2;Pvf1;PyK;SdhA;Src64B;Tsp74F;Vha100-2;alpha-Est10;armi;bc10;blw;hng3;l(3)neo38;l(3)neo43;melt;mthl5;nop5;nord;rols;sd;srl;stai	0.956721	0.663911	0.999537	0.170191
eGFP-fd85E	strain fd85E-GFP whole organism prepupa genetically modified using site-specific recombination		3,2,1	466	4561	3552	34096	hng3;ps;Acsl;CG14997;CG14636;CG32182;CG5131;CG42663;chic;dve;mRpL2;CG14995;alphaTub84B;prel;Actn;bbg;Atpalpha;sti;ZnT77C;Idgf2;RapGAP1;CG42673;CG9065;pont;CG9737;cue;Rrp40;CG5254;CG1572;Glut4EF;Atf3;kuk;fkh;CG8067;CG10738;Art3;CG3961;CG2993;sd;CG1785;CG4497;CG11267;CG5903;B52;Vha44;d;RnpS1;bip1;fabp;CG44838;CG6693;Sesn;Eip78C;AdenoK;Vha68-2;Rcd2;CG4825;HmgD;ast;CG1806;l(3)neo38;GstE13;sgg;mRpL24;…	Ac78C;Acsl;Actn;AdenoK;Ama;AnxB10;Art3;Atf3;Atpalpha;B52;Baldspot;Brf;Btk29A;CBP;CG10005;CG10068;CG10082;CG10237;CG10584;CG10738;CG11267;CG11658;CG12268;CG1275;CG12974;CG13082;CG13506;CG13631;CG14434;CG14544;CG14636;CG14995;CG14997;CG15387;CG15701;CG1572;CG1640;CG16721;CG1785;CG1806;CG18622;CG2145;CG2162;CG2816;CG2930;CG2993;CG30069;CG3009;CG31145;CG31807;CG31808;CG32182;CG32428;CG33116;CG3961;CG…	0.980745	0.67234	0.999537	0.169092
eGFP-CG3163	VK00037 whole organism embryo (0-24 hours) genetically modified using site-specific recombination		1,3,2	1045	4561	7918	34096	hng3;nyo;Rrp1;Prestin;l(3)72Dn;chic;path;mRpL2;CG3746;Rala;ftz-f1;bbg;Atpalpha;Cda5;Jon74E;CG42673;CG9065;CG9184;pont;sesB;Rrp40;Glut4EF;Atf3;kuk;fkh;smp-30;CG8067;CG3961;CG2993;CG1785;CG31637;CG17124;CG5903;CG31751;mei-38;d;betaTub56D;CG44838;Tsp74F;Sesn;CG43740;jagn;Tie;Vha68-1;Vha68-2;Decay;CG31522;CG4825;HmgD;Adh;CG12935;CG12814;ECSIT;GstE13;GstE10;Npc2b;Samuel;sgg;CG3420;Tusp;CG5728;mab-21;C…	Ac78C;AcCoAS;Acsl;AdenoK;Adgf-A;Adh;AnxB10;Apc;Art1;Art3;Art4;Atf3;Atpalpha;B52;Baldspot;Blimp-1;Brf;Btk29A;BubR1;Buffy;CBP;CG10005;CG10068;CG10082;CG10237;CG10283;CG10286;CG10802;CG1103;CG11050;CG11180;CG11200;CG11267;CG11319;CG11353;CG11447;CG11839;CG12091;CG12134;CG12512;CG12643;CG12702;CG1273;CG1275;CG12814;CG12848;CG12935;CG12974;CG13185;CG13284;CG13365;CG13506;CG1354;CG13551;CG13631;CG13875…	0.986607	0.696314	0.999537	0.15509
eGFP-CG2875	VK00033 whole organism embryo (0-14 hours) genetically modified using site-specific recombination		1,2	696	4561	5306	34096	hng3;aop;ps;Acsl;CG14997;Rrp1;CG14757;CG32182;CG5131;tum;l(3)72Dn;chic;mRpL2;alphaTub84B;prel;Actn;bbg;tex;Atpalpha;sti;Idgf4;Idgf2;RapGAP1;CG9065;CG9184;kek4;pont;CG3630;CG5254;CG31548;Atf3;kuk;rt;fkh;Vha55;smp-30;ome;CG8067;Art3;CG3961;CG2993;CG17121;CG1785;DopEcR;CG4497;CG31999;CG11267;CG31751;CG31871;B52;CG34117;Cad96Ca;betaTub56D;RnpS1;bip1;CG44838;Men-b;CG6693;Sesn;Cyp310a1;Eip78C;CG43066;N…	Ac78C;Acsl;Actn;Adh;Ama;AnxB10;Apc;Art3;Atf3;Atpalpha;B52;Baldspot;Brf;Btk29A;C901;CBP;CG10068;CG10082;CG10283;CG10286;CG10584;CG10802;CG11050;CG11200;CG11267;CG11319;CG11447;CG11686;CG12091;CG12643;CG1275;CG12948;CG12974;CG13082;CG13365;CG1354;CG13631;CG13868;CG14434;CG14544;CG14757;CG14762;CG14997;CG15117;CG15249;CG15387;CG15890;CG1640;CG16700;CG16721;CG17121;CG17726;CG1774;CG17834;CG1785;CG186…	0.980585	0.719179	0.999537	0.140384
eGFP-CG1529	VK00033 whole organism embryo (0-14 hours) genetically modified using site-specific recombination		1,2,3	644	4561	4917	34096	hng3;aop;ps;Acsl;CG14997;Rrp1;CG14757;CG14636;CG32182;CG5131;Hsp68;CG42784;tum;l(3)72Dn;PGRP-LA;chic;mRpL2;alphaTub84B;prel;CG12325;Actn;Pu;bbg;tex;Atpalpha;sti;ZnT77C;Idgf2;RapGAP1;CG9065;CG9184;CG3630;pont;CG5254;Glut4EF;Atf3;kuk;rt;fkh;smp-30;ome;CG8067;Art3;CG3961;CG2993;CG1785;CG17121;DopEcR;CG4497;CG31999;CG13566;CG17124;CG11267;CG31751;CG31871;B52;CG34117;Cad96Ca;bip1;CG44838;CG6693;Sesn;C…	Ac78C;AcCoAS;Acsl;Actn;AdenoK;Adh;Ama;AnxB10;Apc;Art3;Atf3;Atpalpha;B52;Baldspot;Brf;Btk29A;C901;CBP;CG10068;CG10082;CG10237;CG10584;CG10802;CG11050;CG11200;CG11267;CG11319;CG12091;CG12325;CG12512;CG12643;CG1275;CG12909;CG12948;CG12974;CG13082;CG13365;CG13506;CG1354;CG13566;CG13631;CG14434;CG14544;CG14636;CG14757;CG14762;CG14997;CG15117;CG15387;CG15890;CG1640;CG16700;CG17121;CG17124;CG17266;CG177…	0.979104	0.724828	0.999537	0.136845
eGFP-mod(mdg4)	VK00037 whole organism wandering third instar larva genetically modified using site-specific recombination		4,3	1129	4561	8572	34096	hng3;Rrp4;CG43759;Prestin;CG42663;chic;path;CG14196;NijA;mRpL2;Fas1;CG4839;etaTry;Rala;CG11912;ftz-f1;bbg;Atpalpha;Cda5;Jon74E;Idgf2;p130CAS;CG42673;CG9065;kek4;pont;CG15152;sesB;Rrp40;CG1572;CG6908;CG17211;Glut4EF;Atf3;kuk;CG10853;fkh;smp-30;CG8067;Ca-alpha1T;CG3961;CG2993;CG17121;CG31516;CG31999;CG31997;CG5903;sals;d;betaTub56D;bip1;CG44838;CG33947;fln;Sesn;Cyp310a1;D1;jagn;Vha68-2;GATAe;CG3152…	Ac78C;AcCoAS;Acsl;Actn;AdenoK;Akap200;AnxB10;Arp8;Art1;Art4;Atf3;Atpalpha;AttD;Baldspot;Brf;Btk29A;CBP;CG10005;CG10068;CG10082;CG10211;CG10264;CG10283;CG10512;CG10581;CG10584;CG10621;CG10853;CG11044;CG11319;CG11378;CG11658;CG11686;CG11752;CG11892;CG11912;CG12078;CG12268;CG12512;CG12520;CG12541;CG12643;CG1275;CG12814;CG12935;CG12974;CG13024;CG13077;CG13082;CG13248;CG13506;CG1354;CG1358;CG1360;CG13…	0.984589	0.735113	0.999537	0.131586
eGFP-CG8319	strain CG8319-GFP whole organism prepupa genetically modified using site-specific recombination		3,1,2	662	4561	5068	34096	hng3;aop;Acsl;CG14997;Rrp1;CG14757;CG14636;CG32182;CG5131;l(3)72Dn;mRpL2;Fas1;CG34242;alphaTub84B;prel;scu;bbg;Atpalpha;sti;ZnT77C;Idgf2;dgt5;RapGAP1;CG9065;pont;CG9737;cue;CG5254;Glut4EF;Atf3;kuk;rt;fkh;sug;bi;CG7530;CG8067;Art3;CG3961;CG2993;CG1785;CG17121;CG4497;CG13566;CG11267;B52;CG34117;Cad96Ca;d;bip1;CG33946;CG44838;Spn100A;Sesn;Cyp310a1;CG12909;AdenoK;Nplp1;CG14762;Rcd2;CG16700;CG14880;CG…	Ac78C;AcCoAS;Acsl;AdenoK;Adh;Ama;AnxB10;Art3;Atf3;Atpalpha;B52;Baldspot;Brf;Btk29A;C901;CBP;CG10068;CG10082;CG10516;CG10584;CG10802;CG11050;CG11200;CG11267;CG11319;CG11438;CG11447;CG11752;CG12268;CG12512;CG12643;CG1275;CG12909;CG12935;CG12974;CG13082;CG13365;CG13506;CG13566;CG13631;CG13931;CG14434;CG14544;CG14636;CG14757;CG14762;CG14880;CG14997;CG15096;CG15387;CG15529;CG15701;CG1636;CG1640;CG1670…	0.976483	0.754477	0.999537	0.119477
eGFP-zf30C	VK00033 whole organism embryo (0-24 hours) genetically modified using site-specific recombination		3,2,1	504	4561	3875	34096	hng3;ps;Rrp4;aop;CG14997;Hsp68;CG42663;chic;CG14196;mRpL2;Fas1;alphaTub84B;mRpL9;Atpalpha;bbg;sti;p130CAS;RapGAP1;CG9184;CG3631;pont;kdn;CG5254;CG15629;fkh;twe;smp-30;Art3;CG3961;CG2993;sd;CG17121;DopEcR;CG31637;CG11267;mei-38;hoip;B52;CG34117;RnpS1;betaTub56D;CG33947;Sesn;AdenoK;CG5114;CG10283;CG16700;CG4825;HmgD;Adh;CG12935;tyn;l(3)neo38;GstE13;Npc2b;GstE10;sgg;Tg;CG4991;mRpL24;mRpL23;CycB3;CG5…	AcCoAS;Act57B;AdenoK;Adh;Ama;Apc;Art3;Atpalpha;B52;Baldspot;Blimp-1;Btk29A;CBP;CG10068;CG10082;CG10283;CG10621;CG11050;CG11200;CG11267;CG11319;CG12091;CG12643;CG12702;CG12935;CG13082;CG13631;CG13868;CG14196;CG14544;CG14997;CG15387;CG15431;CG15629;CG1640;CG16700;CG17121;CG1774;CG17834;CG18622;CG2010;CG2930;CG2993;CG30016;CG3009;CG31145;CG31637;CG31808;CG33080;CG33947;CG34034;CG34117;CG34150;CG3417…	0.972304	0.755565	0.999537	0.118357
eGFP-brk	VK00033 whole organism wandering third instar larva genetically modified using site-specific recombination		3,4	582	4561	4468	34096	CG11920;hng3;CG31098;ps;Acsl;CG14997;Prestin;CG42663;l(3)72Dn;chic;dve;Map205;mRpL2;CG14995;alphaTub84B;ftz-f1;bbg;Atpalpha;ZnT77C;p130CAS;RapGAP1;CG42673;CG9065;pont;Tep3;Rrp40;mRpL55;CG34250;CG6908;Atf3;SmD1;kuk;CG15629;fkh;smp-30;CG7530;CG8067;CG3961;sd;CG2993;CG4497;CG11267;hoip;d;betaTub56D;bip1;CG44838;CG33947;fln;Sesn;Cyp310a1;D1;CG4269;AdenoK;Nplp1;Drip;CG4022;CG5114;CG14762;Rcd2;CG4825;H…	Ac78C;AcCoAS;Acsl;AdenoK;Adh;Ama;Atf3;Atpalpha;Baldspot;Brf;Btk29A;CBP;CG10068;CG10082;CG10232;CG10359;CG10581;CG10584;CG10802;CG11035;CG11267;CG11920;CG12268;CG12512;CG12520;CG12643;CG12769;CG13082;CG13631;CG13868;CG14270;CG14762;CG14995;CG14997;CG15387;CG15629;CG1640;CG17600;CG1774;CG17746;CG17834;CG1806;CG18480;CG18622;CG1943;CG2003;CG2145;CG2816;CG2930;CG2993;CG30022;CG30069;CG3009;CG31038;CG…	0.973763	0.762286	0.999537	0.114789
eGFP-CG7839	VK00037 whole organism embryo (0-24 hours) genetically modified using site-specific recombination		3,1,2	1135	4561	8637	34096	hng3;Rrp1;Prestin;CG42663;CG42784;l(3)72Dn;chic;path;NijA;CG5928;CG4839;CG17104;CG3746;CG42319;ftz-f1;bbg;Atpalpha;Hs6st;Idgf2;p130CAS;CG9065;CG9184;CG3630;pont;Tep3;CG30457;Atf3;kuk;fkh;smp-30;Gs1l;CG8067;CG10738;CG33939;Liprin-gamma;CG3961;CG2993;CG17364;CG1785;CG17121;CG31637;CG17124;CG2875;CG5903;hoip;CG31751;CG31871;d;betaTub56D;bip1;CG44838;Sesn;Cyp310a1;CG12909;jagn;CG17111;GATAe;CG4822;CG…	Ac78C;AcCoAS;Acsl;Actn;AdenoK;Adh;Ama;AnxB10;Apc;Art3;Art4;Atf3;Atpalpha;Baldspot;Brf;Btk29A;C901;CBP;CG10068;CG10082;CG10232;CG10286;CG10418;CG10584;CG10598;CG10621;CG10738;CG11035;CG11050;CG11200;CG11267;CG11319;CG11378;CG11447;CG11658;CG11686;CG12091;CG12512;CG12643;CG1275;CG12814;CG12909;CG12935;CG12974;CG13038;CG13047;CG13082;CG13185;CG13365;CG1354;CG13551;CG13566;CG13631;CG13643;CG13868;CG1…	0.982373	0.765979	0.999537	0.113742
eGFP-sqz	attP40 whole organism embryo (0-16 hours) genetically modified using site-specific recombination		3,1,2	994	4561	7578	34096	hng3;CG43759;Prestin;CG42784;CG42663;chic;mRpL2;Fas1;Rala;ftz-f1;bbg;tex;Atpalpha;Cda5;CG42673;CG9065;CG9184;pont;sesB;Glut4EF;Atf3;SmD1;kuk;fkh;smp-30;bi;CG8067;Liprin-gamma;CG3961;CG17364;CG17121;CG1785;CecC;hoip;CG31871;salr;d;betaTub56D;CG44838;CG33947;Sesn;Cyp310a1;D1;Tie;Vha68-2;y;CG31522;CG4825;HmgD;Adh;CG12814;GstE13;GstE10;Npc2b;Samuel;sgg;Sirup;SC35;CG4991;CycB3;CG32428;Tusp;Cyp9f2;mab-…	Ac78C;AcCoAS;Acsl;Actn;AdenoK;Adh;Adk1;Akap200;Ama;Apc;Art3;Art4;Atf3;Atpalpha;B-H1;B52;Baldspot;Blimp-1;Brf;Btk29A;C901;CAH2;CBP;CG10068;CG10082;CG10237;CG10418;CG10581;CG10584;CG10650;CG10802;CG11147;CG11200;CG11267;CG11319;CG11353;CG12091;CG12512;CG12643;CG1275;CG12769;CG12814;CG12948;CG12974;CG13038;CG13082;CG13506;CG1354;CG13606;CG13631;CG13868;CG14270;CG14434;CG14544;CG14636;CG14757;CG14762…	0.980562	0.768423	0.999537	0.112176
eGFP-CG6254	attP-40 whole organism embryo (0-14 hours) genetically modified using site-specific recombination		2,3,1	729	4561	5582	34096	hng3;aop;ps;Rrp1;CG14757;CG32182;CG5131;tum;l(3)72Dn;path;dve;CG34242;prel;Actn;CG17219;ftz-f1;bbg;tex;Atpalpha;sti;ZnT77C;Idgf2;RapGAP1;CG42673;CG9065;CG9184;CG3630;pont;CG9737;kdn;CG5254;Atf3;kuk;rt;fkh;smp-30;CG8067;CG10738;Art4;Art3;CG3961;CG2993;CG17364;CG1542;CG1785;CG17121;CG30427;DopEcR;CG31999;CG11267;CG5903;hoip;CG31751;CG31871;B52;CG34117;Cad96Ca;RnpS1;bip1;CG44838;CG8993;CG6693;Sesn;C…	Ac78C;AcCoAS;Actn;AdenoK;Adh;Alas;Ama;AnxB10;Art3;Art4;Atf3;Atpalpha;B52;Baldspot;Brf;Btk29A;C901;CBP;CG10068;CG10082;CG10237;CG10286;CG10512;CG10584;CG10738;CG11030;CG11050;CG11200;CG11267;CG11319;CG11447;CG12091;CG12643;CG1275;CG13082;CG13185;CG13506;CG13631;CG13868;CG14434;CG14544;CG14757;CG15249;CG1542;CG15431;CG15528;CG1640;CG16700;CG17121;CG17219;CG17364;CG17726;CG1774;CG17776;CG17834;CG178…	0.976295	0.76973	0.999537	0.110967
eGFP-l(3)neo38	attP-40 whole organism embryo (0-24 hours) genetically modified using site-specific recombination		1,2	425	4561	3285	34096	hng3;lmd;ps;aop;CG14997;insb;CG32182;jing;Cyp18a1;CG43116;jim;chic;dve;CG42540;Src64B;E(spl)malpha-BFM;Rgk3;ImpL2;DOR;bbg;amon;ZnT77C;Sox100B;vri;RapGAP1;Hr38;pont;cue;Btk29A;sesB;klu;CG5254;Nrx-1;Piezo;Glut4EF;Sirt6;CG31145;Atf3;kuk;Lmpt;fkh;CG12512;sug;ABCB7;bi;B-H1;Art3;CG43693;CG45071;tou;CG31751;mrj;betaTub56D;CG44838;Men-b;sna;Gbs-70E;Sesn;blw;Oatp74D;CG31808;Poxm;CycB;CG4781;CG4022;Sh;Mob2…	ABCB7;Akap200;Ama;Art3;Atf3;B-H1;Btk29A;CBP;CG10512;CG11050;CG11200;CG11319;CG11447;CG12091;CG12512;CG12643;CG1275;CG13506;CG13631;CG14434;CG14671;CG14997;CG15387;CG16721;CG1814;CG2162;CG3009;CG30116;CG3097;CG31145;CG31522;CG31690;CG31751;CG31808;CG32182;CG33116;CG3408;CG3764;CG4022;CG42540;CG4297;CG43116;CG43693;CG44838;CG45071;CG45218;CG4781;CG5033;CG5254;CG5953;CG6329;CG6767;CG7330;CG7632;CG77…	0.967157	0.773038	0.999537	0.108127
eGFP-TFAM	strain TFAM-GFP whole organism embryo (0-16 hours) genetically modified using site-specific recombination		4,3	238	4561	1863	34096	hng3;Rrp1;CG32182;CG5131;E(spl)mdelta-HLH;Gapdh2;nrv1;CG43116;CG8360;CG42268;melt;Mpc1;Src64B;CG2930;DOR;bbg;Atpalpha;amon;rumi;RapGAP1;CG9184;pont;Btk29A;Piezo;sls;Sirt6;CG31145;Atf3;kuk;Lmpt;fkh;smp-30;CG8067;Art3;CG3961;CG2993;CG1785;tou;RnrS;yin;mrj;CG44838;Gbs-70E;Sesn;Cyp310a1;CG31808;Poxm;AdenoK;CG1275;CG14762;Rcd2;CG4825;CG13868;CG33116;Hsp27;CG9135;GstE13;CG6415;CG1640;sgg;mRpL24;Ama;CG9…	Ac78C;AdenoK;Ama;Art3;Atf3;Atpalpha;Baldspot;Brf;Btk29A;CBP;CG10068;CG10082;CG10584;CG12643;CG1275;CG13631;CG13868;CG14434;CG14544;CG14762;CG15387;CG1640;CG17726;CG1785;CG18622;CG2930;CG2993;CG3009;CG31145;CG31808;CG32182;CG33116;CG3764;CG3961;CG42268;CG4297;CG43116;CG44838;CG4825;CG4860;CG5028;CG5131;CG5953;CG6415;CG7330;CG7632;CG7737;CG8036;CG8067;CG8360;CG9005;CG9135;CG9184;CG9921;Cyp310a1;DOR…	0.955009	0.772326	0.999537	0.107151
eGFP-Eip75B	MI03665 whole organism prepupa genetically modified using site-specific recombination		3,1,2	1047	4561	7985	34096	CG11920;hng3;Rrp1;Prestin;CG42784;CG42663;l(3)72Dn;chic;NijA;mRpL2;CG17104;scu;ftz-f1;Atpalpha;bbg;Idgf2;Rrp46;CG42673;CG9065;pont;Tep3;Nsun2;CG1572;Glut4EF;Atf3;kuk;fkh;smp-30;ABCB7;Gs1l;bi;CG8067;Liprin-gamma;CG3961;CG2993;CG17121;CG1785;CG31999;CG17124;CG5903;CG31871;salr;d;betaTub56D;bip1;CG33946;CG44838;CG33947;Sesn;Cyp310a1;CG12909;jagn;Cks85A;Vha68-2;Decay;CG31522;CG4825;HmgD;Adh;GstE13;Np…	ABCB7;Ac78C;AcCoAS;Acsl;Actn;AdenoK;Adh;Akap200;Alas;Ama;AnxB10;Apc;Arp8;Art3;Atf3;Atpalpha;B52;Baldspot;Blimp-1;Brf;Btk29A;C901;CBP;CG10005;CG10068;CG10082;CG10211;CG10237;CG10264;CG10283;CG10359;CG10584;CG11035;CG11050;CG11200;CG11267;CG11275;CG11319;CG11378;CG11447;CG11920;CG12091;CG12268;CG12512;CG12643;CG1275;CG12880;CG12909;CG12974;CG13053;CG13064;CG13082;CG13365;CG13506;CG1354;CG13566;CG13…	0.980201	0.780748	0.999537	0.105361
eGFP-CG17181	attP40 whole organism embryo (0-16 hours) genetically modified using site-specific recombination		2,1	851	4561	6510	34096	hng3;aop;ps;Acsl;CG14997;Rrp1;CG14757;CG14636;CG32182;CG5131;CG42784;CG42663;tum;l(3)72Dn;Klp67A;chic;dve;mRpL2;CG14995;CG14511;CG34242;alphaTub84B;prel;CG12325;CG10268;Actn;ftz-f1;bbg;tex;Atpalpha;sti;Idgf2;RapGAP1;CG42673;CG9065;pont;CG9737;cue;sesB;CG5254;VhaAC45;CG5819;Glut4EF;CG10264;Atf3;kuk;fkh;smp-30;ABCB7;Nle;ome;CG7530;CG8067;Pglym78;CG10738;Art3;CG3961;Nlp;CG1785;DopEcR;CG31637;CG4497;…	ABCB7;Ac78C;AcCoAS;Acsl;Actn;AdenoK;Adh;Alas;Ama;Apc;Art3;Atf3;Atpalpha;B52;Baldspot;Brf;Btk29A;C901;CBP;CG10068;CG10082;CG10264;CG10268;CG10283;CG10561;CG10581;CG10584;CG10738;CG10864;CG11044;CG11180;CG11200;CG11267;CG11319;CG11447;CG11658;CG11686;CG12091;CG12134;CG12301;CG12325;CG12499;CG12512;CG12643;CG12744;CG1275;CG12769;CG12935;CG12974;CG13038;CG13185;CG13506;CG13566;CG1358;CG13631;CG13868;…	0.977219	0.782776	0.999537	0.103939
eGFP-CG4707	VK00033 whole organism embryo (0-14 hours) genetically modified using site-specific recombination		2,3	614	4561	4729	34096	hng3;ps;CG14997;CG14757;Rrp1;CG32182;CG5131;Hsp68;CG42663;CG42784;chic;dve;mRpL2;Fas1;alphaTub84B;prel;CG12325;Pu;ImpL2;ftz-f1;tex;bbg;sti;RapGAP1;CG9065;CG9184;pont;cue;CG5254;Atf3;kuk;fkh;rt;smp-30;CG8067;Art3;CG3961;CG2993;sd;CG17121;CG1785;DopEcR;CG31637;CG4497;CG13566;CG17124;CG31751;B52;CG34117;Vha44;RnpS1;bip1;Men-b;CG44838;Tsp74F;CG6693;Sesn;Cyp310a1;CG43066;AdenoK;CG4022;Vha68-2;CG14762;…	Ac78C;AcCoAS;AdenoK;Ama;Apc;Art3;Atf3;B52;Brf;Btk29A;C901;CBP;CG10068;CG10082;CG10584;CG11050;CG11200;CG11319;CG11447;CG11686;CG11892;CG12091;CG12325;CG12643;CG1275;CG12974;CG13082;CG13185;CG13506;CG13566;CG13631;CG13868;CG14286;CG14292;CG14434;CG14544;CG14757;CG14762;CG14806;CG14880;CG14997;CG15117;CG15387;CG15890;CG1640;CG17121;CG17124;CG17726;CG17834;CG1785;CG18622;CG1943;CG2930;CG2993;CG30016…	0.970605	0.797207	0.999537	0.0955353
h	Kc167		1,2,3	17	4561	155	34096	kuk;Gycbeta100B;LSm7;Map205;CG9799;CG9410;ph-d;CG31522;brat	CG31522;CG9410;CG9799;Gycbeta100B;LSm7;Map205;brat;kuk;ph-d	0.819899	0.77426	0.999537	0.0911016
eGFP-Oli	VK00033 whole organism embryo (6-18 hours) genetically modified using site-specific recombination		1,2	882	4561	6776	34096	hng3;Rrp1;CG42784;l(3)72Dn;CG1441;chic;path;CG5928;CG17104;CG42319;ftz-f1;Atpalpha;bbg;Idgf2;CG9065;CG9184;pont;CG3630;Rrp40;CG31548;Atf3;kuk;smp-30;CG8067;CG3961;CG2993;CG17364;CG17121;CG1785;CG5903;hoip;CG31751;CG31871;CG33946;CG44838;Sesn;Cyp310a1;CG12909;jagn;CG17111;Vha68-1;Vha68-2;CG4825;HmgD;Adh;CG12935;ECSIT;GstE13;Npc2b;Samuel;sgg;SC35;CG4991;CG32428;tim;Tusp;Cyp9f2;CG32425;CG4998;Tsp29F…	Ac78C;AcCoAS;Acsl;Actn;AdenoK;Adh;Ama;AnxB10;Apc;Art3;Atf3;Atpalpha;B52;Baldspot;Brf;Btk29A;BubR1;C901;CBP;CG10068;CG10082;CG10584;CG10598;CG10621;CG10802;CG11050;CG11267;CG11319;CG11378;CG11447;CG12091;CG12325;CG12512;CG12643;CG1275;CG12909;CG12935;CG12974;CG13038;CG13047;CG13082;CG13185;CG1354;CG13551;CG13566;CG13631;CG13643;CG13868;CG13931;CG1441;CG14434;CG14515;CG14544;CG14636;CG14757;CG14806…	0.973058	0.829817	0.999537	0.0788347
CG8290	VK00033 whole organism embryo (0-24 hours) genetically modified using site-specific recombination		1,2	1471	4561	11216	34096	hng3;CG43759;Prestin;CG42784;CG42663;chic;path;CG14196;mRpL2;CG3746;Rala;scu;ftz-f1;bbg;Atpalpha;Rrp45;Cda5;p130CAS;CG42673;CG9065;CG9184;CG3630;Tep3;CG13096;Tep2;sesB;Rrp40;CG6908;CG30457;Glut4EF;Atf3;kuk;fkh;smp-30;Gs1l;CG9034;Ca-alpha1T;Liprin-gamma;CG3961;CG2993;CG1785;CG30427;CG31637;CG31516;CG31999;CG17124;CG2875;CG5903;hoip;CG31751;mei-38;sals;betaTub56D;bip1;CG33946;CG44838;CG33947;Sesn;C…	AANATL2;Ac76E;Ac78C;AcCoAS;Acsl;Actn;Acyp2;AdenoK;Adh;Alas;AlkB;Ama;Apc;Art3;Atf3;Atpalpha;Baldspot;Brf;Btk29A;BubR1;CAH2;CBP;CG10068;CG10082;CG10211;CG10232;CG10237;CG10283;CG10286;CG10512;CG10550;CG10581;CG10584;CG10621;CG1103;CG11050;CG11180;CG11241;CG11267;CG11319;CG11353;CG11378;CG11409;CG11447;CG11658;CG11686;CG11722;CG11752;CG11852;CG11892;CG12512;CG12541;CG12643;CG12702;CG12744;CG1275;CG1…	0.980433	0.835738	0.999537	0.0764051
eGFP-sage	VK00037 whole organism wandering third instar larva genetically modified using site-specific recombination		3,4	596	4561	4620	34096	CG31098;hng3;ps;Acsl;CG14997;CG14757;CG5131;Prestin;CG42663;chic;NijA;mRpL2;Fas1;ppan;CG14995;CG34242;alphaTub84B;spz3;Actn;fzy;ftz-f1;Atpalpha;bbg;ZnT77C;RapGAP1;CG9065;pont;Tep3;Rrp40;CG5254;CG34250;Glut4EF;Atf3;kuk;SmD1;CG10853;fkh;rt;smp-30;CG7530;CG8067;pon;Art3;CG3961;CG2993;sd;CG17121;CG1785;CG4497;CG11267;CG34117;Cad96Ca;Vha44;d;bip1;CG44838;CG33947;Sesn;Cyp310a1;jagn;AdenoK;Nplp1;CG4022;…	Ac78C;Acsl;Actn;AdenoK;Akap200;AnxB10;Apc;Art3;Atf3;Atpalpha;Baldspot;Brf;Btk29A;CBP;CG10068;CG10082;CG10341;CG10584;CG10621;CG10853;CG11035;CG11267;CG11275;CG11752;CG11837;CG11839;CG12268;CG1275;CG13082;CG13185;CG13506;CG13631;CG13868;CG14292;CG14434;CG14544;CG14757;CG14995;CG14997;CG15387;CG15701;CG15905;CG1640;CG16721;CG17121;CG17266;CG1774;CG17746;CG17834;CG1785;CG1806;CG18622;CG1943;CG2145;C…	0.964379	0.841368	0.999537	0.0723417
eGFP-E(spl)m7-HLH	VK00037 whole organism embryo (0-16 hours) genetically modified using site-specific recombination		2,1,3	486	4561	3791	34096	CG14997;Rrp1;CG14636;CG5131;l(3)72Dn;CG14995;alphaTub84B;prel;CG42319;bbg;tex;Atpalpha;sti;RapGAP1;CG9065;CG9184;kek4;CG3630;cue;Rrp40;CG5254;Glut4EF;Atf3;kuk;fkh;Vha55;CG10738;Art3;CG3961;CG2993;CG1785;CG30427;CG4497;CG11267;CG5903;CG31751;B52;CG34117;Cad96Ca;CG44838;CG6693;Sesn;Cyp310a1;jagn;CG43066;AdenoK;Vha68-1;Vha68-2;CG14762;CG4825;CG34355;HmgD;Adh;CG12935;GstE13;barr;sgg;Patsas;mRpL24;mRp…	Ac78C;AcCoAS;AdenoK;Adh;Ama;AnxB10;Art3;Atf3;Atpalpha;B52;Baldspot;Brf;Btk29A;CBP;CG10068;CG10082;CG10237;CG10584;CG10738;CG10802;CG11050;CG11180;CG11200;CG11267;CG11319;CG11447;CG12091;CG12301;CG12512;CG12643;CG1275;CG12935;CG13038;CG13185;CG13365;CG1354;CG13631;CG14434;CG14544;CG14636;CG14683;CG14762;CG14806;CG14995;CG14997;CG15387;CG17726;CG1774;CG17754;CG1785;CG18622;CG2003;CG2059;CG2930;CG29…	0.958354	0.851757	0.999537	0.0667823
Su(H)	strain yellow cinnabar brown speck whole organism embryo (16-24 hours)		1,2	17	4561	162	34096	CG4733;CG8206;Pgk;RnpS1;CG34172;Hcs;CG1814;sn	CG1814;CG34172;CG4733;CG8206;Hcs;Pgk;RnpS1;sn	0.784472	0.832445	0.999537	0.0624787
eGFP-CG6765	strain CG6765-GFP whole organism embryo (0-24 hours) genetically modified using site-specific recombination		3,2,1	862	4561	6659	34096	hng3;CG31098;aop;ps;Acsl;CG14997;Rrp1;CG14757;CG14636;CG5131;Hsp68;CG42784;tum;l(3)72Dn;PGRP-LA;chic;path;mRpL2;Fas1;CG5928;CG14995;alphaTub84B;prel;CG8519;ftz-f1;bbg;Atpalpha;Hs6st;sti;ZnT77C;p130CAS;RapGAP1;CG9065;pont;kdn;CG5254;CG1572;Glut4EF;Atf3;kuk;sub;fkh;Vha55;ome;CG7530;CG8067;CG10738;Liprin-gamma;Art3;CG3961;CG2993;sd;CG1785;DopEcR;CG31637;CG4497;CG13566;CG17124;CG11267;hoip;CG31751;CG…	Ac78C;AcCoAS;Acsl;AdenoK;Adh;Adk1;Alas;AnxB10;Apc;Art3;Atf3;Atpalpha;B52;Baldspot;Brf;Btk29A;Buffy;CBP;CG10068;CG10082;CG10581;CG10584;CG10738;CG11050;CG11200;CG11267;CG11319;CG11378;CG11617;CG11839;CG11892;CG12091;CG12512;CG12643;CG1275;CG12769;CG12935;CG12974;CG13185;CG13248;CG13506;CG1354;CG13566;CG13631;CG13868;CG14434;CG14544;CG14636;CG14757;CG14762;CG14806;CG14995;CG14997;CG15093;CG15387;CG…	0.967702	0.871897	0.999537	0.0576118
eGFP-salm	VK00033 whole organism embryo (0-16 hours) genetically modified using site-specific recombination		2,1	644	4561	5007	34096	hng3;CG31098;ps;CG14997;Rrp1;CG14757;CG14636;CG32182;CG5131;CG7430;tum;Klp67A;chic;Map205;CG14995;CG34242;alphaTub84B;prel;CG12325;ftz-f1;bbg;tex;Atpalpha;sti;Idgf4;ZnT77C;Idgf2;RapGAP1;CG9065;CG9184;pont;cue;CG5254;mRpL55;Glut4EF;Atf3;kuk;rt;fkh;sug;smp-30;CG7530;CG8067;Pglym78;Art3;CG3961;CG1785;DopEcR;CG31637;CG13566;CG11267;CG31751;CG31871;B52;CG34117;betaTub56D;CG44838;Tsp74F;CG6693;Sesn;Ade…	Ac78C;AdenoK;Adh;Ama;AnxB10;Apc;Art3;Atf3;Atpalpha;B52;Baldspot;Brf;Btk29A;C901;CBP;CG10068;CG10082;CG10232;CG10286;CG10581;CG10584;CG11050;CG11200;CG11267;CG11319;CG11447;CG11839;CG11892;CG12091;CG12325;CG12512;CG12643;CG1275;CG12974;CG13506;CG13551;CG13566;CG13631;CG13868;CG14434;CG14544;CG14636;CG14757;CG14762;CG14995;CG14997;CG15249;CG15387;CG15431;CG15701;CG1640;CG16700;CG17726;CG1774;CG1783…	0.961505	0.872353	0.999537	0.0570246
eGFP-sc	VK0003 whole organism embryo (0-14 hours) genetically modified using site-specific recombination		3,2,1	579	4561	4515	34096	hng3;aop;Acsl;insb;Rrp1;CG32182;CG5131;CG42784;tum;l(3)72Dn;Klp67A;bbg;tex;Atpalpha;sti;Idgf2;dgt5;RapGAP1;CG9065;CG9184;CG3630;pont;CG5254;Glut4EF;Atf3;kuk;rt;fkh;smp-30;CG8067;B-H1;Art3;CG3961;CG2993;CG1785;CG17121;CG4497;CG31999;CG11267;CG5903;CG31751;CG31871;B52;CG34117;Cad96Ca;Vha44;CG44838;Men-b;CG6693;Sesn;Cyp310a1;CG12909;jagn;AdenoK;Vha68-1;CG4022;CG16700;CG4825;CG34355;HmgD;Adh;tyn;l(3)…	Ac78C;AcCoAS;Acsl;AdenoK;Adh;Ama;AnxB10;Art3;Atf3;Atpalpha;B-H1;B52;Baldspot;Blimp-1;Brf;Btk29A;C901;CBP;CG10068;CG10082;CG10237;CG10584;CG10802;CG11200;CG11267;CG11319;CG12643;CG1275;CG12909;CG12974;CG13082;CG13185;CG1354;CG13631;CG14434;CG14544;CG15249;CG15387;CG15890;CG1640;CG16700;CG17121;CG17726;CG17834;CG1785;CG18178;CG18622;CG2930;CG2993;CG30069;CG3009;CG30349;CG31145;CG31279;CG31751;CG318…	0.958659	0.874908	0.999537	0.0556384
eGFP-fd64A	attP40 whole organism embryo (8-14 hours) genetically modified using site-specific recombination		1,2,3	487	4561	3817	34096	hng3;ps;Rrp1;CG14757;CG32182;CG5131;CG7430;CG42784;chic;dve;mRpL2;CG14995;alphaTub84B;prel;ftz-f1;bbg;tex;Atpalpha;sti;ZnT77C;RapGAP1;CG9184;kek4;Rrp40;CG5254;Atf3;kuk;rt;fkh;smp-30;Art3;CG3961;CG1785;DopEcR;CG4497;CG13566;CG17124;CG31751;B52;RnpS1;bip1;CG44838;Tsp74F;CG6693;Sesn;Cyp310a1;AdenoK;CG14762;GATAe;CG32855;CG33143;CG31522;CG4825;CG34355;HmgD;tyn;l(3)neo38;GstE13;GstE10;Samuel;sgg;mRpL2…	Ac78C;AdenoK;Ama;Apc;Art3;Atf3;Atpalpha;B52;Baldspot;Brf;Btk29A;CBP;CG10068;CG10082;CG10237;CG10584;CG11030;CG11044;CG11319;CG11892;CG12643;CG12744;CG1275;CG12948;CG12974;CG13284;CG13506;CG13566;CG13631;CG13868;CG14434;CG14544;CG14671;CG14757;CG14762;CG14995;CG15387;CG1640;CG17124;CG17726;CG17834;CG1785;CG18622;CG1943;CG2059;CG2930;CG30022;CG3009;CG30460;CG31145;CG31522;CG31751;CG31808;CG32182;CG…	0.953784	0.878442	0.999537	0.0536854
eGFP-achi	VK00033 whole organism prepupa genetically modified using site-specific recombination		1,2,3	1122	4561	8634	34096	CG11920;hng3;Rrp1;CG42784;l(3)72Dn;CG1441;chic;path;NijA;mRpL2;CG4839;CG17104;scu;bbg;Atpalpha;Idgf2;Cda4;CG42673;CG9065;CG2663;pont;CG3630;Tep3;Nsun2;CG1572;Glut4EF;Atf3;kuk;fkh;ABCB7;bi;CG8067;CG10738;Liprin-gamma;CG3961;CG2993;CG1785;CG17124;CG5903;hoip;CG31871;salr;d;betaTub56D;bip1;CG33946;CG44838;CG33947;Sesn;Cyp310a1;CG12909;jagn;CG17111;Vha68-2;Decay;CG4822;CG4825;HmgD;Adh;CG12935;CG10514…	ABCB7;Ac78C;AcCoAS;Acsl;Actn;AdenoK;Adh;Akap200;Ama;AnxB10;Apc;Arp8;Art3;Atf3;Atpalpha;B52;Baldspot;Blimp-1;Brf;Btk29A;C901;CBP;CG10005;CG10068;CG10082;CG10211;CG10237;CG10264;CG10340;CG10359;CG10514;CG10584;CG10738;CG10802;CG11035;CG11050;CG11200;CG11267;CG11319;CG11378;CG11438;CG11447;CG11920;CG12268;CG12325;CG12512;CG12643;CG1275;CG12769;CG12880;CG12909;CG12935;CG12974;CG12998;CG13038;CG13053;…	0.971458	0.882711	0.999537	0.0526349
eGFP-Eip93F	MI05200 whole organism prepupa genetically modified using site-specific recombination		2,1	623	4561	4862	34096	CG11920;hng3;CG31098;aop;ps;Acsl;CG14997;Rrp1;CG14757;Prestin;CG42663;tum;l(3)72Dn;Klp67A;chic;Map205;NijA;CG34242;spz3;fzy;bbg;Atpalpha;sti;ZnT77C;RapGAP1;CG9065;pont;CG9737;CG15152;sesB;CG1572;CG34250;CG5819;Glut4EF;Atf3;kuk;rt;Hsp67Ba;smp-30;CG8067;Art3;CG3961;CG17121;CG1785;CG4497;CG13566;CG11267;CG31751;CG7408;B52;CG34117;CG11378;d;bip1;CG44838;CG33947;Sesn;Cyp310a1;Eip78C;AdenoK;Myo28B1;CG4…	AcCoAS;Acsl;AdenoK;Akap200;Ama;AnxB10;Art3;Atf3;Atpalpha;B52;Baldspot;Brf;Btk29A;CBP;CG10082;CG10584;CG11267;CG11275;CG11319;CG11378;CG11920;CG12159;CG12268;CG12643;CG1275;CG12948;CG12974;CG13082;CG13506;CG13566;CG13631;CG13868;CG14292;CG14434;CG14757;CG14997;CG15152;CG15387;CG1572;CG1640;CG17121;CG17726;CG1774;CG17746;CG17834;CG1785;CG18622;CG2059;CG2145;CG2617;CG2930;CG30069;CG3009;CG30403;CG31…	0.957892	0.889781	0.999537	0.0485814
gem	VK00033 whole organism embryo (0-24 hours) genetically modified using site-specific recombination		4,1	1218	4561	9370	34096	CG11920;hng3;Rrp1;Mal-B2;Prestin;CG42784;l(3)72Dn;CG1441;chic;path;NijA;mRpL2;CG5928;CanA1;CG17104;CG3746;CG42319;bbg;Atpalpha;Idgf4;Idgf2;CG9065;CG9184;CG3631;pont;CG3630;Tep3;sesB;Rrp40;CG30457;Atf3;kuk;fkh;smp-30;Gs1l;CG8067;CG33939;Liprin-gamma;CG3961;CG2993;CG17364;vkg;CG17121;CG1785;CG31999;CG2875;CG5903;CG1545;hoip;CG31751;CG31871;betaTub56D;bip1;CG33946;CG44838;CG33947;fln;Sesn;Cyp310a1;C…	Ac78C;AcCoAS;Acsl;Actn;Acyp2;AdenoK;Adh;Ama;AnxB10;Apc;Arp8;Art3;Atf3;Atpalpha;B52;Baldspot;Blimp-1;Brf;Btk29A;C901;CAH2;CBP;CG10005;CG10068;CG10082;CG10211;CG10232;CG10237;CG10283;CG10286;CG10359;CG10418;CG10512;CG10560;CG10581;CG10584;CG10598;CG10621;CG10802;CG11035;CG11050;CG11200;CG11267;CG11319;CG11378;CG11438;CG11447;CG11686;CG11752;CG11892;CG11920;CG12091;CG12512;CG12643;CG12702;CG1275;CG1…	0.971742	0.893531	0.999537	0.0475087
eGFP-Meics	strain Meics-GFP whole organism embryo (0-24 hours) genetically modified using site-specific recombination		3,1	1288	4561	9899	34096	hng3;Rrp1;CG43759;Mal-B2;Prestin;CG42784;l(3)72Dn;CG1441;chic;path;CG14196;mRpL2;CG5928;CG4839;CanA1;CG17104;mRpL9;CG3746;CG42319;bbg;Atpalpha;Hs6st;Idgf2;p130CAS;CG42673;CG9065;CG9184;kek4;pont;Tep3;sesB;CG1572;CG30457;Glut4EF;Atf3;kuk;fkh;ABCB7;Gs1l;CG8067;CG10738;Liprin-gamma;CG3961;CG2993;CG1785;CG17121;CG17124;CG2875;CG5903;CG31751;CG31871;sev;bip1;CG44838;Sesn;Cyp310a1;flr;CG12909;jagn;CG17…	ABCB7;Ac78C;AcCoAS;Acsl;Actn;AdenoK;Adh;Akap200;Alas;Ama;AnxB10;Apc;Art1;Art3;Atf3;Atpalpha;B52;Baldspot;Blimp-1;Brf;Btk29A;BubR1;Buffy;C901;CAH2;CBP;CG10068;CG10082;CG10232;CG10286;CG10512;CG10560;CG10581;CG10584;CG10598;CG10621;CG10738;CG10802;CG11050;CG11180;CG11200;CG11267;CG11319;CG11378;CG11438;CG11447;CG11504;CG11686;CG11752;CG11892;CG12091;CG12159;CG12325;CG12512;CG12643;CG12702;CG12744;C…	0.972675	0.89466	0.999537	0.0470211
eGFP-ss	VK00037 whole organism prepupa (24 hours) genetically modified using site-specific recombination		3,2,1	1227	4561	9441	34096	hng3;Rrp1;CG43759;Prestin;CG42784;CG42663;l(3)72Dn;chic;path;NijA;mRpL2;CG1208;CG17104;CG3746;Rala;scu;ftz-f1;bbg;Atpalpha;Hs6st;Rrp45;Idgf2;p130CAS;CG42673;CG9065;HP6;pont;Tep3;Tep2;Rrp40;CG3513;Glut4EF;Atf3;kuk;fkh;smp-30;ABCB7;Gs1l;bi;Liprin-gamma;CG3961;CG17364;CG17121;CG1785;CG30427;Picot;CG17124;hoip;CG31871;salr;d;betaTub56D;bip1;CG44838;Tsp74F;CG33947;Sesn;Cyp310a1;D1;Tie;Cks85A;Vha68-2;C…	ABCB7;Ac78C;AcCoAS;Acsl;Actn;AdenoK;Akap200;Ama;AnxB10;Apc;Art3;Art4;Atf3;Atpalpha;AttA;B52;Baldspot;Blimp-1;Brf;Btk29A;C901;CBP;CG10005;CG10068;CG10082;CG10211;CG10237;CG10264;CG10283;CG10512;CG10516;CG10581;CG10584;CG10621;CG11035;CG11147;CG11200;CG11267;CG11275;CG11319;CG11378;CG11438;CG11447;CG11658;CG11852;CG12078;CG1208;CG12091;CG12268;CG12531;CG12643;CG12744;CG1275;CG12769;CG12814;CG12880;…	0.971561	0.896233	0.999537	0.0462257
eGFP-tai	VK00033 whole organism wandering third instar larva genetically modified using site-specific recombination		1,3	356	4561	2834	34096	hng3;ps;Acsl;CG43759;CG5131;jing;Prestin;Gapdh2;nrv1;CG7394;CG8360;jim;fal;chic;path;CG14591;bora;Map205;Mpc1;Src64B;CG17746;CG2816;CG2930;CG17104;DOR;bbg;Atpalpha;tnc;ZnT77C;p130CAS;vri;RapGAP1;CG9065;Btk29A;Tep3;Tep2;kdn;CG34250;Piezo;Atf3;CG31145;CG15629;CG12512;rt;fkh;CG42808;smp-30;jp;CG8861;CG6163;CG6040;CREG;CG42763;CG3961;sd;CG2993;CG17121;CG4497;CG45071;CG11267;CG12078;yin;CG1943;B52;CG3…	Acsl;AdenoK;Adh;Atf3;Atpalpha;B52;Brf;Btk29A;CBP;CG10068;CG10082;CG10283;CG10418;CG10802;CG11050;CG11180;CG11267;CG11319;CG12078;CG12512;CG12643;CG13631;CG14270;CG14434;CG14591;CG15629;CG17104;CG17121;CG17746;CG17834;CG18480;CG18622;CG1943;CG2003;CG2816;CG2930;CG2993;CG30069;CG3009;CG31145;CG31475;CG31807;CG31808;CG32425;CG32428;CG33177;CG3408;CG34250;CG3961;CG42376;CG42763;CG42808;CG43394;CG4365…	0.93906	0.904367	0.999537	0.040995
eGFP-sima	VK00037 whole organism embryo (0-24 hours) genetically modified using site-specific recombination		1,2	279	4561	2248	34096	ps;CG14997;CG5131;Gapdh2;nrv1;CG7394;CG8360;CG42268;melt;Mpc1;Src64B;CG2930;CG33203;Hk;bbg;amon;sti;RapGAP1;sle;Btk29A;Pgk;CG5254;Nrx-1;Piezo;sls;Atf3;CG31145;kuk;Lmpt;CG12512;fkh;Vha55;smp-30;Art4;Art3;CG3961;CG2993;CG1785;IntS10;CG4497;tou;RnrS;CG11267;CG5903;CG31751;yin;mrj;CG44838;Gbs-70E;Sesn;blw;SelD;CG31808;CG2003;AdenoK;Mob2;trbd;CG1275;CG14762;KFase;CG4825;AcCoAS;CG33116;Adh;msk;Hsp26;Hs…	Ac78C;AcCoAS;AdenoK;Adh;Art3;Art4;Atf3;Baldspot;Brf;Btk29A;CBP;CG10068;CG10082;CG10802;CG11050;CG11200;CG11267;CG11319;CG11839;CG12091;CG12512;CG12643;CG1275;CG1354;CG13631;CG14434;CG14544;CG14762;CG14997;CG15387;CG17726;CG1774;CG1785;CG18622;CG2003;CG2930;CG2993;CG30069;CG3009;CG31145;CG31751;CG31808;CG33116;CG33203;CG34150;CG3764;CG3961;CG42268;CG4297;CG44242;CG44838;CG4497;CG4825;CG4860;CG5028…	0.927793	0.914035	0.999537	0.0362183
eGFP-bsh	strain bsh-GFP whole organism embryo (0-24 hours) genetically modified using site-specific recombination		1,2	678	4561	5312	34096	hng3;aop;ps;Acsl;CG14997;Rrp1;CG14757;CG5131;CG7430;Hsp68;CG42663;Klp67A;chic;dve;Map205;mRpL2;CG14995;alphaTub84B;prel;Rala;spz3;scu;ftz-f1;bbg;Hs6st;sti;ZnT77C;Idgf2;Rrp46;RapGAP1;CG42673;CG9065;pont;CG9737;cue;Rrp40;CG5254;VhaAC45;Glut4EF;Atf3;SmD1;kuk;rt;fkh;Vha55;sug;CG8067;CG3961;CG17121;CG1785;CG31637;CG4497;CG13566;CG17124;CG11267;hoip;B52;salr;Vha44;Leash;d;betaTub56D;RnpS1;bip1;fabp;CG4…	Acsl;AdenoK;AnxB10;Apc;Atf3;B52;Brf;Btk29A;CBP;CG10068;CG10082;CG10211;CG10237;CG10512;CG10584;CG11050;CG11267;CG11438;CG11447;CG11658;CG11686;CG11835;CG12159;CG12268;CG12643;CG1275;CG12769;CG12814;CG13038;CG13053;CG13068;CG13073;CG13082;CG13506;CG13566;CG13631;CG13931;CG14434;CG14757;CG14995;CG14997;CG15249;CG15387;CG15905;CG1640;CG16721;CG17121;CG17124;CG17726;CG17754;CG17834;CG1785;CG1806;CG18…	0.954146	0.920899	0.999537	0.0341468
eGFP-CG3281	strain CG3281-GFP whole organism embryo (0-24 hours) genetically modified using site-specific recombination		3,1,2	1200	4561	9278	34096	hng3;Rrp1;Prestin;CG42784;CG42663;l(3)72Dn;chic;path;CG14196;mRpL2;CG5928;CanA1;CG17104;CG3746;Rala;ftz-f1;Atpalpha;Idgf2;p130CAS;CG42673;CG9065;CG3631;kek4;pont;sesB;CG31548;CG30457;Glut4EF;Atf3;kuk;fkh;smp-30;ABCB7;CG8067;CG10738;Liprin-gamma;CG3961;CG2993;CG1785;CG17121;CG17124;hoip;CG31751;CG31871;betaTub56D;bip1;CG44838;Sesn;Cyp310a1;flr;CG12909;jagn;CG17111;GATAe;CG4825;HmgD;Adh;JhI-26;CG12…	ABCB7;Ac76E;Ac78C;AcCoAS;Acsl;Actn;Acyp2;AdenoK;Adh;Adk1;Alas;Ama;AnxB10;Apc;Art3;Atf3;Atpalpha;B52;Baldspot;Brf;Btk29A;CAH2;CBP;CG10068;CG10082;CG10232;CG10286;CG10560;CG10581;CG10584;CG10598;CG10621;CG10738;CG10802;CG11030;CG11050;CG11200;CG11267;CG11319;CG11378;CG11409;CG11438;CG11447;CG11658;CG11752;CG11839;CG11852;CG11892;CG12091;CG12301;CG12325;CG12512;CG12643;CG1275;CG12848;CG12909;CG12935…	0.966875	0.927032	0.999537	0.0318153
eGFP-HHEX	attP-40 whole organism embryo (0-24 hours) genetically modified using site-specific recombination		3,2,1	966	4561	7514	34096	hng3;Rrp1;CG43759;CG42784;l(3)72Dn;CG5928;CG42319;ftz-f1;bbg;tex;Atpalpha;Hs6st;Idgf2;CG9065;CG9184;kek4;pont;CG30457;Glut4EF;Atf3;kuk;fkh;CG8067;CG10738;Liprin-gamma;CG3961;CG2993;CG1785;CG17121;CG17124;CG31751;CG31871;bip1;CG44838;Tsp74F;Sesn;Cyp310a1;CG12909;jagn;CG17111;Vha68-1;GATAe;CG31522;CG4825;HmgD;CG10512;Adh;JhI-26;CG12935;CG10516;GstE13;GstE10;Npc2b;Samuel;sgg;SC35;CG4991;CG32428;Tusp…	Ac78C;AcCoAS;Acsl;AdenoK;Adh;Akap200;Ama;AnxB10;Apc;Art3;Atf3;Atpalpha;B52;Baldspot;Brf;Btk29A;C901;CBP;CG10068;CG10082;CG10237;CG10286;CG10512;CG10516;CG10584;CG10738;CG10802;CG10864;CG11030;CG11050;CG11200;CG11267;CG11319;CG11378;CG11447;CG11892;CG12325;CG12512;CG12643;CG1275;CG12769;CG12909;CG12935;CG12974;CG13038;CG13185;CG13506;CG1354;CG13566;CG13631;CG13868;CG14434;CG14544;CG14636;CG14757;C…	0.961057	0.931415	0.999537	0.0296549
eGFP-CG34406	strain CG34406-GFP whole organism prepupa genetically modified using site-specific recombination		3,1,2	935	4561	7282	34096	hng3;Rrp1;CG43759;CG42784;CG42663;l(3)72Dn;chic;path;Irk2;NijA;mRpL2;CG4839;CG17104;bbg;Atpalpha;Idgf2;CG9065;pont;Tep3;CG1572;Glut4EF;Atf3;kuk;fkh;smp-30;bi;CG8067;CG3961;CG2993;CG17121;CG1785;Picot;CG31871;salr;d;bip1;CG33946;CG44838;CG33947;Sesn;Cyp310a1;flr;CG12909;jagn;Tie;Cks85A;Vha68-1;Vha68-2;Decay;CG32855;CG4825;HmgD;Adh;CG12814;GstE13;Samuel;sgg;Sirup;SC35;CG4991;CG32428;Tusp;Cyp9f2;CG3…	Ac78C;AcCoAS;Acsl;Actn;AdenoK;Adh;Akap200;Ama;AnxB10;Art3;Atf3;Atpalpha;B52;Baldspot;Blimp-1;Brf;Btk29A;C901;CBP;CG10005;CG10068;CG10082;CG10211;CG10283;CG10359;CG10584;CG10802;CG11050;CG11200;CG11267;CG11275;CG11319;CG11353;CG11378;CG11438;CG11447;CG11686;CG12091;CG12268;CG12512;CG12643;CG1275;CG12769;CG12814;CG12880;CG12909;CG12974;CG13082;CG13185;CG13506;CG13566;CG1358;CG13631;CG13643;CG13868;…	0.959852	0.933482	0.999537	0.028694
Lpt	VK00033 whole organism embryo (0-8 hours) genetically modified using stable transfection		1,2	10	4561	114	34096	ps;Pgk;CG12935;l(3)neo38	CG12935;Pgk;l(3)neo38;ps	0.65575	0.90975	0.999537	0.026937
eGFP-CG31365	attP40 whole organism embryo (0-24 hours) genetically modified using site-specific recombination		3,2	577	4561	4561	34096	aop;ps;CG14997;Rrp1;CG14757;CG5131;Prestin;Hsp68;CG42784;CG42663;chic;path;mRpL2;Fas1;CG14995;CG34242;alphaTub84B;prel;CG12325;bbg;tex;Atpalpha;Hs6st;sti;ZnT77C;RapGAP1;CG42673;CG9184;pont;CG5254;Atf3;kuk;fkh;Vha55;sug;ome;CG8861;CG8067;Art3;CG3961;CG2993;CG1785;CG13566;CG11267;CG5903;CG31751;B52;d;RnpS1;CG44838;Men-b;CG6693;Sesn;Cyp310a1;SkpB;AdenoK;CG4022;Vha68-2;CG14762;Rcd2;GATAe;CG31522;CG48…	Ac78C;AdenoK;Apc;Art3;Atf3;Atpalpha;B52;Baldspot;Brf;Btk29A;CBP;CG10068;CG10082;CG10237;CG11050;CG11200;CG11267;CG11319;CG12091;CG12325;CG12512;CG12541;CG12643;CG1275;CG12935;CG12948;CG1354;CG13551;CG13566;CG13631;CG13868;CG14304;CG14434;CG14544;CG14757;CG14762;CG14995;CG14997;CG15117;CG1640;CG17717;CG17726;CG17746;CG17834;CG1785;CG18622;CG2003;CG2852;CG2930;CG2993;CG30069;CG3009;CG31038;CG31145;…	0.945712	0.937037	0.999537	0.0267101
eGFP-Hr78	VK00037 whole organism embryo (8-16 hours) genetically modified using stable transfection		2,1	21	4561	212	34096	CG11447;ana3;Actn;d;klu;CG3045;Men-b;CG9253;CG13551;Vha26	Actn;CG11447;CG13551;CG3045;CG9253;Men-b;Vha26;ana3;d;klu	0.740503	0.921464	0.999537	0.0263038
eGFP-Hmr	VK00033 whole organism embryo (0-24 hours) genetically modified using site-specific recombination		1,3,2	1431	4561	11045	34096	hng3;Rrp1;Prestin;CG42784;l(3)72Dn;CG1441;chic;path;NijA;mRpL2;Fas1;CG4839;CG17104;CG3746;Rala;scu;ftz-f1;bbg;Atpalpha;Hs6st;Idgf2;p130CAS;CG9065;CG3631;pont;Tep3;Rrp40;CG1572;CG6908;CG30457;Glut4EF;Atf3;kuk;fkh;smp-30;ABCB7;CG8067;CG10738;Liprin-gamma;CG3961;CG2993;CG17364;CG1785;CG17121;CG30427;CG31637;CG17124;CG5903;hoip;CG31751;CG31871;betaTub56D;CG44838;Sesn;CG12909;jagn;CG17111;t;Vha68-2;De…	ABCB7;Ac76E;Ac78C;AcCoAS;Acsl;Actn;Acyp2;AdenoK;Adh;Akap200;Alas;Ama;Apc;Art3;Art4;Atf3;Atpalpha;B52;Baldspot;Brf;Btk29A;BubR1;Buffy;C901;CAH2;CBP;CG10068;CG10082;CG10232;CG10283;CG10286;CG10418;CG10512;CG10581;CG10584;CG10621;CG10738;CG10864;CG11030;CG11050;CG11200;CG11267;CG11319;CG11378;CG11409;CG11447;CG11617;CG11658;CG11752;CG11852;CG11892;CG12091;CG12512;CG12643;CG12702;CG1275;CG12814;CG129…	0.968539	0.941254	0.999537	0.0254659
eGFP-Hr38	VK00033 whole organism prepupa (48 hours) at white prepupa stage genetically modified using site-specific recombination		2,1	130	4561	1105	34096	CG33116;CG14997;msk;CG14757;Hsp27;AnxB10;CG5131;Gapdh2;His2Av;GstE13;CG7394;CG8360;mRpL23;mRpL2;CG2816;Vha100-2;Cchl;Pde8;Hk;CngA;bbg;amon;elm;sti;CG11839;isoQC;rumi;Reg-5;cue;Kah;CG7632;CG5254;pod1;sls;CG10068;CG18622;Atf3;CG31145;Ac78C;Eno;CG43658;CG6163;CG7330;Art3;CBP;ball;CG11180;CG4497;CG15387;CG3009;CG10802;CG8036;mRpL41;Sesn;CG4593;blw;SelD;CG31808;Tsp5D;Mob2;CG1275;CG4860;Brf;CG13631;CG1…	Ac78C;AnxB10;Art3;Atf3;Brf;CBP;CG10068;CG10802;CG11180;CG11839;CG12301;CG1275;CG13631;CG14757;CG14997;CG15387;CG18622;CG2816;CG3009;CG31145;CG31808;CG33116;CG43658;CG4497;CG4593;CG4825;CG4860;CG5131;CG5254;CG6163;CG7330;CG7394;CG7632;CG7737;CG8036;CG8360;Cchl;CngA;Eno;Gapdh2;GstE13;His2Av;Hk;Hsp27;Kah;Mob2;Pde8;Reg-5;SelD;Sesn;Tsp5D;Vha100-2;amon;ball;bbg;blw;cue;elm;isoQC;mRpL2;mRpL23;mRpL41;msk…	0.879477	0.941939	0.999537	0.0228466
Ets96B	VK00037 whole organism prepupa (24 hours) genetically modified using site-specific recombination		2,3	956	4561	7463	34096	hng3;Rrp1;CG43759;CG42663;l(3)72Dn;chic;path;NijA;mRpL2;CG17104;CG3746;scu;bbg;Atpalpha;Hs6st;Idgf2;CG9065;pont;Tep3;Atf3;kuk;fkh;bi;CG8067;CG10738;Liprin-gamma;CG3961;CG17121;CG1785;CG17124;CG31871;salr;d;bip1;CG33946;CG44838;CG33947;Sesn;Cyp310a1;CG12909;Vha68-1;CG4825;Adh;CG12935;CG12814;GstE13;Npc2b;Samuel;sgg;Sirup;SC35;CG4991;CG32428;Tusp;Cyp9f2;CG32425;Dg;elm;CG42237;isoQC;brat;sha;shf;rol…	Ac78C;AcCoAS;Actn;AdenoK;Adh;Akap200;Ama;AnxB10;Apc;Art3;Art4;Atf3;Atpalpha;AttA;B52;Baldspot;Blimp-1;Brf;Btk29A;C901;CBP;CG10005;CG10068;CG10082;CG10211;CG10237;CG10264;CG10283;CG10286;CG10359;CG10584;CG10738;CG10802;CG11035;CG11050;CG11200;CG11267;CG11319;CG11378;CG11438;CG11447;CG11504;CG11658;CG12091;CG12159;CG12268;CG12301;CG12325;CG12643;CG12744;CG1275;CG12814;CG12880;CG12909;CG12935;CG1297…	0.957608	0.946671	0.999537	0.0227918
eGFP-CG33017	VK00033 whole organism male adult genetically modified using site-specific recombination		1,2	1118	4561	8697	34096	hng3;l(3)72Dp;Rrp1;Mal-B2;Prestin;CG42784;CG42663;l(3)72Dn;CG1441;chic;path;Irk2;Irk3;NijA;mRpL2;scu;ftz-f1;bbg;Atpalpha;Idgf2;p130CAS;CG9065;pont;Tep3;Tep2;sesB;Rrp40;CG31548;CG5819;CG6908;CG1698;Glut4EF;Atf3;kuk;fkh;smp-30;Gs1l;CG8067;Liprin-gamma;CG3961;CG2993;CG1785;CG17121;CG17124;CG5903;hoip;CG31751;betaTub56D;bip1;CG44838;Sesn;CG12909;CG17111;Cks85A;Vha68-1;Vha68-2;GATAe;CG4825;HmgD;CG1172…	Ac76E;Ac78C;AcCoAS;Acsl;Actn;AdenoK;Adh;Akap200;Alas;AnxB10;Apc;Art3;Atf3;Atpalpha;B52;Baldspot;Blimp-1;Brf;Btk29A;CAH2;CG10068;CG10082;CG10232;CG10340;CG10512;CG10514;CG10584;CG10621;CG10802;CG11035;CG11050;CG11180;CG11267;CG11319;CG11447;CG11722;CG11839;CG11892;CG12301;CG12325;CG12512;CG12643;CG1275;CG12814;CG12909;CG12935;CG12948;CG12974;CG13185;CG13323;CG13506;CG13551;CG13566;CG13631;CG13794;…	0.960983	0.949728	0.999537	0.0215268
hth	strain yellow cinnabar brown speck whole organism embryo (0-8 hours)		1,2	2	4561	37	34096	Poxm;Dtg	Dtg;Poxm	0.404084	0.888835	0.999537	0.0206806
eGFP-CG31388	strain CG31388-GFP whole organism embryo (0-16 hours) genetically modified using site-specific recombination		4,2	415	4561	3338	34096	hng3;CG14997;Rrp1;CG14757;CG32182;CG5131;tum;l(3)72Dn;CG34242;CG42319;bbg;Atpalpha;Hs6st;sti;ZnT77C;RapGAP1;CG9065;CG9184;pont;cue;CG5254;CG34250;CG31548;Atf3;kuk;fkh;Vha55;CG8067;CG10738;Art3;CG3961;CG2993;CG1785;CG17121;CG4497;CG11267;CG34117;CG44838;Sesn;Cyp310a1;CG12909;Vha68-1;CG4022;CG14762;CG16700;CG4825;CG10286;l(3)neo38;GstE13;Npc2b;barr;sgg;Patsas;mRpL24;SC35;CG4991;mRpL23;Tusp;CG14434;…	Ac78C;AcCoAS;Art3;Atf3;Atpalpha;Baldspot;Brf;Btk29A;CBP;CG10068;CG10082;CG10237;CG10286;CG10584;CG10738;CG11050;CG11180;CG11267;CG11319;CG11447;CG11839;CG12091;CG12301;CG12512;CG12643;CG1275;CG12909;CG12974;CG13185;CG13631;CG14434;CG14544;CG14757;CG14762;CG14997;CG15387;CG1640;CG16700;CG17121;CG17726;CG17834;CG1785;CG18622;CG2930;CG2993;CG30069;CG3009;CG31038;CG31145;CG31279;CG31548;CG31807;CG318…	0.929405	0.952577	0.999537	0.0196103
eGFP-schlank	VK00033 whole organism embryo (0-24 hours) genetically modified using site-specific recombination		1,2	579	4561	4601	34096	hng3;ps;CG14997;Rrp1;CG14757;CG14636;CG5131;CG42784;l(3)72Dn;tum;chic;mRpL2;alphaTub84B;prel;CG12325;Atpalpha;sti;RapGAP1;CG9065;pont;sesB;CG5254;CG30457;Glut4EF;Atf3;kuk;sub;fkh;ome;CG8067;Art3;CG3961;CG2993;CG1785;CG4497;CG13566;CG17124;CG11267;CG31751;B52;CG34117;Vha44;CG11378;RnpS1;CG44838;Men-b;CG6693;Sesn;AdenoK;Nplp2;Vha68-1;CG4022;Drip;Vha68-2;CG14762;Rcd2;CG31522;CG4825;HmgD;ast;CG12935;…	Ac78C;AcCoAS;AdenoK;Apc;Art3;Atf3;Atpalpha;B52;Baldspot;Brf;Btk29A;BubR1;CBP;CG10068;CG10082;CG10584;CG10802;CG11050;CG11200;CG11267;CG11319;CG11378;CG11447;CG11839;CG11852;CG11892;CG12325;CG12512;CG12643;CG1275;CG12935;CG12948;CG12974;CG13185;CG13506;CG1354;CG13566;CG13631;CG13868;CG14434;CG14544;CG14636;CG14757;CG14762;CG14806;CG14997;CG15096;CG15117;CG15387;CG17124;CG17726;CG1774;CG17834;CG178…	0.94074	0.953794	0.999537	0.0193278
eGFP-CG8632	strain CG8632-GFP whole organism prepupa at white prepupa stage genetically modified using site-specific recombination		3,2,1	816	4561	6414	34096	hng3;aop;ps;Acsl;CG14997;Rrp1;CG14757;CG14636;CG43759;CG32182;CG5131;CG7430;CG42784;CG42663;l(3)72Dn;chic;path;Irk2;NijA;mRpL2;CG4839;prel;CG17104;spz4;CG12325;spz3;ftz-f1;bbg;Atpalpha;Cpr12A;sti;ZnT77C;Idgf2;RapGAP1;CG9065;pont;cue;Tep3;CG9733;Nsun2;CG5254;CG10264;Atf3;kuk;rt;fkh;smp-30;CG14777;ome;bi;CG7530;CG8067;Art3;CG3961;Art1;sd;CG17121;CG1785;DopEcR;CG4497;CG13566;CG11267;CG31751;CG7408;C…	Ac78C;AcCoAS;Acsl;AdenoK;Adh;Akap200;Ama;AnxB10;Apc;Art1;Art3;Atf3;Atpalpha;B52;Blimp-1;Brf;Btk29A;C901;CBP;CG10068;CG10082;CG10211;CG10237;CG10264;CG10359;CG10584;CG10802;CG11050;CG11200;CG11267;CG11319;CG11378;CG11447;CG11686;CG11839;CG12091;CG12268;CG12325;CG12512;CG12643;CG1275;CG12814;CG12909;CG12935;CG12974;CG12998;CG13038;CG13082;CG13185;CG13506;CG13566;CG13631;CG13643;CG13931;CG14434;CG14…	0.951053	0.954982	0.999537	0.0190255
eGFP-CG13296	attP40 whole organism embryo (6-18 hours) genetically modified using site-specific recombination		1,2,3	1132	4561	8824	34096	hng3;Rrp4;Rrp1;Prestin;CG42784;CG42663;l(3)72Dn;CG1441;chic;path;mRpL2;CG5928;Fas1;CanA1;CG17104;CG3746;Rala;CG42319;scu;ftz-f1;bbg;Atpalpha;Hs6st;Idgf2;p130CAS;CG42673;CG9065;CG9184;kek4;pont;Rrp40;CG31548;Glut4EF;Atf3;kuk;fkh;smp-30;CG8067;CG10738;Liprin-gamma;CG3961;CG1785;CG17121;CG31637;CG31999;CG17124;hoip;CG31751;CG31871;Hsc70-1;betaTub56D;bip1;CG44838;Tsp74F;CG33947;Sesn;CG12909;Vha68-2;G…	Ac78C;AcCoAS;Acsl;AdenoK;Adh;Alas;Ama;AnxB10;Apc;Arp8;Art1;Art3;Atf3;Atpalpha;B52;Baldspot;Brf;Btk29A;BubR1;CBP;CG10068;CG10082;CG10232;CG10286;CG10560;CG10581;CG10584;CG10621;CG10738;CG10802;CG11035;CG11050;CG11200;CG11267;CG11319;CG11378;CG11409;CG11447;CG11839;CG11892;CG12091;CG12325;CG12512;CG12643;CG12744;CG1275;CG12814;CG12909;CG12935;CG12948;CG12974;CG13038;CG13248;CG13284;CG13365;CG13506;…	0.959013	0.959395	0.999537	0.0172646
eGFP-CG11762	strain CG11762-GFP whole organism prepupa genetically modified using site-specific recombination		2,1,3	701	4561	5552	34096	hng3;aop;ps;Acsl;CG14997;Rrp1;CG14757;CG14636;CG43759;CG32182;CG5131;tum;l(3)72Dn;mRpL2;CG4839;CG34242;prel;CG17104;CG12325;scu;ftz-f1;bbg;Atpalpha;Hs6st;ZnT77C;Idgf2;dgt5;RapGAP1;CG9065;pont;CG9737;cue;sesB;Rrp40;CG5254;Glut4EF;Atf3;kuk;rt;smp-30;CG14777;CG7530;CG8067;CG10738;Art3;CG3961;CG2993;CG17121;CG1785;DopEcR;CG4497;CG13566;CG11267;CG31871;salr;CG34117;Cad96Ca;CG11378;RnpS1;CG33946;CG4483…	Ac78C;Acsl;AdenoK;Adh;Ama;AnxB10;Apc;Art3;Atf3;Atpalpha;Baldspot;Blimp-1;Brf;Btk29A;C901;CBP;CG10068;CG10082;CG10237;CG10286;CG10359;CG10584;CG10738;CG10802;CG11050;CG11200;CG11267;CG11319;CG11378;CG12159;CG12268;CG12301;CG12325;CG12512;CG12643;CG1275;CG12814;CG12935;CG12974;CG12998;CG13038;CG13082;CG13185;CG13566;CG13631;CG13643;CG14292;CG14434;CG14544;CG14636;CG14757;CG14777;CG14806;CG14880;CG1…	0.943869	0.962677	0.999537	0.0155923
psq	Kc167		2,1	84	4561	750	34096	HmgD;VhaSFD;Hs6st;CG6163;InR;Imp;LamC;CG5953;Klp67A;sgg;CG10082;Vha68-2;RIC-3;CG16721;Pfrx;CG14434;CG14995;CG15117;Vha100-2;Glut4EF;CG12541;CG13551;CG10286	CG10082;CG10286;CG12541;CG13551;CG14434;CG14995;CG15117;CG16721;CG5953;CG6163;Glut4EF;HmgD;Hs6st;Imp;InR;Klp67A;LamC;Pfrx;RIC-3;Vha100-2;Vha68-2;VhaSFD;sgg	0.837262	0.959397	0.999537	0.0150722
fru	strain yellow cinnabar brown speck whole organism embryo (0-8 hours)		1,2	13	4561	152	34096	Rala;Vha16-1;CG31637;sti;SelD	CG31637;Rala;SelD;Vha16-1;sti	0.639357	0.954586	0.999537	0.0129053
eGFP-ERR	VK00037 whole organism embryo (0-24 hours) genetically modified using site-specific recombination		2,3	734	4561	5820	34096	hng3;aop;ps;CG14997;Ac76E;Rrp1;CG14636;CG5131;Prestin;chic;mRpL2;alphaTub84B;ftz-f1;Atpalpha;bbg;sti;RapGAP1;dgt3;CG9184;kek4;pont;cue;Tep3;CG13096;sesB;Rrp40;CG5254;Glut4EF;Atf3;Tgt;kuk;sub;fkh;Vha55;smp-30;Gs1l;bi;Pglym78;Art3;CG3961;CG2993;CG1785;CG7766;CG30427;CG4497;CG31516;CG17124;CG11267;CG5903;CG31751;B52;CG34117;Vha44;betaTub56D;RnpS1;Men-b;CG44838;CG6693;Sesn;Cyp310a1;jagn;AdenoK;CG8745…	Ac76E;Ac78C;AcCoAS;AdenoK;Adh;Alas;Art3;Atf3;Atpalpha;B52;Baldspot;Brf;Btk29A;BubR1;CBP;CG10068;CG10082;CG10237;CG10286;CG10512;CG10802;CG11050;CG11180;CG11267;CG11275;CG11319;CG11447;CG11504;CG11839;CG12091;CG12512;CG12643;CG1275;CG12935;CG12948;CG12974;CG13096;CG13185;CG13506;CG1354;CG13631;CG14292;CG14434;CG14544;CG14636;CG14671;CG14683;CG14762;CG14806;CG14997;CG15093;CG15096;CG15387;CG15701;C…	0.942793	0.969313	0.999537	0.0127616
cg	strain cg-GFP whole organism embryo (0-24 hours) genetically modified using site-specific recombination		1,2,3	1078	4561	8442	34096	CG11920;aop;ps;Acsl;Ac76E;CG43759;Mhc;Mlc1;Hsp68;CG42663;chic;dve;Map205;Scp2;mRpL2;Fas1;CG14995;Rbp;Rala;Actn;ImpL2;ftz-f1;Atpalpha;Pkcdelta;al;dgt5;RapGAP1;CG3630;cue;kdn;sesB;Rrp40;Doc1;Glut4EF;Atf3;fkh;Vha55;sug;smp-30;bi;Art4;Art3;sd;vkg;CG1785;DopEcR;CG31999;SK;CG17124;CG31751;B52;sals;salr;Leash;betaTub56D;RnpS1;f;CG44838;CG32170;CG6693;CG7781;D1;Eip78C;CG45002;CG43066;AdenoK;CG8745;CG4022…	Ac76E;Acsl;Actn;AdenoK;Adh;Akap200;Ama;Apc;Art3;Art4;Atf3;Atpalpha;B52;Baldspot;Blimp-1;Btk29A;CBP;CG10082;CG10211;CG10283;CG10512;CG10550;CG10650;CG11030;CG11050;CG11417;CG11752;CG11920;CG12009;CG12268;CG12512;CG12531;CG12744;CG12769;CG13024;CG13185;CG1360;CG13699;CG14118;CG14131;CG14434;CG14457;CG14995;CG15387;CG15431;CG15890;CG1640;CG16721;CG16786;CG16985;CG17124;CG17266;CG17754;CG17776;CG1783…	0.95459	0.969784	0.999537	0.0127197
eGFP-CG17385	VK00033 whole organism embryo (0-24 hours) genetically modified using site-specific recombination		2,3,1	1364	4561	10609	34096	hng3;Rrp1;CG43759;Prestin;CG42663;CG42784;l(3)72Dn;CG1441;chic;path;mRpL2;CG5928;CG17104;CG3746;ftz-f1;bbg;Atpalpha;Hs6st;Idgf2;CG42673;CG9065;CG9184;CG3631;kek4;CG3630;pont;Rrp40;Glut4EF;Atf3;kuk;fkh;smp-30;CG8067;Liprin-gamma;CG3961;CG2993;CG17364;CG1785;CG17121;CG30427;CG31637;CG17124;CG5903;hoip;CG31751;CG31871;CG8192;salr;betaTub56D;bip1;CG44838;CG33947;Sesn;Cyp310a1;D1;CG12909;jagn;CG17111;…	Ac78C;AcCoAS;Acsl;Actn;AdenoK;Adh;Akap200;Ama;AnxB10;Apc;Art1;Art3;Atf3;Atpalpha;B52;Baldspot;Brf;Btk29A;C901;CBP;CG10068;CG10082;CG10237;CG10286;CG10341;CG10581;CG10584;CG10621;CG10802;CG10864;CG11035;CG11050;CG11200;CG11267;CG11319;CG11378;CG11409;CG11447;CG11504;CG11686;CG11837;CG11892;CG12091;CG12134;CG12325;CG12512;CG12643;CG12702;CG12744;CG1275;CG12769;CG12909;CG12935;CG12948;CG12974;CG1303…	0.961133	0.970111	0.999537	0.0126662
eGFP-unpg	strain unpg-GFP whole organism embryo (4-16 hours) genetically modified using site-specific recombination		3,4,5	1075	4561	8421	34096	CG11920;hng3;Rrp1;CG43759;Prestin;CG42784;CG42663;chic;path;NijA;mRpL2;CG5928;CG17104;CG3746;CG42319;bbg;tex;Atpalpha;Hs6st;Idgf2;CG9065;CG9184;pont;CG3630;Tep3;CG31548;CG30457;Glut4EF;Atf3;kuk;fkh;smp-30;Gs1l;CG8067;CG10738;CG33939;Liprin-gamma;CG3961;CG2993;CG17364;CG17121;CG1785;CG17124;CG5903;CG31751;CG31871;bip1;CG44838;CG33947;Sesn;Cyp310a1;CG12909;jagn;t;Vha68-2;GATAe;CG4825;HmgD;Adh;CG129…	Ac78C;AcCoAS;Acsl;Actn;AdenoK;Adh;Ama;AnxB10;Apc;Art3;Atf3;Atpalpha;B52;Baldspot;Brf;Btk29A;C901;CBP;CG10068;CG10082;CG10232;CG10283;CG10286;CG10584;CG10598;CG10621;CG10738;CG10802;CG11035;CG11050;CG11200;CG11267;CG11319;CG11378;CG11447;CG11892;CG11920;CG12091;CG12159;CG12512;CG12643;CG1275;CG12909;CG12935;CG12974;CG13038;CG13047;CG13082;CG13248;CG13551;CG13566;CG13631;CG13868;CG14286;CG14292;CG1…	0.954307	0.970375	0.999537	0.0124636
eGFP-CG1621	VK00033 whole organism prepupa (24 hours) genetically modified using site-specific recombination		2,3,1	1045	4561	8196	34096	hng3;Rrp1;CG43759;CG42663;chic;path;mRpL2;CG17104;Rala;scu;ftz-f1;serp;bbg;al;Rrp46;Cda4;CG42673;CG9065;CG2663;pont;CG3513;Glut4EF;Atf3;Tgt;kuk;fkh;Gs1l;bi;CG8067;CG3961;CG2993;CG17121;CG1785;CG31637;CG17124;hoip;CG31871;salr;d;bip1;CG44838;CG33947;Sesn;Cyp310a1;flr;CG12909;Vha68-1;Vha68-2;CG31522;CG4825;HmgD;CG12935;CG12814;GstE13;Npc2b;CG4511;Samuel;sgg;Sirup;CG3420;CycB3;CG32428;CG5728;CG32425…	Ac78C;AcCoAS;Actn;Akap200;AnxB10;Apc;Arp8;Art3;Atf3;B52;Baldspot;Brf;Btk29A;CBP;CG10082;CG10211;CG10237;CG10359;CG10581;CG10584;CG11030;CG11050;CG11073;CG11241;CG11267;CG11319;CG11353;CG11438;CG11447;CG11686;CG11835;CG11839;CG12268;CG12325;CG12643;CG1275;CG12769;CG12814;CG12848;CG12880;CG12909;CG12935;CG12948;CG12964;CG12974;CG12998;CG13023;CG13028;CG13038;CG13053;CG13066;CG13082;CG1354;CG13551;C…	0.953142	0.971307	0.999537	0.012051
eGFP-CG6854	strain CG6854-GFP whole organism prepupa genetically modified using site-specific recombination		3,2	1128	4561	8838	34096	hng3;l(3)72Dp;Rrp1;Prestin;CG42663;chic;path;NijA;mRpL2;Fas1;Rbp;Rala;scu;ftz-f1;bbg;Atpalpha;Rrp45;p130CAS;Rrp46;CG42673;pont;Tep3;sesB;Rrp40;CG1572;Glut4EF;kuk;fkh;smp-30;ABCB7;Gs1l;bi;CG8067;CG10738;CG33939;CG3961;CG17121;CG30427;CG31637;CG17124;hoip;d;betaTub56D;bip1;f;CG33946;CG44838;CG33947;Sesn;Cks85A;Vha68-2;Decay;CG31522;CG4825;HmgD;CG12935;Nipsnap;GstE13;GstE10;Npc2b;Samuel;sgg;Sirup;SC…	ABCB7;Ac78C;AcCoAS;Acsl;Actn;AdenoK;Akap200;Alas;Ama;AnxB10;Apc;Art3;Atpalpha;B52;Baldspot;Blimp-1;Brf;Btk29A;CBP;CG10005;CG10068;CG10082;CG10211;CG10237;CG10264;CG10268;CG10283;CG10581;CG10584;CG10621;CG10738;CG11147;CG11241;CG11267;CG11275;CG11378;CG11438;CG11447;CG11658;CG11752;CG12091;CG12159;CG12164;CG12268;CG12643;CG12744;CG1275;CG12935;CG12948;CG12974;CG13082;CG13506;CG13566;CG1358;CG13631…	0.95411	0.97487	0.999537	0.0105459
insv	Kc167		3,1,2	17	4561	193	34096	Tgt;CG5080;CG10512;Pde8;sug;polo;Pglym78;CG33054;CG31522;CG33056	CG10512;CG31522;CG33054;CG33056;CG5080;Pde8;Pglym78;Tgt;polo;sug	0.658468	0.966325	0.999537	0.00979584
psq	strain yellow cinnabar brown speck whole organism at white prepupa stage		1,2	20	4561	221	34096	Klp67A;HmgD;Pgk;ome;Hs6st;CG14995;CG6163;Eip78C	CG14995;CG6163;Eip78C;HmgD;Hs6st;Klp67A;Pgk;ome	0.676521	0.968598	0.999537	0.00937405
CG8478	strain yellow cinnabar brown speck whole organism at white prepupa stage		2,1	142	4561	1236	34096	HmgD;hh;CG12974;Acsl;Cpr;Hsp27;sob;jing;CG45218;Hsp68;chic;dve;sgg;Src64B;ics;mab-21;GlyP;armi;Df31;bnl;ImpL2;Ubi-p5E;Ets98B;Imp;fwd;Tep3;klu;CG16721;Tm1;CG1814;mub;Vha26;bi;B-H1;CG2162;B-H2;CG6040;Tpi;sd;CG3764;oc;CG3408;CG17600;grn;mrj;CG8036;Sesn;betaTub60D;Eip78C;Oatp74D;Poxm;CG10082;Mob2;Pfrx;ph-d	Acsl;B-H1;B-H2;CG10082;CG12974;CG16721;CG17600;CG1814;CG2162;CG3408;CG3764;CG45218;CG6040;CG8036;Cpr;Df31;Eip78C;Ets98B;GlyP;HmgD;Hsp27;Hsp68;Imp;ImpL2;Mob2;Oatp74D;Pfrx;Poxm;Sesn;Src64B;Tep3;Tm1;Tpi;Ubi-p5E;Vha26;armi;betaTub60D;bi;bnl;chic;dve;fwd;grn;hh;ics;jing;klu;mab-21;mrj;mub;oc;ph-d;sd;sgg;sob	0.858842	0.975743	0.999537	0.00915924
eGFP-Su(var)2-10	strain Suvar2-10-GFP whole organism embryo (0-24 hours) genetically modified using site-specific recombination		3,2	566	4561	4557	34096	hng3;ps;CG14997;Rrp1;CG32182;tum;l(3)72Dn;path;CG14995;bbg;Atpalpha;sti;ZnT77C;Idgf2;dgt5;RapGAP1;CG9065;pont;Rrp40;Glut4EF;Atf3;SmD1;kuk;fkh;CG8067;Art3;CG3961;CG1785;CG17121;DopEcR;CG4497;CG5903;hoip;CG31751;CG31871;B52;CG34117;Cad96Ca;CG11378;CG44838;Men-b;Sesn;CG12909;AdenoK;Nplp1;Vha68-1;CG4022;Rcd2;CG16700;CG4825;HmgD;CG12935;tyn;l(3)neo38;GstE13;Samuel;sgg;Patsas;mRpL24;SC35;CG4991;mRpL23;…	Ac78C;AcCoAS;AdenoK;Akap200;Ama;Apc;Art3;Atf3;Atpalpha;B52;Baldspot;Brf;Btk29A;C901;CBP;CG10068;CG10082;CG10584;CG11200;CG11319;CG11378;CG11447;CG12091;CG12512;CG12643;CG1275;CG12909;CG12935;CG12974;CG13185;CG13631;CG13868;CG14434;CG14544;CG14806;CG14995;CG14997;CG15093;CG15387;CG15890;CG1640;CG16700;CG17121;CG17726;CG1774;CG17746;CG17834;CG1785;CG1814;CG18178;CG1824;CG18622;CG2059;CG30069;CG3009…	0.928498	0.978708	0.999537	0.00867838
eGFP-CG6683	attP-40 whole organism embryo (6-24 hours) genetically modified using site-specific recombination		3,2	575	4561	4627	34096	hng3;CG14997;CG14757;Rrp1;CG5131;CG42784;tum;l(3)72Dn;path;CG34242;alphaTub84B;prel;CG12325;ftz-f1;Atpalpha;Hs6st;sti;ZnT77C;RapGAP1;CG9065;pont;CG5254;CG31548;Glut4EF;Atf3;kuk;sub;fkh;Vha55;CG8067;CG10738;Art3;CG3961;CG1785;CG17121;DopEcR;CG4497;CG13566;CG17124;CG11267;CG31751;B52;CG34117;Cad96Ca;CG11378;betaTub56D;CG44838;CG6693;Sesn;SkpB;jagn;CG43066;Drip;CG4022;CG14762;Rcd2;CG16700;CG31522;CG…	Ac78C;AcCoAS;Adh;Alas;Ama;AnxB10;Art3;Atf3;Atpalpha;B52;Baldspot;Brf;Btk29A;C901;CBP;CG10068;CG10082;CG10581;CG10584;CG10738;CG11050;CG11200;CG11267;CG11319;CG11378;CG12301;CG12325;CG12512;CG12643;CG1275;CG13506;CG13566;CG13631;CG13868;CG14434;CG14544;CG14757;CG14762;CG14997;CG15093;CG15117;CG15387;CG15431;CG15890;CG1640;CG16700;CG16721;CG17121;CG17124;CG17726;CG1774;CG17834;CG1785;CG18622;CG2003…	0.928991	0.978906	0.999537	0.00860155
eGFP-CG12768	attP-40 whole organism male adult genetically modified using site-specific recombination		2,1	1282	4561	10027	34096	CG11920;hng3;l(3)72Dp;Rrp1;Prestin;CG42784;l(3)72Dn;chic;path;Irk3;mRpL2;CG4839;etaTry;Rala;scu;ftz-f1;bbg;Atpalpha;Hs6st;Idgf2;p130CAS;Rrp46;CG9065;kek4;pont;Tep3;Tep2;Rrp40;CG31548;CG6908;Glut4EF;Atf3;SmD1;kuk;fkh;smp-30;ABCB7;Gs1l;CG8067;CG10738;Liprin-gamma;CG3961;CG2993;CG1785;CG17121;CG30427;Picot;CG17124;hoip;CG31751;betaTub56D;sev;bip1;CG44838;CG33947;Sesn;D1;CG12909;CG17111;Vha68-1;GATAe…	ABCB7;Ac76E;Ac78C;AcCoAS;Acsl;AdenoK;Adh;Akap200;Alas;AnxB10;Apc;Art1;Art3;Art4;Atf3;Atpalpha;B52;Baldspot;Blimp-1;Brf;Btk29A;CG10068;CG10082;CG10237;CG10283;CG10286;CG10300;CG10472;CG10512;CG10513;CG10514;CG10550;CG10562;CG10581;CG10584;CG10621;CG10738;CG10802;CG11180;CG11241;CG11267;CG11275;CG11319;CG11378;CG11400;CG11407;CG11447;CG11658;CG11686;CG11722;CG11752;CG11839;CG11892;CG11920;CG12091;C…	0.955785	0.98026	0.999537	0.00827596
tll	VK00037 whole organism embryo (0-4 hours) genetically modified using site-specific recombination		1,3	524	4561	4243	34096	hng3;aop;ps;Acsl;Rrp1;Hsp68;tum;l(3)72Dn;dve;mRpL9;bbg;tex;Atpalpha;Hs6st;RapGAP1;pont;cue;Gp210;kdn;Rrp40;CG34250;Doc1;Glut4EF;Atf3;kuk;fkh;Vha55;bi;CG4382;CG8067;B-H1;Pglym78;B-H2;CG42763;Art3;CG3961;Art1;CG1785;CG7766;CG7884;CG31637;CG4497;CG31999;btl;VhaAC39-2;CG5903;CG34117;d;CG44838;CG8993;Sesn;Cyp310a1;CG12909;CG16700;CG31522;CG6329;CG4825;HmgD;VhaSFD;CG10516;l(3)neo38;Nipsnap;ECSIT;GstE13…	Ac78C;AcCoAS;Acsl;Akap200;Ama;Art1;Art3;Atf3;Atpalpha;B-H1;B-H2;Blimp-1;Brf;Btk29A;Buffy;CBP;CG10068;CG10082;CG10516;CG10576;CG10584;CG1103;CG11050;CG11180;CG11447;CG11617;CG11839;CG12702;CG12744;CG1275;CG12848;CG12909;CG12974;CG13185;CG1354;CG1360;CG14130;CG14544;CG14915;CG15876;CG16700;CG17726;CG1785;CG1824;CG2162;CG2247;CG3009;CG31038;CG31145;CG31522;CG31637;CG31808;CG31999;CG34117;CG34150;CG3…	0.923212	0.98177	0.999537	0.0073767
eGFP-bcd	VK00037 whole organism embryo (0-24 hours) genetically modified using site-specific recombination		1,3	1082	4561	8520	34096	hng3;Rrp1;CG42784;l(3)72Dn;CG1441;chic;path;CG5928;CG17104;CG42319;bbg;tex;Atpalpha;Hs6st;Idgf2;CG9065;CG9184;kek4;pont;CG3630;Tep3;sesB;Rrp40;CG30457;Glut4EF;Atf3;kuk;fkh;smp-30;ABCB7;Gs1l;CG8067;CG10738;Liprin-gamma;CG3961;CG2993;CG17121;CG1785;CG31516;CG17124;CG5903;CG31751;CG31871;betaTub56D;bip1;CG44838;Sesn;Cyp310a1;CG12909;jagn;CG17111;Vha68-1;CG4825;HmgD;Adh;CG12935;GstE13;Npc2b;Samuel;sg…	ABCB7;Ac78C;AcCoAS;Acsl;Actn;AdenoK;Adh;Ama;AnxB10;Apc;Art1;Art3;Art4;Atf3;Atpalpha;B52;Baldspot;Blimp-1;Brf;Btk29A;C901;CAH2;CBP;CG10068;CG10082;CG10286;CG10418;CG10581;CG10584;CG10598;CG10738;CG10802;CG11030;CG11035;CG11050;CG11200;CG11267;CG11319;CG11378;CG11409;CG11447;CG11752;CG11892;CG12091;CG12159;CG12325;CG12512;CG12643;CG1275;CG12909;CG12935;CG12974;CG13038;CG13082;CG13185;CG13365;CG1354…	0.94936	0.982587	0.999537	0.00724257
eGFP-CG4328	attP-40 whole organism embryo (8-24 hours) genetically modified using site-specific recombination		1,2,3	784	4561	6252	34096	hng3;aop;ps;Acsl;CG14997;CG14757;Rrp1;CG14636;CG32182;CG5131;CG42784;tum;l(3)72Dn;chic;CG14995;alphaTub84B;prel;CG8519;CG12325;CG42319;bbg;Atpalpha;Hs6st;sti;dgt5;RapGAP1;CG9065;CG9184;pont;sesB;CG34250;Atf3;kuk;sub;fkh;smp-30;Nle;ome;CG8067;CG10738;Art3;CG3961;CG2993;CG17121;CG1785;DopEcR;CG4497;CG31999;CG13566;CG11267;CG5903;CG31751;B52;CG34117;Cad96Ca;Vha44;CG11378;betaTub56D;RnpS1;bip1;CG4483…	Ac78C;Acsl;Adh;Ama;AnxB10;Apc;Art3;Atf3;Atpalpha;AttD;B52;Baldspot;Brf;Btk29A;CBP;CG10068;CG10082;CG10237;CG10512;CG10581;CG10584;CG10738;CG11030;CG11035;CG11180;CG11200;CG11267;CG11319;CG11378;CG11447;CG11752;CG11839;CG11892;CG12091;CG12325;CG12512;CG12643;CG1275;CG12909;CG12935;CG12974;CG13185;CG13365;CG13506;CG1354;CG13566;CG13631;CG13868;CG14434;CG14544;CG14636;CG14757;CG14762;CG14806;CG14995…	0.937433	0.983918	0.999537	0.00660043
eGFP-CG9948	attP40 whole organism pupa (24 hours) genetically modified using site-specific recombination		1,3	798	4561	6363	34096	hng3;aop;Acsl;CG14997;CG14757;Rrp1;CG14636;CG43759;CG32182;CG5131;tum;l(3)72Dn;Klp67A;path;NijA;mRpL2;CG34242;Cpr72Ea;alphaTub84B;prel;CG17104;CG12325;spz4;spz3;scu;Pu;bbg;Atpalpha;Hs6st;Cpr12A;sti;ZnT77C;dgt5;Idgf2;RapGAP1;CG9065;CG9184;pont;CG9737;cue;CG5254;Atf3;kuk;rt;sug;smp-30;CG14777;bi;CG7530;CG8067;CG10738;Art3;CG3961;CG2993;sd;CG1785;DopEcR;CG3045;CG4497;CG13566;CG17124;CG11267;CG31871;…	Ac78C;AcCoAS;Acsl;AdenoK;Adh;Akap200;Ama;AnxB10;Art3;Atf3;Atpalpha;Baldspot;Blimp-1;Brf;Btk29A;C901;CBP;CG10005;CG10068;CG10082;CG10211;CG10237;CG10283;CG10286;CG10359;CG10584;CG10738;CG10802;CG11035;CG11050;CG11267;CG11378;CG11438;CG11447;CG12078;CG12091;CG12268;CG12301;CG12325;CG12512;CG12643;CG1275;CG12769;CG12814;CG12880;CG12935;CG12948;CG12974;CG13038;CG13047;CG13053;CG13082;CG13566;CG13631;…	0.937528	0.984716	0.999537	0.00627106
eGFP-Stat92E	strain Stat92E-GFP whole organism embryo (12-24 hours) genetically modified using stable transfection		1,2	40	4561	406	34096	Df31;Actn;CdGAPr;InR;CG7394;CG5953;chic;Samuel;CG1640;Nc73EF;Mob2;CG34172;mRpL2;Rcd2;CG13323;ph-d	Actn;CG13323;CG1640;CG34172;CG5953;CG7394;CdGAPr;Df31;InR;Mob2;Nc73EF;Rcd2;Samuel;chic;mRpL2;ph-d	0.736508	0.981603	0.999537	0.00593931
eGFP-D	attP-40 whole organism embryo (0-14 hours) genetically modified using site-specific recombination		2,3,1	690	4561	5541	34096	hng3;aop;ps;Acsl;CG14997;Rrp1;CG14757;CG14515;CG32182;CG5131;tum;l(3)72Dn;path;dve;CG34242;alphaTub84B;prel;Actn;tex;Atpalpha;bbg;Hs6st;sti;Idgf2;dgt5;RapGAP1;CG9065;CG9184;pont;CG3630;CG5254;Glut4EF;Atf3;kuk;fkh;rt;smp-30;CG4382;CG8067;CG10738;Art3;CG3961;CG2993;CG17121;CG1785;DopEcR;CG4497;CG31999;CG11267;CG5903;CG31751;CG31871;B52;CG34117;Cad96Ca;CG11378;d;RnpS1;bip1;CG44838;CG6693;CG8993;Sesn…	Ac78C;AcCoAS;Acsl;Actn;Adh;Ama;AnxB10;Art3;Atf3;Atpalpha;B52;Baldspot;Brf;Btk29A;C901;CBP;CG10068;CG10082;CG10286;CG10584;CG10738;CG10802;CG11200;CG11267;CG11319;CG11378;CG11447;CG12091;CG12512;CG12643;CG1275;CG12974;CG13082;CG13185;CG13365;CG1354;CG13631;CG13868;CG14434;CG14515;CG14544;CG14757;CG14806;CG14997;CG15249;CG15387;CG15890;CG1640;CG16700;CG16721;CG17111;CG17121;CG17726;CG1774;CG17834;C…	0.930903	0.986133	0.999537	0.00564535
eGFP-Usf	strain Usf-GFP whole organism embryo (0-16 hours) genetically modified using site-specific recombination		4,3	555	4561	4502	34096	hng3;aop;CG14997;CG14757;CG14636;Rrp1;CG32182;CG5131;tum;l(3)72Dn;CG12325;bbg;Atpalpha;sti;ZnT77C;Idgf2;RapGAP1;CG9065;CG9184;pont;cue;CG5254;VhaAC45;Glut4EF;Atf3;kuk;rt;fkh;Vha55;CG8067;Art3;CG3961;CG2993;CG1785;CG17121;CG4497;CG11267;CG5903;CG31871;CG34117;Vha44;CG11378;CG33946;CG44838;Sesn;Cyp310a1;CG12909;jagn;AdenoK;Nplp2;CG4022;Vha68-1;CG16700;CG4825;Adh;CG12935;VhaSFD;l(3)neo38;ECSIT;CG517…	Ac78C;AcCoAS;AdenoK;Adh;Akap200;Ama;AnxB10;Apc;Art3;Atf3;Atpalpha;Baldspot;Blimp-1;Brf;Btk29A;CBP;CG10068;CG10082;CG10584;CG10598;CG10802;CG11050;CG11200;CG11267;CG11319;CG11378;CG11447;CG12091;CG12301;CG12325;CG12512;CG12643;CG1275;CG12909;CG12935;CG12974;CG13038;CG13185;CG1354;CG13631;CG14434;CG14544;CG14636;CG14757;CG14806;CG14997;CG15093;CG15387;CG16700;CG17121;CG17726;CG1774;CG17834;CG1785;C…	0.921575	0.986547	0.999537	0.00542096
eGFP-CG3065	strain CG3065-GFP whole organism embryo (0-16 hours) genetically modified using site-specific recombination		3,1	515	4561	4194	34096	hng3;aop;ps;CG14997;CG14757;Rrp1;CG32182;CG5131;tum;l(3)72Dn;mRpL2;CG12325;bbg;Atpalpha;sti;RapGAP1;CG9065;CG9184;pont;cue;kdn;CG5254;Glut4EF;Atf3;kuk;fkh;Vha55;sug;smp-30;bi;CG8067;Pglym78;Art3;CG3961;CG2993;CG1785;CG4497;CG31751;B52;CG34117;Vha44;CG44838;CG6693;Sesn;Cyp310a1;CG12909;Vha68-1;CG4022;CG14762;CG4825;HmgD;ast;l(3)neo38;GstE13;Samuel;sgg;Patsas;mRpL24;SC35;mRpL23;Tusp;CG14434;CG32425…	Ac78C;Act57B;Ama;Art3;Atf3;Atpalpha;B52;Brf;Btk29A;BubR1;CBP;CG10068;CG10082;CG10576;CG10584;CG10802;CG11050;CG11319;CG11447;CG11504;CG12091;CG12301;CG12325;CG12512;CG12643;CG1275;CG12909;CG12974;CG13185;CG1354;CG13631;CG14434;CG14544;CG14757;CG14762;CG14997;CG15387;CG1640;CG17726;CG17834;CG1785;CG18178;CG1824;CG18622;CG2930;CG2993;CG30069;CG30083;CG3009;CG30349;CG3097;CG31145;CG31279;CG31751;CG3…	0.917957	0.986903	0.999537	0.00525577
eGFP-Hmx	MI02025 whole organism embryo (0-24 hours) genetically modified using site-specific recombination		2,3	362	4561	3010	34096	hng3;aop;Acsl;CG14997;Rrp1;CG14757;CG5131;SmB;Gapdh2;nrv1;CG7394;CG8360;CG42268;melt;Src64B;alphaTub84B;CG4558;CG12325;DOR;bbg;Atpalpha;amon;sti;ZnT77C;rumi;SdhC;vri;RapGAP1;CG9065;CG5535;pont;cue;Pgk;CG5254;Piezo;sls;Sirt6;CG31145;Atf3;kuk;Lmpt;CG12512;CG42808;PyK;CG8067;Art3;CG3961;CG2993;sd;CG17121;CG1785;CG4497;tou;CG11267;CG31751;CG34117;mrj;CG44838;Gbs-70E;Sesn;blw;SelD;CG12909;aurA;CG31808…	Ac78C;AcCoAS;Acsl;Adh;Apc;Art3;Atf3;Atpalpha;Baldspot;Brf;CBP;CG10068;CG10082;CG10802;CG11200;CG11267;CG11319;CG11447;CG11839;CG12091;CG12325;CG12512;CG1275;CG12909;CG13082;CG13631;CG14434;CG14544;CG14683;CG14757;CG14762;CG14997;CG15387;CG1671;CG17121;CG17726;CG1774;CG1785;CG18622;CG2993;CG30069;CG3009;CG31145;CG31279;CG31751;CG31807;CG31808;CG32425;CG33116;CG34117;CG34150;CG34163;CG34445;CG3961;…	0.899053	0.98856	0.999537	0.00449249
eGFP-pita	strain Pita-GFP whole organism embryo (0-24 hours) genetically modified using site-specific recombination		3,1	249	4561	2121	34096	c12.2;Acsl;CG33958;CG10959;CG42268;fal;chic;Irk3;melt;CG14196;Src64B;CG8478;Fas1;CG17746;alphaTub84B;Rala;tex;Atpalpha;Tep3;CG13096;Pgi;VhaAC45;GstS1;NHP2;CG34250;CG5819;CG14186;RAF2;CG8927;kuk;Vha55;Proc-R;CG8861;CG6040;Tpi;Art4;CG2993;CG31637;tou;VhaAC39-2;CG13284;CG5989;CG1943;d;Men-b;CG6693;blw;SkpB;jagn;Cyp12b2;trbd;jdp;CG10283;CG14762;sns;tw;Unc-76;CG6023;Npc2b;nemy;CG1640;CG2059;Sirup;ics;…	Acsl;Acyp2;Apc;Art4;Atpalpha;Baldspot;CG10232;CG10283;CG10959;CG11030;CG11050;CG12134;CG12159;CG13096;CG13284;CG13365;CG14186;CG14196;CG14762;CG15517;CG1640;CG17746;CG17841;CG1943;CG2059;CG2993;CG3009;CG31626;CG31637;CG32409;CG32647;CG33177;CG33958;CG34250;CG3808;CG42268;CG5273;CG5728;CG5819;CG5989;CG6023;CG6040;CG6693;CG7637;CG8478;CG8861;CG8927;CG9107;CG9380;Cyp12b2;Fas1;Fib;GstS1;Hml;InR;Irk3;…	0.877611	0.988842	0.999537	0.00427664
cnc	strain yellow cinnabar brown speck whole organism female adult		1,2	77	4561	729	34096	HmgD;CG10576;Cpr;CG14777;sug;Nup50;nrv1;CREG;Nop60B;CG4511;mRpL49;CG2059;Jheh2;CG3764;CG3408;CG31038;CG14210;Alas;Tim17b1;ImpL2;GstE6;Cyp4p1;unc;dgt3;CG9184;CG5953;Cyp4e2;CG34172;CG1671;KCNQ;mRpS17;miple2;CG6908;CG1814;mRpS14;CG4404;CG10560	Alas;CG10560;CG10576;CG14210;CG14777;CG1671;CG1814;CG2059;CG31038;CG3408;CG34172;CG3764;CG4404;CG4511;CG5953;CG6908;CG9184;CREG;Cpr;Cyp4e2;Cyp4p1;GstE6;HmgD;ImpL2;Jheh2;KCNQ;Nop60B;Nup50;Tim17b1;dgt3;mRpL49;mRpS14;mRpS17;miple2;nrv1;sug;unc	0.789599	0.987991	0.999537	0.004143
eGFP-Mio	VK00033 whole organism wandering third instar larva genetically modified using site-specific recombination		5,1	248	4561	2117	34096	CG12974;CG14997;AnxB10;CG14757;CG5131;jing;Gapdh2;CG8360;chic;melt;CG2816;CG2930;bbg;amon;ZnT77C;vri;RapGAP1;Btk29A;cue;Pka-R2;Pgk;CG5254;Piezo;Atf3;CG31145;kuk;rept;fkh;ome;CG8067;Art3;CG3961;CG2993;CG7006;CG4497;CG45071;yin;Vha44;mrj;Gbs-70E;Sesn;blw;Cyp310a1;SelD;trsn;jagn;Poxm;AdenoK;CG1275;CG14762;CG4825;AcCoAS;CG33116;msk;Hsp26;Hsp27;CG9135;His2Av;GstE13;sgg;mRpL24;CG9921;mRpL23;Tusp;CG1443…	Ac78C;AcCoAS;AdenoK;AnxB10;Art3;Atf3;Brf;Btk29A;CG10082;CG11180;CG12268;CG12643;CG1275;CG12974;CG13631;CG14434;CG14757;CG14762;CG14997;CG15387;CG17726;CG1774;CG18622;CG2816;CG2930;CG2993;CG30069;CG3009;CG30349;CG31145;CG33116;CG3961;CG43658;CG4497;CG45071;CG4593;CG4825;CG4860;CG5028;CG5131;CG5254;CG5953;CG7006;CG7342;CG7632;CG7737;CG8036;CG8067;CG8360;CG9135;CG9921;Cht7;Cyp310a1;Eno;Esyt2;Gapdh2;…	0.875738	0.989796	0.999537	0.0039008
eGFP-CG5204	VK00037 whole organism male adult genetically modified using site-specific recombination		1,2	575	4561	4677	34096	hng3;aop;Acsl;CG14997;Rrp1;CG5131;CG42784;l(3)72Dn;PGRP-LA;CG1441;chic;prel;Actn;bbg;Hs6st;sti;ZnT77C;RapGAP1;CG9065;pont;CG9737;cue;Tep3;Rrp40;CG5254;Atf3;kuk;sub;fkh;smp-30;ABCB7;ome;CG10738;Liprin-gamma;Art3;Cyp28d1;CG3961;CG2993;Art1;CG5589;CG17121;CG1785;CG4497;CG3045;CG31999;CG5903;B52;CG34117;Cad96Ca;Vha44;CG11378;CG44838;Sesn;flr;CG12909;CG17111;AdenoK;Snap25;t;Vha68-2;CG14762;Rcd2;CG3314…	ABCB7;Ac78C;Acsl;Actn;AdenoK;Adh;Akap200;AnxB10;Apc;Art1;Art3;Atf3;B52;Baldspot;Brf;Btk29A;CG10068;CG10082;CG10237;CG10418;CG10738;CG10802;CG11050;CG11200;CG11319;CG11378;CG11686;CG11752;CG11892;CG12512;CG12643;CG1275;CG12909;CG1354;CG13631;CG14270;CG1441;CG14434;CG14683;CG14762;CG14997;CG15202;CG15387;CG15529;CG1640;CG17111;CG17121;CG17560;CG17754;CG17834;CG1785;CG18480;CG18622;CG1943;CG2059;CG2…	0.91906	0.99029	0.999537	0.00389475
eGFP-en	VK00033 whole organism embryo (0-16 hours) genetically modified using site-specific recombination		1,3	427	4561	3527	34096	CG14997;Rrp1;CG14636;CG32182;CG5131;chic;alphaTub84B;prel;CG42319;bbg;Atpalpha;sti;ZnT77C;RapGAP1;CG9184;cue;Rrp40;Glut4EF;Atf3;kuk;fkh;smp-30;CG8067;Pglym78;Art3;CG3961;CG2993;CG17121;CG1785;CG4497;CG11267;CG5903;CG31751;B52;Vha44;RnpS1;CG44838;Sesn;AdenoK;CG5114;CG14762;CG4825;CG10286;HmgD;Adh;tyn;l(3)neo38;GstE13;Npc2b;barr;sgg;Patsas;mRpL24;mRpL23;CG14434;CG32425;mthl5;Df31;Dg;elm;neur;Gs2;CG…	Ac78C;AcCoAS;AdenoK;Adh;Ama;AnxB10;Apc;Art3;Atf3;Atpalpha;B52;Baldspot;Brf;Btk29A;CBP;CG10068;CG10082;CG10286;CG10802;CG11050;CG11180;CG11200;CG11267;CG11447;CG11839;CG12091;CG12512;CG12643;CG1275;CG12974;CG13064;CG1354;CG13631;CG14434;CG14544;CG14636;CG14683;CG14762;CG14997;CG15387;CG16721;CG17121;CG17726;CG1774;CG17834;CG1785;CG18622;CG2003;CG2816;CG2930;CG2993;CG30069;CG3009;CG30349;CG31145;CG…	0.905036	0.990297	0.999537	0.00383221
eGFP-CG3838	VK00033 whole organism embryo (0-24 hours) genetically modified using site-specific recombination		3,2,1	505	4561	4138	34096	CG11920;hng3;aop;ps;Acsl;CG14997;Rrp1;CG14757;CG32182;CG5131;tum;l(3)72Dn;CG12325;bbg;Atpalpha;sti;ZnT77C;RapGAP1;CG9065;CG9184;kek4;pont;Rrp40;CG5254;CG34250;Atf3;kuk;fkh;Vha55;smp-30;bi;CG8067;Art3;CG3961;CG2993;CG1542;CG1785;Nlp;CG4497;CG3045;CG31999;CG5903;CG31751;d;bip1;CG44838;CG6693;Sesn;Eip78C;jagn;AdenoK;Vha68-1;CG4022;CG14762;Rcd2;CG4825;HmgD;CG10512;Adh;Zasp66;l(3)neo38;GstE13;Npc2b;ba…	Ac78C;AcCoAS;Acsl;AdenoK;Adh;Ama;Apc;Art3;Atf3;Atpalpha;Brf;Btk29A;CBP;CG10068;CG10082;CG10512;CG10584;CG11035;CG11050;CG11180;CG11200;CG11319;CG11447;CG11504;CG11920;CG12091;CG12301;CG12325;CG12512;CG12643;CG1275;CG12974;CG13038;CG13185;CG13631;CG14434;CG14757;CG14762;CG14997;CG15096;CG15387;CG1542;CG17726;CG1774;CG17834;CG1785;CG18622;CG2003;CG2930;CG2993;CG30069;CG3009;CG30377;CG3045;CG31145;C…	0.912314	0.990899	0.999537	0.00362252
eGFP-ftz-f1	VK00037 whole organism embryo (0-24 hours) genetically modified using site-specific recombination		4,1	891	4561	7119	34096	hng3;aop;ps;Acsl;CG14997;Ac76E;Rrp1;CG14757;CG14636;CG16935;CG5131;CG7430;Prestin;chic;dve;CG11241;ppan;CG14995;alphaTub84B;prel;CanA1;CG8519;Rala;fzy;ftz-f1;bbg;Atpalpha;Hs6st;sti;Cda5;al;RapGAP1;CG42673;CG9065;kek4;CG9737;cue;CG13096;sesB;Rrp40;CG5254;mRpL55;CG34250;CG6908;CG34375;Glut4EF;CG11474;Atf3;Tgt;Fit2;kuk;fkh;Vha55;sug;smp-30;CG17803;ABCB7;Nle;Gs1l;ome;bi;CG8067;B-H1;Pglym78;CG10738;CG…	ABCB7;Ac76E;Ac78C;AcCoAS;Acsl;Adh;Adk1;Alas;Art3;Atf3;Atpalpha;AttD;B-H1;Baldspot;Brf;Btk29A;CBP;CG10359;CG10512;CG10581;CG10584;CG10621;CG10738;CG1103;CG11035;CG11050;CG11099;CG11180;CG11200;CG11241;CG11275;CG11319;CG11453;CG11474;CG11686;CG11839;CG12091;CG12105;CG12301;CG12643;CG1275;CG12769;CG12848;CG12974;CG13042;CG13096;CG13506;CG1354;CG13566;CG14286;CG14434;CG14636;CG14757;CG14762;CG14995;C…	0.935626	0.991655	0.999537	0.00340497
eGFP-CG17359	attP40 whole organism embryo (0-14 hours) genetically modified using site-specific recombination		1,2,3	1119	4561	8862	34096	hng3;Rrp1;Prestin;CG42663;l(3)72Dn;chic;path;mRpL2;Fas1;CG5928;CG17104;ftz-f1;bbg;tex;Atpalpha;Hs6st;Idgf4;Idgf2;CG9065;CG9184;pont;CG3630;CG31548;Glut4EF;Atf3;kuk;fkh;CG8067;CG10738;Liprin-gamma;CG3961;CG2993;CG17364;CG17121;CG1785;CG31637;CG17124;CG2875;CG5903;hoip;CG31751;CG31871;betaTub56D;bip1;CG44838;Tsp74F;CG33947;Sesn;Cyp310a1;CG12909;jagn;Vha68-2;CG4822;CG4825;HmgD;Adh;JhI-26;CG12935;CG1…	Ac78C;AcCoAS;Acsl;Actn;AdenoK;Adh;Alas;Ama;AnxB10;Apc;Art3;Atf3;Atpalpha;B52;Baldspot;Brf;Btk29A;BubR1;C901;CBP;CG10068;CG10082;CG10232;CG10286;CG10581;CG10584;CG10738;CG10802;CG11050;CG11180;CG11200;CG11267;CG11319;CG11447;CG11504;CG11658;CG11892;CG12091;CG12512;CG12643;CG1275;CG12814;CG12909;CG12935;CG12948;CG12974;CG13038;CG13047;CG13082;CG13248;CG13365;CG1354;CG13551;CG13566;CG13631;CG13868;C…	0.943934	0.991873	0.999537	0.00334504
cnc	strain yellow cinnabar brown speck whole organism male adult		1,2	136	4561	1225	34096	HmgD;CG31098;Cyp6a20;l(3)72Dp;ps;Cpr;Cyp6a21;CG9498;SmB;nrv1;PGRP-LA;Samuel;Jheh2;CG2059;CG2852;Cyp9f2;alphaTub84B;mthl5;rempA;CG6813;Alas;ImpL2;Cyp4p1;dgt3;GstO2;CG34172;VhaAC45;CG6908;Tm1;CG1814;CG31102;kuk;CG31198;CG10576;sug;CG14777;smp-30;Nup50;Cyp6w1;Inos;CREG;Nop60B;Neb-cGP;Sclp;CG7920;IntS10;CG3408;tou;CG31038;CG14210;mesh;CG14893;CG13639;grp;Vha16-1;Cyp6a9;RnpS1;GstE6;CG6693;unc;CG5953;C…	Alas;CG10560;CG10576;CG1275;CG13639;CG14210;CG14777;CG14893;CG1671;CG17111;CG1814;CG2059;CG2852;CG31038;CG31098;CG31102;CG31198;CG3408;CG34172;CG5793;CG5953;CG6693;CG6813;CG6908;CG7920;CG9498;CREG;Cpr;Cyp4e2;Cyp4p1;Cyp6a20;Cyp6a21;Cyp6a9;Cyp6w1;Cyp9f2;GstE6;GstO2;HmgD;ImpL2;Inos;IntS10;Jheh2;Nc73EF;Neb-cGP;Nop60B;Nup50;PGRP-LA;RnpS1;Samuel;Sclp;SmB;Tm1;Vha16-1;VhaAC45;alphaTub84B;dgt3;grp;kuk;l(3…	0.829939	0.9915	0.999537	0.00307668
eGFP-Ets21C	VK00033 whole organism prepupa at white prepupa stage genetically modified using site-specific recombination		3,1,2	678	4561	5495	34096	hng3;aop;ps;Acsl;CG14997;CG14757;Rrp1;CG14636;CG32182;CG5131;l(3)72Dn;mRpL2;CG17104;CG12325;Actn;ImpL2;bbg;Atpalpha;sti;ZnT77C;RapGAP1;CG9065;CG17691;pont;cue;Tep3;Nsun2;CG5254;Atf3;kuk;rt;Vha55;CG14777;CG8067;Art4;Liprin-gamma;Art3;CG3961;CG2993;Art1;CG17121;CG1785;CG4497;CG13566;CG11267;CG5903;B52;CG34117;Cad96Ca;CG11378;betaTub56D;bip1;CG33946;CG44838;Men-b;CG6693;Sesn;Cyp310a1;CG12909;jagn;Ad…	Ac78C;AcCoAS;Acsl;Actn;AdenoK;Adh;Akap200;Ama;AnxB10;Art1;Art3;Art4;Atf3;Atpalpha;B52;Baldspot;Blimp-1;Brf;Btk29A;CBP;CG10068;CG10082;CG10359;CG10584;CG10802;CG11050;CG11200;CG11267;CG11319;CG11378;CG11447;CG12268;CG12325;CG12512;CG12643;CG1275;CG12909;CG12935;CG12974;CG13082;CG13185;CG13365;CG13566;CG13631;CG13931;CG14270;CG14434;CG14544;CG14636;CG14683;CG14757;CG14762;CG14777;CG14806;CG14997;CG…	0.92237	0.993169	0.999537	0.00274568
eGFP-gcm2	VK00033 whole organism embryo (0-24 hours) genetically modified using site-specific recombination		2,3	466	4561	3851	34096	hng3;aop;ps;CG14997;Rrp1;CG14636;CG5131;l(3)72Dn;mRpL2;prel;bbg;Atpalpha;sti;p130CAS;RapGAP1;CG9065;CG9184;CG5254;VhaAC45;CG34250;Glut4EF;Atf3;kuk;rt;fkh;Vha55;CG8067;Art3;CG3961;CG2993;CG1785;CG4497;CG5903;CG31751;B52;Cad96Ca;Vha44;betaTub56D;CG44838;CG6693;Sesn;jagn;AdenoK;CG4022;CG5114;Rcd2;CG31522;CG4825;CG10286;HmgD;CG12935;l(3)neo38;CG5171;GstE13;Samuel;sgg;Patsas;mRpL24;mRpL23;Tusp;CG14434…	Ac78C;AcCoAS;AdenoK;Alas;Apc;Art3;Atf3;Atpalpha;B52;Baldspot;Brf;Btk29A;BubR1;CBP;CG10068;CG10082;CG10286;CG10584;CG10802;CG11050;CG11180;CG11200;CG11319;CG11447;CG11839;CG12091;CG12301;CG12512;CG1275;CG12935;CG12974;CG13185;CG13631;CG14434;CG14636;CG14806;CG14997;CG15431;CG15701;CG15890;CG1640;CG17726;CG1774;CG1785;CG1814;CG18622;CG2003;CG2930;CG2993;CG30069;CG3009;CG31145;CG31279;CG31522;CG3175…	0.904598	0.993242	0.999537	0.00266397
gcm	VK00033 whole organism embryo (0-16 hours) genetically modified using site-specific recombination		1,3	844	4561	6784	34096	hng3;ps;Acsl;CG14997;Rrp1;CG14757;CG14636;CG32182;CG5131;CG7430;Hsp68;CG42663;l(3)72Dn;chic;path;dve;NijA;alphaTub84B;prel;CG12325;Actn;ftz-f1;bbg;tex;Atpalpha;sti;ZnT77C;Idgf2;dgt5;p130CAS;RapGAP1;CG42673;CG9065;CG9184;pont;CG9737;kdn;sesB;CG5254;VhaAC45;CG31548;Doc1;Atf3;kuk;rt;fkh;sug;smp-30;bi;CG7530;CG8067;B-H1;Pglym78;B-H2;Art3;CG3961;sd;CG1785;CG17121;DopEcR;CG4497;CG13566;CG17124;CG11267;…	AcCoAS;Acsl;Actn;AdenoK;Adh;Akap200;Ama;AnxB10;Apc;Art3;Atf3;Atpalpha;B-H1;B-H2;B52;Baldspot;Brf;Btk29A;CBP;CG10068;CG10082;CG10283;CG10581;CG10584;CG11050;CG11200;CG11267;CG11319;CG11447;CG11504;CG12091;CG12325;CG12512;CG12643;CG12744;CG1275;CG12848;CG12909;CG13082;CG13566;CG13631;CG13728;CG14434;CG14544;CG14636;CG14757;CG14762;CG14806;CG14997;CG15249;CG15387;CG15701;CG15890;CG1640;CG16700;CG167…	0.930036	0.994238	0.999537	0.00233416
eGFP-Neu2	VK00037 whole organism embryo (2-4 hours) genetically modified using site-specific recombination		2,1,3	308	4561	2616	34096	CG12974;aop;CG14997;CG43759;CG14636;CG5131;Gapdh2;nrv1;CG7394;CG43116;CG8360;Nrt;melt;Src64B;alphaTub84B;CG12848;DOR;bbg;Atpalpha;amon;sti;rumi;RapGAP1;sle;CG2663;Btk29A;Tom;Pgk;NHP2;Piezo;sls;Atf3;CG31145;CG12512;fkh;Nup50;eag;Art3;Traf-like;CG2993;CG31637;CG4497;tou;CG5903;mrj;sna;CG44838;Gbs-70E;CG6693;Sesn;blw;Cyp310a1;SelD;aurA;AdenoK;Mob2;CG1275;CG14762;Drak;CG31522;CG4825;AcCoAS;CG10561;Hm…	Ac78C;AcCoAS;AdenoK;Art3;Atf3;Atpalpha;Baldspot;Brf;Btk29A;CBP;CG10068;CG10082;CG10561;CG10584;CG11180;CG11319;CG11839;CG12091;CG12512;CG12643;CG1275;CG12848;CG12974;CG13062;CG13365;CG1354;CG14434;CG14544;CG14636;CG14762;CG14997;CG17841;CG18622;CG2663;CG2993;CG3009;CG31145;CG31522;CG31637;CG33116;CG3420;CG4297;CG43116;CG43759;CG44838;CG4497;CG4825;CG5131;CG5903;CG5953;CG6415;CG6693;CG7394;CG7632;…	0.880149	0.993978	0.999537	0.00230902
eGFP-NC2%u03B1	VK00037 whole organism embryo (0-24 hours) genetically modified using site-specific recombination		2,1	483	4561	3995	34096	aop;CG14997;CG32182;CG5131;Hsp68;path;alphaTub84B;ImpL2;bbg;Atpalpha;sti;RapGAP1;CG9184;kek4;cue;CG5254;mRpL55;Glut4EF;Atf3;kuk;fkh;Vha55;smp-30;CG8067;Pglym78;Art3;CG3961;CG2993;CG1785;CG4497;CG5903;CG31751;B52;Vha44;betaTub56D;fabp;CG44838;CG6693;Sesn;Cyp310a1;CG43066;AdenoK;CG5114;Vha68-2;CG14762;CG4825;CG10286;tyn;l(3)neo38;GstE13;Npc2b;Samuel;sgg;mRpL24;Sirup;mRpL23;CG14434;CG32425;mthl5;Gly…	Ac78C;AdenoK;Ama;Apc;Art3;Atf3;Atpalpha;B52;Baldspot;Brf;Btk29A;CBP;CG10068;CG10082;CG10286;CG11050;CG11319;CG11447;CG12091;CG12512;CG1275;CG12974;CG13185;CG1354;CG13631;CG13868;CG14434;CG14544;CG14762;CG14997;CG15387;CG17726;CG1785;CG18622;CG2930;CG2993;CG30069;CG3009;CG31145;CG31279;CG31626;CG31751;CG31807;CG31808;CG32182;CG32425;CG33116;CG3764;CG3808;CG3961;CG42808;CG4297;CG43066;CG43116;CG436…	0.903803	0.994523	0.999537	0.00215559
eGFP-dmrt93B	attP40 whole organism wandering third instar larva genetically modified using site-specific recombination		2,1	582	4561	4771	34096	hng3;aop;CG14997;Acsl;Rrp1;CG14757;CG14636;CG43759;CG32182;CG5131;CG7430;l(3)72Dn;tum;PGRP-LA;chic;CG34242;prel;ImpL2;bbg;Atpalpha;Hs6st;sti;ZnT77C;Idgf2;RapGAP1;CG9065;pont;cue;CG5254;Atf3;kuk;rt;fkh;Vha55;CG7530;CG10738;Art4;Art3;CG3961;CG2993;Art1;CG17121;CG1785;DopEcR;CG4497;CG5903;hoip;CG31751;B52;CG34117;Cad96Ca;CG11378;bip1;CG33946;CG44838;CG6693;Sesn;Cyp310a1;CG12909;jagn;AdenoK;CG14762;R…	Ac78C;AcCoAS;Acsl;AdenoK;Adh;Ama;AnxB10;Art1;Art3;Art4;Atf3;Atpalpha;B52;Baldspot;Brf;Btk29A;CBP;CG10068;CG10082;CG10211;CG10232;CG10359;CG10584;CG10738;CG11200;CG11319;CG11378;CG11447;CG12268;CG12512;CG12643;CG1275;CG12909;CG12974;CG13082;CG13185;CG13360;CG1354;CG13631;CG13931;CG14434;CG14544;CG14636;CG14757;CG14762;CG14997;CG15387;CG15905;CG1636;CG1640;CG16700;CG16721;CG17121;CG1774;CG17834;CG1…	0.91192	0.995036	0.999537	0.00197079
eGFP-br	VK00033 whole organism wandering third instar larva genetically modified using site-specific recombination		1,2	1051	4561	8382	34096	hng3;Rrp1;Prestin;l(3)72Dn;chic;CG4839;CG17104;ftz-f1;bbg;Atpalpha;Idgf2;p130CAS;CG9065;CG9184;kek4;pont;sesB;Rrp40;Nsun2;CG1572;CG5819;Glut4EF;Atf3;kuk;fkh;smp-30;ABCB7;CG8067;CG10738;Liprin-gamma;CG3961;CG2993;CG1785;CG17121;CG30427;CG5903;hoip;CG31751;mei-38;betaTub56D;bip1;CG33946;CG44838;CG33947;Sesn;Cyp310a1;CG12909;jagn;Vha68-2;Decay;GATAe;CG31522;CG4822;CG4825;HmgD;Adh;CG10514;ECSIT;GstE1…	ABCB7;Ac78C;AcCoAS;Acsl;Actn;AdenoK;Adh;Ama;AnxB10;Apc;Art1;Art3;Art4;Atf3;Atpalpha;B52;Baldspot;Blimp-1;Brf;Btk29A;CBP;CG10005;CG10068;CG10082;CG10211;CG10237;CG10514;CG10584;CG10621;CG10738;CG11050;CG11200;CG11241;CG11267;CG11275;CG11319;CG11378;CG11447;CG11752;CG11892;CG12091;CG12268;CG12325;CG12512;CG12643;CG1275;CG12909;CG12948;CG12974;CG13082;CG13360;CG13365;CG1354;CG13566;CG13631;CG13868;C…	0.937343	0.995212	0.999537	0.00195391
eGFP-CG3407	VK00033 whole organism embryo (0-14 hours) genetically modified using site-specific recombination		1,2	624	4561	5101	34096	hng3;aop;ps;Acsl;CG14997;Rrp1;CG14757;CG14636;CG32182;CG5131;CG42663;tum;l(3)72Dn;mRpL2;CG34242;alphaTub84B;prel;bbg;tex;Atpalpha;sti;ZnT77C;Idgf2;RapGAP1;CG9065;CG9184;CG3630;pont;cue;CG5254;Glut4EF;Atf3;kuk;rt;fkh;sug;ome;CG8067;Art4;Art3;CG3961;CG2993;CG1785;CG17121;CG8854;DopEcR;CG4497;CG3045;CG31999;CG13566;CG11267;CG5903;CG31751;CG31871;B52;CG34117;Vha44;bip1;CG44838;CG6693;Sesn;Cyp310a1;CG…	Ac78C;Acsl;AdenoK;Adh;Ama;Apc;Art3;Art4;Atf3;Atpalpha;B52;Baldspot;Brf;Btk29A;C901;CBP;CG10068;CG10082;CG10237;CG10512;CG10584;CG10802;CG11050;CG11200;CG11267;CG11319;CG11447;CG11839;CG11892;CG12512;CG12643;CG1275;CG12909;CG12935;CG12974;CG13082;CG13185;CG13365;CG1354;CG13566;CG13631;CG14292;CG14434;CG14544;CG14636;CG14757;CG14762;CG14997;CG15249;CG15387;CG1640;CG16700;CG17121;CG17726;CG1774;CG17…	0.914477	0.995382	0.999537	0.00183822
eGFP-ac	strain ac-GFP whole organism embryo (0-8 hours) genetically modified using site-specific recombination		3,1,2	390	4561	3276	34096	hng3;aop;ps;insb;Rrp1;CG32182;olf413;CG5131;E(spl)mdelta-HLH;jing;CG7430;Gapdh2;tum;CG7394;CG43116;CG8360;CG42268;melt;Src64B;E(spl)malpha-BFM;CG2930;alphaTub84B;ImpL2;DOR;bbg;tex;amon;sti;rumi;al;Idgf2;RapGAP1;Sox100B;RpLP0-like;pont;Btk29A;Tom;kdn;Pgk;NHP2;Piezo;Doc1;Sirt6;Atf3;CG31145;kuk;fkh;smp-30;CG8067;B-H1;CREG;Art3;CG3961;CG18178;CG2993;GNBP3;CG5500;CG1785;CG31637;CG31999;RnrS;pxb;hoip;y…	AcCoAS;AdenoK;Ama;Apc;Art3;Atf3;B-H1;B52;Baldspot;Brf;Btk29A;CBP;CG10068;CG10082;CG10283;CG10584;CG11447;CG12091;CG1275;CG13185;CG13631;CG14434;CG14544;CG15387;CG1640;CG17726;CG17834;CG1785;CG1814;CG18178;CG18622;CG1943;CG2930;CG2993;CG3009;CG31145;CG31522;CG31637;CG31807;CG31808;CG31999;CG32182;CG33116;CG34355;CG3764;CG3777;CG3961;CG4022;CG4194;CG42268;CG4297;CG43116;CG43658;CG44838;CG4825;CG502…	0.889947	0.995451	0.999537	0.00176234
eGFP-btn	VK00037 whole organism embryo (0-14 hours) genetically modified using site-specific recombination		2,3	410	4561	3438	34096	hng3;CG14997;CG43759;CG14636;CG32182;CG5131;alphaTub84B;CG42319;bbg;Atpalpha;sti;ZnT77C;RapGAP1;CG9184;kek4;CG3630;cue;CG5254;Atf3;kuk;fkh;CG8067;Art3;CG3961;CG2993;CG1785;CG4497;CG11267;CG5903;CG31751;B52;CG44838;CG6693;Sesn;Cyp310a1;AdenoK;CG14762;CG4825;CG34355;HmgD;l(3)neo38;ECSIT;GstE13;Npc2b;sgg;mRpL23;CG9522;Tusp;CG14434;CG32425;mthl5;GlyP;Dg;CngA;Gs2;elm;CG11839;isoQC;dmGlut;rols;CG30016;…	Ac78C;AdenoK;Ama;AnxB10;Apc;Art3;Atf3;Atpalpha;B52;Baldspot;Brf;Btk29A;CBP;CG10068;CG10082;CG10237;CG10802;CG11180;CG11200;CG11267;CG11319;CG11447;CG11839;CG12091;CG1275;CG13082;CG13185;CG13365;CG13506;CG1354;CG13631;CG14434;CG14544;CG14636;CG14683;CG14762;CG14806;CG14997;CG15387;CG17726;CG1774;CG1785;CG18622;CG2930;CG2993;CG30016;CG30069;CG3009;CG31145;CG31626;CG31751;CG31807;CG31808;CG32182;CG3…	0.8915	0.995875	0.999537	0.00160037
eGFP-HLHm%u03B4	attP40 whole organism embryo (2-12 hours) genetically modified using site-specific recombination		2,1	653	4561	5335	34096	aop;Rrp4;ps;insb;CG14757;CG43759;CG32182;CG7430;Hsp68;CG42663;chic;path;dve;Fas1;alphaTub84B;prel;Rgk1;Rala;ImpL2;ftz-f1;bbg;tex;p130CAS;RapGAP1;CG9737;kdn;Glut4EF;Atf3;kuk;rt;fkh;Vha55;sug;smp-30;Pglym78;CG3961;sd;CG2993;DopEcR;CG7884;CG31637;sn;CG17124;hoip;CG31751;CG31871;B52;Vha44;betaTub56D;RnpS1;fabp;CG44838;CG6693;Sesn;Eip78C;AdenoK;CG5597;CG10283;CG14762;CG31522;CG4822;CG6329;CG34355;ast;…	AdenoK;Akap200;Ama;Apc;Atf3;B52;Baldspot;Btk29A;CG10082;CG10283;CG10576;CG10581;CG11030;CG11050;CG11447;CG11658;CG11686;CG12091;CG1273;CG12935;CG12974;CG13185;CG13506;CG1354;CG1360;CG14757;CG14762;CG15117;CG17124;CG17264;CG17746;CG1806;CG2059;CG2162;CG2852;CG2993;CG30460;CG3097;CG31038;CG31522;CG31637;CG31676;CG31751;CG31808;CG31871;CG32182;CG32428;CG32447;CG33116;CG34172;CG34288;CG34355;CG3764;C…	0.915002	0.996061	0.999537	0.00156835
eGFP-kni	attP-40 whole organism embryo (0-14 hours) genetically modified using site-specific recombination		2,3,1	941	4561	7561	34096	hng3;Rrp1;CG43759;CG42663;chic;path;Fas1;ftz-f1;serp;bbg;tex;Atpalpha;Hs6st;Cda5;al;p130CAS;CG42673;CG9065;kek4;CG2663;CG5819;Glut4EF;Atf3;kuk;fkh;smp-30;ABCB7;bi;CG3961;CG2993;CG14096;CG1542;CG1785;CG17121;CG17124;CG5903;CG31751;CG31871;CG8192;d;betaTub56D;bip1;CG44838;Tsp74F;CG33947;Sesn;jagn;CG32855;CG31522;CG4822;CG4825;HmgD;CG12935;CG10516;CG12814;GstE10;Npc2b;Samuel;sgg;Sirup;CG1360;CycB3;m…	ABCB7;Acsl;Actn;Acyp2;AdenoK;Akap200;Ama;Apc;Art3;Art4;Atf3;Atpalpha;B-H1;B52;Baldspot;Blimp-1;Brf;Btk29A;C901;CBP;CG10005;CG10068;CG10082;CG10237;CG10283;CG10516;CG10581;CG10584;CG11030;CG11035;CG11200;CG11447;CG11658;CG11686;CG11786;CG12009;CG12091;CG12134;CG12159;CG12643;CG12744;CG1275;CG12769;CG12814;CG12935;CG12948;CG12974;CG13082;CG13365;CG13506;CG1354;CG1360;CG13631;CG13678;CG13868;CG13875…	0.930366	0.996478	0.999537	0.00142559
eGFP-CG17806	attP40 whole organism pupa (24 hours) genetically modified using site-specific recombination		1,2	866	4561	6986	34096	hng3;Rrp1;CG43759;Prestin;CG42663;l(3)72Dn;chic;path;NijA;mRpL2;CG17104;scu;bbg;Atpalpha;Idgf2;CG9065;CG9184;pont;Tep3;CG31548;Atf3;kuk;bi;CG8067;CG10738;Liprin-gamma;CG3961;CG17121;CG1785;CG5903;hoip;CG31871;salr;d;bip1;CG33946;CG44838;CG33947;Sesn;Cyp310a1;Vha68-1;CG4822;CG4825;Adh;CG12935;CG12814;GstE13;Npc2b;Samuel;sgg;SC35;CG4991;CG32428;Tusp;Cyp9f2;CG32425;Dg;elm;Gs2;CG11839;Ets98B;isoQC;br…	Ac78C;AcCoAS;Acsl;Actn;AdenoK;Adh;Ama;AnxB10;Apc;Art3;Atf3;Atpalpha;Baldspot;Blimp-1;Brf;Btk29A;CBP;CG10005;CG10068;CG10082;CG10211;CG10264;CG10283;CG10286;CG10359;CG10581;CG10584;CG10738;CG10802;CG11035;CG11050;CG11200;CG11267;CG11378;CG11438;CG11447;CG11839;CG12091;CG12268;CG12301;CG12325;CG12643;CG1275;CG12769;CG12814;CG12935;CG12948;CG13038;CG13047;CG13053;CG13082;CG13566;CG13631;CG13931;CG14…	0.926686	0.996524	0.999537	0.00140151
eGFP-CG7987	attP40 whole organism embryo (0-24 hours) genetically modified using site-specific recombination		1,2	997	4561	8003	34096	hng3;Rrp1;Prestin;CG42663;CG42784;chic;path;mRpL2;Fas1;CG4839;Rala;ftz-f1;bbg;tex;Atpalpha;Hs6st;p130CAS;CG42673;kek4;pont;CG13096;sesB;Rrp40;CG1572;Glut4EF;Atf3;kuk;fkh;smp-30;CG8067;CG10738;Ca-alpha1T;CG3961;CG2993;CG1785;CG30427;CG31637;CG31516;CG17124;CG5903;CG31751;betaTub56D;CG44838;fln;Sesn;Cyp310a1;jagn;Cks85A;Vha68-1;Vha68-2;GATAe;CG4825;HmgD;CG10512;CG12935;Nup75;GstE13;GstE10;Npc2b;Sam…	AQP;Ac76E;Ac78C;AcCoAS;Acyp2;AdenoK;Alas;Ama;Apc;Art3;Atf3;Atpalpha;B52;Baldspot;Brf;Btk29A;BubR1;Buffy;CBP;CG10068;CG10082;CG10175;CG10232;CG10237;CG10286;CG10512;CG10581;CG10584;CG10738;CG10802;CG11050;CG11180;CG11267;CG11319;CG11752;CG11839;CG11892;CG12091;CG12134;CG12301;CG12499;CG12512;CG12643;CG12744;CG1275;CG12848;CG12935;CG12974;CG13038;CG13096;CG13185;CG13284;CG13506;CG1354;CG13566;CG136…	0.931292	0.9971	0.999537	0.00117475
eGFP-PHDP	VK00033 whole organism embryo (10-24 hours) genetically modified using site-specific recombination		2,1,3	1173	4561	9355	34096	CG11920;hng3;Rrp1;Prestin;CG42784;CG42663;l(3)72Dn;chic;path;NijA;mRpL2;CG5928;CG17104;mRpL9;CG3746;etaTry;Rala;ftz-f1;bbg;tex;Atpalpha;Hs6st;Idgf2;p130CAS;CG9065;CG9184;pont;Tep3;Rrp40;CG31548;CG6908;CG30457;Glut4EF;Atf3;SmD1;kuk;fkh;smp-30;Gs1l;CG8067;Liprin-gamma;CG3961;CG2993;CG17364;CG1785;CG17121;CG31637;CG31999;CG17124;CG5903;CG31751;CG31871;betaTub56D;bip1;CG44838;Tsp74F;CG33947;Sesn;Cyp3…	Ac76E;Ac78C;AcCoAS;Acsl;Actn;AdenoK;Adh;Alas;Ama;AnxB10;Apc;Arp8;Art3;Art4;Atf3;Atpalpha;B52;Baldspot;Brf;Btk29A;Buffy;C901;CBP;CG10068;CG10082;CG10232;CG10283;CG10286;CG10512;CG10581;CG10584;CG10621;CG10802;CG11035;CG11050;CG11200;CG11267;CG11319;CG11378;CG11409;CG11438;CG11447;CG11839;CG11892;CG11920;CG12091;CG12512;CG12643;CG12744;CG1275;CG12814;CG12909;CG12935;CG12948;CG12974;CG13038;CG13082;…	0.937341	0.997378	0.999537	0.00106857
eGFP-toe	VK00037 whole organism male adult genetically modified using site-specific recombination		2,3	865	4561	6997	34096	CG11920;hng3;CG31098;aop;l(3)72Dp;Acsl;CG14997;Ac76E;Rrp1;CG5131;CG7430;Prestin;CG42784;l(3)72Dn;PGRP-LA;chic;Irk2;Map205;mRpL2;CG14995;prel;Actn;scu;bbg;Atpalpha;Hs6st;sti;dgt5;Rrp46;RapGAP1;dgt3;CG9065;CG17691;pont;CG9737;cue;Tep3;sesB;Rrp40;CG5254;VhaAC45;CG34250;Atf3;kuk;sub;fkh;Vha55;ABCB7;Nle;ome;CG7530;Art4;Liprin-gamma;Art3;CG3961;CG2993;Art1;CG5589;CG1785;CG17121;Nlp;CG30427;CG4497;CG304…	ABCB7;Ac76E;Ac78C;AcCoAS;Acsl;Actn;Acyp2;AdenoK;Adh;AnxB10;Apc;Arp8;Art1;Art3;Art4;Atf3;Atpalpha;B52;Baldspot;Blimp-1;Brf;Btk29A;CAH2;CG10068;CG10082;CG10232;CG10286;CG10418;CG10512;CG10516;CG10584;CG10802;CG11035;CG11050;CG11267;CG11319;CG11378;CG11447;CG11752;CG11760;CG11839;CG11920;CG12091;CG12512;CG12643;CG1275;CG12909;CG12974;CG13185;CG13365;CG1354;CG13623;CG13631;CG13868;CG14270;CG14434;CG1…	0.924161	0.997416	0.999537	0.00103825
eGFP-CG5245	strain CG5245-GFP whole organism embryo (0-16 hours) genetically modified using site-specific recombination		1,3,2	664	4561	5446	34096	hng3;ps;CG14997;Rrp1;CG14757;CG14636;CG32182;CG5131;CG42663;tum;l(3)72Dn;PGRP-LA;CG34242;alphaTub84B;CG12325;Rala;fzy;Pu;bbg;tex;Atpalpha;sti;ZnT77C;dgt5;RapGAP1;CG9065;CG9184;kek4;CG3630;pont;cue;Tep3;CG5254;CG34250;CG31548;Atf3;kuk;fkh;Vha55;ABCB7;CG7530;CG8067;CG10738;Art3;CG3961;CG2993;CG1785;CG4497;CG13566;CG11267;CG5903;CG31751;B52;CG34117;CG44838;CG6693;Sesn;Cyp310a1;CG12909;jagn;CG17111;C…	ABCB7;Ac78C;AdenoK;Adh;Ama;AnxB10;Art3;Atf3;Atpalpha;B52;Baldspot;Brf;Btk29A;BubR1;C901;CBP;CG10068;CG10082;CG10232;CG10418;CG10584;CG10738;CG10802;CG11050;CG11180;CG11200;CG11267;CG11319;CG11447;CG11839;CG12091;CG12301;CG12325;CG12512;CG12643;CG1275;CG12909;CG12948;CG13038;CG13082;CG13185;CG1354;CG13566;CG13631;CG13868;CG14286;CG14434;CG14544;CG14636;CG14683;CG14757;CG14806;CG14997;CG15117;CG153…	0.911452	0.997485	0.999537	0.000996977
eGFP-fd59A	VK00033 whole organism prepupa (24 days) genetically modified using site-specific recombination		2,3	597	4561	4927	34096	hng3;aop;Acsl;CG14997;Rrp1;CG14757;CG14636;CG43759;CG32182;CG5131;CG42784;tum;l(3)72Dn;mRpL2;Cpr72Ea;alphaTub84B;CG17104;spz3;Pu;bbg;Atpalpha;sti;ZnT77C;Idgf2;RapGAP1;CG9065;pont;cue;Tep3;CG5254;Glut4EF;Atf3;kuk;rt;fkh;sug;CG14777;CG8067;Art3;CG3961;CG2993;CG17121;CG1785;DopEcR;CG4497;CG13566;CG11267;CG31871;B52;salr;Cad96Ca;d;bip1;CG44838;CG6693;Sesn;Cyp310a1;CG12909;AdenoK;Nplp1;Vha68-1;CG14762…	Ac78C;Acsl;AdenoK;Adh;Ama;AnxB10;Art3;Atf3;Atpalpha;B52;Baldspot;Blimp-1;Brf;Btk29A;CBP;CG10068;CG10082;CG10211;CG10359;CG10584;CG10802;CG11050;CG11200;CG11267;CG11275;CG11319;CG11438;CG11447;CG12078;CG12268;CG12301;CG12643;CG1275;CG12814;CG12880;CG12909;CG12935;CG12998;CG13038;CG13053;CG13082;CG13185;CG13566;CG13631;CG13931;CG14434;CG14544;CG14636;CG14757;CG14762;CG14777;CG14997;CG15096;CG15387;…	0.905806	0.997556	0.999537	0.000962526
eGFP-CG7556	strain CG7556-GFP whole organism embryo (0-24 hours) genetically modified using site-specific recombination		1,2	953	4561	7680	34096	hng3;Rrp1;CG42784;l(3)72Dn;path;NijA;CG5928;CG17104;CG3746;ftz-f1;bbg;Atpalpha;Hs6st;Idgf2;CG9065;CG9184;pont;CG3630;sesB;Rrp40;Atf3;kuk;fkh;CG8067;CG33939;Liprin-gamma;CG3961;CG2993;CG17121;CG1785;CG2875;CG5903;CG31751;CG31871;bip1;CG44838;CG33947;Sesn;Cyp310a1;CG12909;jagn;CG17111;t;CG4825;HmgD;CG10512;Adh;CG12935;GstE13;GstE10;Npc2b;Samuel;sgg;SC35;CG4991;CG32428;tim;Tusp;Cyp9f2;CG32425;Chd64;…	Ac78C;AcCoAS;Acsl;Actn;AdenoK;Adh;Alas;Ama;AnxB10;Art3;Art4;Atf3;Atpalpha;Baldspot;Blimp-1;Brf;Btk29A;C901;CBP;CG10068;CG10082;CG10286;CG10512;CG10581;CG10584;CG10621;CG10802;CG11035;CG11050;CG11200;CG11267;CG11319;CG11378;CG11447;CG11658;CG12091;CG12512;CG12643;CG1275;CG12880;CG12909;CG12935;CG12974;CG13038;CG13082;CG13185;CG13365;CG1354;CG13551;CG13566;CG13631;CG13868;CG14434;CG14515;CG14544;CG…	0.927631	0.997679	0.999537	0.000936292
eGFP-h	VK00037 whole organism wandering third instar larva genetically modified using site-specific recombination		2,1,3	1469	4561	11619	34096	hng3;l(3)72Dp;Rrp1;Prestin;CG42784;CG42663;l(3)72Dn;chic;mRpL2;CG4839;CG17104;Rala;ftz-f1;bbg;Atpalpha;Hs6st;Idgf4;al;p130CAS;Rrp46;CG9065;kek4;pont;Tep3;Tep2;Nsun2;CG1572;CG5819;CG6908;Glut4EF;Atf3;kuk;fkh;smp-30;ABCB7;bi;CG8067;CG10738;Liprin-gamma;CG3961;CG2993;CG1785;CG17121;CG17124;CG5903;CG31751;mei-38;CG31871;betaTub56D;bip1;CG33946;CG44838;CG33947;fln;Sesn;Cyp310a1;flr;D1;CG12909;jagn;CG1…	ABCB7;Ac76E;Ac78C;AcCoAS;Acsl;Actn;AdenoK;Adh;Akap200;Ama;AnxB10;Apc;Arp8;Art1;Art3;Art4;Atf3;Atpalpha;B52;Baldspot;Blimp-1;Brf;Btk29A;CBP;CG10068;CG10082;CG10211;CG10232;CG10237;CG10283;CG10341;CG10359;CG10512;CG10581;CG10584;CG10621;CG10650;CG10738;CG10802;CG11030;CG11035;CG11050;CG11200;CG11241;CG11267;CG11275;CG11319;CG11378;CG11409;CG11417;CG11447;CG11474;CG11658;CG11686;CG11752;CG11839;CG12…	0.945141	0.997848	0.999537	0.000884366
eGFP-ewg	VK00033 whole organism embryo (0-14 hours) genetically modified using site-specific recombination		3,1,2	1254	4561	9990	34096	hng3;Rrp1;CG42784;l(3)72Dn;path;CG42540;mRpL2;Rbp;ftz-f1;bbg;Atpalpha;Hs6st;Idgf2;p130CAS;Rtnl2;CG9065;CG9184;kek4;CG3630;pont;SerT;Rrp40;CG31548;Glut4EF;Atf3;kuk;fkh;smp-30;bi;CG8067;Liprin-gamma;CG3961;CG2993;CG1785;CG17121;CG31637;CG5903;hoip;CG31751;mei-38;CG31871;betaTub56D;bip1;CG44838;Sesn;Cyp310a1;D1;CG12909;jagn;Tie;CG17111;Snap25;Vha68-2;CG31522;CG4825;HmgD;CG10512;CG31690;Adh;CG12935;C…	Ac78C;AcCoAS;Acsl;Actn;AdenoK;Adh;Adk1;Akap200;Ama;AnxB10;Apc;Art3;Art4;Atf3;Atpalpha;AttA;B-H1;B52;Baldspot;Brf;Btk29A;BubR1;Buffy;C901;CBP;CG10068;CG10082;CG10340;CG10512;CG10581;CG10584;CG10802;CG11050;CG11180;CG11200;CG11267;CG11319;CG11409;CG11447;CG11504;CG11658;CG12091;CG12301;CG12325;CG12512;CG12531;CG12643;CG1275;CG12814;CG12909;CG12935;CG12974;CG13038;CG13082;CG13365;CG1354;CG13551;CG13…	0.938373	0.997977	0.999537	0.000825415
eGFP-eyg	VK00037 whole organism embryo (0-24 hours) genetically modified using site-specific recombination		1,2,3	556	4561	4617	34096	ps;aop;CG14997;CG14636;Rrp1;CG5131;alphaTub84B;Actn;bbg;Atpalpha;sti;ZnT77C;RapGAP1;CG9184;pont;kek4;CG5254;CG30457;Glut4EF;Atf3;kuk;sub;fkh;Vha55;smp-30;bi;CG8067;Art3;CG3961;CG2993;Art1;CG17121;CG4497;CG31999;CG11267;CG17124;CG5903;CG31751;B52;Vha44;CG44838;CG6693;Sesn;Cyp310a1;AdenoK;CG4022;CG5114;Vha68-1;Drip;CG14762;Rcd2;CG31522;CG4825;CG10286;HmgD;Adh;CG10516;l(3)neo38;GstE13;Npc2b;sgg;mRpL…	Ac78C;Actn;AdenoK;Adh;Apc;Art1;Art3;Atf3;Atpalpha;B52;Baldspot;Brf;Btk29A;BubR1;CBP;CG10068;CG10082;CG10286;CG10516;CG10584;CG10802;CG11050;CG11180;CG11200;CG11267;CG11319;CG11447;CG11658;CG12091;CG12134;CG12301;CG12512;CG12643;CG1275;CG12974;CG13506;CG1354;CG13631;CG13868;CG14434;CG14544;CG14636;CG14762;CG14806;CG14997;CG15117;CG15387;CG15701;CG17121;CG17124;CG17726;CG1774;CG18622;CG2003;CG2059;…	0.90024	0.997963	0.999537	0.000797291
eGFP-ab	VK00033 whole organism embryo (0-24 hours) genetically modified using site-specific recombination		1,2	371	4561	3164	34096	CG12974;aop;CG14997;Rrp1;CG5131;Gapdh2;nrv1;CG8360;RhoGEF4;Mpc1;Src64B;CG2816;CG2930;CG33203;bbg;amon;sti;rumi;SdhC;vri;RapGAP1;CG9065;cue;Rrp40;Pgk;CG5254;Nrx-1;Piezo;sls;Glut4EF;Atf3;CG31145;kuk;Lmpt;CG12512;CG42808;Vha55;Art3;CG3961;CG2993;GNBP3;CG1785;CG7006;IntS10;CG4497;CG3045;tou;CG11267;CG5903;yin;B52;CG34117;CG14806;mrj;betaTub56D;CG44838;Gbs-70E;CG6693;Sesn;blw;SelD;jagn;CG31808;AdenoK;…	Ac78C;AdenoK;Adh;Art3;Atf3;B52;Brf;BubR1;CBP;CG10082;CG10237;CG10286;CG10802;CG11050;CG11180;CG11200;CG11267;CG11319;CG11447;CG12512;CG12643;CG1275;CG12974;CG13551;CG13631;CG14434;CG14762;CG14806;CG14997;CG1640;CG17726;CG1774;CG17834;CG1785;CG18622;CG2816;CG2930;CG2993;CG30016;CG30069;CG3009;CG30349;CG3045;CG31145;CG31808;CG33116;CG33203;CG34117;CG34172;CG3961;CG4022;CG42808;CG4297;CG43658;CG4483…	0.876558	0.998	0.999537	0.000761969
eGFP-CG12236	strain CG12236-GFP whole organism embryo (0-24 hours) genetically modified using site-specific recombination		1,3	450	4561	3790	34096	hng3;CG14997;Rrp1;CG32182;CG5131;CG42319;bbg;tex;Atpalpha;sti;RapGAP1;CG9065;CG9184;cue;Rrp40;CG5254;Glut4EF;Atf3;fkh;Vha55;smp-30;Nle;CG8067;Art3;CG3961;CG2993;CG1785;CG4497;CG31999;CG5903;CG31751;B52;Cad96Ca;CG44838;CG6693;RFeSP;Sesn;AdenoK;Vha68-2;CG14762;CG4825;CG10286;HmgD;Adh;CG12935;tyn;l(3)neo38;GstE13;CG5290;Npc2b;Samuel;barr;sgg;mRpL24;mRpL23;Tusp;CG14434;CG32425;mthl5;GlyP;Dg;CngA;Gs2;…	Ac78C;AcCoAS;AdenoK;Adh;Ama;Apc;Art3;Atf3;Atpalpha;B52;Brf;Btk29A;BubR1;CBP;CG10068;CG10082;CG10237;CG10286;CG10802;CG11050;CG11180;CG11200;CG11319;CG11447;CG11839;CG12091;CG12512;CG12643;CG1275;CG12935;CG12974;CG13185;CG1354;CG13631;CG13868;CG14434;CG14544;CG14762;CG14806;CG14997;CG15387;CG17726;CG1774;CG1785;CG18622;CG2930;CG2993;CG30069;CG3009;CG31145;CG31279;CG31751;CG31807;CG31808;CG31999;CG…	0.887599	0.998107	0.999537	0.000730415
eGFP-insv	VK00033 whole organism embryo (0-24 hours) genetically modified using site-specific recombination		2,1,3	140	4561	1303	34096	Rab9;CG10512;ps;CG9135;Gapdh2;nrv1;CG8360;fal;sgg;melt;CG9921;mRpL23;Vha100-2;CG12643;amon;Gs2;Vha36-1;Rrp46;InR;brat;Btk29A;Kah;CG7632;VhaAC45;Hcs;CG18622;Vha26;CG31145;Atf3;kuk;Lmpt;CG12512;fkh;mdy;Vha55;PyK;bi;Hex-A;NaCP60E;Pglym78;CG6040;Art3;r-l;CBP;sd;CG33054;CG33056;Np;CG34117;mrj;CG8036;mRpL41;fln;Sesn;mRpL40;CG4593;trsn;CG5953;ana2;Apc;CG1275;E(spl)m7-HLH;AcCoAS	AcCoAS;Apc;Art3;Atf3;Btk29A;CBP;CG10512;CG12512;CG12643;CG1275;CG18622;CG31145;CG33054;CG33056;CG34117;CG4593;CG5953;CG6040;CG7632;CG8036;CG8360;CG9135;CG9921;E(spl)m7-HLH;Gapdh2;Gs2;Hcs;Hex-A;InR;Kah;Lmpt;NaCP60E;Np;Pglym78;PyK;Rab9;Rrp46;Sesn;Vha100-2;Vha26;Vha36-1;Vha55;VhaAC45;amon;ana2;bi;brat;fal;fkh;fln;kuk;mRpL23;mRpL40;mRpL41;mdy;melt;mrj;nrv1;ps;r-l;sd;sgg;trsn	0.803206	0.997986	0.999537	0.00070336
eGFP-kay	VK00037 whole organism male adult genetically modified using site-specific recombination		1,3	22	4561	280	34096	CG13868;chic;CG11050;smp-30;DOR;Hsp27;Brf;CG8036;mRpL41;Gapdh2;vri;GlyP	Brf;CG11050;CG13868;CG8036;DOR;Gapdh2;GlyP;Hsp27;chic;mRpL41;smp-30;vri	0.587365	0.997395	0.999537	0.000665426
eGFP-CG11902	strain CG11902-GFP whole organism prepupa genetically modified using site-specific recombination		2,3,1	665	4561	5476	34096	hng3;aop;Acsl;CG14997;Rrp1;CG14757;CG14636;CG43759;CG32182;CG5131;CG42784;tum;l(3)72Dn;Klp67A;CG34242;CG17104;bbg;Atpalpha;sti;ZnT77C;Idgf2;RapGAP1;CG9065;pont;cue;Tep3;Nsun2;CG5254;Atf3;kuk;rt;Vha55;CG14777;ABCB7;CG7530;CG8067;CG10738;Art3;CG3961;CG2993;CG17121;CG1785;CG4497;CG13566;CG11267;CG5903;CG31751;CG34117;CG11378;bip1;CG33946;CG44838;Sesn;Cyp310a1;CG12909;AdenoK;Vha68-1;CG4022;CG14762;Rc…	ABCB7;Ac78C;AcCoAS;Acsl;AdenoK;Adh;Ama;AnxB10;Art3;Atf3;Atpalpha;Baldspot;Brf;Btk29A;C901;CBP;CG10068;CG10082;CG10359;CG10584;CG10738;CG10802;CG11050;CG11180;CG11200;CG11267;CG11319;CG11378;CG11438;CG11447;CG11504;CG11839;CG12091;CG12159;CG12268;CG12301;CG12512;CG12643;CG1275;CG12909;CG12974;CG13082;CG13185;CG13365;CG1354;CG13566;CG13631;CG13931;CG14434;CG14544;CG14636;CG14757;CG14762;CG14777;CG1…	0.907824	0.998316	0.999537	0.000664441
eGFP-foxo	MI00493 whole organism wandering third instar larva genetically modified using site-specific recombination		2,1,3	1350	4561	10736	34096	hng3;Rrp1;Prestin;CG42784;CG42663;l(3)72Dn;chic;path;CG14196;NijA;mRpL2;CG4839;CG17104;Rala;ftz-f1;bbg;Atpalpha;Idgf2;p130CAS;CG9065;CG9184;kek4;pont;Tep3;sesB;Rrp40;Nsun2;CG1572;Glut4EF;Atf3;kuk;fkh;smp-30;ABCB7;CG8067;Liprin-gamma;CG3961;CG2993;CG17364;CG17121;CG1785;CG17124;CG5903;hoip;CG31751;mei-38;CG31871;betaTub56D;bip1;CG33946;CG44838;CG33947;Sesn;Cyp310a1;CG12909;jagn;CG17111;Vha68-1;Vha…	ABCB7;Ac78C;AcCoAS;Acsl;Actn;Acyp2;AdenoK;Adh;Akap200;Ama;AnxB10;Apc;Arp8;Art1;Art3;Art4;Atf3;Atpalpha;B52;Baldspot;Blimp-1;Brf;Btk29A;C901;CBP;CG10068;CG10082;CG10211;CG10232;CG10237;CG10283;CG10359;CG10418;CG10514;CG10581;CG10584;CG10621;CG10802;CG11035;CG11050;CG11180;CG11200;CG11267;CG11275;CG11319;CG11378;CG11409;CG11447;CG11658;CG11686;CG11752;CG11835;CG11839;CG12078;CG12091;CG12159;CG12268…	0.940015	0.99839	0.999537	0.000657677
eGFP-CTCF	strain CTCF-GFP whole organism embryo (0-16 hours) genetically modified using site-specific recombination		3,2	1047	4561	8435	34096	hng3;Rrp1;CG33958;CG10959;Prestin;CG42784;Irk3;CG14196;mRpL2;Fas1;mRpL9;Rala;ftz-f1;bbg;tex;Atpalpha;Jon74E;CG9065;CG3631;pont;Tep3;CG13096;Rrp40;CG14186;Atf3;Tgt;kuk;fkh;smp-30;bi;CG8067;CG10738;Liprin-gamma;CG3961;CG2993;CG17364;CG31637;CG31751;salr;d;bip1;CG44838;CG33947;fln;Sesn;D1;CG12909;jagn;Tie;Vha68-1;CG1671;CG4822;CG4825;HmgD;CG10512;GstE13;GstE10;Npc2b;Samuel;sgg;Sirup;CG1360;CG4991;CG…	Ac78C;AcCoAS;Acsl;Acyp2;AdenoK;Alas;Art1;Art3;Art4;Atf3;Atpalpha;Baldspot;Brf;Btk29A;BubR1;C901;CBP;CG10068;CG10082;CG10232;CG10237;CG10264;CG10283;CG10340;CG10418;CG10512;CG10576;CG10581;CG10584;CG10738;CG10959;CG1103;CG11030;CG11050;CG11099;CG11200;CG11267;CG11417;CG11474;CG11617;CG11658;CG12134;CG12159;CG12325;CG12512;CG12520;CG12531;CG12744;CG1275;CG12848;CG12909;CG12974;CG13096;CG13284;CG133…	0.927908	0.998648	0.999537	0.000545332
eGFP-CG12104	strain CG12104-GFP whole organism embryo (0-24 hours) genetically modified using site-specific recombination		3,2,1	785	4561	6418	34096	hng3;aop;CG14997;Rrp1;CG14757;CG14636;CG32182;CG5131;CG7430;CG42784;tum;l(3)72Dn;Klp67A;chic;path;CG5928;CG34242;prel;CG12325;ftz-f1;bbg;tex;Atpalpha;Hs6st;sti;ZnT77C;Idgf2;dgt5;RapGAP1;CG9065;CG9184;kek4;pont;cue;sesB;CG5254;CG34250;Atf3;kuk;fkh;CG7530;CG8067;CG10738;Art3;CG3961;CG2993;Art1;CG17364;CG1785;CG17121;DopEcR;CG4497;CG11267;CG5903;CG31751;CG31871;B52;CG34117;Cad96Ca;Vha44;CG11378;CG44…	Ac78C;AcCoAS;AdenoK;Adh;Akap200;Ama;AnxB10;Art1;Art3;Atf3;Atpalpha;B52;Baldspot;Brf;Btk29A;C901;CBP;CG10068;CG10082;CG10283;CG10286;CG10584;CG10738;CG10802;CG11035;CG11200;CG11267;CG11319;CG11378;CG11447;CG11839;CG11892;CG12091;CG12301;CG12325;CG12512;CG12643;CG1275;CG12909;CG12935;CG12948;CG12974;CG13185;CG13631;CG13868;CG14434;CG14544;CG14636;CG14757;CG14762;CG14997;CG15093;CG15117;CG15387;CG15…	0.914352	0.99864	0.999537	0.000540383
eGFP-dac	VK00033 whole organism prepupa (48 days) genetically modified using site-specific recombination		1,3	539	4561	4511	34096	hng3;ps;CG14997;Rrp1;CG14757;CG14636;CG5131;l(3)72Dn;CG1441;Klp67A;mRpL2;prel;CG17104;scu;Pu;bbg;Atpalpha;sti;ZnT77C;Idgf2;RapGAP1;CG9065;pont;CG9737;CG3630;cue;CG5254;CG10264;Atf3;kuk;rt;fkh;sug;CG14777;CG8067;Art3;CG3961;CG2993;CG17121;CG1785;CG8854;CG4497;CG13566;CG11267;CG5903;CG31871;salr;Cad96Ca;d;CG44838;CG33947;Sesn;CG43066;AdenoK;Vha68-2;CG16820;CG14880;CG4825;stai;HmgD;CG15529;CG12935;t…	Ac78C;AdenoK;AnxB10;Art3;Atf3;Atpalpha;Baldspot;Blimp-1;Brf;Btk29A;C901;CBP;CG10068;CG10082;CG10211;CG10264;CG10584;CG10802;CG11050;CG11267;CG11319;CG11447;CG12268;CG12512;CG12643;CG1275;CG12769;CG12935;CG13038;CG13082;CG13566;CG13631;CG13643;CG13931;CG1441;CG14434;CG14636;CG14757;CG14777;CG14806;CG14880;CG14997;CG15387;CG15529;CG1640;CG16721;CG16820;CG17104;CG17121;CG17726;CG17754;CG17834;CG1785…	0.893222	0.998808	0.999537	0.000462722
eGFP-emc	VK00037 whole organism embryo (0-24 hours) genetically modified using site-specific recombination		1,3	461	4561	3899	34096	ps;CG14997;Rrp1;CG14757;CG14636;CG5131;l(3)72Dn;chic;alphaTub84B;prel;Atpalpha;sti;ZnT77C;RapGAP1;dgt3;CG9065;cue;Rrp40;CG5254;CG30457;Glut4EF;Atf3;kuk;fkh;Vha55;smp-30;CG8067;Pglym78;Art3;CG3961;CG2993;CG1785;CG4497;CG11267;CG5903;B52;Vha44;CG6693;Sesn;jagn;AdenoK;Vha68-1;CG4022;CG14762;Rcd2;CG4825;CG10286;HmgD;CG12935;GstE13;sgg;Patsas;mRpL24;mRpL23;Tusp;CG14434;CG5728;CG32425;mthl5;GlyP;Dg;Cng…	Ac78C;AdenoK;Art3;Atf3;Atpalpha;B52;Baldspot;Brf;Btk29A;BubR1;CBP;CG10068;CG10082;CG10286;CG10802;CG11050;CG11180;CG11200;CG11267;CG11319;CG11447;CG11839;CG12512;CG12643;CG1275;CG12935;CG12974;CG13185;CG13365;CG1354;CG13631;CG14434;CG14544;CG14636;CG14757;CG14762;CG14806;CG14997;CG15117;CG15387;CG17726;CG1774;CG17834;CG1785;CG18622;CG2003;CG2059;CG2930;CG2993;CG30016;CG30069;CG3009;CG30457;CG3114…	0.883875	0.998828	0.999537	0.000450079
Sin3A	Kc167		2,1	15	4561	216	34096	CG5214;ast;mRpL23;CG16721;pch2;vig2;aurA	CG16721;CG5214;ast;aurA;mRpL23;pch2;vig2	0.519136	0.998021	0.999537	0.000446517
eGFP-CG30431	strain CG30431-GFP whole organism embryo (0-24 hours) genetically modified using site-specific recombination		1,2	534	4561	4477	34096	hng3;aop;CG14997;Rrp1;CG14757;CG14636;CG32182;CG5131;tum;l(3)72Dn;Actn;CG42319;bbg;Atpalpha;sti;Idgf2;RapGAP1;CG9065;CG9184;pont;cue;CG5254;Glut4EF;Atf3;kuk;rt;fkh;CG8067;Art3;CG3961;CG2993;CG1785;CG4497;CG11267;CG5903;CG34117;CG33946;CG44838;Men-b;Sesn;CG12909;Nplp2;Vha68-1;CG4022;CG16700;CG4825;CG10286;HmgD;CG12935;tyn;l(3)neo38;GstE13;Samuel;sgg;Patsas;mRpL24;SC35;CG4991;mRpL23;CG9522;CG32428;…	Ac78C;Actn;Ama;Art3;Atf3;Atpalpha;Baldspot;Brf;Btk29A;C901;CBP;CG10068;CG10082;CG10286;CG10584;CG10802;CG11050;CG11200;CG11267;CG11319;CG11447;CG12301;CG12512;CG12643;CG1275;CG12909;CG12935;CG12974;CG13038;CG13082;CG13185;CG1354;CG13631;CG13868;CG14434;CG14544;CG14636;CG14757;CG14806;CG14997;CG15387;CG15890;CG1640;CG16700;CG17726;CG1774;CG17834;CG1785;CG18178;CG18622;CG2003;CG2059;CG2617;CG2816;C…	0.891656	0.998929	0.999537	0.000415148
eGFP-br	VK00037 whole organism wandering third instar larva genetically modified using site-specific recombination		4,3,2	487	4561	4109	34096	hng3;ps;Acsl;CG14997;CG14757;CG14636;CG5131;l(3)72Dn;chic;Map205;mRpL2;alphaTub84B;CG12325;ftz-f1;bbg;Atpalpha;sti;ZnT77C;RapGAP1;CG9065;cue;CG5254;Glut4EF;Atf3;kuk;rt;fkh;Vha55;CG14777;CG7530;CG8067;Art4;Art3;CG3961;sd;CG2993;Art1;CG1785;CG17121;CG30427;CG4497;CG13566;CG11267;CG5903;CG31751;CG34117;CG44838;Sesn;Cyp310a1;AdenoK;CG4022;CG1671;CG14762;Rcd2;CG4825;HmgD;tyn;l(3)neo38;GstE13;Samuel;sg…	Ac78C;AcCoAS;Acsl;AdenoK;Ama;AnxB10;Apc;Art1;Art3;Art4;Atf3;Atpalpha;Baldspot;Brf;Btk29A;CBP;CG10068;CG10082;CG10211;CG10237;CG10802;CG11180;CG11267;CG11275;CG11447;CG11839;CG12091;CG12268;CG12301;CG12325;CG12643;CG1275;CG12948;CG13082;CG13185;CG1354;CG13566;CG13631;CG14434;CG14544;CG14636;CG14757;CG14762;CG14777;CG14997;CG15096;CG15387;CG15701;CG1640;CG1671;CG16721;CG17121;CG17726;CG1774;CG17834…	0.886005	0.998954	0.999537	0.000402536
eGFP-fd3F	VK00033 whole organism embryo (8-18 hours) genetically modified using site-specific recombination		3,1	725	4561	5975	34096	hng3;ps;Acsl;CG14997;Rrp1;CG14757;CG14636;CG5131;CG42784;tum;l(3)72Dn;PGRP-LA;Klp67A;CG5928;CG34242;prel;CG12325;CG42319;bbg;Atpalpha;sti;ZnT77C;Idgf2;dgt5;RapGAP1;CG9065;pont;Tep3;CG5254;CG31548;CG30457;Atf3;kuk;sub;fkh;Vha55;ome;CG7530;CG8067;Liprin-gamma;Art3;CG3961;CG2993;CG17121;CG1785;DopEcR;CG4497;CG3045;CG13566;CG11267;CG5903;CG31751;CG31871;Hsc70-1;B52;CG34117;Vha44;CG11378;CG44838;Men-b…	Ac78C;AcCoAS;Acsl;AdenoK;Adh;Akap200;Ama;Apc;Art3;Atf3;Atpalpha;B52;Brf;Btk29A;BubR1;C901;CBP;CG10068;CG10082;CG10232;CG10286;CG10512;CG10584;CG10621;CG10802;CG11050;CG11200;CG11267;CG11319;CG11378;CG11447;CG11504;CG11839;CG11892;CG12091;CG12134;CG12301;CG12325;CG12512;CG12643;CG1275;CG12909;CG12935;CG12974;CG13038;CG13185;CG13566;CG13643;CG13868;CG14118;CG14286;CG14434;CG14544;CG14636;CG14757;CG…	0.907076	0.999086	0.999537	0.000360159
sug	VK00031 whole organism embryo (8-24 hours) genetically modified using site-specific recombination		2,1	1623	4561	12851	34096	hng3;Rrp4;l(3)72Dp;Rrp1;Prestin;CG42784;CG42663;l(3)72Dn;chic;path;CG14196;mRpL2;CG5928;CG1208;CG4839;CG15044;mRpL9;etaTry;Rala;scu;ftz-f1;bbg;Atpalpha;Idgf4;Jon74E;al;Idgf2;p130CAS;CG9065;pont;CG15152;Tep3;CG4842;Rrp40;CG32639;CG6908;Glut4EF;Atf3;SmD1;kuk;fkh;smp-30;ABCB7;Gs1l;CG8067;CG10738;CG9034;Liprin-gamma;CG3961;CG2993;vkg;CG1785;CG17121;CG31637;CG31999;CG31997;CG17124;hoip;CG31751;betaTub…	AANATL2;ABCB7;Ac76E;Ac78C;AcCoAS;Acsl;Actn;Acyp2;AdenoK;Adh;Adk1;Akap200;Alas;Ama;Amy-p;AnxB10;Apc;Art3;Art4;Atf3;Atpalpha;Baldspot;Brf;Btk29A;Buffy;CBP;CG10068;CG10082;CG10232;CG10283;CG10286;CG10300;CG10341;CG10472;CG10512;CG10516;CG10550;CG10560;CG10561;CG10581;CG10584;CG10621;CG10650;CG10738;CG10802;CG10911;CG10912;CG11035;CG11050;CG11200;CG11241;CG11267;CG11319;CG11378;CG11384;CG11407;CG1140…	0.944115	0.999174	0.999537	0.000338675
eGFP-az2	VK00033 whole organism embryo (0-16 hours) genetically modified using site-specific recombination		3,2,1	972	4561	7889	34096	CG11920;hng3;Rrp1;l(3)72Dn;CG1441;bbg;Atpalpha;Hs6st;Idgf2;CG9065;CG9184;pont;CG3630;Tep3;SerT;sesB;CG31548;Glut4EF;Atf3;kuk;ABCB7;bi;CG8067;CG3961;CG2993;CG17121;CG1785;CG5903;hoip;CG31751;CG31871;bip1;CG33946;CG44838;Sesn;Cyp310a1;CG12909;jagn;CG17111;t;Vha68-1;Vha68-2;CG4825;HmgD;Adh;CG12935;GstE13;Npc2b;Samuel;sgg;SC35;CG4991;CG3420;CG32428;tim;Tusp;Cyp9f2;CG32425;Chd64;Tsp29Fb;CG10621;Dg;elm…	ABCB7;Ac78C;AcCoAS;Acsl;Actn;AdenoK;Adh;Akap200;Ama;AnxB10;Apc;Art1;Art3;Atf3;Atpalpha;B52;Baldspot;Brf;Btk29A;BubR1;C901;CBP;CG10068;CG10082;CG10232;CG10237;CG10283;CG10286;CG10418;CG10584;CG10621;CG10802;CG11035;CG11050;CG11180;CG11200;CG11267;CG11319;CG11378;CG11447;CG11504;CG11839;CG11920;CG12091;CG12301;CG12325;CG12512;CG12643;CG1275;CG12909;CG12935;CG12948;CG12974;CG13038;CG13082;CG13185;CG…	0.921059	0.999174	0.999537	0.000330535
E(spl)m8-HLH	attP40 whole organism embryo (4-14 hours) genetically modified using site-specific recombination		2,3	870	4561	7103	34096	hng3;Rrp1;CG42663;l(3)72Dn;path;ftz-f1;bbg;tex;Atpalpha;Hs6st;al;Idgf2;CG9065;CG9184;kek4;CG3630;pont;CG13096;Atf3;kuk;fkh;smp-30;CG8067;CG10738;CG3961;CG2993;CG1785;CG5903;CG31751;CG31871;bip1;CG44838;Sesn;Cyp310a1;CG12909;jagn;Vha68-1;CG31522;CG4825;Ret;Adh;CG12935;GstE13;GstE10;Npc2b;Samuel;sgg;SC35;CG4991;CycB3;tim;Tusp;CG32425;Tsp29Fb;Dg;Gs2;elm;CG11839;isoQC;brat;rols;CG4882;Tm1;CG30016;Kdm…	Ac78C;AcCoAS;Acyp2;Adh;Ama;AnxB10;Art3;Art4;Atf3;Atpalpha;B-H1;B52;Baldspot;Brf;Btk29A;C901;CBP;CG10068;CG10082;CG10268;CG10283;CG10418;CG10581;CG10584;CG10738;CG10802;CG11035;CG11050;CG11267;CG11319;CG11447;CG11504;CG11839;CG12091;CG12134;CG12301;CG12325;CG12643;CG12744;CG1275;CG12909;CG12935;CG12948;CG12974;CG13082;CG13096;CG13365;CG1354;CG13551;CG13631;CG13868;CG14434;CG14544;CG14683;CG14757;C…	0.915632	0.999173	0.999537	0.000328841
eGFP-eve	VK00033 whole organism embryo (1-6 hours) genetically modified using site-specific recombination		2,1	58	4561	623	34096	msk;CG17726;CG32182;jing;CG7394;CG8360;Art3;CG3961;CBP;barr;CG1785;Ama;mRpL23;Dg;CG14806;in;stet;bbg;elm;mRpL41;sti;SelD;Imp;brat;CG12909;mRpL34;CG7632;Mob2;Hcs;E(spl)m7-HLH;CG34296;CG4825	Ama;Art3;CBP;CG12909;CG14806;CG17726;CG1785;CG32182;CG34296;CG3961;CG4825;CG7394;CG7632;CG8360;Dg;E(spl)m7-HLH;Hcs;Imp;Mob2;SelD;barr;bbg;brat;elm;in;jing;mRpL23;mRpL34;mRpL41;msk;stet;sti	0.695958	0.998952	0.999537	0.000316849
CG8478	strain Oregon-R S2		2,1	19	4561	261	34096	Df31;CG12744;fwd;grn;CG34117;oc;CG9005;bi	CG12744;CG34117;CG9005;Df31;bi;fwd;grn;oc	0.544197	0.998686	0.999537	0.000310809
eGFP-crc	MI02300 whole organism embryo (0-24 hours) genetically modified using site-specific recombination		1,2	476	4561	4041	34096	hng3;ps;CG14997;CG14757;CG14636;CG5131;chic;path;alphaTub84B;CG17104;bbg;Atpalpha;sti;ZnT77C;RapGAP1;CG9065;CG9184;cue;CG5254;CG30457;Glut4EF;Atf3;kuk;sub;fkh;Vha55;Nle;CG8067;Art3;CG3961;CG2993;CG1785;CG4497;CG11267;CG5903;CG31751;B52;CG34117;CG11378;bip1;CG44838;Sesn;Cyp310a1;CG12909;jagn;Vha68-1;Vha68-2;Rcd2;CG4825;CG10286;HmgD;CG12935;l(3)neo38;GstE13;CG5290;Samuel;barr;sgg;Patsas;mRpL23;CG83…	Ac78C;AcCoAS;Acyp2;Art3;Atf3;Atpalpha;B52;Baldspot;Brf;Btk29A;CBP;CG10068;CG10082;CG10286;CG10584;CG10802;CG11035;CG11050;CG11180;CG11200;CG11267;CG11319;CG11378;CG11447;CG11839;CG12091;CG12512;CG1275;CG12909;CG12935;CG12948;CG13631;CG14434;CG14544;CG14636;CG14683;CG14757;CG14806;CG14997;CG15117;CG15387;CG15701;CG17104;CG17726;CG1774;CG1785;CG18480;CG18622;CG2816;CG2930;CG2993;CG30016;CG30069;CG3…	0.880565	0.999305	0.999537	0.00026586
eGFP-rgr	VK00033 whole organism wandering third instar larva genetically modified using site-specific recombination		1,3,2	1390	4561	11101	34096	hng3;l(3)72Dp;Rrp1;Prestin;CG42663;l(3)72Dn;chic;path;NijA;mRpL2;CG4839;CG17104;CG3868;Rala;ftz-f1;bbg;Atpalpha;Idgf2;p130CAS;Rrp46;CG9065;CG42554;CG9184;pont;Tep3;SerT;Tep2;sesB;Rrp40;Nsun2;CG1572;CG5819;Glut4EF;Atf3;kuk;fkh;smp-30;ABCB7;CG8067;CG10738;Liprin-gamma;CG3961;CG2993;CG17121;CG1785;Picot;CG17124;CG5903;hoip;CG31751;mei-38;CG31871;betaTub56D;bip1;CG33946;CG44838;CG33947;Sesn;Cyp310a1;…	ABCB7;Ac78C;AcCoAS;Acsl;Acyp2;AdenoK;Adh;Akap200;Alas;Ama;AnxB10;Apc;Arp8;Art1;Art3;Art4;Atf3;Atpalpha;B52;Baldspot;Blimp-1;Brf;Btk29A;Buffy;CBP;CG10068;CG10082;CG10211;CG10232;CG10237;CG10286;CG10359;CG10514;CG10581;CG10584;CG10621;CG10738;CG10802;CG11035;CG11050;CG11200;CG11241;CG11267;CG11275;CG11319;CG11378;CG11409;CG11447;CG11686;CG11752;CG11852;CG11892;CG12091;CG12159;CG12268;CG12301;CG1251…	0.936044	0.999363	0.999537	0.000259205
eGFP-fd96Cb	attP40 whole organism embryo (0-24 hours) genetically modified using site-specific recombination		3,2	778	4561	6405	34096	hng3;aop;CG14997;Rrp1;CG14757;CG14636;CG32182;CG5131;tum;l(3)72Dn;CG1441;path;CG5928;CG34242;CG12325;Pu;bbg;tex;Atpalpha;Hs6st;sti;ZnT77C;Idgf2;dgt5;RapGAP1;dgt3;CG9065;CG9184;kek4;pont;CG3630;CG5254;CG31548;Atf3;kuk;rt;fkh;Vha55;smp-30;CG7530;CG8067;CG10738;Art3;CG3961;CG2993;CG17121;CG1785;CG8854;DopEcR;CG4497;CG13566;CG11267;CG5903;CG31751;CG31871;B52;CG34117;bip1;CG44838;Men-b;CG6693;Sesn;Cyp…	Ac78C;AcCoAS;Adh;Akap200;Ama;AnxB10;Apc;Art3;Atf3;Atpalpha;B52;Baldspot;Brf;Btk29A;BubR1;C901;CBP;CG10068;CG10082;CG10286;CG10584;CG10621;CG10738;CG10802;CG11050;CG11200;CG11267;CG11319;CG11447;CG11504;CG11839;CG12091;CG12301;CG12325;CG12512;CG12643;CG1275;CG12814;CG12909;CG12935;CG12948;CG12974;CG13038;CG13082;CG13185;CG13566;CG13631;CG13868;CG13931;CG1441;CG14434;CG14544;CG14636;CG14757;CG14762…	0.908038	0.999356	0.999537	0.000253877
eGFP-CG8159	attP40 whole organism pupa (24 hours) genetically modified using site-specific recombination		2,1,3	1075	4561	8698	34096	CG11920;hng3;Rrp1;CG42663;l(3)72Dn;chic;path;NijA;mRpL2;CG17104;Rala;scu;ftz-f1;bbg;Atpalpha;Hs6st;Idgf2;CG9065;pont;Tep3;Glut4EF;Atf3;kuk;fkh;ABCB7;Gs1l;bi;CG8067;CG10738;Liprin-gamma;CG3961;CG17121;CG1785;CG17124;CG5903;CG31871;salr;d;betaTub56D;bip1;CG44838;CG33947;Sesn;Cyp310a1;flr;CG12909;Vha68-1;CG31522;CG4825;HmgD;Adh;CG12935;CG12814;GstE13;GstE10;Npc2b;Samuel;sgg;SC35;CG4991;CG32428;Tusp;…	ABCB7;Ac78C;AcCoAS;Acsl;Actn;AdenoK;Adh;Akap200;Ama;AnxB10;Apc;Art3;Atf3;Atpalpha;Baldspot;Brf;Btk29A;C901;CBP;CG10005;CG10068;CG10082;CG10211;CG10237;CG10264;CG10283;CG10359;CG10584;CG10738;CG10802;CG10814;CG11035;CG11050;CG11267;CG11319;CG11378;CG11409;CG11438;CG11447;CG11920;CG12078;CG12091;CG12159;CG12268;CG12325;CG12512;CG12643;CG1275;CG12769;CG12814;CG12880;CG12909;CG12935;CG12974;CG12998;C…	0.923916	0.999389	0.999537	0.000245092
eGFP-psq	VK00033 whole organism wandering third instar larva genetically modified using site-specific recombination		3,1,2	1478	4561	11776	34096	hng3;Rrp1;CG43759;Prestin;CG42663;l(3)72Dn;chic;path;NijA;mRpL2;Rala;l(2)09851;scu;ftz-f1;serp;bbg;Atpalpha;Hs6st;Rrp45;Idgf4;Cda5;al;Idgf2;p130CAS;Cda4;CG42673;CG9065;Tep3;Tep2;sesB;Rrp40;CG1572;CG17211;Glut4EF;Atf3;kuk;fkh;smp-30;bi;CG8067;CG33939;CG3961;CG17364;CG17121;CG30427;CG31516;CG17124;CG5903;hoip;CG31751;mei-38;salr;d;betaTub56D;bip1;CG44838;Tsp74F;CG33947;Sesn;Cyp310a1;jagn;Tie;Vha68-…	AcCoAS;Acsl;Actn;AdenoK;Akap200;Alas;AlkB;Ama;AnxB10;Apc;Art4;Atf3;Atpalpha;B52;Baldspot;Blimp-1;Brf;Btk29A;CBP;CG10068;CG10082;CG10211;CG10232;CG10237;CG10268;CG10283;CG10286;CG10341;CG10512;CG10581;CG10584;CG10621;CG10650;CG10802;CG10864;CG11030;CG11050;CG11180;CG11267;CG11275;CG11353;CG11409;CG11438;CG11447;CG11686;CG11752;CG12078;CG12091;CG12268;CG12499;CG12643;CG12702;CG12744;CG1275;CG12769;…	0.938253	0.999424	0.999537	0.000234928
CG10147	VK00037 whole organism embryo (0-24 hours) genetically modified using site-specific recombination		2,3	942	4561	7680	34096	hng3;Rrp1;Prestin;CG42784;l(3)72Dn;chic;path;NijA;mRpL2;CG5928;CG3746;CG42319;Atpalpha;bbg;p130CAS;CG42673;CG9065;CG9184;pont;sesB;Rrp40;CG31548;CG30457;Glut4EF;Atf3;kuk;SmD1;fkh;smp-30;Gs1l;CG8067;CG10738;CG3961;CG17364;CG17121;CG1785;CG30427;CG31637;CG17124;CG5903;hoip;CG31871;bip1;CG44838;Sesn;Cyp310a1;flr;CG12909;CG17111;CG31522;CG4825;HmgD;Adh;CG12935;CG12814;GstE13;GstE10;Samuel;sgg;SC35;CG…	Ac78C;AcCoAS;Acsl;AdenoK;Adh;Alas;Ama;AnxB10;Apc;Arp8;Art1;Art3;Art4;Atf3;Atpalpha;B52;Baldspot;Blimp-1;Brf;Btk29A;C901;CBP;CG10068;CG10082;CG10232;CG10237;CG10283;CG10418;CG10581;CG10584;CG10621;CG10738;CG10802;CG11030;CG11035;CG11050;CG11267;CG11319;CG11378;CG11447;CG11686;CG11892;CG12512;CG12643;CG12702;CG1275;CG12814;CG12909;CG12935;CG12974;CG13038;CG13365;CG13506;CG13551;CG13566;CG13631;CG13…	0.916923	0.999436	0.999537	0.000224546
eGFP-CG4282	VK00033 whole organism embryo (0-24 hours) genetically modified using site-specific recombination		3,4	495	4561	4209	34096	ps;CG14997;CG14636;CG32182;CG5131;CG7430;l(3)72Dn;path;mRpL2;alphaTub84B;Rala;ftz-f1;bbg;Atpalpha;sti;RapGAP1;cue;SerT;Rrp40;CG5254;CG30457;Glut4EF;Atf3;kuk;fkh;Vha55;CG8067;Pglym78;Art3;CG3961;CG2993;CG1785;CG4497;CG11267;CG5903;hoip;CG31751;B52;Vha44;RnpS1;CG44838;Men-b;CG6693;Sesn;D1;jagn;AdenoK;Vha68-1;CG14762;CG31522;CG4825;CG10286;HmgD;ast;l(3)neo38;GstE13;Npc2b;Samuel;sgg;Patsas;SC35;mRpL2…	Ac78C;AdenoK;Art3;Atf3;Atpalpha;B52;Baldspot;Brf;Btk29A;CBP;CG10068;CG10082;CG10286;CG10584;CG10802;CG11030;CG11050;CG11180;CG11267;CG11319;CG11447;CG11839;CG12091;CG12512;CG12643;CG1275;CG12974;CG13185;CG13365;CG13631;CG14286;CG14434;CG14636;CG14762;CG14997;CG15387;CG15890;CG16721;CG17726;CG1774;CG17746;CG1785;CG18622;CG2003;CG2059;CG2816;CG2930;CG2993;CG30069;CG3009;CG30457;CG31145;CG31279;CG31…	0.879163	0.999537	0.999537	0.0001769
eGFP-Hr78	VK00037 whole organism wandering third instar larva genetically modified using stable transfection		1,2	63	4561	682	34096	CG11447;mod;CG14997;bi;CG9253;sd;Patsas;CG8778;CG4210;CG7322;CG3045;CG14434;tou;grn;Actn;Vha16-1;Men-b;Myo61F;Imp;ana3;Vha68-1;cmet;Pfrx;SAK;CG3679;CG13551;Vha26	Actn;CG11447;CG13551;CG14434;CG14997;CG3045;CG3679;CG4210;CG7322;CG8778;CG9253;Imp;Men-b;Myo61F;Patsas;Pfrx;SAK;Vha16-1;Vha26;Vha68-1;ana3;bi;cmet;grn;mod;sd;tou	0.690557	0.9995	0.999537	0.00015
eGFP-Hnf4	VK00033 whole organism wandering third instar larva genetically modified using site-specific recombination		1,2	983	4561	8014	34096	CG11920;hng3;CG43759;Prestin;CG42663;l(3)72Dn;chic;path;NijA;mRpL2;CG17104;Rala;scu;bbg;Atpalpha;p130CAS;Rrp46;CG9065;CG42554;kek4;pont;Tep3;Rrp40;Nsun2;CG1572;CG6908;Atf3;kuk;fkh;smp-30;CG8067;CG3961;CG2993;CG17364;CG1785;CG17121;CG31999;hoip;CG31751;betaTub56D;bip1;CG44838;CG33947;Sesn;Cyp310a1;D1;Vha68-2;Decay;GATAe;CG31522;CG4822;CG4825;CG30431;HmgD;CG11722;Adh;CG12935;Nipsnap;GstE13;GstE10;N…	Ac78C;AcCoAS;Acsl;Acyp2;AdenoK;Adh;Akap200;AnxB10;Arp8;Art1;Art3;Art4;Atf3;Atpalpha;B52;Baldspot;Brf;Btk29A;CBP;CG10068;CG10082;CG10211;CG10232;CG10237;CG10550;CG10584;CG10621;CG10802;CG11035;CG11050;CG11200;CG11267;CG11275;CG11319;CG11378;CG11447;CG11658;CG11722;CG11752;CG11839;CG11852;CG11892;CG11920;CG12159;CG12268;CG12512;CG12643;CG1275;CG12935;CG12974;CG13082;CG13506;CG1354;CG13631;CG14270;C…	0.916954	0.999592	0.999592	0.000162659
eGFP-E(spl)m5-HLH	attP40 whole organism embryo (0-12 hours) genetically modified using site-specific recombination		3,4	467	4561	3998	34096	hng3;aop;Rrp4;ps;insb;CG14757;CG5131;Hsp68;tum;chic;dve;Fas1;alphaTub84B;prel;ftz-f1;bbg;tex;Atpalpha;sti;RapGAP1;CG9184;kek4;kdn;Rrp40;Atf3;kuk;fkh;Vha55;sug;smp-30;Art3;CG3961;sd;CG2993;CG4497;CG31999;CG11267;hoip;CG31751;B52;CG34117;Vha44;RnpS1;bip1;CG44838;Men-b;CG6693;Sesn;SkpB;AdenoK;CG43066;CG4022;Vha68-2;CG10283;CG14762;CG31522;CG4825;CG1806;CG12935;l(3)neo38;GstE13;GstE10;sgg;mRpL24;mRpL…	Ac78C;Act57B;AdenoK;Ama;Apc;Art3;Atf3;Atpalpha;B52;Baldspot;Brf;Btk29A;CBP;CG10068;CG10082;CG10283;CG10584;CG11050;CG11180;CG11267;CG12744;CG1275;CG12935;CG12948;CG12974;CG13185;CG13365;CG13506;CG1354;CG13631;CG13868;CG14434;CG14544;CG14757;CG14762;CG15387;CG16721;CG17726;CG17834;CG1806;CG2930;CG2993;CG3009;CG30349;CG31038;CG31145;CG31279;CG31522;CG31626;CG31751;CG31808;CG31999;CG34117;CG34150;CG…	0.873207	0.999635	0.999635	0.000138428
eGFP-CG32264	VK00037 whole organism wandering third instar larva genetically modified using site-specific recombination		3,1	431	4561	3718	34096	hng3;aop;ps;CG14997;Acsl;Rrp1;CG14636;CG32182;CG5131;chic;mRpL2;prel;bbg;Atpalpha;sti;ZnT77C;RapGAP1;CG9065;cue;CG5254;Atf3;kuk;fkh;CG8067;Art3;CG3961;CG2993;Art1;sd;CG17121;CG1785;CG4497;CG13566;CG11267;CG5903;B52;CG44838;CG33947;CG6693;Sesn;Cyp310a1;jagn;AdenoK;Nplp1;Vha68-1;CG1671;Rcd2;CG4825;CG12935;tyn;l(3)neo38;GstE13;Samuel;sgg;mRpL24;mRpL23;CG9522;CG14434;CG32425;GlyP;Chd64;CG34288;Tsp29F…	Ac78C;AcCoAS;Acsl;AdenoK;AnxB10;Art1;Art3;Atf3;Atpalpha;B52;Baldspot;Brf;Btk29A;CBP;CG10068;CG10082;CG10584;CG11267;CG11275;CG11839;CG12091;CG12268;CG12512;CG1275;CG12935;CG13082;CG13566;CG13631;CG14434;CG14544;CG14636;CG14997;CG15387;CG15905;CG1671;CG16721;CG17121;CG17726;CG1774;CG1785;CG18622;CG2003;CG2145;CG2816;CG2930;CG2993;CG30069;CG3009;CG31145;CG31475;CG31807;CG31808;CG32182;CG32425;CG331…	0.866585	0.999681	0.999681	0.000120079
eGFP-CG10209	VK00033 whole organism embryo (0-24 hours) genetically modified using site-specific recombination		1,3,2	955	4561	7813	34096	hng3;Rrp1;Prestin;CG42784;l(3)72Dn;CG1441;path;mRpL2;CG5928;CG3746;CG42319;bbg;Atpalpha;Idgf4;Idgf2;Rrp46;CG9065;CG9184;kek4;pont;Tep3;CG30457;Glut4EF;Atf3;kuk;fkh;CG8067;CG3961;CG2993;CG17121;CG1785;CG31999;CG5903;CG31751;CG31871;bip1;CG44838;CG33947;Sesn;Cyp310a1;CG12909;jagn;CG17111;Vha68-1;Vha68-2;CG4822;CG4825;CG10512;Adh;CG12935;ECSIT;GstE13;GstE10;Npc2b;Samuel;sgg;SC35;CG4991;CG3420;CG3242…	Ac78C;AcCoAS;Acsl;Actn;AdenoK;Adh;Akap200;Ama;AnxB10;Apc;Art3;Atf3;Atpalpha;B52;Baldspot;Brf;Btk29A;Buffy;C901;CBP;CG10068;CG10082;CG10283;CG10286;CG10512;CG10584;CG10598;CG10621;CG10802;CG11050;CG11200;CG11267;CG11319;CG11378;CG11447;CG11892;CG12091;CG12325;CG12512;CG12643;CG1275;CG12909;CG12935;CG12974;CG13038;CG13082;CG13185;CG13365;CG1354;CG13566;CG13631;CG13643;CG13868;CG14118;CG14286;CG1441…	0.913753	0.999688	0.999688	0.000123895
eGFP-gsb-n	attP40 whole organism embryo (4-14 hours) genetically modified using site-specific recombination		1,2,3	807	4561	6672	34096	CG11920;hng3;aop;CG14997;Rrp1;CG14757;CG32182;CG5131;Prestin;tum;l(3)72Dn;Klp67A;chic;dve;Map205;NijA;Fas1;alphaTub84B;prel;CG12325;Rala;Actn;fzy;Pu;bbg;Atpalpha;ZnT77C;Idgf2;RapGAP1;CG9065;CG9184;CG3630;pont;CG5254;CG31548;Glut4EF;Atf3;kuk;rt;fkh;Vha55;smp-30;ABCB7;bi;CG4382;CG8861;CG8067;B-H1;Art3;CG3961;CG2993;CG1785;CG17121;CG4497;CG11267;CG5903;CG10175;CG31871;B52;CG34117;Cad96Ca;betaTub56D;…	ABCB7;Actn;AdenoK;Adh;Akap200;Ama;AnxB10;Apc;Art3;Atf3;Atpalpha;B-H1;B52;Baldspot;Brf;Btk29A;C901;CBP;CG10005;CG10068;CG10082;CG10175;CG10232;CG10283;CG10286;CG10581;CG10584;CG11050;CG11200;CG11267;CG11319;CG11447;CG11920;CG12091;CG12325;CG12643;CG12702;CG1275;CG12814;CG12909;CG12935;CG12974;CG13082;CG13248;CG13365;CG13631;CG14286;CG14434;CG14544;CG14757;CG14997;CG15249;CG15387;CG15890;CG1640;CG1…	0.904192	0.999712	0.999712	0.000113263
eGFP-trh	VK00037 whole organism embryo (0-24 hours) genetically modified using site-specific recombination		1,3	472	4561	4053	34096	hng3;CG14997;Rrp1;CG14757;CG32182;CG5131;tum;l(3)72Dn;bbg;Atpalpha;sti;ZnT77C;RapGAP1;CG9065;CG9184;kek4;pont;CG5254;Atf3;kuk;fkh;Vha55;CG8067;Art3;CG3961;CG2993;CG1785;CG17121;CG4497;CG11267;CG31751;CG31871;CG34117;Cad96Ca;CG33946;CG44838;CG6693;Sesn;Cyp310a1;CG12909;AdenoK;Nplp2;Vha68-1;CG4022;Vha68-2;CG16700;CG4825;CG34355;CG10286;Adh;l(3)neo38;CG5171;GstE13;sgg;Patsas;mRpL24;SC35;CG4991;mRpL2…	Ac78C;Acyp2;AdenoK;Adh;Ama;Art3;Atf3;Atpalpha;Baldspot;Brf;Btk29A;CBP;CG10068;CG10082;CG10286;CG10584;CG11050;CG11200;CG11267;CG11319;CG11839;CG12091;CG12301;CG12512;CG12643;CG1275;CG12909;CG12974;CG13185;CG13365;CG13631;CG13868;CG14434;CG14544;CG14757;CG14997;CG15387;CG15701;CG1640;CG16700;CG17121;CG17726;CG17834;CG1785;CG18622;CG2003;CG2930;CG2993;CG3009;CG30349;CG31145;CG31279;CG31751;CG31808;…	0.87058	0.999747	0.999747	9.58444e-05
eGFP-disco-r	VK00033 whole organism embryo (0-24 hours) genetically modified using site-specific recombination		3,2	493	4561	4224	34096	aop;ps;CG14997;Rrp1;CG14636;CG32182;CG5131;CG42784;CG42663;l(3)72Dn;alphaTub84B;prel;Atpalpha;bbg;sti;RapGAP1;CG9065;Rrp40;CG5254;VhaAC45;Glut4EF;Atf3;kuk;sub;fkh;Vha55;smp-30;CG8067;Art3;CG3961;CG2993;CG1785;CG4497;CG11267;CG5903;CG31751;B52;Vha44;RnpS1;CG44838;CG6693;Sesn;AdenoK;Drip;Vha68-2;CG14762;CG31522;CG4825;CG10286;HmgD;Adh;CG12935;l(3)neo38;GstE13;Npc2b;Samuel;sgg;Patsas;mRpL24;mRpL23;C…	Ac78C;AcCoAS;AdenoK;Adh;Art3;Atf3;Atpalpha;B52;Brf;Btk29A;CBP;CG10068;CG10082;CG10286;CG10802;CG11050;CG11180;CG11200;CG11267;CG11319;CG11447;CG11617;CG11839;CG12091;CG12134;CG12301;CG12512;CG1275;CG12935;CG12974;CG13038;CG13185;CG13365;CG1354;CG13631;CG14286;CG14434;CG14544;CG14636;CG14762;CG14806;CG14997;CG15387;CG17726;CG1774;CG1785;CG18622;CG2003;CG2930;CG2993;CG30069;CG3009;CG30349;CG31145;C…	0.872502	0.999773	0.999773	8.60409e-05
eGFP-CrebB	VK00033 whole organism embryo (0-24 hours) genetically modified using site-specific recombination		3,2,1	864	4561	7130	34096	hng3;CG31098;aop;ps;Acsl;CG14997;Ac76E;Rrp1;CG14757;CG14636;CG5131;CG7430;CG42784;tum;l(3)72Dn;chic;Map205;mRpL2;alphaTub84B;prel;CG3746;CG12325;Rala;ftz-f1;bbg;Hs6st;sti;CG32191;ZnT77C;RapGAP1;CG9065;pont;CG9737;Tep3;CG13096;kdn;Rrp40;CG5254;mRpL55;CG30457;Glut4EF;Atf3;kuk;sub;fkh;Vha55;smp-30;ome;CG8067;Pglym78;Art3;CG3961;CG2993;CG1785;CG17121;CG30427;CG31637;CG4497;CG31999;CG13566;CG17124;CG1…	Ac76E;Ac78C;AcCoAS;Acsl;AdenoK;Adh;Adk1;Alas;Ama;Apc;Art3;Atf3;B52;Baldspot;Brf;Btk29A;C901;CBP;CG10068;CG10082;CG10237;CG10286;CG10512;CG10581;CG10584;CG10621;CG11030;CG11050;CG11180;CG11200;CG11267;CG11319;CG11447;CG11617;CG11839;CG11892;CG12091;CG12301;CG12325;CG12512;CG12643;CG1275;CG12935;CG12974;CG13038;CG13096;CG13185;CG13506;CG1354;CG13551;CG13566;CG1360;CG13631;CG14434;CG14544;CG14636;CG…	0.905874	0.999788	0.999788	8.32424e-05
eGFP-CG4854	VK00037 whole organism embryo (0-24 hours) genetically modified using site-specific recombination		3,2	640	4561	5385	34096	hng3;ps;Acsl;CG14997;CG14757;Rrp1;CG14636;CG5131;tum;l(3)72Dn;Klp67A;path;Map205;CG34242;alphaTub84B;prel;AQP;CG12325;bbg;Atpalpha;sti;ZnT77C;RapGAP1;CG9065;kek4;pont;Tep3;CG13096;CG5254;CG34250;CG31548;Atf3;kuk;sub;rt;fkh;Vha55;CG7530;CG8067;CG10738;Art4;Art3;CG3961;CG2993;Art1;CG17121;CG1785;CG4497;CG11267;CG5903;CG31751;CG34117;Vha44;betaTub56D;CG44838;CG6693;Sesn;Cyp310a1;CG12909;jagn;CG43066…	AQP;Ac78C;AcCoAS;Acsl;Acyp2;Adh;Ama;AnxB10;Art1;Art3;Art4;Atf3;Atpalpha;Baldspot;Brf;Btk29A;BubR1;CBP;CG10068;CG10082;CG10584;CG10738;CG10802;CG11050;CG11200;CG11267;CG11319;CG11447;CG11504;CG11839;CG12091;CG12134;CG12301;CG12325;CG12512;CG12643;CG1275;CG12909;CG12935;CG12948;CG12974;CG13096;CG1354;CG13551;CG13631;CG14434;CG14544;CG14636;CG14757;CG14762;CG14997;CG15117;CG15387;CG15431;CG1640;CG16…	0.888459	0.999789	0.999789	8.12976e-05
grau	VK00033 whole organism embryo (0-24 hours) genetically modified using site-specific recombination		3,1,2	1469	4561	11771	34096	CG11920;hng3;Rrp4;Rrp1;Prestin;CG42784;CG42663;l(3)72Dn;chic;path;NijA;mRpL2;CG5928;CG17104;mRpL9;CG3746;bbg;Atpalpha;Hs6st;Idgf2;p130CAS;CG9065;CG9184;pont;CG3630;SerT;sesB;Rrp40;CG31548;Lip1;CG30457;Atf3;kuk;fkh;smp-30;ABCB7;Gs1l;CG8067;CG10738;CG33939;Liprin-gamma;CG3961;CG2993;CG17121;CG1785;CG31637;CG17124;CG2875;CG5903;CG31751;CG31871;d;bip1;CG44838;CG33947;Sesn;Cyp310a1;flr;D1;CG12909;jagn…	ABCB7;Ac78C;AcCoAS;Acsl;Actn;Acyp2;AdenoK;Adh;Akap200;Alas;Ama;AnxB10;Apc;Arp8;Art1;Art3;Atf3;Atpalpha;B52;Baldspot;Blimp-1;Brf;Btk29A;C901;CBP;CG10068;CG10082;CG10232;CG10237;CG10257;CG10283;CG10286;CG10341;CG10359;CG10581;CG10584;CG10598;CG10621;CG10738;CG10802;CG11035;CG11050;CG11200;CG11267;CG11319;CG11378;CG11407;CG11409;CG11447;CG11504;CG11658;CG11686;CG11752;CG11839;CG11920;CG12091;CG12134…	0.932936	0.999794	0.999794	8.35595e-05
eGFP-CG18476	VK00037 whole organism embryo (0-24 hours) genetically modified using site-specific recombination		2,1	713	4561	5959	34096	hng3;aop;ps;Acsl;CG14997;Rrp1;CG14757;CG32182;CG5131;tum;Klp67A;chic;CG5928;alphaTub84B;CG12325;CG42319;Pu;bbg;Atpalpha;Hs6st;sti;Idgf4;dgt6;dgt5;RapGAP1;CG9065;pont;cue;CG5254;CG34250;CG31548;Atf3;kuk;sub;rt;fkh;Vha55;ABCB7;CG7530;CG8067;CG10738;Art3;CG3961;CG2993;CG1785;CG17121;Nlp;CG4497;CG11267;CG5903;CG31751;CG34117;Vha44;CG11378;CG44838;Men-b;CG6693;Sesn;Cyp310a1;CG12909;jagn;CG43066;Vha68-…	ABCB7;Ac78C;AcCoAS;Acsl;Adgf-A;Adh;Akap200;Ama;AnxB10;Apc;Art3;Atf3;Atpalpha;Baldspot;Brf;Btk29A;BubR1;CBP;CG10068;CG10082;CG10232;CG10418;CG10584;CG10738;CG10802;CG11035;CG11050;CG11180;CG11200;CG11267;CG11319;CG11378;CG11447;CG11504;CG11686;CG11839;CG12091;CG12301;CG12325;CG12512;CG1275;CG12909;CG12935;CG12974;CG13038;CG13506;CG13631;CG13868;CG14434;CG14544;CG14683;CG14757;CG14997;CG15387;CG154…	0.894457	0.999802	0.999802	7.68162e-05
eGFP-CG34367	VK00033 whole organism pupa (24 hours) genetically modified using site-specific recombination		1,2	782	4561	6497	34096	hng3;aop;ps;CG14997;Rrp1;CG14757;CG32182;CG5131;Prestin;CG42784;CG42663;l(3)72Dn;Klp67A;chic;NijA;mRpL2;CG34242;Cpr72Ea;alphaTub84B;prel;CG17104;CG12325;Rala;spz3;scu;Pu;bbg;Atpalpha;Hs6st;Cpr12A;sti;ZnT77C;Idgf2;RapGAP1;CG9065;pont;CG9737;cue;Tep3;CG5254;Atf3;kuk;rt;sug;smp-30;CG14777;bi;CG7530;CG8067;Liprin-gamma;Art3;CG3961;CG2993;Nlp;CG1785;DopEcR;CG4497;CG13566;CG11267;CG31871;B52;salr;CG341…	Ac78C;Adh;Ama;AnxB10;Art3;Atf3;Atpalpha;B52;Baldspot;Blimp-1;Brf;Btk29A;CBP;CG10068;CG10082;CG10211;CG10283;CG10584;CG10802;CG11050;CG11200;CG11267;CG11275;CG11319;CG11438;CG11447;CG12091;CG12268;CG12301;CG12325;CG12643;CG1275;CG12814;CG12909;CG12935;CG12974;CG13038;CG13047;CG13053;CG13082;CG13185;CG13566;CG13631;CG13639;CG13931;CG14434;CG14544;CG14757;CG14777;CG14806;CG14997;CG15093;CG15249;CG15…	0.899782	0.999803	0.999803	7.68497e-05
eGFP-Fer3	attP40 whole organism embryo (6-24 hours) genetically modified using site-specific recombination		1,2	1015	4561	8301	34096	hng3;Rrp1;Prestin;CG42784;l(3)72Dn;chic;path;CG5928;CG4839;CG17104;mRpL9;CG3746;CG42319;bbg;tex;Atpalpha;Hs6st;p130CAS;CG9065;CG9184;kek4;pont;Tep3;CG31548;CG6908;CG30457;Glut4EF;Atf3;kuk;fkh;smp-30;ABCB7;Gs1l;CG8067;CG10738;Liprin-gamma;CG3961;CG2993;CG17121;CG1785;CG30427;CG17124;CG5903;CG31751;CG31871;betaTub56D;bip1;CG44838;Sesn;Cyp310a1;CG12909;jagn;Vha68-1;CG1671;GATAe;CG4825;HmgD;Adh;CG129…	ABCB7;Ac78C;AcCoAS;Acsl;Actn;AdenoK;Adh;Ama;AnxB10;Apc;Art3;Atf3;Atpalpha;B52;Baldspot;Brf;Btk29A;BubR1;C901;CBP;CG10068;CG10082;CG10232;CG10283;CG10286;CG10584;CG10621;CG10738;CG11030;CG11050;CG11180;CG11267;CG11319;CG11378;CG11447;CG11839;CG11892;CG12091;CG12159;CG12301;CG12325;CG12512;CG12643;CG1275;CG12909;CG12935;CG12948;CG12974;CG13038;CG13365;CG13551;CG13566;CG13631;CG13868;CG14118;CG14292…	0.914069	0.999805	0.999805	7.75183e-05
eGFP-CG6792	strain CG6792-GFP whole organism prepupa genetically modified using site-specific recombination		2,3,1	886	4561	7309	34096	hng3;Rrp1;CG42784;l(3)72Dn;chic;NijA;mRpL2;CG4839;CG17104;bbg;Atpalpha;Idgf2;CG9065;pont;Tep3;CG31548;Glut4EF;Atf3;kuk;fkh;smp-30;CG8067;CG10738;Liprin-gamma;CG3961;CG2993;CG17121;CG1785;CG5903;CG31871;d;betaTub56D;bip1;CG33946;CG44838;CG33947;Sesn;Cyp310a1;CG12909;Vha68-2;Decay;CG31522;CG4825;HmgD;Adh;CG12935;GstE13;Npc2b;Samuel;sgg;SC35;CG4991;CG3420;CG32428;Tusp;CG32425;Chd64;Tsp29Fb;Dg;elm;Gs…	Ac78C;AcCoAS;Acsl;Actn;AdenoK;Adh;Akap200;Ama;AnxB10;Apc;Art3;Atf3;Atpalpha;B52;Baldspot;Blimp-1;Brf;Btk29A;C901;CBP;CG10068;CG10082;CG10211;CG10264;CG10359;CG10584;CG10738;CG10802;CG11050;CG11200;CG11267;CG11319;CG11378;CG11447;CG11752;CG12091;CG12159;CG12268;CG12325;CG12512;CG12643;CG1275;CG12769;CG12880;CG12909;CG12935;CG12948;CG12974;CG12998;CG13038;CG13082;CG13185;CG13506;CG1354;CG13566;CG13…	0.90619	0.999821	0.999821	7.0497e-05
CG8388	VK00037 whole organism embryo (0-14 hours) genetically modified using site-specific recombination		2,3	871	4561	7195	34096	hng3;Rrp4;Rrp1;CG42784;l(3)72Dn;chic;path;NijA;CG5928;bbg;tex;Atpalpha;Idgf2;CG9065;CG9184;pont;CG3630;CG31548;CG6908;Glut4EF;Atf3;kuk;fkh;smp-30;CG8067;CG3961;CG2993;CG17121;CG1785;CG5903;CG31751;CG31871;CG44838;Sesn;Cyp310a1;CG12909;jagn;CG17111;Vha68-2;Decay;AstC-R2;CG30432;CG4825;Adh;CG12935;GstE13;Npc2b;Samuel;sgg;SC35;CG4991;CG3420;CG32428;tim;Tusp;Cyp9f2;CG32425;Tsp29Fb;CG10621;Dg;elm;Gs2;…	Ac78C;AcCoAS;Actn;AdenoK;Adh;Ama;AnxB10;Arp8;Art3;Art4;AstC-R2;Atf3;Atpalpha;B52;Baldspot;Blimp-1;Brf;Btk29A;BubR1;C901;CBP;CG10068;CG10082;CG10175;CG10237;CG10286;CG10581;CG10584;CG10621;CG10802;CG11050;CG11200;CG11267;CG11319;CG11378;CG11447;CG11839;CG12091;CG12159;CG12325;CG12512;CG12643;CG1275;CG12909;CG12935;CG12948;CG12974;CG13082;CG13185;CG13365;CG1354;CG13631;CG13868;CG13931;CG14434;CG145…	0.904963	0.999829	0.999829	6.73961e-05
eGFP-Atf-2	VK00033 whole organism embryo (0-24 hours) genetically modified using site-specific recombination		2,3	631	4561	5325	34096	hng3;aop;ps;Acsl;CG14997;CG14757;Rrp1;CG14636;CG32182;CG5131;tum;l(3)72Dn;alphaTub84B;Atpalpha;bbg;sti;ZnT77C;RapGAP1;CG9065;CG9184;kek4;pont;cue;CG5254;Glut4EF;Atf3;kuk;fkh;rt;Vha55;smp-30;Nle;bi;CG8067;Art3;CG3961;CG2993;CG17121;CG1785;CG3045;CG4497;CG31999;CG11267;CG5903;CG31751;CG34117;Vha44;CG11378;betaTub56D;Men-b;CG33946;CG44838;CG6693;Sesn;Cyp310a1;jagn;CG43066;AdenoK;Vha68-1;CG5114;Vha68…	Ac78C;AcCoAS;Acsl;AdenoK;Adh;Ama;AnxB10;Art3;Atf3;Atpalpha;Baldspot;Brf;Btk29A;BubR1;CBP;CG10068;CG10082;CG10237;CG10286;CG10581;CG10584;CG10802;CG11050;CG11180;CG11200;CG11267;CG11319;CG11378;CG11447;CG11504;CG11839;CG12091;CG12301;CG12512;CG12643;CG1275;CG12935;CG12948;CG12974;CG13038;CG13082;CG13185;CG13365;CG1354;CG13631;CG13931;CG14286;CG14434;CG14544;CG14636;CG14683;CG14757;CG14762;CG14806;…	0.885836	0.999833	0.999833	6.43472e-05
eGFP-pb	VK00037 whole organism embryo (0-24 hours) genetically modified using site-specific recombination		3,2,1	598	4561	5067	34096	hng3;aop;ps;CG14997;Rrp1;CG14636;CG32182;CG5131;CG42663;dve;Map205;CG14995;alphaTub84B;prel;Actn;bbg;Atpalpha;sti;RapGAP1;CG9184;kek4;Rrp40;CG5254;Glut4EF;Atf3;kuk;fkh;Vha55;smp-30;ome;bi;CG10738;Art3;CG3961;CG2993;CG30427;CG4497;CG11267;CG5903;hoip;CG31751;B52;Vha44;betaTub56D;RnpS1;CG44838;Men-b;CG6693;Sesn;Cyp310a1;jagn;AdenoK;CG4022;Vha68-2;CG14762;Rcd2;CG4825;CG10286;HmgD;Adh;CG10516;CG12935…	Ac78C;AcCoAS;Actn;AdenoK;Adh;AnxB10;Art3;Atf3;Atpalpha;B52;Baldspot;Brf;Btk29A;BubR1;CBP;CG10068;CG10082;CG10237;CG10286;CG10516;CG10584;CG10738;CG10802;CG11050;CG11180;CG11200;CG11267;CG11319;CG11447;CG11658;CG12091;CG12499;CG12512;CG12643;CG12702;CG1275;CG12935;CG12974;CG13185;CG13365;CG13506;CG1354;CG13631;CG14434;CG14544;CG14636;CG14762;CG14806;CG14995;CG14997;CG15387;CG16721;CG17726;CG1774;C…	0.882254	0.999837	0.999837	6.22941e-05
eGFP-Six4	attP-40 whole organism embryo (0-16 hours) genetically modified using site-specific recombination		1,3	717	4561	6001	34096	hng3;aop;ps;CG14997;Rrp1;CG14757;CG14636;CG32182;CG5131;tum;l(3)72Dn;PGRP-LA;path;CG5928;CG34242;alphaTub84B;prel;CG12325;Actn;fzy;CG42319;Pu;bbg;tex;Atpalpha;Hs6st;sti;ZnT77C;Idgf2;dgt5;RapGAP1;CG9065;CG9184;CG3630;pont;cue;Rrp40;CG5254;CG34250;CG31548;Atf3;kuk;rt;fkh;Vha55;Nle;CG8067;Pglym78;CG10738;Art3;CG3961;CG2993;CG1785;CG17121;CG4497;CG11267;CG5903;CG31751;CG31871;CG34117;bip1;CG44838;Men…	Ac78C;Actn;AdenoK;Adh;Akap200;Ama;AnxB10;Art3;Atf3;Atpalpha;Baldspot;Brf;Btk29A;BubR1;C901;CBP;CG10068;CG10082;CG10286;CG10516;CG10584;CG10738;CG10802;CG11035;CG11050;CG11180;CG11200;CG11267;CG11319;CG11447;CG11839;CG12091;CG12301;CG12325;CG12512;CG1275;CG12909;CG12974;CG13082;CG13185;CG13365;CG1354;CG13631;CG13868;CG14434;CG14544;CG14636;CG14757;CG14806;CG14997;CG15096;CG15387;CG15701;CG15890;CG…	0.89318	0.999842	0.999842	6.1196e-05
lov	strain yellow cinnabar brown speck whole organism embryo (0-8 hours)		1,2	4	4561	123	34096	CG11050;mRpL2	CG11050;mRpL2	0.243107	0.999865	0.999865	1.42976e-05
eGFP-Clk	strain Clk-GFP whole organism male adult genetically modified using site-specific recombination		2,1	578	4561	4923	34096	hng3;aop;ps;CG14997;Rrp1;CG14757;CG5131;CG42784;tum;l(3)72Dn;PGRP-LA;mRpL2;CG14995;CG12325;ImpL2;bbg;Atpalpha;Hs6st;sti;dgt5;RapGAP1;CG42673;CG9065;pont;cue;CG5254;Glut4EF;Atf3;kuk;sub;fkh;Vha55;smp-30;Nle;ome;CG8067;CG10738;Art4;Liprin-gamma;Art3;CG3961;CG2993;Art1;CG1785;CG4497;CG13566;CG11267;CG5903;CG31751;B52;CG34117;Vha44;RnpS1;CG44838;Men-b;CG6693;Sesn;CG12909;CG17111;AdenoK;Vha68-1;CG4022…	Ac78C;AdenoK;Adh;AnxB10;Apc;Art1;Art3;Art4;Atf3;Atpalpha;B52;Baldspot;Blimp-1;Brf;Btk29A;CG10068;CG10082;CG10584;CG10621;CG10738;CG10802;CG11050;CG11267;CG11319;CG11447;CG11839;CG11892;CG12091;CG12159;CG12301;CG12325;CG12512;CG12643;CG1275;CG12909;CG12935;CG12974;CG13185;CG13551;CG13566;CG13631;CG14434;CG14544;CG14757;CG14762;CG14806;CG14995;CG14997;CG15387;CG15515;CG15529;CG1671;CG16721;CG17111;…	0.87769	0.999881	0.999881	4.55287e-05
eGFP-fkh	VK00037 whole organism prepupa (24 days) genetically modified using site-specific recombination		3,1,2	1293	4561	10462	34096	CG11920;hng3;Rrp1;CG43759;CG42663;l(3)72Dn;chic;path;mRpL2;CG4839;CG3746;ftz-f1;bbg;tex;Atpalpha;Idgf4;Idgf2;p130CAS;CG9065;CG42554;kek4;pont;Rrp40;Nsun2;CG32639;Lip1;Glut4EF;Atf3;kuk;fkh;smp-30;bi;CG8067;CG3961;CG2993;CG1785;CG17121;Picot;CG31999;CG17124;CG5903;hoip;CG31751;CG31871;sals;salr;betaTub56D;bip1;CG44838;Tsp74F;Sesn;D1;CG12909;Tie;Cks85A;Vha68-2;GATAe;CG32855;CG31522;CG4822;CG18446;CG…	Ac76E;Ac78C;AcCoAS;Acsl;Actn;Acyp2;AdenoK;Akap200;Ama;Apc;Art3;Art4;Atf3;Atpalpha;Baldspot;Blimp-1;Brf;Btk29A;Buffy;CBP;CG10068;CG10082;CG10232;CG10268;CG10283;CG10359;CG10418;CG10512;CG10516;CG10561;CG10584;CG10621;CG10864;CG1103;CG11200;CG11241;CG11267;CG11275;CG11353;CG11438;CG11447;CG11504;CG11658;CG11686;CG11722;CG11752;CG11837;CG11839;CG11852;CG11892;CG11920;CG12091;CG12159;CG12512;CG12643;…	0.923905	0.999882	0.999882	4.7222e-05
eGFP-topi	VK00037 whole organism prepupa at white prepupa stage genetically modified using site-specific recombination		2,1,3	1138	4561	9275	34096	CG11920;hng3;Rrp1;Prestin;CG42663;l(3)72Dn;chic;mRpL2;CG4839;CG17104;scu;ftz-f1;bbg;Atpalpha;Idgf2;CG42673;CG9065;kek4;pont;Tep3;Rrp40;Nsun2;CG1572;Glut4EF;Atf3;kuk;fkh;smp-30;Gs1l;bi;CG8067;CG10738;Liprin-gamma;CG3961;CG2993;CG17121;CG1785;CG5903;mei-38;d;betaTub56D;bip1;CG33946;CG44838;CG33947;Sesn;Cyp310a1;CG12909;jagn;Vha68-1;Vha68-2;Decay;CG4822;CG4825;CG30431;HmgD;CG11722;Adh;CG12935;GstE13…	Ac78C;AcCoAS;Acsl;Actn;AdenoK;Adh;Akap200;Ama;AnxB10;Apc;Arp8;Art1;Art3;Atf3;Atpalpha;B52;Baldspot;Blimp-1;Brf;Btk29A;C901;CBP;CG10005;CG10068;CG10082;CG10211;CG10584;CG10738;CG10802;CG11035;CG11050;CG11200;CG11267;CG11275;CG11319;CG11378;CG11409;CG11438;CG11447;CG11722;CG11920;CG12078;CG12091;CG12268;CG12512;CG12643;CG1275;CG12769;CG12880;CG12909;CG12935;CG12974;CG13082;CG13365;CG13506;CG1354;CG…	0.917216	0.999883	0.999883	4.64571e-05
Dek	VK00033 whole organism embryo (0-24 hours) genetically modified using site-specific recombination		2,3,1	984	4561	8091	34096	hng3;Rrp1;Prestin;CG42663;CG42784;l(3)72Dn;path;CG5928;CG3746;Rala;CG42319;ftz-f1;Atpalpha;bbg;Idgf2;CG9065;pont;CG13096;CG30457;Atf3;kuk;smp-30;ABCB7;Gs1l;CG8067;Liprin-gamma;CG3961;CG2993;CG17121;CG1785;CG31637;hoip;CG31751;CG31871;d;betaTub56D;bip1;CG44838;CG33947;Sesn;CG12909;jagn;CG17111;Vha68-1;Vha68-2;CG4825;HmgD;Adh;CG12935;CG12814;GstE13;Npc2b;Samuel;sgg;Sirup;SC35;CG4991;CG32428;Tusp;Cy…	ABCB7;Ac78C;AcCoAS;Acsl;AdenoK;Adh;Ama;AnxB10;Apc;Art3;Art4;Atf3;Atpalpha;Baldspot;Brf;Btk29A;BubR1;C901;CBP;CG10068;CG10082;CG10232;CG10283;CG10286;CG10418;CG10584;CG10621;CG10802;CG10864;CG11030;CG11035;CG11050;CG11200;CG11267;CG11319;CG11378;CG11447;CG11504;CG11617;CG11658;CG12091;CG12134;CG12159;CG12325;CG12512;CG12643;CG1275;CG12769;CG12814;CG12909;CG12935;CG12974;CG13038;CG13096;CG13185;CG1…	0.909151	0.999888	0.999888	4.4337e-05
eGFP-CG10631	strain CG10631-GFP whole organism prepupa at white prepupa stage genetically modified using site-specific recombination		3,2	879	4561	7281	34096	hng3;Rrp1;CG42784;l(3)72Dn;CG1441;NijA;mRpL2;CG4839;CG17104;bbg;Atpalpha;Hs6st;Idgf2;CG9065;pont;CG3630;Tep3;Nsun2;Atf3;SmD1;kuk;fkh;CG8067;Liprin-gamma;CG3961;CG2993;CG17121;CG1785;CG31871;d;bip1;CG33946;CG44838;Sesn;Cyp310a1;CG12909;CG17111;Decay;CG4822;CG4825;HmgD;Adh;CG12935;GstE13;Npc2b;Samuel;sgg;SC35;CG4991;CG3420;CG32428;tim;Tusp;CG32425;Tsp29Fb;Dg;Strn-Mlck;elm;Gs2;CG11839;isoQC;brat;sha…	Ac78C;AcCoAS;Acsl;Actn;AdenoK;Adh;Akap200;Ama;AnxB10;Apc;Art1;Art3;Art4;Atf3;Atpalpha;Baldspot;Blimp-1;Brf;Btk29A;C901;CBP;CG10068;CG10082;CG10211;CG10264;CG10283;CG10286;CG10359;CG10418;CG10584;CG10802;CG11030;CG11050;CG11200;CG11267;CG11319;CG11378;CG11447;CG11839;CG12159;CG12268;CG12325;CG12512;CG12643;CG1275;CG12769;CG12909;CG12935;CG12974;CG12998;CG13038;CG13047;CG13053;CG13082;CG13185;CG133…	0.902488	0.999894	0.999894	4.17106e-05
CG15479	strain CG15479-GFP whole organism embryo (0-4 hours) genetically modified using site-specific recombination		2,1,3	749	4561	6277	34096	Cralbp;aop;ps;Acsl;insb;Rrp1;CG14757;CG32182;CG42663;tum;Klp67A;chic;dve;mRpL2;CG11241;Actn;bbg;Atpalpha;Hs6st;sti;ZnT77C;p130CAS;Rtnl2;Rrp46;RapGAP1;CG9065;pont;cue;U3-55K;kdn;sesB;Rrp40;Doc1;Glut4EF;Atf3;kuk;rt;fkh;smp-30;bi;Rbm13;CG42763;Art3;CG3961;sd;CG1785;CG8611;CG7884;CG4497;CG31999;sn;btl;CG5903;B52;CG31760;CG34117;Vha44;d;betaTub56D;CG44838;CG6693;fln;Sesn;Cyp310a1;jagn;AdenoK;Nplp1;Myo…	Ac78C;AcCoAS;Acsl;Actn;AdenoK;Akap200;Ama;Apc;Art3;AstC-R1;Atf3;Atpalpha;B52;Baldspot;Blimp-1;Btk29A;CBP;CG10068;CG10082;CG10283;CG10286;CG10581;CG10584;CG10802;CG11030;CG11050;CG11241;CG11447;CG11504;CG11722;CG11835;CG12702;CG12744;CG1275;CG12935;CG12948;CG12974;CG13185;CG1360;CG13623;CG14292;CG14434;CG14457;CG14544;CG14671;CG14757;CG14762;CG15387;CG15876;CG15908;CG1640;CG16700;CG16721;CG17726;C…	0.892017	0.999909	0.999909	3.50835e-05
eGFP-acj6	VK00033 whole organism prepupa at white prepupa stage genetically modified using site-specific recombination		2,1,3	917	4561	7587	34096	CG11920;hng3;Rrp1;CG42784;l(3)72Dn;path;NijA;CG4839;CG17104;bbg;Atpalpha;Idgf2;CG9065;pont;Tep3;Nsun2;Atf3;SmD1;kuk;fkh;smp-30;CG8067;CG10738;CG3961;CG2993;CG17121;CG1785;CG5903;CG31871;betaTub56D;bip1;CG33946;CG44838;CG33947;Sesn;Cyp310a1;CG12909;jagn;Vha68-2;Decay;CG4825;HmgD;Adh;CG12935;GstE13;Npc2b;Samuel;sgg;SC35;CG4991;CG3420;CG32428;Tusp;CG32425;Tsp29Fb;CG10621;Dg;elm;Gs2;isoQC;brat;sha;sh…	Ac78C;AcCoAS;Acsl;Actn;AdenoK;Adh;Ama;AnxB10;Art3;Art4;Atf3;Atpalpha;B52;Baldspot;Blimp-1;Brf;Btk29A;C901;CBP;CG10005;CG10068;CG10082;CG10211;CG10237;CG10264;CG10286;CG10359;CG10584;CG10621;CG10738;CG10802;CG11050;CG11200;CG11267;CG11319;CG11378;CG11409;CG11438;CG11447;CG11920;CG12268;CG12325;CG12512;CG12643;CG1275;CG12769;CG12880;CG12909;CG12935;CG12974;CG12998;CG13038;CG13047;CG13053;CG13082;CG…	0.90353	0.999915	0.999915	3.32063e-05
eGFP-E(spl)m%u03B3-HLH	VK00033 whole organism embryo (0-16 hours) genetically modified using site-specific recombination		3,2,1	859	4561	7141	34096	hng3;Rrp1;l(3)72Dn;CG42319;bbg;Atpalpha;Hs6st;CG9065;CG9184;CG3630;pont;Nsun2;CG30457;Glut4EF;Atf3;kuk;fkh;ABCB7;CG8067;CG10738;CG3961;CG2993;CG1785;CG17121;CG5903;CG31871;CG33946;CG44838;Sesn;Cyp310a1;CG12909;jagn;Vha68-1;CG4825;HmgD;Adh;CG12935;ECSIT;GstE13;Npc2b;Samuel;sgg;SC35;CG4991;CG3420;CG32428;Tusp;CG32425;Tsp29Fb;Dg;Gs2;elm;CG11839;isoQC;brat;rols;CG4882;Tm1;CG30016;Kdm2;cype;Pif1A;CG11…	ABCB7;Ac78C;AcCoAS;Actn;Acyp2;AdenoK;Adh;Akap200;Ama;AnxB10;Apc;Art1;Art3;Art4;Atf3;Atpalpha;B52;Baldspot;Brf;Btk29A;BubR1;C901;CBP;CG10068;CG10082;CG10237;CG10286;CG10418;CG10584;CG10738;CG10802;CG11035;CG11050;CG11180;CG11200;CG11267;CG11319;CG11447;CG11504;CG11839;CG12091;CG12159;CG12301;CG12325;CG12512;CG12643;CG1275;CG12909;CG12935;CG12974;CG13038;CG13082;CG13185;CG13365;CG1354;CG13551;CG135…	0.899244	0.999922	0.999922	3.04235e-05
Nf-YB	VK00033 whole organism embryo (0-24 hours) genetically modified using site-specific recombination		2,1,3	971	4561	8013	34096	CG11920;hng3;Rrp1;CG42784;chic;path;CG11912;ftz-f1;serp;bbg;tex;Atpalpha;al;Idgf2;CG42673;CG9065;CG9184;pont;CG13096;sesB;CG31548;CG6908;Glut4EF;Atf3;kuk;fkh;smp-30;bi;CG8067;CG3961;vkg;CG1785;CG17121;CG31637;CG31751;CG31871;salr;bip1;CG44838;Sesn;Cyp310a1;CG12909;jagn;Vha68-2;y;GATAe;CG4825;HmgD;CG11722;Adh;CG12935;GstE13;GstE10;Npc2b;Samuel;sgg;SC35;CG4991;CG32428;tim;Tusp;mab-21;CG32425;Chd64;…	AcCoAS;Acsl;Adh;Ama;AnxB10;Apc;Art3;Atf3;Atpalpha;B-H1;B-H2;B52;Brf;Btk29A;C901;CBP;CG10068;CG10082;CG10283;CG10581;CG10584;CG10621;CG10650;CG11050;CG11180;CG11200;CG11267;CG11319;CG11447;CG11722;CG11839;CG11912;CG11920;CG12091;CG12134;CG12325;CG12512;CG12520;CG12643;CG1275;CG12909;CG12935;CG12948;CG12974;CG13082;CG13096;CG13185;CG13506;CG1354;CG13566;CG13631;CG13829;CG13868;CG14434;CG14544;CG147…	0.905873	0.999928	0.999928	2.83866e-05
eGFP-CG12744	VK00033 whole organism embryo (0-24 hours) genetically modified using site-specific recombination		4,2	594	4561	5071	34096	hng3;ps;CG14997;Rrp1;CG14757;CG14636;CG5131;tum;l(3)72Dn;alphaTub84B;prel;mRpL9;ftz-f1;bbg;Atpalpha;sti;RapGAP1;CG9065;pont;cue;CG5254;CG30457;Glut4EF;Atf3;kuk;sub;fkh;Vha55;smp-30;Nle;CG8067;Pglym78;Art3;CG3961;CG2993;Art1;CG1785;CG4497;CG3045;CG31999;SK;CG11267;CG5903;CG31751;B52;CG34117;Vha44;RnpS1;CG44838;CG6693;Sesn;jagn;AdenoK;Drip;CG4022;CG5114;Vha68-2;CG14762;Rcd2;CG4825;CG34355;CG10286;H…	Ac78C;AcCoAS;AdenoK;Adh;Art1;Art3;Atf3;Atpalpha;B52;Brf;Btk29A;CBP;CG10068;CG10082;CG10237;CG10286;CG10802;CG11050;CG11180;CG11200;CG11267;CG11319;CG11447;CG11839;CG12091;CG12301;CG12512;CG12744;CG1275;CG12935;CG12974;CG1354;CG13631;CG14286;CG14434;CG14544;CG14636;CG14757;CG14762;CG14997;CG15096;CG15387;CG15431;CG15701;CG1640;CG16721;CG17726;CG1774;CG17746;CG1785;CG18622;CG2816;CG2930;CG2993;CG30…	0.875661	0.999928	0.999928	2.72766e-05
eGFP-ind	attP-40 whole organism embryo (0-16 hours) genetically modified using site-specific recombination		2,1,3	1022	4561	8408	34096	hng3;Rrp1;CG42784;l(3)72Dn;chic;path;CG5928;CanA1;CG17104;mRpL9;CG42319;bbg;Atpalpha;Hs6st;CG9065;CG9184;pont;CG3630;SerT;Tep3;Nsun2;CG31548;CG30457;Atf3;kuk;fkh;ABCB7;CG8067;CG10738;CG3961;CG2993;CG17364;CG17121;CG1785;CG5903;CG31751;CG31871;bip1;CG33946;CG44838;Sesn;Cyp310a1;flr;CG12909;jagn;CG17111;Vha68-1;Vha68-2;CG4825;HmgD;Adh;CG12935;ECSIT;GstE13;Samuel;sgg;SC35;CG4991;CG3420;CG32428;tim;T…	ABCB7;Ac78C;AcCoAS;Acsl;Actn;Acyp2;AdenoK;Adh;Ama;AnxB10;Apc;Art1;Art3;Art4;Atf3;Atpalpha;B52;Baldspot;Brf;Btk29A;BubR1;C901;CBP;CG10068;CG10082;CG10232;CG10283;CG10286;CG10418;CG10584;CG10598;CG10738;CG10802;CG11035;CG11050;CG11180;CG11200;CG11267;CG11319;CG11378;CG11447;CG11504;CG11839;CG12091;CG12159;CG12301;CG12325;CG12512;CG12643;CG1275;CG12909;CG12935;CG12948;CG12974;CG13038;CG13082;CG13185…	0.90866	0.999929	0.999929	2.79505e-05
eGFP-CG7745	VK00033 whole organism embryo (0-12 hours) genetically modified using site-specific recombination		2,3	287	4561	2615	34096	hng3;aop;ps;mod;CG32182;E(spl)mdelta-HLH;jing;CG7430;Gapdh2;Hsp68;CG42663;CG43116;CG8360;chic;Map205;CG17746;E(spl)malpha-BFM;bbg;tex;Idgf4;dgt5;vri;RapGAP1;pont;Btk29A;Rrp40;NHP2;Piezo;sls;RAF2;Sirt6;CG31145;CG30022;fkh;Vha55;smp-30;CG8067;Art3;CG6834;CG31999;tou;RnrS;pxb;Cyt-b5-r;CG31751;CG12744;d;mrj;bip1;CG44838;Gbs-70E;CG6693;Sesn;CG31808;AdenoK;nop5;CG1273;CG4022;CG1275;GATAe;KFase;CG13868;…	AdenoK;Akap200;Ama;Art3;Btk29A;CBP;CG10082;CG10584;CG11200;CG11839;CG12091;CG12159;CG1273;CG12744;CG1275;CG13868;CG14147;CG14544;CG17266;CG17726;CG17746;CG1814;CG2059;CG2852;CG30022;CG3009;CG31145;CG31751;CG31808;CG31999;CG32182;CG33116;CG33177;CG3764;CG3777;CG4022;CG42663;CG43116;CG44838;CG45218;CG4733;CG5028;CG5273;CG5953;CG6693;CG6834;CG7430;CG7632;CG7637;CG8036;CG8067;CG8360;CG8420;CG8545;CG8…	0.820453	0.999931	0.999931	2.456e-05
eGFP-nom	attP-40 whole organism embryo (0-10 hours) genetically modified using site-specific recombination		2,3	1249	4561	10156	34096	hng3;Rrp4;Rrp1;CG43759;Prestin;CG42663;l(3)72Dn;chic;path;mRpL2;Fas1;CG17104;Rala;scu;ftz-f1;bbg;Cda5;p130CAS;Rrp46;CG42673;CG9065;kek4;sesB;Rrp40;CG1572;Glut4EF;kuk;fkh;smp-30;bi;CG8067;CG10738;CG33939;CG3961;CG17121;CG1785;CG30427;CG31637;CG31999;CG17124;hoip;d;betaTub56D;bip1;CG44838;CG33947;Sesn;D1;Tie;Vha68-2;CG31522;CG4822;CG4825;HmgD;CG12814;GstE13;GstE10;Npc2b;Samuel;sgg;Sirup;SC35;CG1360…	AcCoAS;Acsl;Actn;AdenoK;Akap200;Alas;AnxB10;Apc;Arp8;Art3;B52;Baldspot;Brf;Btk29A;CBP;CG10005;CG10068;CG10082;CG10283;CG10581;CG10584;CG10621;CG10738;CG11035;CG11267;CG11275;CG11319;CG11378;CG11438;CG11447;CG11658;CG11686;CG11839;CG11852;CG12078;CG12091;CG12268;CG12325;CG12643;CG12744;CG1275;CG12814;CG12948;CG12974;CG13023;CG13024;CG13053;CG13064;CG13068;CG13082;CG13506;CG13566;CG1360;CG13676;CG1…	0.919355	0.999933	0.999933	2.68265e-05
eGFP-GATAd	VK00033 whole organism wandering third instar larva genetically modified using site-specific recombination		3,2	270	4561	2477	34096	hng3;c12.2;ps;CG14997;Rrp1;AnxB10;CG5131;Gapdh2;nrv1;tum;CG7394;l(3)72Dn;CG8360;CG2816;CG2930;bbg;amon;VhaM9.7-c;sti;rumi;RapGAP1;sle;CG9065;pont;cue;Btk29A;Nrx-1;Piezo;CG7718;Sirt6;CG31145;Atf3;kuk;fkh;CG12512;CG42808;Nle;CG6163;Art3;CG2993;Art1;GNBP3;CG17121;CG7920;CG1785;CG7006;CG4497;RnrS;CG11267;CG5903;CG31475;yin;mrj;Gbs-70E;Sesn;blw;SelD;CG12909;aurA;jagn;CG31808;CG31807;CG4022;Mob2;CG1275…	Ac78C;Adh;Ama;AnxB10;Art1;Art3;Atf3;Brf;Btk29A;CG10802;CG11180;CG11267;CG12159;CG12512;CG1275;CG12909;CG13365;CG13631;CG13731;CG14683;CG14997;CG15387;CG15701;CG1640;CG16700;CG16985;CG17121;CG17726;CG1785;CG2617;CG2816;CG2930;CG2993;CG30069;CG3009;CG31145;CG31475;CG31807;CG31808;CG32428;CG33116;CG33331;CG34150;CG34163;CG4022;CG42808;CG4497;CG4860;CG4991;CG5028;CG5131;CG5290;CG5903;CG5953;CG6163;CG…	0.814856	0.999933	0.999933	2.36117e-05
eGFP-Fer2	attP40 whole organism embryo (6-24 hours) genetically modified using site-specific recombination		3,2	626	4561	5328	34096	hng3;CG14997;CG14757;Rrp1;CG14636;CG5131;CG42784;tum;l(3)72Dn;chic;mRpL2;CG34242;alphaTub84B;prel;CG12325;bbg;Atpalpha;Hs6st;sti;dgt5;RapGAP1;dgt3;CG9065;kek4;pont;kdn;CG5254;Atf3;kuk;sub;fkh;Vha55;smp-30;Nle;CG8067;CG10738;Art3;CG3961;CG2993;CG17121;CG1785;DopEcR;CG4497;CG13566;CG11267;CG5903;CG31751;CG31871;B52;CG34117;CG44838;Men-b;CG6693;Sesn;CG12909;AdenoK;Drip;Vha68-1;CG4022;CG1671;CG14762;…	Ac78C;AdenoK;Adh;AnxB10;Art3;Atf3;Atpalpha;B52;Baldspot;Brf;Btk29A;CBP;CG10068;CG10082;CG10512;CG10584;CG10738;CG10802;CG11035;CG11180;CG11267;CG11319;CG11447;CG11839;CG12091;CG12325;CG12512;CG12643;CG1275;CG12909;CG12935;CG12948;CG12974;CG13185;CG13566;CG13631;CG14434;CG14544;CG14636;CG14757;CG14762;CG14806;CG14997;CG15093;CG15387;CG1640;CG16700;CG1671;CG16721;CG17121;CG17726;CG1774;CG17834;CG17…	0.878321	0.999936	0.999936	2.44654e-05
eGFP-CG18619	strain CG18619-GFP whole organism embryo (0-24 hours) genetically modified using site-specific recombination		2,1,4	903	4561	7496	34096	hng3;Rrp1;Prestin;CG42784;l(3)72Dn;CG1441;chic;path;CG5928;CG3746;Atpalpha;bbg;Idgf2;CG9065;CG9184;pont;Tep3;CG30457;Glut4EF;Atf3;kuk;fkh;smp-30;ABCB7;CG8067;CG10738;CG3961;CG2993;CG17121;CG1785;CG31999;CG5903;CG31751;CG31871;betaTub56D;bip1;CG44838;Sesn;Cyp310a1;CG12909;jagn;CG17111;t;Vha68-1;Vha68-2;CG4825;Adh;CG12935;GstE13;GstE10;Npc2b;Samuel;sgg;SC35;CG4991;CycB3;CG32428;tim;Tusp;CG32425;Chd…	ABCB7;Ac78C;AcCoAS;Acsl;Actn;AdenoK;Adh;Akap200;Ama;Apc;Art3;Atf3;Atpalpha;B52;Blimp-1;Brf;Btk29A;BubR1;C901;CBP;CG10068;CG10082;CG10232;CG10584;CG10738;CG11050;CG11200;CG11267;CG11319;CG11378;CG11447;CG11658;CG11752;CG11892;CG12091;CG12301;CG12325;CG12512;CG12643;CG1275;CG12909;CG12935;CG12974;CG13038;CG13185;CG13365;CG1354;CG13551;CG13566;CG13631;CG13868;CG14118;CG14286;CG1441;CG14434;CG14544;C…	0.900537	0.999941	0.999941	2.31313e-05
eGFP-CG11398	VK00037 whole organism embryo (0-24 hours) genetically modified using site-specific recombination		3,1	548	4561	4717	34096	ps;CG14997;CG14636;CG5131;tum;chic;alphaTub84B;prel;ftz-f1;Atpalpha;bbg;sti;RapGAP1;CG9184;pont;cue;Rrp40;CG5254;Glut4EF;Atf3;kuk;sub;fkh;Vha55;smp-30;ome;Art3;CG3961;CG2993;Art1;CG1785;CG4497;CG17124;CG11267;CG5903;CG31751;B52;Vha44;betaTub56D;RnpS1;Men-b;CG44838;CG6693;Sesn;jagn;AdenoK;Nplp1;Vha68-1;Drip;CG5114;Vha68-2;CG14762;Rcd2;CG4825;CG10286;HmgD;ast;Adh;CG12935;tyn;l(3)neo38;GstE13;Npc2b;…	Ac78C;AcCoAS;AdenoK;Adh;Akap200;Ama;Apc;Art1;Art3;Atf3;Atpalpha;B52;Baldspot;Brf;Btk29A;CBP;CG10068;CG10082;CG10237;CG10286;CG10802;CG11050;CG11180;CG11267;CG11319;CG11447;CG11658;CG11835;CG11839;CG12091;CG12512;CG12643;CG1275;CG12935;CG12974;CG13038;CG13185;CG1354;CG13631;CG14434;CG14544;CG14636;CG14762;CG14806;CG14997;CG15387;CG15701;CG16721;CG17124;CG17726;CG1774;CG17746;CG17834;CG1785;CG18480…	0.868476	0.999943	0.999943	2.14249e-05
eGFP-cato	strain cato-GFP whole organism embryo (0-16 hours) genetically modified using site-specific recombination		3,1	532	4561	4591	34096	hng3;aop;CG14997;Rrp1;CG14757;CG32182;CG5131;tum;l(3)72Dn;Klp67A;bbg;Atpalpha;sti;ZnT77C;Idgf2;RapGAP1;CG9065;CG9184;pont;cue;Atf3;kuk;fkh;Vha55;smp-30;Nle;CG8067;Art3;CG3961;CG2993;CG1785;CG17121;CG4497;CG3045;CG11267;CG5903;CG31871;CG34117;bip1;CG44838;Men-b;CG6693;Sesn;CG12909;AdenoK;Vha68-1;CG4022;Vha68-2;CG4825;HmgD;l(3)neo38;GstE13;CG5290;mRpL27;Samuel;barr;sgg;Patsas;mRpL24;mRpL23;Tusp;CG1…	Ac78C;AcCoAS;AdenoK;Ama;AnxB10;Apc;Arp8;Art3;Atf3;Atpalpha;Brf;Btk29A;C901;CBP;CG10068;CG10082;CG10418;CG10584;CG10802;CG11050;CG11180;CG11200;CG11267;CG11319;CG11447;CG12091;CG12159;CG12301;CG12512;CG12643;CG1275;CG12909;CG12974;CG13185;CG1354;CG13631;CG14434;CG14544;CG14757;CG14806;CG14997;CG15387;CG1640;CG16721;CG17121;CG17726;CG1774;CG17834;CG1785;CG18178;CG1824;CG18622;CG2617;CG2930;CG2993;C…	0.866259	0.999944	0.999944	2.09214e-05
eGFP-kay	VK00037 whole organism embryo (0-24 hours) genetically modified using site-specific recombination		2,4	780	4561	6543	34096	hng3;aop;ps;CG14997;CG14757;Rrp1;CG32182;CG5131;tum;l(3)72Dn;PGRP-LA;Klp67A;chic;QC;CG34242;alphaTub84B;CG12325;CG42319;bbg;tex;Atpalpha;Hs6st;sti;dgt6;Idgf2;RapGAP1;CG9065;CG9184;kek4;pont;Nsun2;CG5254;VhaAC45;CG34250;Atf3;kuk;fkh;twe;Vha55;sug;smp-30;CG8067;Pglym78;CG10738;Art3;CG3961;sd;CG2993;Art1;CG1785;CG17121;CG3045;CG4497;CG13566;CG5903;CG31751;CG34117;Cad96Ca;CG11378;RnpS1;CG44838;Men-b;…	Ac78C;AcCoAS;Acyp2;AdenoK;Ama;Art1;Art3;Atf3;Atpalpha;Baldspot;Brf;Btk29A;CBP;CG10068;CG10232;CG10283;CG10286;CG10516;CG10584;CG10650;CG10738;CG10802;CG11035;CG11050;CG11180;CG11200;CG11319;CG11378;CG11417;CG11447;CG11504;CG11617;CG11658;CG11839;CG12091;CG12301;CG12325;CG12512;CG1275;CG12909;CG12935;CG12974;CG13185;CG13566;CG13631;CG13704;CG13868;CG14304;CG14434;CG14544;CG14683;CG14757;CG14997;CG…	0.891171	0.999946	0.999946	2.08922e-05
eGFP-su(Hw)	strain SuHw-GFP whole organism embryo (0-24 hours) genetically modified using site-specific recombination		3,2,1	1102	4561	9039	34096	hng3;Rrp1;Prestin;l(3)72Dn;chic;path;CG14196;Scp2;mRpL2;Fas1;etaTry;ftz-f1;tex;Atpalpha;Hs6st;Cda5;Jon74E;Idgf2;Rrp46;CG9065;kek4;pont;CG13096;sesB;CG31548;Glut4EF;Atf3;kuk;fkh;smp-30;CG8067;CG10738;CG3961;CG2993;CG1785;CG17121;CG30427;CG31637;CG2875;CG5903;hoip;CG31751;CG31871;sals;f;CG44838;Tsp74F;CG33947;Sesn;Cyp310a1;CG12909;jagn;Vha68-1;CG4825;HmgD;CG10512;Adh;CG12935;LysS;GstE13;Npc2b;Samue…	Ac76E;Ac78C;AcCoAS;Acsl;Acyp2;AdenoK;Adh;Ama;Apc;Art3;Art4;Atf3;Atpalpha;Brf;Btk29A;C901;CBP;CG10031;CG10068;CG10082;CG10232;CG10264;CG10283;CG10286;CG10418;CG10512;CG10576;CG10581;CG10584;CG10738;CG10802;CG11035;CG11044;CG11050;CG11099;CG11180;CG11200;CG11267;CG11319;CG11378;CG11409;CG11447;CG11839;CG12091;CG12159;CG12301;CG12502;CG12512;CG12531;CG12643;CG1275;CG12909;CG12935;CG12948;CG12974;CG1…	0.911391	0.999946	0.999946	2.12084e-05
eGFP-CG7271	attP40 whole organism embryo (0-4 hours) genetically modified using site-specific recombination		2,3	492	4561	4276	34096	hng3;aop;Rrp1;CG5131;CG7430;CG42784;tum;l(3)72Dn;Klp67A;chic;mRpL2;CG34242;alphaTub84B;prel;CG12325;Rala;bbg;tex;Atpalpha;sti;RapGAP1;CG9065;CG9184;pont;cue;Rrp40;Atf3;kuk;Vha55;smp-30;Nle;CG8067;Art3;CG3961;CG2993;CG1785;CG31999;B52;CG34117;betaTub56D;CG44838;Men-b;CG6693;Sesn;Cyp310a1;D1;CG12909;jagn;CG43066;Cks85A;CG4022;CG14762;CG10283;Rcd2;CG4825;CG34355;l(3)neo38;GstE13;sgg;Patsas;mRpL24;mR…	Ac78C;Ama;Art3;Atf3;Atpalpha;B52;Baldspot;Brf;Btk29A;CBP;CG10068;CG10082;CG10283;CG10581;CG10584;CG11030;CG11050;CG11180;CG11447;CG11839;CG12091;CG12325;CG12512;CG1275;CG12909;CG12948;CG12974;CG13185;CG13631;CG13868;CG14434;CG14544;CG14762;CG15117;CG15387;CG17726;CG1785;CG2059;CG2162;CG2617;CG2930;CG2993;CG3009;CG30349;CG31145;CG31808;CG31999;CG32428;CG33116;CG33228;CG34117;CG34150;CG34163;CG3424…	0.860143	0.999948	0.999948	1.92793e-05
eGFP-CG10462	strain CG10462-GFP whole organism embryo (0-24 hours) genetically modified using site-specific recombination		2,3	586	4561	5024	34096	hng3;CG14997;Rrp1;CG14757;CG32182;CG5131;tum;l(3)72Dn;bbg;Atpalpha;sti;RapGAP1;CG9065;CG9184;pont;cue;CG13096;CG5254;CG34250;CG31548;Atf3;kuk;fkh;Vha55;smp-30;Nle;CG8067;Art3;CG3961;CG2993;CG1785;CG17121;DopEcR;CG4497;CG5903;CG31751;CG34117;CG44838;CG8993;Sesn;Cyp310a1;jagn;AdenoK;Vha68-1;CG4022;Rcd2;CG16700;CG4825;CG10286;Adh;CG12935;l(3)neo38;GstE13;Samuel;barr;sgg;Patsas;mRpL24;SC35;CG4991;mRp…	Ac78C;AcCoAS;Acyp2;AdenoK;Adh;Ama;Art3;Atf3;Atpalpha;Baldspot;Brf;Btk29A;C901;CBP;CG10068;CG10082;CG10237;CG10286;CG10418;CG10584;CG10802;CG11050;CG11180;CG11200;CG11319;CG11447;CG11658;CG11839;CG12091;CG12301;CG12512;CG1273;CG1275;CG12935;CG13082;CG13096;CG13185;CG13506;CG1354;CG13631;CG14434;CG14544;CG14757;CG14806;CG14997;CG15387;CG15890;CG1640;CG16700;CG16721;CG17121;CG17726;CG1774;CG17834;CG…	0.87195	0.999951	0.999951	1.84521e-05
eGFP-slp2	VK00033 whole organism embryo (0-24 hours) genetically modified using site-specific recombination		3,2	651	4561	5547	34096	hng3;aop;Acsl;CG14997;Rrp1;CG14636;CG32182;CG5131;CG42784;l(3)72Dn;alphaTub84B;bbg;tex;Atpalpha;sti;ZnT77C;RapGAP1;CG9065;CG9184;CG3631;cue;Rrp40;CG5254;CG34250;Glut4EF;Atf3;kuk;fkh;Vha55;smp-30;Nle;CG8067;Art3;CG3961;CG2993;Art1;CG17121;CG1785;CG8854;CG30427;CG4497;CG11267;CG5903;B52;CG34117;CG11378;CG44838;Men-b;CG6693;Sesn;jagn;CG43066;AdenoK;Nplp1;Vha68-1;CG4022;CG5114;CG14762;Rcd2;CG4825;CG1…	Ac78C;AcCoAS;Acsl;AdenoK;Adh;Akap200;Ama;AnxB10;Apc;Art1;Art3;Atf3;Atpalpha;B52;Baldspot;Brf;Btk29A;BubR1;CBP;CG10068;CG10082;CG10237;CG10286;CG10584;CG10802;CG11050;CG11180;CG11200;CG11267;CG11319;CG11378;CG11447;CG11686;CG11839;CG12091;CG12159;CG12301;CG12499;CG12512;CG12643;CG1275;CG12935;CG12948;CG12974;CG13038;CG13082;CG13185;CG1354;CG13631;CG14286;CG14434;CG14544;CG14636;CG14762;CG14806;CG1…	0.877336	0.999962	0.999962	1.45442e-05
Sp1	VK00033 whole organism wandering third instar larva genetically modified using site-specific recombination		3,1,2	1286	4561	10471	34096	hng3;Rrp1;CG43759;Prestin;CG42784;CG42663;l(3)72Dn;chic;path;NijA;mRpL2;CG17104;CG3868;etaTry;scu;ftz-f1;bbg;Atpalpha;Hs6st;Idgf2;p130CAS;Rrp46;CG42673;CG9065;CG9184;pont;Rrp40;Nsun2;Glut4EF;Atf3;kuk;fkh;smp-30;ABCB7;Gs1l;bi;CG8067;CG10738;Liprin-gamma;CG3961;CG2993;CG17121;CG1785;CG17124;CG5903;hoip;CG31751;d;betaTub56D;bip1;CG33946;CG44838;CG33947;Sesn;Cyp310a1;D1;CG12909;jagn;Vha68-2;CG1671;GA…	ABCB7;Ac78C;AcCoAS;Acsl;Actn;AdenoK;Adh;Akap200;Alas;Ama;AnxB10;Apc;Arp8;Art3;Atf3;Atpalpha;B52;Baldspot;Blimp-1;Brf;Btk29A;CBP;CG10005;CG10068;CG10082;CG10211;CG10237;CG10283;CG10359;CG10514;CG10581;CG10584;CG10621;CG10738;CG10802;CG11035;CG11050;CG11200;CG11267;CG11275;CG11319;CG11378;CG11417;CG11447;CG11752;CG11892;CG12078;CG12091;CG12268;CG12325;CG12512;CG12643;CG1275;CG12814;CG12848;CG12880;…	0.918113	0.999963	0.999963	1.47268e-05
eGFP-chif	strain chif-RA-GFP whole organism embryo (0-24 hours) genetically modified using site-specific recombination		1,3,2	635	4561	5425	34096	hng3;aop;ps;Acsl;CG14997;Rrp1;CG14757;CG14636;CG32182;CG5131;tum;l(3)72Dn;chic;alphaTub84B;bbg;tex;Atpalpha;sti;Idgf4;RapGAP1;CG9065;CG9184;pont;cue;CG5254;Glut4EF;Atf3;kuk;rt;fkh;Vha55;CG8067;Art4;Art3;Cyp28d1;CG3961;CG2993;CG17121;CG1785;DopEcR;CG4497;CG3045;CG11267;CG5903;CG31751;Vha44;CG11378;betaTub56D;CG33946;CG44838;CG6693;Sesn;Cyp310a1;CG12909;AdenoK;Vha68-1;CG4022;CG5114;Vha68-2;CG14762;…	Ac78C;AcCoAS;Acsl;AdenoK;Adh;Ama;AnxB10;Art3;Art4;Atf3;Atpalpha;Baldspot;Brf;Btk29A;BubR1;CBP;CG10068;CG10082;CG10237;CG10286;CG10802;CG11050;CG11180;CG11200;CG11267;CG11319;CG11378;CG11447;CG11752;CG11839;CG12091;CG12134;CG12301;CG12512;CG12643;CG1275;CG12909;CG12935;CG12974;CG13038;CG13082;CG13185;CG13365;CG1354;CG13631;CG13931;CG14286;CG14434;CG14544;CG14636;CG14757;CG14762;CG14806;CG14997;CG1…	0.875019	0.999965	0.999965	1.31677e-05
eGFP-Max	VK00037 whole organism embryo (0-24 hours) genetically modified using site-specific recombination		3,2	1076	4561	8869	34096	CG11920;hng3;Rrp1;l(3)72Dn;path;mRpL2;CG5928;l(2)09851;CG17219;ftz-f1;bbg;Atpalpha;Hs6st;Rrp45;CG42673;CG9065;CG9184;CG3631;kek4;pont;CG13096;sesB;Rrp40;Nsun2;Glut4EF;Atf3;SmD1;kuk;fkh;smp-30;ABCB7;CG8067;CG10738;CG3961;CG2993;CG1542;CG17121;CG1785;CG31999;CG2875;CG5903;hoip;CG31751;CG31871;d;bip1;CG44838;Sesn;Cyp310a1;flr;D1;CG12909;jagn;CG17111;Cks85A;Vha68-1;CG1671;CG31522;CG4825;HmgD;Adh;CG12…	ABCB7;AQP;Ac78C;AcCoAS;Acsl;Acyp2;AdenoK;Adh;Ama;AnxB10;Arp8;Art1;Art3;Art4;Atf3;Atpalpha;B52;Baldspot;Brf;Btk29A;BubR1;Buffy;CBP;CG10068;CG10082;CG10237;CG10286;CG10340;CG10341;CG10418;CG10516;CG10576;CG10584;CG10738;CG10802;CG11030;CG11035;CG11050;CG11180;CG11200;CG11267;CG11319;CG11378;CG11409;CG11417;CG11447;CG11504;CG11658;CG11839;CG11920;CG12091;CG12134;CG12159;CG12301;CG12325;CG12499;CG125…	0.906945	0.999971	0.999971	1.15147e-05
eGFP-OdsH	VK00033 whole organism wandering third instar larva genetically modified using site-specific recombination		2,1	1080	4561	8900	34096	CG11920;hng3;Rrp1;CG43759;CG42663;l(3)72Dn;chic;NijA;CG17104;mRpL9;Rala;ftz-f1;bbg;Atpalpha;Idgf2;Rrp46;CG9065;CG9184;kek4;pont;CG31548;CG5819;Glut4EF;Atf3;kuk;fkh;smp-30;ABCB7;CG8067;Liprin-gamma;CG3961;CG2993;CG1785;CG17121;CG5903;CG31751;bip1;CG33946;CG44838;Sesn;Cyp310a1;flr;CG12909;jagn;CG17111;Vha68-1;CG1671;Decay;CG31522;CG4822;CG4825;HmgD;Adh;CG10514;ECSIT;GstE13;Npc2b;Samuel;sgg;Sirup;SC…	ABCB7;Ac78C;AcCoAS;Acsl;AdenoK;Adh;Ama;AnxB10;Apc;Arp8;Art1;Art3;Atf3;Atpalpha;B52;Baldspot;Blimp-1;Brf;Btk29A;Buffy;CBP;CG10068;CG10082;CG10211;CG10283;CG10359;CG10514;CG10584;CG10621;CG10802;CG11050;CG11180;CG11200;CG11267;CG11275;CG11319;CG11378;CG11438;CG11447;CG11504;CG11839;CG11852;CG11892;CG11920;CG12091;CG12268;CG12301;CG12325;CG12512;CG12643;CG1275;CG12880;CG12909;CG12948;CG12974;CG13082…	0.907146	0.999971	0.999971	1.14845e-05
eGFP-E(spl)m3-HLH	strain E(spl)m3-HLH-GFP whole organism embryo (0-24 hours) genetically modified using site-specific recombination		2,3	1000	4561	8282	34096	hng3;Rrp1;CG42784;l(3)72Dn;chic;mRpL2;CG5928;mRpL9;CG42319;bbg;Atpalpha;Hs6st;Idgf2;CG9065;CG9184;kek4;CG3630;pont;SerT;Rrp40;CG31548;CG30457;Glut4EF;Atf3;kuk;smp-30;CG8067;CG10738;Liprin-gamma;CG3961;CG2993;CG1785;CG17121;CG30427;CG5903;CG31751;CG31871;betaTub56D;bip1;CG33946;CG44838;Sesn;Cyp310a1;CG12909;jagn;CG17111;Vha68-1;CG4825;HmgD;Adh;CG12935;GstE13;Npc2b;Samuel;sgg;SC35;CG4991;CG3420;CG3…	Ac78C;AcCoAS;Acsl;Actn;Acyp2;AdenoK;Adh;Ama;AnxB10;Apc;Arp8;Art1;Art3;Atf3;Atpalpha;Baldspot;Brf;Btk29A;BubR1;C901;CBP;CG10068;CG10082;CG10232;CG10237;CG10283;CG10286;CG10418;CG10584;CG10738;CG10802;CG11050;CG11180;CG11200;CG11267;CG11319;CG11378;CG11447;CG11504;CG11839;CG12091;CG12159;CG12301;CG12325;CG12512;CG12643;CG1275;CG12909;CG12935;CG12948;CG12974;CG13038;CG13082;CG13185;CG13365;CG1354;CG…	0.902627	0.999971	0.999971	1.1398e-05
eGFP-tj	strain tj-GFP whole organism female adult genetically modified using site-specific recombination		2,3,1	1553	4561	12521	34096	hng3;l(3)72Dp;Rrp1;Prestin;CG42784;CG42663;l(3)72Dn;chic;path;mRpL2;Fas1;Rala;scu;ftz-f1;bbg;Atpalpha;Hs6st;Idgf2;p130CAS;Rrp46;CG42673;CG9065;CG9184;kek4;pont;Tep2;sesB;Rrp40;CG1572;CG31548;Glut4EF;Atf3;kuk;fkh;ABCB7;Gs1l;CG8067;Liprin-gamma;CG3961;vkg;CG1785;Picot;CG17124;CG5903;CG31751;salr;betaTub56D;sev;bip1;CG33946;CG44838;Tsp74F;CG33947;Sesn;flr;CG12909;jagn;CG17111;Vha68-1;Vha68-2;CG1671;…	ABCB7;Ac76E;Ac78C;AcCoAS;Acsl;AdenoK;Adh;Adk1;Akap200;Alas;AnxB10;Apc;Arp8;Art3;Art4;Atf3;Atpalpha;B52;Blimp-1;Brf;Btk29A;Buffy;CG10068;CG10082;CG10237;CG10268;CG10283;CG10286;CG10407;CG10512;CG10576;CG10581;CG10584;CG10621;CG10802;CG10814;CG10864;CG1103;CG11030;CG11035;CG11050;CG11147;CG11200;CG11267;CG11275;CG11319;CG11353;CG1136;CG11378;CG11400;CG11409;CG11438;CG11447;CG11617;CG11839;CG11892;C…	0.927205	0.999971	0.999971	1.14861e-05
eGFP-Hr39	VK00033 whole organism prepupa at white prepupa stage genetically modified using site-specific recombination		3,1	947	4561	7880	34096	hng3;Rrp1;CG42784;l(3)72Dn;chic;mRpL2;CG4839;CG17104;bbg;Atpalpha;CG9065;CG9184;CG17691;pont;Tep3;Rrp40;Nsun2;Glut4EF;Atf3;kuk;fkh;ABCB7;CG8067;Liprin-gamma;CG3961;CG2993;CG17121;CG1785;CG5903;CG1545;betaTub56D;bip1;CG33946;CG44838;Sesn;Cyp310a1;flr;CG12909;jagn;Vha68-1;Vha68-2;Decay;CG4825;CG30431;HmgD;Adh;CG12935;ECSIT;GstE13;Npc2b;Samuel;sgg;SC35;CG4991;CG3420;CG32428;Tusp;Cyp9f2;CG32425;Tsp29…	ABCB7;Ac76E;Ac78C;AcCoAS;Acsl;Actn;Acyp2;AdenoK;Adh;Ama;AnxB10;Arp8;Art1;Art3;Art4;Atf3;Atpalpha;B52;Baldspot;Blimp-1;Brf;Btk29A;BubR1;CBP;CG10068;CG10082;CG10211;CG10232;CG10418;CG10584;CG10802;CG11050;CG11200;CG11241;CG11267;CG11319;CG11378;CG11409;CG11438;CG11447;CG12159;CG12268;CG12325;CG12512;CG12643;CG1275;CG12880;CG12909;CG12935;CG12974;CG13082;CG13360;CG13365;CG1354;CG13551;CG13566;CG1358…	0.898395	0.999976	0.999976	9.44859e-06
eGFP-ash1	attP40 whole organism embryo (0-24 hours) genetically modified using site-specific recombination		2,4	339	4561	3075	34096	Nrg;aop;ps;CG14997;jing;Gapdh2;CG42784;CG7394;CG8360;jim;chic;path;dve;Src64B;mRpL2;alphaTub84B;ftz-f1;DOR;amon;sti;al;p130CAS;RapGAP1;CG42673;RpLP0-like;kek4;pont;Btk29A;kdn;Rrp40;Pgk;Nup93-1;CG5254;Nrx-1;Piezo;Sirt6;Atf3;CG31145;kuk;sub;CG12512;fkh;Vha55;smp-30;Art3;CG2993;CG1785;pxb;CG11267;CG31751;B52;mrj;RnpS1;CG44838;Gbs-70E;CG6693;Sesn;blw;trsn;AdenoK;Drip;Mob2;CG1275;CG14762;Lam;GATAe;CG4…	Ac78C;AcCoAS;AdenoK;Apc;Art3;Atf3;B52;Baldspot;Brf;Btk29A;CBP;CG10581;CG11050;CG11267;CG11319;CG11892;CG12512;CG1275;CG13506;CG14434;CG14762;CG14997;CG17726;CG1785;CG18622;CG2059;CG2852;CG2993;CG3009;CG31145;CG31279;CG31751;CG33116;CG34200;CG3764;CG42673;CG42784;CG4297;CG43658;CG44838;CG4825;CG5028;CG5254;CG5835;CG5853;CG6693;CG6767;CG7394;CG7632;CG7737;CG8036;CG8360;CG9005;CG9135;CG9921;Chd64;DO…	0.824134	0.999978	0.999978	8.0426e-06
Tbp	VK00033 whole organism embryo (0-8 hours) genetically modified using stable transfection		2,1	100	4561	1072	34096	CG12935;corn;jing;l(3)neo38;Hsp68;ECSIT;Akap200;dve;CycB3;CG34163;E(spl)malpha-BFM;U4-U6-60K;alphaTub84B;CG14230;CG12134;Df31;Ubi-p5E;neur;l(3)87Df;sti;RpLP0-like;CG7637;Tom;Pgk;Hcs;CG17776;kuk;rept;CG10576;mdy;Nup50;CG43658;CG33939;Art4;Nlp;CG1785;CG32447;sn;CG8939;Fib;CG33228;Vha16-1;betaTub56D;RnpS1;sna;CG6693;srl;aurA;Nop56;Apc;Mob2;Invadolysin;CG1671;E(spl)m7-HLH;CG12301;mRpS14;Sulf1	Akap200;Apc;Art4;CG10576;CG12134;CG12301;CG12935;CG14230;CG1671;CG17776;CG1785;CG32447;CG33228;CG33939;CG34163;CG43658;CG6693;CG7637;CG8939;CycB3;Df31;E(spl)m7-HLH;E(spl)malpha-BFM;ECSIT;Fib;Hcs;Hsp68;Invadolysin;Mob2;Nlp;Nop56;Nup50;Pgk;RnpS1;RpLP0-like;Sulf1;Tom;U4-U6-60K;Ubi-p5E;Vha16-1;alphaTub84B;aurA;betaTub56D;corn;dve;jing;kuk;l(3)87Df;l(3)neo38;mRpS14;mdy;neur;rept;sn;sna;srl;sti	0.697346	0.999978	0.999978	6.67111e-06
eGFP-da	VK00033 whole organism embryo (0-24 hours) genetically modified using site-specific recombination		2,3	419	4561	3724	34096	CG12974;CG14997;insb;CG32182;CG5131;Gapdh2;nrv1;CG7394;CG43116;CG8360;RhoGEF4;melt;Src64B;CG17746;CG2930;alphaTub84B;prel;DOR;bbg;Atpalpha;amon;sti;rumi;al;RapGAP1;RpLP0-like;Btk29A;Pgk;CG5254;Nrx-1;Piezo;sls;Glut4EF;Atf3;CG31145;kuk;CG15629;Lmpt;CG12512;rept;fkh;CG42808;Vha55;smp-30;CG8067;Pglym78;Art3;CG3961;CG2993;CG1785;CG7006;IntS10;CG4497;tou;RnrS;pxb;CG11267;CG5903;CG31751;yin;CG1943;B52;V…	Ac78C;AdenoK;Apc;Art3;Atf3;Atpalpha;B52;Brf;Btk29A;CBP;CG10068;CG10082;CG10286;CG10802;CG11050;CG11180;CG11200;CG11267;CG11447;CG11839;CG12091;CG12512;CG12643;CG1275;CG12909;CG12974;CG13185;CG13365;CG1354;CG13631;CG14286;CG14434;CG14544;CG14762;CG14997;CG15387;CG15629;CG17726;CG17746;CG1785;CG1814;CG18622;CG1943;CG2059;CG2930;CG2993;CG30016;CG3009;CG31145;CG31522;CG31751;CG31808;CG32182;CG32428;C…	0.8411	0.999979	0.999979	7.83084e-06
eGFP-CG30403	VK00033 whole organism embryo (0-24 hours) genetically modified using site-specific recombination		3,2,1	1304	4561	10638	34096	CG11920;hng3;Rrp1;CG42784;l(3)72Dn;CG1441;chic;path;NijA;Fas1;CG5928;CG17104;mRpL9;CG42319;ftz-f1;bbg;Atpalpha;Hs6st;Idgf2;CG9065;CG9184;kek4;pont;CG3630;Tep3;sesB;Nsun2;CG31548;CG30457;Atf3;SmD1;kuk;fkh;smp-30;ABCB7;CG8067;CG10738;Liprin-gamma;CG3961;CG2993;CG17364;CG17121;CG1785;CG5903;CG31751;mei-38;CG31871;bip1;CG33946;CG44838;Sesn;Cyp310a1;flr;D1;CG12909;jagn;CG17111;Vha68-1;Vha68-2;CG1671;C…	ABCB7;Ac78C;AcCoAS;Acsl;Actn;Acyp2;AdenoK;Adh;Akap200;Ama;AnxB10;Apc;Arp8;Art1;Art3;Art4;Atf3;Atpalpha;B52;Baldspot;Blimp-1;Brf;Btk29A;BubR1;C901;CBP;CG10068;CG10082;CG10232;CG10283;CG10286;CG10340;CG10418;CG10512;CG10516;CG10576;CG10581;CG10584;CG10598;CG10621;CG10738;CG10802;CG11030;CG11035;CG11050;CG11180;CG11200;CG11267;CG11275;CG11319;CG11378;CG11447;CG11504;CG11658;CG11752;CG11835;CG11839;C…	0.916349	0.999979	0.999979	8.34954e-06
eGFP-CG11723	strain CG11723-GFP whole organism embryo (0-16 hours) genetically modified using site-specific recombination		1,3	656	4561	5623	34096	CG11920;hng3;ps;CG14997;Rrp1;CG14757;CG14636;CG32182;CG5131;CG42784;Klp67A;dve;mRpL2;alphaTub84B;prel;bbg;tex;Atpalpha;sti;Idgf2;RapGAP1;CG9065;CG9184;CG17691;pont;kdn;CG5254;Glut4EF;Atf3;SmD1;kuk;rt;fkh;CG7530;CG8067;Art3;CG3961;CG2993;CG17121;CG1785;CG4497;CG31999;CG11267;CG31751;CG31871;B52;CG34117;Vha44;RnpS1;bip1;CG44838;Tsp74F;Men-b;CG6693;Sesn;Cyp310a1;D1;CG12909;jagn;AdenoK;CG4022;Vha68-2…	Ac78C;AcCoAS;AdenoK;Adh;Ama;AnxB10;Apc;Art3;Atf3;Atpalpha;B52;Brf;Btk29A;BubR1;C901;CBP;CG10068;CG10082;CG10584;CG10802;CG11050;CG11267;CG11319;CG11447;CG11892;CG11920;CG12512;CG12643;CG1275;CG12909;CG12974;CG13038;CG13082;CG13365;CG1354;CG13631;CG14434;CG14544;CG14636;CG14757;CG14762;CG14997;CG15387;CG15431;CG15890;CG1640;CG16700;CG16721;CG17121;CG17691;CG17726;CG1774;CG17834;CG1785;CG18178;CG18…	0.872126	0.999984	0.999984	5.99273e-06
eGFP-CG10431	VK00033 whole organism embryo (0-12 hours) genetically modified using site-specific recombination		1,3,2	647	4561	5557	34096	CG11920;hng3;CG31098;aop;ps;Rrp1;CG14757;CG32182;CG5131;CG7430;Hsp68;tum;l(3)72Dn;PGRP-LA;chic;path;dve;Map205;alphaTub84B;prel;CG10268;ftz-f1;bbg;tex;Atpalpha;Rrp45;sti;ZnT77C;Idgf2;RapGAP1;CG9065;CG9184;pont;CG9737;Gp210;kdn;VhaAC45;CG34250;CG31548;Glut4EF;Atf3;kuk;rt;fkh;smp-30;ABCB7;CG8067;Art4;Art3;CG3961;sd;CG1785;CG17121;DopEcR;CG31637;CG4497;CG11267;CG31751;CG31871;B52;CG34117;Vha44;betaT…	ABCB7;AcCoAS;AdenoK;Adh;Ama;Art3;Art4;Atf3;Atpalpha;B52;Brf;Btk29A;C901;CBP;CG10068;CG10082;CG10268;CG10286;CG10516;CG10581;CG10584;CG1103;CG11030;CG11035;CG11200;CG11267;CG11447;CG11617;CG11839;CG11920;CG12091;CG12643;CG1275;CG12974;CG13082;CG13506;CG1354;CG13631;CG13868;CG14434;CG14544;CG14757;CG14762;CG14806;CG15387;CG1640;CG17121;CG17726;CG17746;CG17834;CG1785;CG1814;CG18178;CG1824;CG18622;CG…	0.870377	0.999986	0.999986	5.27918e-06
eGFP-Bteb2	strain Bteb2-GFP whole organism embryo (4-20 hours) genetically modified using site-specific recombination		1,3	713	4561	6078	34096	hng3;aop;ps;Acsl;CG14997;Rrp1;CG14757;CG14636;CG5131;tum;l(3)72Dn;CG4038;Klp67A;alphaTub84B;prel;mRpL9;CG12325;Rala;CG42319;ftz-f1;bbg;Atpalpha;sti;ZnT77C;p130CAS;RapGAP1;CG9065;CG9184;pont;cue;Tep3;CG5254;CG30457;Atf3;kuk;sub;fkh;Vha55;smp-30;Nle;CG8067;Liprin-gamma;Art3;CG3961;CG2993;Art1;CG1785;CG17121;DopEcR;CG31637;CG4497;CG3045;CG31999;CG11267;CG5903;CG31751;B52;CG34117;Vha44;CG44838;CG6693…	Ac78C;AcCoAS;Acsl;Acyp2;AdenoK;Adh;Art1;Art3;Atf3;Atpalpha;B52;Baldspot;Brf;Btk29A;BubR1;CBP;CG10068;CG10082;CG10286;CG10418;CG10516;CG10581;CG10584;CG10802;CG11050;CG11180;CG11200;CG11267;CG11319;CG11447;CG11504;CG11658;CG11839;CG12091;CG12134;CG12159;CG12301;CG12325;CG12512;CG12744;CG1275;CG12848;CG12935;CG12948;CG12974;CG13038;CG13185;CG13506;CG1354;CG13551;CG13631;CG13868;CG14286;CG14434;CG14…	0.876945	0.999986	0.999986	5.21468e-06
eGFP-CG7045	VK00037 whole organism male adult genetically modified using site-specific recombination		3,1	929	4561	7772	34096	hng3;l(3)72Dp;Rrp1;CG42663;CG42784;l(3)72Dn;CG1441;chic;path;Irk3;mRpL2;ftz-f1;bbg;Atpalpha;Hs6st;Idgf2;p130CAS;CG9065;pont;Tep3;Rrp40;CG31548;Glut4EF;Atf3;kuk;fkh;smp-30;ABCB7;CG8067;CG10738;Liprin-gamma;CG3961;CG2993;CG1785;CG17121;CG17124;CG5903;CG31751;CG31871;betaTub56D;bip1;CG44838;Sesn;flr;CG12909;jagn;CG17111;Vha68-1;GATAe;CG31522;CG4825;Adh;CG12935;CG12814;CG10514;ECSIT;GstE13;GstE10;Npc…	ABCB7;Ac76E;Ac78C;AcCoAS;Acsl;AdenoK;Adh;Akap200;AnxB10;Apc;Art1;Art3;Art4;Atf3;Atpalpha;B52;Baldspot;Blimp-1;Brf;Btk29A;CAH2;CG10068;CG10082;CG10232;CG10237;CG10514;CG10584;CG10621;CG10738;CG11035;CG11050;CG11200;CG11267;CG11319;CG11378;CG11447;CG11839;CG11892;CG12091;CG12301;CG12325;CG12512;CG12643;CG1275;CG12814;CG12909;CG12935;CG12948;CG12974;CG13185;CG13365;CG13506;CG1354;CG13551;CG13566;CG1…	0.893565	0.999988	0.999988	4.70929e-06
eGFP-CG9305	VK00033 whole organism embryo (0-24 hours) genetically modified using site-specific recombination		1,3,2	650	4561	5589	34096	hng3;aop;ps;CG14997;Rrp1;CG14757;CG14636;CG32182;CG5131;tum;alphaTub84B;fzy;ftz-f1;bbg;Atpalpha;sti;ZnT77C;RapGAP1;CG9065;CG9184;pont;cue;CG13096;CG5254;CG34250;Glut4EF;Atf3;kuk;fkh;Vha55;smp-30;ABCB7;Nle;ome;CG8067;Pglym78;Art4;Art3;CG3961;CG2993;CG1785;CG4497;CG3045;CG11267;CG5903;CG31751;mei-38;B52;CG34117;d;RnpS1;CG44838;Men-b;CG6693;RFeSP;Sesn;CG12909;jagn;AdenoK;Vha68-1;Drip;CG4022;CG5114;R…	ABCB7;Ac78C;AcCoAS;Acyp2;AdenoK;Adh;Ama;AnxB10;Apc;Art3;Art4;Atf3;Atpalpha;AttD;B52;Baldspot;Brf;Btk29A;CBP;CG10068;CG10082;CG10237;CG10286;CG10584;CG10802;CG11050;CG11180;CG11200;CG11267;CG11319;CG11447;CG11658;CG11839;CG12091;CG12159;CG12301;CG12512;CG1275;CG12909;CG12935;CG12948;CG12974;CG13038;CG13096;CG13365;CG1354;CG13631;CG14286;CG14434;CG14544;CG14636;CG14757;CG14806;CG14997;CG15387;CG155…	0.869406	0.999989	0.999989	4.28881e-06
eGFP-slou	VK00037 whole organism embryo (0-24 hours) genetically modified using site-specific recombination		2,1,3	611	4561	5282	34096	hng3;CG14997;CG14757;CG14636;Rrp1;CG32182;CG5131;CG42784;tum;l(3)72Dn;alphaTub84B;prel;CG12325;CG42319;bbg;Atpalpha;sti;RapGAP1;dgt3;CG9065;pont;kek4;CG5254;CG34250;Atf3;kuk;fkh;Vha55;CG7530;CG8067;CG10738;Art3;CG3961;CG2993;CG1785;CG17121;DopEcR;CG3045;CG31637;CG4497;CG11267;CG5903;CG31751;CG34117;Vha44;bip1;CG44838;CG8993;CG6693;Sesn;RFeSP;Cyp310a1;CG12909;AdenoK;CG4022;Vha68-1;CG14762;Rcd2;CG1…	Ac78C;AdenoK;Adh;Art3;Atf3;Atpalpha;Blimp-1;Brf;Btk29A;BubR1;CBP;CG10068;CG10082;CG10286;CG10584;CG10738;CG10802;CG11050;CG11180;CG11200;CG11267;CG11319;CG11447;CG11839;CG12159;CG12301;CG12325;CG12512;CG12643;CG1275;CG12909;CG12974;CG13185;CG13365;CG1354;CG13631;CG13868;CG14434;CG14544;CG14636;CG14757;CG14762;CG14997;CG15096;CG15387;CG15701;CG1640;CG16700;CG16721;CG17121;CG17726;CG1774;CG17834;CG…	0.864741	0.999989	0.999989	4.09417e-06
eGFP-E(var)3-9	strain E(var)3-9-GFP whole organism embryo (0-24 hours) genetically modified using site-specific recombination		2,3	653	4561	5615	34096	hng3;Acsl;CG14997;Rrp1;CG14757;CG14636;CG32182;CG5131;tum;l(3)72Dn;PGRP-LA;CG34242;CG12325;CG42319;bbg;Atpalpha;Hs6st;sti;ZnT77C;RapGAP1;CG9065;CG9184;pont;cue;Tep3;CG5254;CG31548;Glut4EF;Atf3;SmD1;kuk;Vha55;CG7530;CG8067;CG10738;Art3;CG3961;CG2993;Art1;CG17121;CG1785;DopEcR;CG4497;CG11267;CG5903;CG31751;CG31871;CG34117;CG11378;bip1;CG33946;CG44838;CG8993;Sesn;Cyp310a1;CG12909;jagn;CG17111;AdenoK…	Ac78C;AcCoAS;Acsl;AdenoK;Adh;Ama;AnxB10;Art1;Art3;Atf3;Atpalpha;Baldspot;Blimp-1;Brf;Btk29A;BubR1;C901;CBP;CG10068;CG10082;CG10232;CG10286;CG10418;CG10584;CG10738;CG10802;CG11200;CG11267;CG11319;CG11378;CG11447;CG11839;CG12091;CG12301;CG12325;CG12512;CG1275;CG12909;CG12974;CG13038;CG13185;CG13631;CG13868;CG14434;CG14544;CG14636;CG14757;CG14806;CG14997;CG15093;CG15117;CG15387;CG15431;CG1640;CG1670…	0.869374	0.999989	0.999989	4.04944e-06
eGFP-pum	MI04825 whole organism embryo (0-24 hours) genetically modified using site-specific recombination		3,2	779	4561	6609	34096	hng3;aop;CG14997;Rrp1;CG14757;CG14636;CG32182;CG5131;tum;l(3)72Dn;alphaTub84B;mRpL9;CG12325;Actn;bbg;Atpalpha;sti;RapGAP1;CG9065;CG9184;pont;cue;Rrp40;CG5254;CG34250;CG31548;Glut4EF;Atf3;kuk;rt;fkh;Vha55;smp-30;Nle;CG8067;Pglym78;Art4;Art3;CG3961;sd;CG2993;Art1;CG1785;CG17121;CG30427;CG4497;CG3045;CG13566;CG11267;CG5903;CG31751;CG34117;betaTub56D;CG33946;CG44838;Men-b;Sesn;CG12909;jagn;AdenoK;Vha…	Ac78C;AcCoAS;Actn;Acyp2;AdenoK;Adh;Ama;AnxB10;Art1;Art3;Art4;Atf3;Atpalpha;Baldspot;Brf;Btk29A;BubR1;CBP;CG10068;CG10082;CG10237;CG10286;CG10418;CG10516;CG10584;CG10802;CG11035;CG11050;CG11180;CG11200;CG11267;CG11319;CG11447;CG11504;CG11839;CG12091;CG12134;CG12159;CG12301;CG12325;CG12512;CG12643;CG1275;CG12909;CG12935;CG12948;CG12974;CG13082;CG13185;CG13365;CG1354;CG13551;CG13566;CG13631;CG13931;…	0.88114	0.99999	0.99999	3.86711e-06
eGFP-ey	VK00033 whole organism wandering third instar larva genetically modified using site-specific recombination		3,1	986	4561	8224	34096	hng3;Rrp1;Prestin;CG42784;l(3)72Dn;chic;NijA;CG4839;CG17104;mRpL9;bbg;Atpalpha;CG9065;CG9184;kek4;pont;Tep3;Rrp40;CG31548;Glut4EF;Atf3;kuk;fkh;smp-30;ABCB7;CG8067;CG10738;Liprin-gamma;CG3961;CG2993;CG1785;CG17121;CG5903;CG31751;betaTub56D;bip1;CG33946;CG44838;Sesn;Cyp310a1;flr;CG12909;jagn;Vha68-1;Vha68-2;CG1671;Decay;CG4825;CG30431;HmgD;Adh;CG12935;CG10516;CG10514;GstE13;Npc2b;Samuel;sgg;SC35;CG…	ABCB7;Ac78C;AcCoAS;Acsl;Actn;Acyp2;AdenoK;Adh;Ama;AnxB10;Apc;Arp8;Art1;Art3;Art4;Atf3;Atpalpha;B52;Baldspot;Blimp-1;Brf;Btk29A;BubR1;CBP;CG10068;CG10082;CG10211;CG10359;CG10514;CG10516;CG10584;CG10738;CG10802;CG11050;CG11180;CG11200;CG11267;CG11319;CG11378;CG11447;CG11504;CG11752;CG11839;CG12091;CG12134;CG12159;CG12268;CG12301;CG12325;CG12512;CG12643;CG1275;CG12880;CG12909;CG12935;CG12948;CG12974…	0.896267	0.99999	0.99999	3.85189e-06
eGFP-gl	attP40 whole organism pupa (24 hours) genetically modified using site-specific recombination		1,2	626	4561	5405	34096	hng3;aop;ps;CG14997;CG14757;Rrp1;CG14636;CG32182;CG5131;CG7430;Prestin;Hsp68;CG42663;PGRP-LA;Klp67A;dve;NijA;mRpL2;CG34242;alphaTub84B;prel;CG12325;spz3;scu;ImpL2;ftz-f1;bbg;ZnT77C;Rrp46;RapGAP1;CG9065;pont;CG9737;CG5254;Glut4EF;Atf3;kuk;rt;fkh;sug;smp-30;ome;bi;CG8067;B-H2;Art4;Art3;CG3961;CG1785;Nlp;CG31999;CG13566;CG11267;CG17124;B52;salr;CG34117;d;betaTub56D;RnpS1;bip1;fabp;CG44838;CG33947;CG…	Ac78C;AcCoAS;AdenoK;Akap200;Ama;AnxB10;Art3;Art4;Atf3;B-H2;B52;Baldspot;Brf;Btk29A;CBP;CG10068;CG10082;CG10584;CG10621;CG11267;CG11438;CG11447;CG11658;CG12268;CG12301;CG12325;CG12643;CG12744;CG1275;CG12814;CG12935;CG12948;CG12974;CG13053;CG13077;CG13506;CG13566;CG13631;CG13931;CG14434;CG14544;CG14636;CG14757;CG14997;CG15387;CG15529;CG15905;CG1640;CG16721;CG17124;CG17726;CG17746;CG17834;CG1785;CG1…	0.865809	0.99999	0.99999	3.68514e-06
eGFP-pnt	MI02427 whole organism embryo (0-24 hours) genetically modified using site-specific recombination		2,3,1	658	4561	5665	34096	hng3;aop;CG14997;Rrp1;CG14757;CG14636;CG32182;CG5131;CG42784;tum;l(3)72Dn;alphaTub84B;CG12325;Actn;bbg;tex;Atpalpha;sti;RapGAP1;dgt3;CG9065;CG9184;kek4;CG3630;pont;cue;CG5254;Glut4EF;Atf3;kuk;fkh;Vha55;Nle;CG8067;Pglym78;Art4;Art3;CG3961;sd;CG2993;CG1785;CG17121;CG8854;CG30427;CG4497;CG11267;CG5903;CG31751;B52;CG34117;CG44838;Men-b;CG6693;Sesn;Cyp310a1;AdenoK;Nplp2;Vha68-1;CG4022;CG14762;CG4825;C…	Ac78C;AcCoAS;Actn;AdenoK;Adh;Ama;AnxB10;Art3;Art4;Atf3;Atpalpha;B52;Baldspot;Brf;Btk29A;BubR1;CBP;CG10068;CG10082;CG10286;CG10584;CG10802;CG11050;CG11180;CG11200;CG11267;CG11319;CG11447;CG11504;CG11839;CG12091;CG12134;CG12159;CG12301;CG12325;CG12512;CG12643;CG1275;CG12935;CG12948;CG12974;CG13082;CG13185;CG13365;CG1354;CG13551;CG13631;CG14434;CG14636;CG14683;CG14757;CG14762;CG14806;CG14997;CG15117…	0.868299	0.999992	0.999992	3.10754e-06
eGFP-CG9727	strain CG9727-GFP whole organism embryo (0-24 hours) genetically modified using site-specific recombination		3,1,2	1214	4561	9996	34096	hng3;Rrp1;CG42784;CG42663;l(3)72Dn;CG1441;path;NijA;mRpL2;mRpL9;CG42319;bbg;tex;Atpalpha;Hs6st;Idgf2;CG9065;CG9184;kek4;pont;Tep3;CG13096;sesB;Nsun2;CG31548;Glut4EF;Atf3;kuk;fkh;ABCB7;CG8067;CG10738;Liprin-gamma;CG3961;CG2993;CG17364;CG17121;CG1785;CG5903;hoip;CG31751;CG31871;betaTub56D;bip1;CG44838;Sesn;Cyp310a1;flr;D1;CG12909;jagn;CG17111;Vha68-1;Vha68-2;CG4825;HmgD;CG10512;Adh;CG12935;CG12814;…	ABCB7;Ac78C;AcCoAS;Acsl;AdenoK;Adh;Akap200;Ama;AnxB10;Apc;Arp8;Art1;Art3;Art4;Atf3;Atpalpha;B52;Baldspot;Blimp-1;Brf;Btk29A;BubR1;C901;CBP;CG10068;CG10082;CG10283;CG10286;CG10512;CG10576;CG10581;CG10584;CG10621;CG10738;CG10802;CG11035;CG11050;CG11180;CG11200;CG11267;CG11275;CG11319;CG11378;CG11447;CG11504;CG11839;CG12091;CG12159;CG12301;CG12325;CG12512;CG12643;CG12702;CG12744;CG1275;CG12814;CG129…	0.907895	0.999992	0.999992	3.08553e-06
eGFP-B-H2	VK00033 whole organism embryo (6-22 hours) genetically modified using site-specific recombination		1,3	1037	4561	8634	34096	hng3;Rrp4;Rrp1;Prestin;CG42784;chic;path;mRpL2;etaTry;ftz-f1;bbg;Atpalpha;p130CAS;CG42673;CG9065;kek4;pont;CG13096;Rrp40;CG6908;Atf3;SmD1;kuk;fkh;smp-30;ABCB7;Gs1l;CG8067;Liprin-gamma;CG3961;CG2993;CG1785;CG31637;CG31516;CG31999;CG31997;CG17124;hoip;CG31751;mei-38;CG44838;CG33947;Sesn;CG12909;jagn;Vha68-2;CG1671;CG3734;CG4825;HmgD;CG10512;Adh;JhI-26;CG12935;GstE13;Npc2b;GstE10;Samuel;sgg;SC35;CG3…	ABCB7;Ac78C;AcCoAS;Acyp2;AdenoK;Adh;Adk1;Akap200;Alas;Apc;Arp8;Art1;Art3;Art4;Atf3;Atpalpha;B-H2;B52;Baldspot;Brf;Btk29A;BubR1;Buffy;CBP;CG10068;CG10082;CG10232;CG10286;CG10512;CG10581;CG10584;CG10621;CG10802;CG10864;CG11050;CG11180;CG11267;CG11319;CG11409;CG11447;CG11617;CG11752;CG11839;CG11892;CG12091;CG12325;CG12512;CG12643;CG12744;CG1275;CG12769;CG12848;CG12909;CG12935;CG12948;CG12974;CG13096…	0.897863	0.999993	0.999993	2.79954e-06
eGFP-fd102C	VK00033 whole organism embryo (2-6 hours) genetically modified using site-specific recombination		2,1	300	4561	2797	34096	aop;CG14757;Rrp1;CG32182;E(spl)mdelta-HLH;Gapdh2;tum;CG43116;CG8360;LSm7;melt;Map205;Mpc1;Src64B;E(spl)malpha-BFM;CG2930;alphaTub84B;Spn88Eb;DOR;bbg;tex;amon;sti;ZnT77C;rumi;RapGAP1;Sox100B;CG5535;pont;Btk29A;Tom;Pgk;Doc1;Piezo;Sirt6;Atf3;CG31145;kuk;fkh;smp-30;CG8067;Art3;CG3961;CG2993;CG1785;CG4497;CG31999;tou;RnrS;yin;B52;CG34117;mrj;betaTub56D;CG44838;Gbs-70E;CG6693;Sesn;blw;Oatp74D;CG31808;P…	AcCoAS;AdenoK;Ama;Apc;Art3;Atf3;B52;Baldspot;Brf;Btk29A;CBP;CG10068;CG10082;CG10584;CG12091;CG1275;CG1354;CG14544;CG14757;CG16721;CG17726;CG1785;CG18622;CG2059;CG2930;CG2993;CG3009;CG31145;CG31279;CG31808;CG31999;CG32182;CG3408;CG34117;CG34355;CG3764;CG3961;CG43116;CG44838;CG4497;CG4825;CG5028;CG5273;CG5535;CG5793;CG5953;CG6693;CG6962;CG7632;CG8036;CG8067;CG8360;CG9005;CG9135;CG9921;CycB;DOR;Df31…	0.801811	0.999994	0.999994	2.04233e-06
CG8478	strain yellow cinnabar brown speck whole organism embryo (8-16 hours)		2,1	313	4561	2905	34096	hh;CG12974;Gapdh1;olf413;jing;Gdh;Mdr49;chic;dve;QC;Eb1;Scp2;Src64B;CG17746;Cpr72Ea;CG3746;CG42319;ImpL2;ftz-f1;DOR;PGRP-SC2;al;CG42554;Pal2;CG17298;U3-55K;Pgk;CG11192;klu;NP15.6;VhaAC45;CG31548;Nrx-1;Doc1;CG30457;CG6749;CG7718;Glut4EF;Sirt4;fkh;Cpr76Ba;Vha55;sug;Cpr76Bb;bi;B-H1;Pglym78;B-H2;CG6040;Tpi;sd;CG2993;CG7006;tou;CG5903;CG31871;b;Vmat;CG14806;Mp20;f;CG6693;Hil;Sesn;Osi20;SelD;betaTub60D…	Ac78C;Act57B;B-H1;B-H2;Blimp-1;CG10082;CG10418;CG10512;CG10864;CG11192;CG12159;CG12531;CG12974;CG13068;CG13575;CG14806;CG16721;CG17298;CG17600;CG17746;CG2162;CG2617;CG2993;CG30069;CG30457;CG3097;CG31548;CG31871;CG33054;CG33056;CG33127;CG3368;CG34208;CG3746;CG3764;CG4022;CG42319;CG42554;CG4459;CG45218;CG5033;CG5569;CG5597;CG5903;CG6040;CG6660;CG6693;CG6749;CG6753;CG6891;CG7006;CG7718;CG8031;CG8420…	0.805456	0.999994	0.999994	1.9853e-06
eGFP-CG8290	VK00033 whole organism embryo (0-14 hours) genetically modified using site-specific recombination		2,3	533	4561	4687	34096	CG11920;hng3;ps;CG14997;Ac76E;Rrp1;CG32182;CG5131;Prestin;Hsp68;tum;l(3)72Dn;Klp67A;Fas1;alphaTub84B;prel;scu;ImpL2;ftz-f1;bbg;sti;RapGAP1;CG9065;CG9184;CG17691;pont;CG13096;Atf3;kuk;fkh;Vha55;smp-30;CG8067;Art3;CG3961;CG2993;CG1785;CG4497;CG31999;CG11267;CG5903;B52;d;betaTub56D;RnpS1;f;CG44838;CG6693;Sesn;CG43740;CG4022;Cyp318a1;CG14762;Rcd2;CG31522;CG6329;CG4825;CG34355;CG13551;CG10286;tyn;l(3)…	Ac76E;Ama;Art3;Atf3;B52;Brf;Btk29A;CBP;CG10068;CG10082;CG10286;CG10584;CG11267;CG11447;CG11920;CG12091;CG12643;CG12744;CG1275;CG12974;CG13077;CG13096;CG13365;CG1354;CG13551;CG13631;CG13868;CG14434;CG14544;CG14762;CG14806;CG14997;CG15387;CG16721;CG17691;CG17726;CG17834;CG17841;CG1785;CG2993;CG3009;CG31145;CG31522;CG31808;CG31999;CG32182;CG33116;CG34150;CG34172;CG3420;CG34355;CG3764;CG3961;CG4022;C…	0.850111	0.999995	0.999995	2.02851e-06
eGFP-crp	VK00033 whole organism embryo (0-16 hours) genetically modified using site-specific recombination		3,1	326	4561	3013	34096	c12.2;Rrp4;CG5131;jing;Prestin;CG11409;CG2260;Gapdh2;nrv1;CG7394;CG8360;LSm3;fal;CG4554;bora;Pfk;mRpL2;AQP;dnk;CG12325;fzy;CG12848;CG17219;Hs6st;VhaM9.7-c;CG9065;SdhA;CG3631;CG8768;cue;CG13096;U3-55K;Rrp40;NP15.6;mRpL55;VhaAC45;mRpS9;CG34250;Nrx-1;CG31145;kuk;rept;ABCB7;Nle;CG8067;CG9034;CG8460;Art3;IntS14;GNBP3;Gbeta76C;CG5500;CG1785;CG14130;IntS10;CG4497;RnrS;CG5903;CG31751;CG5989;CG5080;CG3411…	ABCB7;AQP;Alas;Apc;Art3;Brf;CBP;CG10068;CG10340;CG10561;CG10584;CG11030;CG11035;CG11050;CG11180;CG11409;CG11722;CG12301;CG12325;CG12848;CG12909;CG12935;CG12948;CG13096;CG13185;CG13365;CG1354;CG13623;CG13631;CG14130;CG14210;CG14270;CG14286;CG14671;CG15456;CG15701;CG16721;CG16985;CG17219;CG17726;CG17754;CG17776;CG1785;CG2260;CG31145;CG31229;CG31751;CG33228;CG33331;CG33947;CG34117;CG34150;CG34250;CG…	0.808839	0.999995	0.999995	1.91466e-06
eGFP-Mes4	VK00037 whole organism embryo (0-16 hours) genetically modified using site-specific recombination		4,3	642	4561	5563	34096	hng3;aop;CG14997;Rrp1;CG14757;CG14636;CG32182;CG5131;CG42784;chic;alphaTub84B;prel;bbg;tex;Atpalpha;sti;RapGAP1;CG9184;kek4;pont;CG3630;cue;CG13096;sesB;Rrp40;CG5254;Glut4EF;Atf3;kuk;fkh;Vha55;smp-30;Nle;CG8067;Pglym78;Art3;CG3961;CG2993;Art1;CG17121;CG1785;CG30427;CG4497;CG3045;CG11267;CG5903;CG31751;B52;betaTub56D;CG44838;CG6693;Sesn;jagn;AdenoK;Cks85A;CG4022;Vha68-2;CG14762;CG18446;CG4825;CG34…	Ac78C;AdenoK;Adh;Ama;AnxB10;Apc;Art1;Art3;Atf3;Atpalpha;B52;Baldspot;Brf;Btk29A;BubR1;CBP;CG10068;CG10082;CG10237;CG10286;CG10581;CG10584;CG10802;CG11050;CG11180;CG11200;CG11267;CG11319;CG11447;CG11839;CG12091;CG12301;CG12512;CG12643;CG1275;CG12935;CG12974;CG13038;CG13082;CG13096;CG13365;CG1354;CG13631;CG14434;CG14544;CG14636;CG14757;CG14762;CG14806;CG14997;CG15387;CG15701;CG15890;CG1640;CG17121;…	0.862719	0.999996	0.999996	1.63936e-06
eGFP-CG10979	attP40 whole organism embryo (0-14 hours) genetically modified using site-specific recombination		2,3	1057	4561	8814	34096	CG11920;hng3;Rrp1;CG43759;l(3)72Dn;chic;path;NijA;Fas1;CG5928;mRpL9;bbg;tex;Atpalpha;Hs6st;Idgf2;CG9065;CG9184;pont;CG3630;CG31548;Glut4EF;Atf3;Tgt;kuk;fkh;smp-30;ABCB7;Gs1l;CG8067;CG10738;Liprin-gamma;CG3961;CG2993;CG17364;CG17121;CG1785;CG5903;CG31751;CG31871;bip1;CG33946;CG44838;CG33947;Sesn;Cyp310a1;D1;CG12909;jagn;Vha68-1;CG1671;Decay;CG4825;HmgD;Adh;CG12935;GstE13;Npc2b;Samuel;sgg;SC35;CG49…	ABCB7;AcCoAS;Acsl;Actn;AdenoK;Adh;Ama;AnxB10;Apc;Arp8;Art1;Art3;Art4;Atf3;Atpalpha;B52;Baldspot;Brf;Btk29A;BubR1;C901;CBP;CG10068;CG10082;CG10232;CG10283;CG10286;CG10576;CG10581;CG10584;CG10621;CG10738;CG10802;CG11050;CG11180;CG11200;CG11267;CG11378;CG11447;CG11504;CG11686;CG11839;CG11920;CG12091;CG12134;CG12301;CG12325;CG12512;CG12643;CG12702;CG12744;CG1275;CG12909;CG12935;CG12948;CG12974;CG1308…	0.89649	0.999996	0.999996	1.60453e-06
eGFP-jumu	MI00438 whole organism embryo (0-24 hours) genetically modified using site-specific recombination		2,1,3	839	4561	7119	34096	hng3;aop;ps;CG14997;Rrp1;CG14757;CG14636;CG32182;CG5131;CG42784;tum;l(3)72Dn;chic;mRpL2;CG34242;alphaTub84B;CG12325;Actn;bbg;Atpalpha;sti;RapGAP1;CG9065;CG9184;kek4;cue;CG13096;SerT;Rrp40;Nsun2;CG5254;CG30457;Glut4EF;Atf3;kuk;fkh;Vha55;smp-30;Nle;CG8067;Pglym78;CG10738;Art3;CG3961;sd;CG2993;Art1;CG1785;CG8854;CG30427;CG4497;CG3045;CG31516;CG11267;CG5903;hoip;CG31751;mei-38;B52;CG34117;Vha44;betaT…	Ac78C;AcCoAS;Actn;Acyp2;AdenoK;Adh;Ama;AnxB10;Art1;Art3;Atf3;Atpalpha;B52;Baldspot;Brf;Btk29A;BubR1;CBP;CG10068;CG10082;CG10237;CG10286;CG10516;CG10738;CG10802;CG11050;CG11180;CG11200;CG11267;CG11319;CG11447;CG11504;CG11658;CG11839;CG12091;CG12159;CG12301;CG12325;CG12512;CG12643;CG1275;CG12909;CG12935;CG12948;CG12974;CG13082;CG13096;CG13185;CG13365;CG1354;CG13551;CG1360;CG13631;CG14286;CG14434;CG…	0.881021	0.999996	0.999996	1.49424e-06
eGFP-Trl	MI02741 whole organism embryo (0-24 hours) genetically modified using site-specific recombination		3,2,1	1030	4561	8609	34096	Rrp1;CG42663;CG42784;l(3)72Dn;path;chic;CG17104;Rala;ftz-f1;CG17219;bbg;tex;Atpalpha;Idgf4;CG42673;CG9065;CG9184;kek4;pont;SerT;Tep3;sesB;Rrp40;CG30457;Glut4EF;Atf3;kuk;fkh;smp-30;bi;CG8067;CG10738;CG3961;CG2993;CG1785;CG17121;CG31637;CG17124;CG5903;CG31751;salr;betaTub56D;CG44838;CG33947;Sesn;Cyp310a1;jagn;Vha68-1;Vha68-2;CG31522;CG4825;HmgD;Adh;CG12935;CG12814;ECSIT;GstE13;GstE10;Npc2b;Samuel;s…	Ac78C;AcCoAS;Actn;AdenoK;Adh;Ama;AnxB10;Apc;Art1;Art3;Art4;Atf3;Atpalpha;B52;Baldspot;Brf;Btk29A;BubR1;CBP;CG10068;CG10082;CG10232;CG10237;CG10286;CG10581;CG10584;CG10738;CG10802;CG11050;CG11180;CG11200;CG11267;CG11319;CG11378;CG11447;CG11839;CG12091;CG12134;CG12301;CG12512;CG12643;CG12744;CG1275;CG12814;CG12935;CG12948;CG12974;CG13185;CG13365;CG13506;CG1354;CG13551;CG13631;CG13931;CG14286;CG1443…	0.894392	0.999996	0.999996	1.45394e-06
eGFP-CG18764	attP-40 whole organism embryo (0-16 hours) genetically modified using site-specific recombination		1,3,2	746	4561	6394	34096	hng3;aop;CG14997;Rrp1;CG14757;CG32182;CG5131;tum;l(3)72Dn;Klp67A;CG34242;alphaTub84B;CG12325;bbg;Atpalpha;Hs6st;sti;ZnT77C;RapGAP1;CG9065;CG9184;kek4;pont;Rrp40;CG5254;CG34250;CG31548;Glut4EF;Atf3;kuk;CG15629;rt;fkh;Vha55;smp-30;CG8067;Pglym78;CG10738;Art3;CG3961;CG2993;Art1;CG1785;Nlp;CG4497;CG3045;CG31999;CG11267;CG5903;CG31751;CG31871;B52;CG34117;Cad96Ca;betaTub56D;bip1;CG44838;Men-b;CG8993;CG…	Ac78C;AdenoK;Adh;Ama;AnxB10;Art1;Art3;Atf3;Atpalpha;B52;Baldspot;Brf;Btk29A;BubR1;C901;CBP;CG10068;CG10082;CG10237;CG10286;CG10340;CG10418;CG10584;CG10738;CG10802;CG11035;CG11050;CG11180;CG11200;CG11267;CG11319;CG11447;CG11504;CG11839;CG12091;CG12325;CG12512;CG12643;CG12744;CG1275;CG12909;CG12935;CG12974;CG13038;CG13185;CG13365;CG1354;CG13631;CG13868;CG13931;CG14230;CG14286;CG14434;CG14544;CG1475…	0.872187	0.999997	0.999997	1.30267e-06
eGFP-Su(var)3-7	strain Su(var)3-7-GFP whole organism embryo (0-24 hours) genetically modified using site-specific recombination		3,1,2	815	4561	6939	34096	hng3;ps;CG14997;Rrp1;CG14636;CG5131;l(3)72Dn;mRpL2;Fas1;alphaTub84B;prel;Rala;CG42319;bbg;tex;Atpalpha;Hs6st;sti;ZnT77C;RapGAP1;CG9065;dgt3;CG9184;kek4;CG3630;cue;CG5254;CG31548;CG30457;Glut4EF;Atf3;kuk;sub;fkh;Vha55;smp-30;Nle;ome;Pglym78;CG8067;Art3;CG3961;CG2993;Art1;CG1542;CG1785;CG4497;CG3045;CG11267;CG5903;hoip;CG31751;B52;CG34117;Vha44;RnpS1;CG33946;CG44838;Men-b;CG6693;Sesn;Cyp310a1;CG129…	Ac78C;AcCoAS;Acyp2;AdenoK;Adh;Alas;AnxB10;Apc;Art1;Art3;Atf3;Atpalpha;B52;Baldspot;Brf;Btk29A;BubR1;CBP;CG10068;CG10082;CG10237;CG10286;CG10802;CG11050;CG11180;CG11200;CG11267;CG11319;CG11447;CG11839;CG12091;CG12134;CG12512;CG12643;CG12702;CG1275;CG12909;CG12935;CG12948;CG12974;CG13038;CG13082;CG13185;CG13365;CG13506;CG1354;CG13551;CG13631;CG13868;CG14286;CG14434;CG14544;CG14636;CG14762;CG14806;C…	0.878019	0.999997	0.999997	1.22489e-06
eGFP-CG16815	strain CG16815-GFP whole organism embryo (0-10 hours) genetically modified using site-specific recombination		3,2,1	639	4561	5552	34096	hng3;aop;ps;Acsl;CG14997;CG14757;Rrp1;CG14636;CG32182;CG5131;CG42784;tum;l(3)72Dn;CG12325;bbg;Atpalpha;sti;ZnT77C;Idgf2;RapGAP1;CG9065;CG9184;pont;cue;CG5254;Glut4EF;Atf3;kuk;rt;fkh;Vha55;CG8067;Art3;CG3961;sd;CG2993;CG1785;DopEcR;CG4497;CG11267;CG5903;CG34117;CG11378;bip1;CG33946;CG44838;Men-b;Sesn;CG12909;AdenoK;Nplp2;Vha68-1;CG4022;CG14762;CG10283;Rcd2;CG16700;CG4825;HmgD;Adh;CG12935;tyn;l(3)n…	Ac78C;AcCoAS;Acsl;AdenoK;Adh;Akap200;Ama;Apc;Art3;Atf3;Atpalpha;Baldspot;Blimp-1;Brf;Btk29A;BubR1;C901;CBP;CG10068;CG10082;CG10237;CG10283;CG10584;CG10802;CG11050;CG11200;CG11267;CG11319;CG11378;CG11447;CG12091;CG12325;CG12512;CG12643;CG1275;CG12909;CG12935;CG12974;CG13038;CG13082;CG13185;CG1354;CG13631;CG13931;CG14434;CG14544;CG14636;CG14757;CG14762;CG14806;CG14997;CG15093;CG15387;CG15890;CG1640…	0.860389	0.999997	0.999997	1.16727e-06
eGFP-Camta	MI04570 whole organism embryo (0-24 hours) genetically modified using site-specific recombination		2,3	783	4561	6689	34096	hng3;aop;ps;CG14997;Rrp1;CG14757;CG14636;CG32182;CG5131;tum;l(3)72Dn;chic;alphaTub84B;prel;Actn;fzy;CG42319;bbg;Atpalpha;sti;ZnT77C;RapGAP1;CG9065;CG9184;kek4;pont;cue;Nsun2;CG5254;CG31548;Glut4EF;Atf3;kuk;sub;fkh;Vha55;smp-30;Nle;CG8067;Pglym78;Art4;Art3;CG3961;CG2993;Art1;sd;CG17121;CG1785;CG4497;CG3045;CG11267;CG5903;CG31751;mei-38;B52;CG34117;Cad96Ca;Vha44;betaTub56D;RnpS1;bip1;CG44838;CG6693…	Ac78C;AcCoAS;Actn;AdenoK;Ama;AnxB10;Apc;Art1;Art3;Art4;Atf3;Atpalpha;B52;Baldspot;Brf;Btk29A;BubR1;Buffy;CBP;CG10068;CG10082;CG10286;CG10584;CG10802;CG11035;CG11050;CG11180;CG11200;CG11267;CG11319;CG11447;CG11504;CG11839;CG12091;CG12134;CG12301;CG12512;CG12643;CG1275;CG12909;CG12935;CG12948;CG12974;CG13082;CG13185;CG13365;CG13506;CG1354;CG13631;CG13868;CG14286;CG14434;CG14544;CG14636;CG14683;CG14…	0.875072	0.999997	0.999997	1.18467e-06
eGFP-Abd-B	VK00037 whole organism embryo (4-20 hours) genetically modified using site-specific recombination		1,2	913	4561	7714	34096	hng3;Rrp1;l(3)72Dn;CG1441;chic;CG5928;Fas1;mRpL9;CG42319;bbg;Atpalpha;Hs6st;CG9065;CG9184;CG17691;pont;CG13096;Atf3;kuk;ABCB7;CG3961;CG2993;CG17364;CG1542;CG1785;CG17121;CG5903;hoip;CG31751;mei-38;CG31871;d;betaTub56D;CG44838;Sesn;Cyp310a1;CG12909;jagn;CG17111;Vha68-1;CG1671;CG4825;HmgD;Adh;CG12935;CG12814;GstE13;Npc2b;Samuel;sgg;Sirup;SC35;CG4991;CG32428;Tusp;CG32425;Tsp29Fb;Dg;Gs2;elm;isoQC;bra…	ABCB7;Ac78C;AcCoAS;Adh;Ama;AnxB10;Apc;Art1;Art3;Atf3;Atpalpha;B-H2;B52;Baldspot;Brf;Btk29A;BubR1;C901;CBP;CG10068;CG10082;CG10232;CG10237;CG10283;CG10340;CG10418;CG10584;CG10802;CG11030;CG11035;CG11180;CG11267;CG11319;CG11447;CG11504;CG12091;CG12134;CG12159;CG12512;CG12643;CG1275;CG12814;CG12909;CG12935;CG12948;CG12974;CG13038;CG13077;CG13082;CG13096;CG13185;CG13365;CG1354;CG13631;CG13868;CG14230…	0.884778	0.999997	0.999997	1.01057e-06
eGFP-sens	VK00022 whole organism embryo (4-14 hours) genetically modified using site-specific recombination		3,2,1	663	4561	5749	34096	hng3;aop;ps;CG14997;Rrp1;CG14757;CG32182;CG5131;l(3)72Dn;chic;alphaTub84B;Actn;fzy;bbg;tex;Atpalpha;sti;RapGAP1;CG9065;CG9184;kek4;pont;cue;CG5254;CG31548;Glut4EF;Atf3;kuk;rt;fkh;Vha55;smp-30;CG8067;Art4;Art3;CG3961;CG2993;Art1;sd;CG17121;CG1785;CG4497;CG3045;CG31999;CG11267;CG5903;CG31751;CG34117;Vha44;CG11378;RnpS1;CG33946;CG44838;CG6693;Sesn;Cyp310a1;jagn;AdenoK;Vha68-1;CG4022;Vha68-2;CG14762;…	Ac78C;AcCoAS;Actn;AdenoK;Adh;Ama;AnxB10;Apc;Art1;Art3;Art4;Atf3;Atpalpha;Baldspot;Brf;Btk29A;BubR1;CBP;CG10068;CG10237;CG10286;CG10802;CG11050;CG11180;CG11200;CG11267;CG11319;CG11378;CG11447;CG11504;CG11839;CG12091;CG12134;CG12301;CG12643;CG1275;CG12935;CG12948;CG12974;CG13082;CG13365;CG1354;CG13631;CG13868;CG14434;CG14544;CG14683;CG14757;CG14762;CG14806;CG14997;CG15117;CG15387;CG15701;CG1640;CG1…	0.862114	0.999997	0.999997	9.80091e-07
eGFP-tup	VK00031 whole organism embryo (0-24 hours) genetically modified using site-specific recombination		1,2	431	4561	3893	34096	hng3;ps;CG14997;CG14757;Rrp1;CG5131;l(3)72Dn;tum;CG34242;alphaTub84B;bbg;Atpalpha;sti;RapGAP1;CG9065;pont;cue;CG5254;Atf3;kuk;fkh;Vha55;CG8067;CG10738;Art3;CG3961;CG2993;CG1785;CG4497;CG11267;CG31751;CG34117;Cad96Ca;Vha44;CG44838;Men-b;Sesn;jagn;AdenoK;CG4022;Drip;CG14762;CG4825;HmgD;l(3)neo38;GstE13;Samuel;sgg;Patsas;mRpL24;mRpL23;Tusp;CG14434;mthl5;Chd64;GlyP;Df31;Dg;CngA;elm;Gs2;CG11839;isoQC;…	Ac78C;Acyp2;AdenoK;Ama;AnxB10;Art3;Atf3;Atpalpha;Brf;Btk29A;CBP;CG10068;CG10082;CG10584;CG10738;CG10802;CG11050;CG11180;CG11200;CG11267;CG11319;CG11839;CG12301;CG12512;CG1275;CG12974;CG13082;CG13185;CG1354;CG13631;CG14286;CG14434;CG14544;CG14757;CG14762;CG14997;CG15387;CG15431;CG15701;CG17726;CG1774;CG17834;CG1785;CG18622;CG2003;CG2930;CG2993;CG30069;CG3009;CG31145;CG31279;CG31751;CG31808;CG33116…	0.82763	0.999997	0.999997	9.07514e-07
eGFP-repo	VK00037 whole organism embryo (0-24 hours) genetically modified using site-specific recombination		1,3	587	4561	5150	34096	aop;ps;CG14997;CG14636;CG32182;CG5131;CG7430;chic;mRpL2;alphaTub84B;prel;CG10268;ImpL2;bbg;Atpalpha;sti;RapGAP1;CG9065;kek4;CG3630;cue;kdn;Rrp40;CG5254;Glut4EF;Atf3;kuk;fkh;Vha55;smp-30;Nle;CG10738;Art3;CG3961;CG2993;CG17121;CG1785;DopEcR;CG4497;CG31516;CG17124;CG11267;CG5903;CG31751;mei-38;B52;CG34117;betaTub56D;RnpS1;CG44838;Men-b;CG6693;Sesn;Cyp310a1;jagn;AdenoK;Vha68-1;CG4022;CG5114;Vha68-2;C…	Ac78C;AcCoAS;AdenoK;Adh;AnxB10;Art3;Atf3;Atpalpha;B52;Baldspot;Brf;Btk29A;BubR1;Buffy;CBP;CG10068;CG10082;CG10237;CG10268;CG10286;CG10738;CG10802;CG11050;CG11180;CG11267;CG11319;CG11447;CG11839;CG12091;CG12134;CG12512;CG12643;CG1275;CG12935;CG12974;CG13185;CG13506;CG1354;CG13631;CG14434;CG14544;CG14636;CG14762;CG14806;CG14997;CG15117;CG15387;CG15701;CG16721;CG17121;CG17124;CG17726;CG1774;CG17746;…	0.852068	0.999998	0.999998	8.42797e-07
eGFP-Antp	MI02272 whole organism embryo (0-24 hours) genetically modified using site-specific recombination		2,1,3	912	4561	7719	34096	hng3;Rrp1;CG42784;l(3)72Dn;chic;mRpL9;Rala;bbg;Atpalpha;CG9065;CG9184;kek4;pont;Tep3;CG13096;SerT;Rrp40;Nsun2;CG31548;CG30457;Glut4EF;Atf3;kuk;fkh;CG8067;Liprin-gamma;CG3961;CG2993;CG17121;CG1785;CG30427;CG31516;CG5903;CG31751;mei-38;CG33946;CG44838;Sesn;CG12909;jagn;Vha68-1;Vha68-2;CG1671;CG4822;CG4825;HmgD;Adh;CG12935;CG10516;ECSIT;GstE13;Npc2b;sgg;CG3420;Tusp;CG32425;Chd64;Tsp29Fb;Dg;elm;Gs2;C…	Ac78C;AcCoAS;Actn;Acyp2;AdenoK;Adh;Ama;Art1;Art3;Art4;Atf3;Atpalpha;B52;Baldspot;Brf;Btk29A;BubR1;CBP;CG10068;CG10082;CG10237;CG10286;CG10516;CG10584;CG10802;CG11050;CG11180;CG11200;CG11267;CG11319;CG11447;CG11504;CG11752;CG11839;CG12091;CG12134;CG12159;CG12301;CG12325;CG12512;CG12643;CG1275;CG12909;CG12935;CG12948;CG12974;CG13082;CG13096;CG13185;CG13365;CG13506;CG1354;CG13551;CG13566;CG13631;CG1…	0.883237	0.999998	0.999998	7.4278e-07
eGFP-Side	MI00149 whole organism embryo (0-24 hours) genetically modified using site-specific recombination		1,2	859	4561	7309	34096	hng3;ps;CG14997;CG14757;Rrp1;CG14636;CG32182;CG5131;CG42663;CG42784;l(3)72Dn;chic;Map205;mRpL2;alphaTub84B;prel;CG12325;CG17219;ftz-f1;bbg;Atpalpha;sti;ZnT77C;RapGAP1;CG9065;CG9184;kek4;pont;cue;SerT;Tep3;CG13096;kdn;CG5254;VhaAC45;CG31548;Glut4EF;Atf3;kuk;sub;fkh;Vha55;smp-30;Nle;CG8067;Pglym78;Art3;CG3961;CG2993;Art1;CG1785;DopEcR;CG31637;CG4497;CG31999;CG13566;CG17124;CG11267;CG5903;CG31751;me…	Ac78C;AcCoAS;Acyp2;AdenoK;Adh;Ama;AnxB10;Apc;Art1;Art3;Atf3;Atpalpha;B52;Baldspot;Brf;Btk29A;BubR1;CBP;CG10068;CG10082;CG10286;CG10576;CG10584;CG10802;CG11050;CG11180;CG11200;CG11267;CG11319;CG11447;CG11839;CG12091;CG12134;CG12325;CG12512;CG12643;CG12744;CG1275;CG12948;CG12974;CG13096;CG13185;CG13365;CG13506;CG1354;CG13551;CG13566;CG13631;CG14286;CG14434;CG14544;CG14636;CG14683;CG14757;CG14762;CG…	0.878574	0.999998	0.999998	6.62035e-07
eGFP-NfI	VK00033 whole organism embryo (12-24 hours) genetically modified using site-specific recombination		2,3,4	1122	4561	9363	34096	hng3;Rrp1;Prestin;CG42784;l(3)72Dn;CG1441;chic;CG5928;mRpL9;CG42319;CG17219;ftz-f1;bbg;Atpalpha;Hs6st;Idgf2;CG9065;CG9184;kek4;pont;CG3630;Tep3;Rrp40;Nsun2;CG1572;Glut4EF;Atf3;kuk;fkh;smp-30;ABCB7;Gs1l;CG8067;CG10738;Liprin-gamma;CG3961;CG2993;CG17121;CG1785;CG17124;CG5903;hoip;CG31751;CG31871;betaTub56D;CG33946;CG44838;CG33947;Sesn;D1;CG12909;jagn;Vha68-1;Vha68-2;GATAe;CG4825;HmgD;Adh;CG12935;Gs…	ABCB7;Ac76E;Ac78C;AcCoAS;Acsl;Actn;Acyp2;AdenoK;Adh;Ama;AnxB10;Art1;Art3;Atf3;Atpalpha;B52;Baldspot;Brf;Btk29A;BubR1;Buffy;C901;CBP;CG10068;CG10082;CG10232;CG10286;CG10584;CG10621;CG10738;CG10802;CG11030;CG11035;CG11050;CG11180;CG11200;CG11267;CG11319;CG11378;CG11409;CG11447;CG11504;CG11617;CG11686;CG11752;CG11892;CG12091;CG12134;CG12159;CG12301;CG12325;CG12512;CG12643;CG12744;CG1275;CG12909;CG12…	0.895821	0.999999	0.999999	5.6868e-07
eGFP-Fer1	strain Fer1-GFP whole organism embryo (6-24 hours) genetically modified using site-specific recombination		2,1	1339	4561	11042	34096	hng3;Rrp1;CG43759;Prestin;CG42784;CG42663;chic;path;mRpL2;CG5928;CG4839;CG17104;mRpL9;CG3746;ftz-f1;bbg;Atpalpha;Idgf2;p130CAS;CG42673;CG9065;kek4;pont;sesB;Rrp40;CG31548;CG30457;Glut4EF;Atf3;Tgt;kuk;fkh;smp-30;ABCB7;Gs1l;CG8067;CG10738;Liprin-gamma;CG3961;CG2993;CG17121;CG1785;CG31637;CG31999;CG17124;hoip;CG31751;mei-38;betaTub56D;bip1;CG44838;CG33947;Sesn;Cyp310a1;D1;CG12909;jagn;CG1671;GATAe;C…	ABCB7;Ac76E;Ac78C;AcCoAS;Acsl;AdenoK;Adh;Adk1;Alas;AnxB10;Apc;Arp8;Art3;Atf3;Atpalpha;B52;Baldspot;Brf;Btk29A;CBP;CG10068;CG10082;CG10268;CG10512;CG10581;CG10584;CG10738;CG10802;CG11035;CG11050;CG11200;CG11267;CG11319;CG11378;CG11409;CG11438;CG11447;CG11474;CG11617;CG11658;CG11722;CG11839;CG11892;CG12091;CG12134;CG12159;CG12301;CG12512;CG12643;CG12744;CG1275;CG12769;CG12848;CG12909;CG12935;CG1294…	0.906518	0.999999	0.999999	4.8716e-07
eGFP-CG4424	strain CG4424-GFP whole organism embryo (0-16 hours) genetically modified using site-specific recombination		1,2,3	1071	4561	8977	34096	hng3;Rrp1;l(3)72Dn;path;Fas1;CG5928;CG3746;ftz-f1;bbg;Atpalpha;Hs6st;Idgf2;CG42673;CG9065;CG9184;kek4;pont;CG3630;Tep3;CG13096;sesB;Nsun2;CG31548;Glut4EF;Atf3;kuk;fkh;smp-30;ABCB7;CG8067;CG10738;CG3961;CG2993;CG17121;CG1785;CG30427;CG31999;CG5903;CG31751;mei-38;CG31871;bip1;CG33946;CG44838;Sesn;Cyp310a1;CG12909;jagn;CG17111;Vha68-1;CG4825;HmgD;Adh;CG12935;ECSIT;GstE13;Npc2b;Samuel;sgg;SC35;CG1508…	ABCB7;Ac78C;AcCoAS;Acsl;Actn;Acyp2;AdenoK;Adh;Akap200;Ama;AnxB10;Apc;Art1;Art3;Atf3;Atpalpha;B52;Baldspot;Blimp-1;Brf;Btk29A;BubR1;Buffy;C901;CBP;CG10068;CG10082;CG10232;CG10237;CG10283;CG10286;CG10418;CG10584;CG10738;CG10802;CG11030;CG11035;CG11050;CG11180;CG11200;CG11267;CG11319;CG11378;CG11447;CG11504;CG11839;CG12091;CG12159;CG12301;CG12325;CG12512;CG12643;CG12744;CG1275;CG12909;CG12935;CG1294…	0.89187	0.999999	0.999999	4.59351e-07
eGFP-sv	VK00033 whole organism wandering third instar larva genetically modified using site-specific recombination		3,1,2	783	4561	6729	34096	hng3;aop;ps;CG14997;Rrp1;CG14757;CG14636;CG32182;CG5131;tum;l(3)72Dn;mRpL2;Fas1;CG34242;alphaTub84B;CG3746;CG12325;CG42319;bbg;Atpalpha;Hs6st;sti;Idgf2;RapGAP1;CG9065;CG9184;pont;cue;Tep3;CG13096;kdn;CG5254;CG31548;Glut4EF;Atf3;kuk;sub;rt;fkh;Vha55;smp-30;Nle;CG7530;CG8067;Pglym78;Art4;Art3;CG3961;CG2993;Art1;CG17121;CG1785;DopEcR;CG4497;CG3045;CG11267;CG5903;CG31751;B52;CG34117;Cad96Ca;Vha44;CG4…	Ac78C;AcCoAS;Acyp2;AdenoK;Adh;Ama;AnxB10;Art1;Art3;Art4;Atf3;Atpalpha;B52;Baldspot;Brf;Btk29A;CBP;CG10068;CG10082;CG10283;CG10286;CG10418;CG10516;CG10584;CG10802;CG11050;CG11180;CG11200;CG11267;CG11319;CG11447;CG11839;CG12091;CG12134;CG12301;CG12325;CG12512;CG1275;CG12769;CG12909;CG12935;CG12948;CG12974;CG13038;CG13096;CG13185;CG13365;CG1354;CG13631;CG13868;CG14286;CG14434;CG14544;CG14636;CG14683…	0.86987	0.999999	0.999999	4.28652e-07
CG18262	attP40 whole organism embryo (0-16 hours) genetically modified using site-specific recombination		3,1,2	1140	4561	9521	34096	CG11920;hng3;Rrp1;CG42663;l(3)72Dn;path;NijA;CG5928;ftz-f1;bbg;tex;Atpalpha;Hs6st;Idgf2;CG42673;CG9065;CG9184;kek4;pont;CG3630;CG13096;Rrp40;Nsun2;CG31548;Atf3;kuk;fkh;smp-30;Gs1l;CG8067;CG10738;Liprin-gamma;CG3961;CG2993;vkg;CG17121;CG1785;CG31637;CG31999;CG5903;CG31751;CG31871;betaTub56D;bip1;CG33946;CG44838;Sesn;Cyp310a1;flr;D1;CG12909;jagn;GATAe;CG4825;HmgD;Adh;CG12935;GstE13;GstE10;Npc2b;Sam…	Ac78C;AcCoAS;Acsl;Actn;AdenoK;Adh;Akap200;Ama;AnxB10;Apc;Arp8;Art1;Art3;Art4;Atf3;Atpalpha;B52;Baldspot;Blimp-1;Brf;Btk29A;BubR1;C901;CBP;CG10005;CG10068;CG10082;CG10232;CG10268;CG10283;CG10286;CG10581;CG10584;CG10621;CG10738;CG10802;CG11030;CG11035;CG11050;CG11200;CG11267;CG11319;CG11378;CG11409;CG11438;CG11447;CG11839;CG11920;CG12091;CG12159;CG12301;CG12325;CG12512;CG12643;CG12702;CG1275;CG1290…	0.895088	0.999999	0.999999	3.68736e-07
eGFP-shn	VK00033 whole organism embryo (0-24 hours) genetically modified using site-specific recombination		2,1,3	785	4561	6752	34096	hng3;aop;ps;Acsl;CG14997;Rrp1;CG14636;CG32182;CG5131;CG7430;tum;l(3)72Dn;alphaTub84B;prel;Rala;Actn;bbg;Atpalpha;sti;ZnT77C;RapGAP1;CG9065;kek4;pont;cue;Rrp40;CG5254;CG30457;Glut4EF;Atf3;kuk;fkh;Vha55;smp-30;Nle;ome;CG8067;Pglym78;CG10738;Art3;CG3961;sd;CG2993;Art1;CG1785;CG30427;CG4497;CG3045;CG11267;CG5903;CG31751;B52;CG34117;Vha44;RnpS1;CG33946;CG44838;CG6693;Sesn;jagn;AdenoK;Vha68-1;CG4022;CG…	Ac78C;AcCoAS;Acsl;Actn;Acyp2;AdenoK;Adh;Ama;Art1;Art3;Atf3;Atpalpha;B52;Baldspot;Brf;Btk29A;BubR1;CBP;CG10068;CG10082;CG10237;CG10286;CG10584;CG10738;CG10802;CG11030;CG11050;CG11180;CG11200;CG11267;CG11275;CG11319;CG11447;CG11504;CG11839;CG12091;CG12134;CG12159;CG12301;CG12512;CG12643;CG1275;CG12935;CG12974;CG13038;CG13185;CG13365;CG13506;CG1354;CG13631;CG14286;CG14434;CG14544;CG14636;CG14683;CG1…	0.869122	0.999999	0.999999	3.55157e-07
eGFP-luna	MI05859 whole organism embryo (0-24 hours) genetically modified using site-specific recombination		1,2	421	4561	3847	34096	aop;CG14997;Ac76E;CG5131;alphaTub84B;prel;Atpalpha;sti;ZnT77C;RapGAP1;cue;CG5254;CG30457;Glut4EF;Atf3;kuk;sub;fkh;Vha55;CG8067;Art3;CG3961;CG2993;CG4497;CG11267;CG5903;CG31751;B52;CG11378;Vha44;CG44838;CG6693;Sesn;jagn;AdenoK;Vha68-1;Drip;CG5114;Vha68-2;CG14762;CG4825;CG10286;CG10512;CG12935;l(3)neo38;GstE13;sgg;Patsas;mRpL24;mRpL23;Tusp;CG14434;Cyp9f2;Df31;Dg;CngA;Gs2;elm;CG11839;vig2;isoQC;brat…	Ac76E;Ac78C;AdenoK;Art3;Atf3;Atpalpha;B52;Baldspot;Brf;BubR1;CBP;CG10068;CG10237;CG10286;CG10512;CG10802;CG11050;CG11180;CG11200;CG11267;CG11319;CG11378;CG11447;CG11839;CG12091;CG12301;CG12512;CG12643;CG1275;CG12935;CG12974;CG13185;CG13868;CG14434;CG14544;CG14683;CG14762;CG14806;CG14997;CG15096;CG15387;CG16721;CG17726;CG1774;CG18622;CG2816;CG2993;CG30016;CG30069;CG3009;CG30349;CG30457;CG31038;CG3…	0.818094	0.999999	0.999999	2.94839e-07
eGFP-tin	strain tin-GFP whole organism embryo (0-16 hours) genetically modified using site-specific recombination		3,1,2	1005	4561	8482	34096	hng3;Rrp1;l(3)72Dn;chic;CG5928;mRpL9;Rala;CG42319;CG17219;ftz-f1;bbg;Atpalpha;Hs6st;Idgf2;CG9065;CG9184;kek4;CG3630;pont;Tep3;CG13096;SerT;Nsun2;CG31548;Glut4EF;Atf3;kuk;fkh;smp-30;ABCB7;CG8067;CG10738;CG3961;CG2993;CG1785;CG17121;CG31637;CG5903;CG31751;CG31871;betaTub56D;bip1;CG44838;Sesn;Cyp310a1;CG12909;jagn;CG17111;Vha68-1;Vha68-2;CG1671;CG4825;HmgD;Adh;CG12935;CG10516;GstE13;Npc2b;Samuel;sgg…	ABCB7;Ac78C;AcCoAS;Actn;Acyp2;AdenoK;Adh;Ama;AnxB10;Art1;Art3;Atf3;Atpalpha;B52;Baldspot;Brf;Btk29A;BubR1;C901;CBP;CG10068;CG10082;CG10283;CG10286;CG10340;CG10418;CG10516;CG10584;CG10738;CG10802;CG11035;CG11050;CG11180;CG11200;CG11267;CG11319;CG11447;CG11504;CG11752;CG11839;CG12091;CG12134;CG12301;CG12325;CG12512;CG12643;CG1275;CG12909;CG12935;CG12948;CG12974;CG13038;CG13082;CG13096;CG13185;CG133…	0.88575	0.999999	0.999999	2.98699e-07
twi	VK00033 whole organism embryo (2-12 hours) genetically modified using site-specific recombination		1,2	842	4561	7214	34096	CG11920;hng3;Rrp1;CG42663;CG40485;chic;path;CG3746;bbg;Atpalpha;Idgf2;CG9065;CG42554;CG9184;pont;CG13096;Rrp40;CG32755;Glut4EF;Atf3;kuk;fkh;CG8067;CG42763;CG3961;CG2993;CG1785;CG31516;CG31999;CG5903;CG31751;CG31760;betaTub56D;bip1;CG44838;Sesn;Cyp310a1;CG12909;jagn;CG31522;CG4825;Adh;CG12935;CG10516;GstE13;Npc2b;Samuel;sgg;Sirup;SC35;CG1360;CG4991;CycB3;CG32428;Tusp;CG31337;CG32425;CG17266;Dg;Ubi…	Ac78C;AcCoAS;Act57B;AdenoK;Adh;Akap200;Ama;Art1;Art3;Atf3;Atpalpha;B-H1;Brf;Btk29A;C901;CBP;CG10068;CG10082;CG10418;CG10516;CG10576;CG10584;CG10802;CG11035;CG11050;CG11200;CG11267;CG11319;CG11409;CG11447;CG11839;CG11920;CG12091;CG12111;CG12134;CG12325;CG12512;CG12643;CG12702;CG12744;CG1275;CG12909;CG12935;CG12948;CG12974;CG13082;CG13096;CG13185;CG13365;CG1354;CG13551;CG1360;CG13631;CG14210;CG1428…	0.872528	0.999999	0.999999	2.50816e-07
eGFP-CG18011	strain CG18011-GFP whole organism embryo (0-24 hours) genetically modified using site-specific recombination		2,1	718	4561	6242	34096	hng3;aop;ps;Acsl;CG14997;Rrp1;CG14757;CG14636;CG5131;CG10959;CG42784;tum;l(3)72Dn;Klp67A;chic;mRpL2;Rgk1;mRpL9;CG12325;ftz-f1;bbg;Atpalpha;sti;ZnT77C;al;RapGAP1;spz6;CG9065;CG9184;pont;cue;U3-55K;kdn;CG5254;CG1572;CG34250;CG31548;Glut4EF;Atf3;CG10264;kuk;sub;fkh;Vha55;smp-30;Nle;CG8067;Pglym78;Art3;CG3961;CG1785;Nlp;CG7402;CG4497;CG31516;CG11267;CG5903;CG31751;CG31871;B52;CG34117;Cad96Ca;Vha44;Rn…	Ac78C;AcCoAS;Acsl;AdenoK;Adh;Ama;Art3;Atf3;Atpalpha;B52;Baldspot;Brf;Btk29A;BubR1;CBP;CG10068;CG10082;CG10264;CG10286;CG10418;CG10584;CG10802;CG10959;CG11050;CG11180;CG11200;CG11267;CG11319;CG11447;CG11722;CG11839;CG12091;CG12301;CG12325;CG12512;CG12643;CG1275;CG12909;CG12948;CG12974;CG13077;CG13185;CG14286;CG14397;CG14434;CG14544;CG14636;CG14683;CG14757;CG14762;CG14997;CG15093;CG15096;CG15387;CG…	0.859892	0.999999	0.999999	2.11146e-07
eGFP-lz	VK00033 whole organism prepupa at white prepupa stage genetically modified using site-specific recombination		3,1,2	1196	4561	9981	34096	hng3;Rrp1;CG43759;CG42784;CG42663;l(3)72Dn;chic;NijA;CG4839;CG17104;bbg;Atpalpha;Hs6st;Idgf2;Rrp46;CG9065;kek4;pont;Tep3;Rrp40;Nsun2;Glut4EF;Atf3;kuk;fkh;smp-30;ABCB7;CG8067;CG10738;Liprin-gamma;CG3961;CG2993;CG1785;CG17121;CG5903;CG31751;mei-38;CG33946;CG44838;CG33947;fln;Sesn;Cyp310a1;flr;CG12909;jagn;Vha68-1;Vha68-2;Decay;CG4825;HmgD;Adh;CG12935;ECSIT;GstE13;Npc2b;Samuel;sgg;SC35;CG4991;CG3420…	ABCB7;Ac78C;AcCoAS;Acsl;Actn;Acyp2;AdenoK;Adh;Akap200;Ama;AnxB10;Apc;Art1;Art3;Art4;Atf3;Atpalpha;B52;Baldspot;Blimp-1;Brf;Btk29A;BubR1;C901;CBP;CG10068;CG10082;CG10211;CG10232;CG10264;CG10283;CG10286;CG10359;CG10581;CG10584;CG10738;CG10802;CG11035;CG11050;CG11200;CG11267;CG11275;CG11319;CG11378;CG11447;CG11504;CG11752;CG11839;CG12078;CG12091;CG12159;CG12268;CG12301;CG12325;CG12512;CG12643;CG1274…	0.895778	0.999999	0.999999	1.95704e-07
eGFP-Pdp1	MI01532 whole organism embryo (0-24 hours) genetically modified using site-specific recombination		1,2,3	898	4561	7665	34096	hng3;Rrp1;CG42784;l(3)72Dn;CG1208;CG42319;bbg;Atpalpha;Idgf2;CG9065;CG9184;kek4;pont;SerT;Rrp40;CG30457;Glut4EF;Atf3;kuk;fkh;smp-30;ABCB7;CG8067;Ca-alpha1T;Liprin-gamma;CG3961;CG2993;CG17121;CG1785;CG30427;CG5903;hoip;CG31751;betaTub56D;CG44838;Sesn;Cyp310a1;CG12909;jagn;Vha68-1;CG1671;CG4825;HmgD;Adh;CG12935;CG10516;ECSIT;GstE13;Npc2b;Samuel;sgg;CG4991;CG3420;Tusp;CG5728;CG32425;Tsp29Fb;IA-2;Dg;…	ABCB7;Ac78C;AcCoAS;Acsl;Acyp2;AdenoK;Adh;Ama;AnxB10;Apc;Art3;Art4;Atf3;Atpalpha;B52;Baldspot;Blimp-1;Brf;Btk29A;BubR1;CBP;CG10068;CG10082;CG10237;CG10286;CG10418;CG10516;CG10584;CG10802;CG11035;CG11050;CG11180;CG11200;CG11267;CG11275;CG11319;CG11378;CG11447;CG11504;CG11658;CG11752;CG11839;CG1208;CG12091;CG12134;CG12301;CG12325;CG12512;CG12643;CG1275;CG12909;CG12935;CG12948;CG12974;CG13082;CG13185…	0.875805	1	1	1.86651e-07
eGFP-CG10654	strain CG10654-GFP whole organism embryo (0-24 hours) genetically modified using site-specific recombination		2,1	791	4561	6829	34096	CG11920;hng3;ps;CG14997;Rrp1;CG14757;CG14636;CG32182;CG5131;tum;l(3)72Dn;Klp67A;path;CG34242;mRpL9;fzy;CG42319;bbg;Atpalpha;Hs6st;sti;ZnT77C;dgt6;Idgf2;dgt5;RapGAP1;CG9065;CG9184;kek4;pont;cue;CG5254;CG34250;CG31548;Glut4EF;Atf3;kuk;rt;fkh;Vha55;smp-30;Nle;CG8067;Pglym78;CG10738;Art3;CG3961;CG2993;Art1;CG17121;CG1785;DopEcR;CG4497;CG3045;CG13566;CG11267;CG5903;CG31751;CG31871;B52;CG34117;CG33946;…	Ac78C;AcCoAS;AdenoK;Adh;Ama;AnxB10;Art1;Art3;Atf3;Atpalpha;B52;Baldspot;Brf;Btk29A;BubR1;C901;CBP;CG10068;CG10082;CG10283;CG10418;CG10516;CG10584;CG10738;CG10802;CG11035;CG11050;CG11180;CG11200;CG11267;CG11319;CG11447;CG11504;CG11839;CG11920;CG12091;CG12159;CG12301;CG12512;CG12643;CG1275;CG12909;CG12935;CG12974;CG13185;CG1354;CG13551;CG13566;CG13631;CG13868;CG14286;CG14434;CG14544;CG14636;CG14683…	0.86589	1	1	1.6228e-07
eGFP-Snoo	strain snoo-MiMIC whole organism pupa genetically modified using site-specific recombination		5,3,6	967	4561	8213	34096	hng3;Rrp1;Prestin;CG42663;l(3)72Dn;path;NijA;mRpL2;CG4839;scu;ftz-f1;bbg;Atpalpha;Idgf2;p130CAS;CG42673;CG9065;pont;Rrp40;CG1572;CG31548;Glut4EF;Atf3;kuk;fkh;smp-30;bi;CG8067;CG10738;CG3961;CG2993;CG1785;CG17121;Picot;CG31999;CG17124;CG5903;hoip;CG31751;salr;d;betaTub56D;bip1;CG33946;CG44838;CG33947;Sesn;Cyp310a1;jagn;Vha68-1;Vha68-2;Decay;CG4825;CG30431;HmgD;CG12935;CG12814;GstE13;Npc2b;Samuel;s…	Ac78C;AcCoAS;Acsl;Actn;AdenoK;Ama;AnxB10;Apc;Art3;Atf3;Atpalpha;B52;Baldspot;Blimp-1;Brf;Btk29A;CBP;CG10068;CG10082;CG10211;CG10237;CG10359;CG10584;CG10738;CG10802;CG1103;CG11050;CG11200;CG11267;CG11275;CG11319;CG11378;CG11447;CG11686;CG11839;CG12091;CG12159;CG12268;CG12301;CG12643;CG1275;CG12769;CG12814;CG12935;CG12948;CG12964;CG12974;CG13082;CG13185;CG1354;CG13566;CG13631;CG13931;CG14304;CG1443…	0.880173	1	1	1.51816e-07
eGFP-CG4820	strain CG4820-GFP whole organism embryo (0-16 hours) genetically modified using site-specific recombination		3,2,1	791	4561	6835	34096	hng3;aop;ps;Acsl;CG14997;Rrp1;CG14757;CG14636;CG32182;CG5131;tum;l(3)72Dn;chic;CG34242;CG12325;bbg;Atpalpha;Hs6st;sti;ZnT77C;dgt6;Idgf2;dgt5;RapGAP1;dgt3;CG9065;CG9184;kek4;pont;CG3630;cue;Tep3;CG13096;CG5254;CG31548;Glut4EF;Atf3;SmD1;kuk;rt;fkh;Vha55;smp-30;CG7530;CG8067;CG10738;Art4;Art3;CG3961;CG2993;CG17121;CG1785;DopEcR;CG4497;CG13566;CG11267;CG5903;CG31751;mei-38;CG31871;CG34117;CG11378;bip…	Ac78C;AcCoAS;Acsl;Adh;Ama;AnxB10;Art3;Art4;Atf3;Atpalpha;Baldspot;Brf;Btk29A;BubR1;C901;CBP;CG10068;CG10082;CG10237;CG10286;CG10418;CG10584;CG10738;CG10802;CG11030;CG11050;CG11180;CG11200;CG11267;CG11319;CG11378;CG11447;CG11504;CG11839;CG12091;CG12159;CG12301;CG12325;CG12512;CG12643;CG1275;CG12909;CG12935;CG12948;CG12974;CG13038;CG13082;CG13096;CG13185;CG13365;CG1354;CG13566;CG13631;CG13868;CG139…	0.86513	1	1	1.3819e-07
eGFP-lola	VK00033 whole organism embryo (12-24 hours) genetically modified using stable transfection		2,1	108	4561	1223	34096	CG11447;ast;mod;bi;CG5033;CdGAPr;l(3)neo38;CG45218;CG9253;CBP;sd;dve;CG8778;CG4297;CG9005;CG3045;mRpL2;CG14434;Zasp52;grn;Actn;Men-b;Hil;InR;brat;SelD;Imp;trsn;Oatp74D;ana3;Poxm;AdenoK;CycA;klu;CG6962;cmet;SP1173;Tm1;Pfrx;RAF2;Glut4EF;CG13551;Vha26	Actn;AdenoK;CBP;CG11447;CG13551;CG14434;CG3045;CG4297;CG45218;CG5033;CG6962;CG8778;CG9005;CG9253;CdGAPr;CycA;Glut4EF;Hil;Imp;InR;Men-b;Oatp74D;Pfrx;Poxm;RAF2;SP1173;SelD;Tm1;Vha26;Zasp52;ana3;ast;bi;brat;cmet;dve;grn;klu;l(3)neo38;mRpL2;mod;sd;trsn	0.660147	1	1	1.01684e-07
eGFP-lola	VK00033 whole organism wandering third instar larva genetically modified using stable transfection		1,2	17	4561	338	34096	CG11447;U3-55K;Cpr;mrj;Pgk;Pfrx;CG14434;His2Av;Glut4EF	CG11447;CG14434;Cpr;Glut4EF;His2Av;Pfrx;Pgk;U3-55K;mrj	0.375989	1	1	5.42916e-08
Nf-YC	attP40 whole organism embryo (0-18 hours) genetically modified using site-specific recombination		1,2,3	1342	4561	11127	34096	CG11920;hng3;Rrp1;Prestin;CG42784;CG42663;l(3)72Dn;chic;path;CG5928;mRpL9;CG11912;serp;Atpalpha;al;Idgf2;p130CAS;Rrp46;CG42673;CG9065;CG3631;kek4;pont;CG13096;sesB;CG6908;Glut4EF;Atf3;kuk;fkh;ABCB7;Gs1l;bi;CG8067;CG10738;Liprin-gamma;CG3961;CG2993;vkg;CG1785;CG17121;CG31637;CG17124;CG5903;hoip;CG31871;salr;betaTub56D;CG44838;CG33947;Sesn;flr;D1;CG12909;jagn;CG17111;GATAe;CG31522;CG4825;HmgD;CG117…	ABCB7;Ac78C;AcCoAS;Acsl;Actn;AdenoK;Adh;Alas;Ama;AnxB10;Apc;Art3;Art4;Atf3;Atpalpha;B-H1;B-H2;Baldspot;Brf;Btk29A;C901;CBP;CG10068;CG10082;CG10232;CG10237;CG10418;CG10581;CG10584;CG10650;CG10738;CG10802;CG1103;CG11035;CG11050;CG11200;CG11267;CG11319;CG11378;CG11409;CG11447;CG11658;CG11722;CG11835;CG11912;CG11920;CG12091;CG12134;CG12159;CG12325;CG12512;CG12541;CG12643;CG1275;CG12769;CG12909;CG1293…	0.901608	1	1	1.19058e-07
eGFP-Dfd	VK00037 whole organism embryo (0-8 hours) genetically modified using site-specific recombination		1,2	55	4561	733	34096	CG11447;hh;grn;Actn;CG14304;CG17717;CG8993;CG8861;CdGAPr;CG9253;InR;sd;ana3;Patsas;oc;Vha68-1;CG6962;CG3045;CG14434;SAK;CG31279;CG13551;Vha26	Actn;CG11447;CG13551;CG14304;CG14434;CG17717;CG3045;CG31279;CG6962;CG8861;CG8993;CG9253;CdGAPr;InR;Patsas;SAK;Vha26;Vha68-1;ana3;grn;hh;oc;sd	0.560921	1	1	6.82171e-08
eGFP-CG17912	VK00033 whole organism embryo (0-16 hours) genetically modified using site-specific recombination		2,1	570	4561	5089	34096	hng3;aop;ps;CG14997;Rrp1;CG14757;CG14636;CG5131;CG7430;CG42784;path;dve;mRpL2;alphaTub84B;prel;Rala;CG42319;CG17219;ftz-f1;tex;Atpalpha;sti;RapGAP1;pont;CG13096;mRpL55;Atf3;kuk;fkh;Vha55;smp-30;Nle;Art3;CG3961;CG2993;CG1785;DopEcR;CG31637;CG4497;CG31999;CG13566;CG11267;CG31751;B52;CG34117;Vha44;RnpS1;CG44838;CG6693;Sesn;jagn;CG43066;AdenoK;CG4022;CG5114;Vha68-2;CG14762;Rcd2;GATAe;CG31522;CG4825;C…	Ac78C;AdenoK;Akap200;Alas;Ama;Apc;Art3;Atf3;Atpalpha;B52;Brf;Btk29A;CBP;CG10068;CG10232;CG10286;CG10584;CG11050;CG11267;CG11319;CG11447;CG11839;CG11892;CG12134;CG12512;CG12643;CG12744;CG1275;CG12935;CG12974;CG13096;CG13185;CG1354;CG13566;CG13631;CG13868;CG14286;CG14434;CG14544;CG14636;CG14757;CG14762;CG14806;CG14997;CG15387;CG15528;CG16721;CG17219;CG17726;CG17746;CG17834;CG1785;CG1814;CG18622;CG2…	0.837309	1	1	9.45128e-08
eGFP-lilli	VK00033 whole organism embryo (0-24 hours) genetically modified using site-specific recombination		1,3,2	1361	4561	11281	34096	CG11920;hng3;Rrp1;Prestin;CG42784;l(3)72Dn;chic;path;mRpL2;CG17104;mRpL9;CG3746;Rala;ftz-f1;bbg;Atpalpha;Hs6st;Rrp46;CG9065;CG9184;kek4;pont;CG3630;Tep3;CG13096;SerT;sesB;Rrp40;Nsun2;CG1572;CG31548;CG30457;Atf3;kuk;fkh;smp-30;ABCB7;CG8067;CG10738;CG33939;Liprin-gamma;CG3961;CG2993;vkg;CG17121;CG1785;CG31999;CG17124;CG5903;hoip;CG31751;mei-38;betaTub56D;bip1;CG33946;CG44838;fln;Sesn;Cyp310a1;flr;D…	ABCB7;Ac76E;Ac78C;AcCoAS;Acsl;Act57B;Actn;Acyp2;AdenoK;Adh;Akap200;Alas;Ama;AnxB10;Apc;Arp8;Art1;Art3;Art4;Atf3;Atpalpha;Baldspot;Brf;Btk29A;BubR1;C901;CBP;CG10068;CG10082;CG10232;CG10283;CG10286;CG10340;CG10418;CG10516;CG10576;CG10581;CG10584;CG10598;CG10621;CG10738;CG10802;CG11030;CG11035;CG11050;CG11180;CG11200;CG11267;CG11319;CG11378;CG11447;CG11504;CG11658;CG11686;CG11835;CG11839;CG11892;CG1…	0.901891	1	1	9.86389e-08
eGFP-Mnt	VK00033 whole organism female adult genetically modified using site-specific recombination		2,1	1797	4561	14603	34096	CG11920;hng3;Rrp4;l(3)72Dp;Rrp1;Prestin;CG42784;CG42663;l(3)72Dn;chic;path;Irk3;NijA;mRpL2;Fas1;CG1208;CG4839;mRpL9;Rala;l(2)09851;scu;CG17219;ftz-f1;bbg;Atpalpha;Hs6st;Rrp45;p130CAS;Rrp46;CG42673;CG9065;CG3631;kek4;pont;CG13096;Gp210;sesB;Rrp40;Nsun2;CG1572;CG31548;CG5819;CG6908;Glut4EF;Atf3;Tgt;SmD1;kuk;fkh;smp-30;ABCB7;Gs1l;CG8067;CG9034;Ca-alpha1T;CG9394;Liprin-gamma;CG3961;CG2993;CG1542;CG17…	ABCB7;AQP;Ac76E;Ac78C;AcCoAS;Acsl;Actn;Acyp2;AdenoK;Adh;Adk1;Alas;AnxB10;Apc;Arp8;Art1;Art3;Art4;Atf3;Atpalpha;B52;Baldspot;Blimp-1;Brf;Btk29A;Buffy;CG10068;CG10082;CG10232;CG10283;CG10286;CG10340;CG10341;CG10512;CG10514;CG10516;CG10550;CG10576;CG10581;CG10584;CG10621;CG10650;CG10802;CG10911;CG11030;CG11035;CG11050;CG11180;CG11241;CG11267;CG11275;CG11319;CG11400;CG11409;CG11417;CG11447;CG11453;CG…	0.919918	1	1	9.85583e-08
eGFP-Su(H)	attP2 whole organism embryo (0-24 hours) genetically modified using site-specific recombination		1,3,2	859	4561	7386	34096	aop;ps;CG14997;Rrp1;CG14757;CG43759;CG14636;CG32182;CG5131;CG7430;tum;l(3)72Dn;chic;dve;Map205;alphaTub84B;prel;CG17104;Actn;CG42319;bbg;tex;Atpalpha;sti;RapGAP1;CG9184;CG3630;cue;SerT;Rrp40;CG5254;VhaAC45;CG31548;Glut4EF;Atf3;kuk;rt;fkh;Vha55;smp-30;Nle;bi;CG8067;Pglym78;Art3;CG3961;CG2993;Art1;CG1785;CG17121;CG8854;CG30427;CG31637;CG4497;CG3045;CG31516;CG17124;CG11267;CG5903;CG31751;mei-38;B52;…	Ac78C;AcCoAS;Actn;AdenoK;Apc;Art1;Art3;Atf3;Atpalpha;B52;Baldspot;Brf;Btk29A;BubR1;CBP;CG10068;CG10082;CG10237;CG10286;CG10581;CG10802;CG11050;CG11180;CG11200;CG11267;CG11319;CG11447;CG11617;CG11839;CG12091;CG12134;CG12512;CG12643;CG1275;CG12848;CG12909;CG12935;CG12948;CG12974;CG13038;CG13082;CG13185;CG13365;CG13506;CG1354;CG13551;CG13631;CG13868;CG14160;CG14286;CG14434;CG14544;CG14636;CG14671;CG…	0.869415	1	1	9.198e-08
eGFP-CG8089	VK00037 whole organism embryo (0-24 hours) genetically modified using site-specific recombination		2,3,4	600	4561	5334	34096	hng3;aop;ps;CG14997;CG14757;Rrp1;CG14636;CG32182;CG5131;CG42784;tum;l(3)72Dn;Fas1;alphaTub84B;ImpL2;bbg;tex;Atpalpha;sti;RapGAP1;CG9065;CG9184;CG17691;kek4;pont;CG3630;cue;CG5254;CG31548;Atf3;kuk;fkh;Vha55;smp-30;Nle;CG8067;Art3;CG3961;CG2993;Art1;CG17121;CG1785;CG3045;CG31637;CG4497;CG11267;CG5903;CG31751;B52;CG34117;Vha44;RnpS1;CG33946;CG44838;Men-b;CG6693;Sesn;jagn;AdenoK;CG4022;Vha68-1;Vha68-…	Ac78C;AcCoAS;AdenoK;Adh;Ama;AnxB10;Apc;Art1;Art3;Atf3;Atpalpha;B52;Baldspot;Brf;Btk29A;Buffy;CBP;CG10068;CG10082;CG10286;CG10802;CG11050;CG11180;CG11200;CG11267;CG11319;CG11447;CG11504;CG11839;CG12091;CG12301;CG12512;CG12643;CG1275;CG12935;CG12974;CG13038;CG13365;CG1354;CG13631;CG14286;CG14434;CG14544;CG14636;CG14757;CG14762;CG14806;CG14997;CG15387;CG1640;CG16721;CG17121;CG17691;CG17726;CG1774;CG…	0.840895	1	1	8.34453e-08
CG13424	VK00033 whole organism embryo (6-18 hours) genetically modified using site-specific recombination		1,2	1225	4561	10243	34096	CG11920;hng3;Rrp1;CG42784;l(3)72Dn;CG1441;chic;path;NijA;CG5928;CG17104;mRpL9;CG42319;ftz-f1;bbg;tex;Atpalpha;Idgf2;CG9065;CG9184;kek4;CG3630;pont;CG13096;SerT;sesB;Rrp40;CG31548;Glut4EF;Atf3;SmD1;kuk;fkh;smp-30;ABCB7;Gs1l;CG8067;CG10738;Liprin-gamma;CG3961;CG2993;CG17364;CG1785;CG17121;CG5903;CG31751;CG31871;betaTub56D;bip1;CG44838;Sesn;Cyp310a1;flr;CG12909;jagn;CG17111;Vha68-1;Vha68-2;CG1671;GA…	ABCB7;Ac78C;AcCoAS;Acsl;Actn;Acyp2;AdenoK;Adh;Akap200;Ama;AnxB10;Apc;Arp8;Art3;Art4;Atf3;Atpalpha;B52;Baldspot;Brf;Btk29A;BubR1;Buffy;C901;CBP;CG10068;CG10082;CG10232;CG10283;CG10286;CG10340;CG10418;CG10512;CG10516;CG10584;CG10621;CG10738;CG10802;CG11035;CG11050;CG11180;CG11200;CG11267;CG11319;CG11378;CG11409;CG11447;CG11504;CG11658;CG11752;CG11839;CG11892;CG11920;CG12091;CG12134;CG12301;CG12325;…	0.89403	1	1	7.90955e-08
CTCF	strain Oregon-R S2		2,1	539	4561	4850	34096	Rrp4;CG14997;CG16935;CG5131;CG7430;CG1441;dve;CG14196;Map205;mRpL2;Fas1;CG34242;alphaTub84B;Rgk1;mRpL9;AQP;Rala;ftz-f1;Atpalpha;Cda5;dgt6;p130CAS;cue;CG13096;mRpL55;Doc1;CG17575;CG14186;Tgt;Vha55;CG15506;bi;CG8861;Pglym78;B-H1;B-H2;CG2993;CG1542;CG30427;CG31637;CG31516;VhaAC39-2;CG5903;mei-38;B52;salr;Vha44;CG44838;Men-b;CG6693;RFeSP;SkpB;flr;jagn;Tie;CG43066;Cks85A;Vha68-1;CG5114;CG1671;CG14762;…	AQP;AcCoAS;Adgf-A;Apc;Atpalpha;B-H1;B-H2;B52;Buffy;CG10211;CG10232;CG10286;CG10576;CG11030;CG11050;CG11447;CG11617;CG12134;CG12159;CG12531;CG12848;CG12935;CG12974;CG12985;CG13096;CG13365;CG1354;CG1360;CG14022;CG14186;CG14196;CG14304;CG1441;CG14671;CG14762;CG14997;CG15414;CG1542;CG15506;CG15517;CG15528;CG1636;CG16700;CG1671;CG16935;CG17258;CG17575;CG17746;CG1943;CG2059;CG2121;CG2852;CG2993;CG3009;…	0.830788	1	1	6.79546e-08
eGFP-NK7.1	VK00037 whole organism embryo (0-24 hours) genetically modified using site-specific recombination		2,3,1	470	4561	4292	34096	hng3;aop;ps;CG14997;Rrp1;CG14636;CG32182;CG5131;alphaTub84B;prel;CG42319;bbg;tex;Atpalpha;Hs6st;sti;RapGAP1;CG9184;kek4;Rrp40;CG5254;Glut4EF;Atf3;kuk;sub;fkh;Vha55;smp-30;Art3;CG3961;CG2993;Art1;CG17121;CG4497;CG11267;CG5903;CG31751;CG11378;CG44838;Men-b;CG6693;Sesn;Cyp310a1;AdenoK;CG5114;CG14762;Rcd2;CG4825;CG10286;HmgD;ast;Adh;CG12935;CG15528;GstE13;CG5290;Npc2b;sgg;Patsas;mRpL24;mRpL23;CG14434…	Ac78C;AdenoK;Adh;Alas;Ama;Apc;Art1;Art3;Atf3;Atpalpha;Baldspot;Brf;Btk29A;CBP;CG10068;CG10082;CG10286;CG10584;CG11050;CG11180;CG11200;CG11267;CG11319;CG11378;CG11447;CG12091;CG12301;CG12512;CG12643;CG1275;CG12935;CG12974;CG13506;CG13631;CG14434;CG14544;CG14636;CG14762;CG14806;CG14997;CG15387;CG15528;CG17121;CG17726;CG1774;CG17834;CG18622;CG2003;CG2816;CG2930;CG2993;CG30069;CG3009;CG31038;CG31145;…	0.818618	1	1	6.55737e-08
eGFP-jim	VK00037 whole organism wandering third instar larva genetically modified using site-specific recombination		1,3	280	4561	2729	34096	aop;ps;CG5131;jing;Prestin;mol;l(3)72Dn;CG8360;jim;path;melt;NijA;mRpL2;CG17746;CG2816;alphaTub84B;dnk;CG11752;bbg;sti;Idgf4;vri;RapGAP1;kek4;Pka-R2;Rrp40;Pgk;klu;GstS1;RAF2;fkh;Vha55;ome;bi;CG6163;CG6040;Art3;Snmp2;sd;CG2993;GNBP3;CG7006;tou;salr;CG34117;RnpS1;CG6055;Sesn;rost;SelD;trsn;jagn;CG1275;jdp;Rcd2;CG11447;CG33116;Hsp26;CG1806;CG12814;Hsp27;l(3)neo38;GstE13;CG2059;SC35;mRpL23;CG3420;CG9…	Acyp2;Apc;Art3;Brf;CG10082;CG11180;CG11275;CG11447;CG11752;CG1275;CG12814;CG13185;CG17746;CG17834;CG1806;CG2059;CG2816;CG2993;CG30016;CG30069;CG30349;CG33116;CG34117;CG3420;CG4297;CG43658;CG4860;CG4984;CG5131;CG5853;CG5953;CG6040;CG6055;CG6163;CG6767;CG7006;CG7737;CG8360;CG9005;CG9246;Cyp1;Df31;Eno;GNBP3;GlyP;Gs2;GstE13;GstS1;Hsp26;Hsp27;Idgf4;InR;Kdm2;LRP1;Mical;Msr-110;NijA;Nopp140;Pde8;Peritro…	0.767004	1	1	5.17733e-08
eGFP-CG16863	VK00037 whole organism embryo (0-16 hours) genetically modified using site-specific recombination		3,2,1	688	4561	6051	34096	hng3;aop;ps;Acsl;CG14997;Rrp1;CG14757;CG14636;CG32182;CG5131;tum;l(3)72Dn;alphaTub84B;prel;ftz-f1;tex;Atpalpha;bbg;sti;RapGAP1;CG9065;CG9184;kek4;pont;CG3630;cue;CG5254;CG31548;Atf3;kuk;fkh;rt;Vha55;smp-30;Nle;CG8067;Pglym78;Art4;Art3;CG3961;CG2993;Art1;CG17121;CG1785;CG8854;CG4497;CG3045;CG11267;CG5903;CG31751;B52;CG34117;Vha44;Men-b;CG44838;CG6693;Sesn;Cyp310a1;CG12909;jagn;AdenoK;Vha68-1;CG402…	Ac78C;AcCoAS;Acsl;AdenoK;Adh;Ama;AnxB10;Apc;Art1;Art3;Art4;Atf3;Atpalpha;B52;Baldspot;Brf;Btk29A;BubR1;CBP;CG10068;CG10082;CG10286;CG10418;CG10576;CG10584;CG10802;CG11050;CG11180;CG11200;CG11267;CG11319;CG11447;CG11504;CG11839;CG12091;CG12301;CG12512;CG12643;CG1275;CG12909;CG12935;CG12948;CG12974;CG13038;CG13082;CG13185;CG13365;CG13506;CG1354;CG13551;CG13631;CG14286;CG14434;CG14544;CG14636;CG1468…	0.849972	1	1	5.57183e-08
eGFP-CG1233	attP-40 whole organism embryo (0-24 hours) genetically modified using site-specific recombination		1,2,3,4	872	4561	7509	34096	hng3;Rrp1;CG42784;l(3)72Dn;chic;mRpL2;ftz-f1;bbg;tex;Atpalpha;Hs6st;Idgf2;CG9065;CG9184;kek4;pont;Glut4EF;Atf3;kuk;fkh;smp-30;CG8067;CG3961;CG2993;CG1785;CG17121;CG31999;CG31751;CG31871;betaTub56D;bip1;CG44838;Tsp74F;Sesn;Cyp310a1;CG12909;jagn;CG17111;Vha68-1;GATAe;CG4825;HmgD;CG10512;Adh;CG12935;GstE13;GstE10;Npc2b;Samuel;sgg;SC35;CG4991;CycB3;CG32428;Tusp;CG32425;Tsp29Fb;CG10864;Dg;Gs2;elm;CG11…	Ac78C;AcCoAS;Acsl;AdenoK;Adh;Ama;AnxB10;Apc;Art1;Art3;Atf3;Atpalpha;B52;Baldspot;Blimp-1;Brf;Btk29A;BubR1;C901;CBP;CG10068;CG10082;CG10237;CG10286;CG10512;CG10584;CG10802;CG10864;CG1103;CG11035;CG11050;CG11180;CG11200;CG11267;CG11275;CG11319;CG11378;CG11447;CG11839;CG12091;CG12325;CG12512;CG12643;CG1275;CG12909;CG12935;CG12974;CG13082;CG13185;CG13365;CG1354;CG13566;CG13631;CG13868;CG14292;CG14434…	0.868116	1	1	5.28606e-08
eGFP-N	strain Notch-GFP whole organism wandering third instar larva genetically modified using stable transfection		1,2	275	4561	2691	34096	hh;ps;mod;CG14997;CG11409;nrv1;CG7394;jim;path;dve;Eb1;Src64B;CG8478;mRpL2;Actn;ImpL2;ftz-f1;rumi;vri;RapGAP1;spz6;klu;RAF2;Sirt4;CG15629;Vha55;bi;CG8861;CG6163;Art4;sd;CG4497;CG3045;tou;hoip;B52;sals;d;RnpS1;f;Men-b;Hil;SelD;betaTub60D;Oatp74D;Poxm;AdenoK;Vha68-1;CG6962;Mob2;CG14762;GATAe;CG13551;CG11447;esn;ast;CG45218;CG9253;CG5569;sgg;CG2059;Patsas;CG9921;mab-21;CG14434;rempA;mthl3;CG11044;Za…	Actn;AdenoK;Art4;B52;CG10864;CG11044;CG11409;CG11447;CG12159;CG13248;CG13551;CG1358;CG14434;CG14762;CG14997;CG15629;CG2059;CG2162;CG30069;CG30377;CG3045;CG31038;CG31279;CG33080;CG3679;CG3777;CG4459;CG4497;CG45218;CG5033;CG5569;CG5793;CG6163;CG6962;CG7322;CG7394;CG7460;CG7582;CG8031;CG8478;CG8861;CG9253;CG9813;CG9921;Eb1;Eip63E;GATAe;Hil;Imp;ImpL2;InR;Men-b;Mob2;Nopp140;Oatp74D;Osi2;Patsas;Pde8;Pf…	0.763945	1	1	4.38554e-08
eGFP-CG9437	VK00033 whole organism embryo (0-16 hours) genetically modified using site-specific recombination		1,2	1091	4561	9227	34096	CG11920;hng3;Rrp1;CG42784;l(3)72Dn;CG1441;path;CG14196;CG5928;mRpL9;ftz-f1;bbg;Atpalpha;Hs6st;Idgf2;CG9065;CG9184;pont;CG13096;Gp210;sesB;CG31548;CG14186;Glut4EF;Atf3;SmD1;kuk;fkh;smp-30;ABCB7;CG8067;CG10738;CG3961;CG2993;CG17121;CG1785;CG5903;hoip;CG31751;CG31871;bip1;CG44838;Sesn;CG12909;jagn;CG17111;Vha68-1;Vha68-2;GATAe;CG31522;CG4825;HmgD;CG10512;Adh;CG12935;CG10516;CG12814;GstE13;Samuel;sgg…	ABCB7;AcCoAS;Acsl;Actn;AdenoK;Adh;Akap200;Ama;AnxB10;Art3;Atf3;Atpalpha;B52;Baldspot;Blimp-1;Brf;Btk29A;BubR1;C901;CBP;CG10068;CG10082;CG10283;CG10286;CG10512;CG10516;CG10584;CG10621;CG10738;CG10802;CG11035;CG11044;CG11050;CG11099;CG11200;CG11267;CG11319;CG11378;CG11409;CG11447;CG11504;CG11617;CG11752;CG11839;CG11920;CG12091;CG12301;CG12325;CG12512;CG12643;CG1275;CG12814;CG12848;CG12909;CG12935;C…	0.883909	1	1	4.55857e-08
eGFP-tx	VK00037 whole organism embryo (0-24 hours) genetically modified using site-specific recombination		1,2	651	4561	5767	34096	hng3;aop;ps;CG14997;Rrp1;CG14757;CG14636;CG32182;CG5131;tum;l(3)72Dn;alphaTub84B;prel;CG17104;bbg;Atpalpha;sti;RapGAP1;CG9065;CG9184;kek4;pont;cue;kdn;Rrp40;CG5254;CG30457;Glut4EF;Atf3;Fit2;kuk;sub;fkh;Vha55;smp-30;CG8067;Pglym78;Art3;CG3961;CG2993;Art1;CG1785;CG17121;DopEcR;CG4497;CG3045;CG11267;CG5903;CG31751;CG34117;betaTub56D;RnpS1;CG44838;Men-b;Sesn;jagn;AdenoK;Vha68-1;CG4022;CG5114;Vha68-2;…	Ac78C;AcCoAS;Acyp2;AdenoK;Adh;Art1;Art3;Atf3;Atpalpha;Brf;Btk29A;BubR1;CBP;CG10068;CG10082;CG10237;CG10286;CG10418;CG10802;CG11050;CG11180;CG11200;CG11267;CG11319;CG11447;CG11504;CG11752;CG11839;CG12091;CG12512;CG12643;CG1275;CG12935;CG12948;CG12974;CG13038;CG13082;CG13365;CG1354;CG13631;CG14286;CG14434;CG14544;CG14636;CG14671;CG14683;CG14757;CG14762;CG14806;CG14997;CG15117;CG15387;CG15701;CG1671…	0.843868	1	1	4.00027e-08
eGFP-salr	VK00033 whole organism prepupa (24 hours) genetically modified using site-specific recombination		3,1,2	481	4561	4401	34096	hng3;aop;ps;CG14997;Rrp1;CG43759;CG32182;CG5131;CG42784;CG42663;tum;l(3)72Dn;chic;dve;mRpL2;alphaTub84B;prel;spz3;scu;bbg;Atpalpha;sti;ZnT77C;RapGAP1;pont;CG9737;cue;CG5254;Atf3;rt;sug;smp-30;ome;bi;Art3;CG3961;CG2993;CG17121;Nlp;CG1785;CG4497;CG13566;CG11267;CG5903;B52;salr;CG34117;Vha44;d;RnpS1;bip1;CG44838;Men-b;CG6693;Sesn;Cyp310a1;AdenoK;Vha68-1;Vha68-2;CG4825;CG34355;stai;HmgD;CG15529;CG129…	Ac78C;AdenoK;AnxB10;Apc;Art3;Atf3;Atpalpha;B52;Baldspot;Brf;Btk29A;CBP;CG10082;CG10584;CG11180;CG11267;CG11319;CG11438;CG11447;CG12643;CG1275;CG12935;CG12974;CG13038;CG13053;CG13082;CG13185;CG1354;CG13566;CG13631;CG13931;CG14434;CG14544;CG14997;CG15387;CG15431;CG15529;CG1640;CG16721;CG17121;CG17726;CG17834;CG1785;CG18622;CG2617;CG2816;CG2930;CG2993;CG30069;CG3009;CG30349;CG31145;CG31807;CG31808;C…	0.817028	1	1	3.44543e-08
eGFP-Sox15	strain Sox15-GFP whole organism prepupa genetically modified using site-specific recombination		2,3,1	643	4561	5714	34096	hng3;aop;Acsl;CG14997;CG14757;Rrp1;CG14636;CG43759;CG32182;CG5131;CG42784;tum;l(3)72Dn;CG17104;CG12325;Pu;bbg;Atpalpha;sti;ZnT77C;dgt5;Idgf2;RapGAP1;CG9065;CG17691;pont;cue;CG5254;CG31548;Atf3;kuk;rt;CG14777;CG7530;CG8067;Liprin-gamma;Art3;CG3961;CG2993;CG17121;CG1785;CG4497;CG13566;CG11267;CG5903;CG31751;B52;CG34117;CG11378;bip1;CG33946;CG44838;Men-b;Sesn;Cyp310a1;CG12909;AdenoK;Nplp1;Vha68-1;CG…	Ac78C;AcCoAS;Acsl;AdenoK;Adh;Ama;AnxB10;Art3;Atf3;Atpalpha;B52;Baldspot;Blimp-1;Brf;Btk29A;C901;CBP;CG10068;CG10082;CG10359;CG10418;CG10584;CG10802;CG11050;CG11180;CG11200;CG11267;CG11319;CG11378;CG11447;CG11839;CG12159;CG12268;CG12301;CG12325;CG12512;CG12643;CG1275;CG12909;CG12935;CG12974;CG13082;CG13185;CG13365;CG13566;CG13631;CG13931;CG14286;CG14434;CG14544;CG14636;CG14757;CG14762;CG14777;CG14…	0.841229	1	1	2.87515e-08
eGFP-Su(var)2-HP2	VK00033 whole organism embryo (0-10 hours) genetically modified using site-specific recombination		6,4	312	4561	3015	34096	CG11920;hng3;CG12974;mod;Rrp1;CG32182;E(spl)mdelta-HLH;Gapdh2;tum;CG7394;CG43116;CG8360;melt;Src64B;CG8478;CG12325;Actn;DOR;bbg;tex;rumi;RapGAP1;Sox100B;CG9065;CG17691;pont;Btk29A;Gp210;Piezo;sls;Sirt6;Atf3;SmD1;Lmpt;rt;fkh;CG8067;Art3;CG3961;CG2993;CG1785;CG5188;CG3045;RnrS;B52;CG34117;mrj;CG44838;Men-b;Gbs-70E;CG6693;fln;Sesn;CG31808;Poxm;Snap25;nop5;Vha68-1;CG4022;CG6962;BubR1;Mob2;CG1275;Cdk1…	Actn;Ama;Art3;Atf3;B52;Brf;Btk29A;BubR1;CBP;CG10068;CG10082;CG10584;CG11447;CG11839;CG11920;CG12325;CG1275;CG12974;CG13185;CG14434;CG15387;CG16700;CG17691;CG17726;CG17834;CG1785;CG2993;CG3045;CG31626;CG31808;CG32182;CG34117;CG3679;CG3764;CG3961;CG4022;CG42748;CG43116;CG44838;CG4825;CG4882;CG4991;CG5028;CG5188;CG5953;CG6693;CG6891;CG6962;CG7322;CG7394;CG7630;CG7632;CG8036;CG8067;CG8360;CG8420;CG84…	0.77359	1	1	2.61343e-08
eGFP-her	VK00033 whole organism embryo (0-24 hours) genetically modified using site-specific recombination		2,1	927	4561	7968	34096	Rrp1;Prestin;CG42784;CG42663;l(3)72Dn;chic;Rala;ftz-f1;bbg;Atpalpha;Hs6st;p130CAS;CG42673;CG9065;CG9184;kek4;CG13096;Rrp40;CG1572;CG31548;CG6908;CG30457;Glut4EF;Atf3;kuk;fkh;smp-30;bi;CG8067;Liprin-gamma;CG3961;CG2993;CG1785;CG30427;CG31516;CG17124;CG5903;hoip;CG31751;mei-38;betaTub56D;CG44838;Sesn;Cyp310a1;jagn;Vha68-1;Vha68-2;CG1671;CG31522;CG4825;HmgD;Adh;CG10516;CG12935;GstE13;Npc2b;Samuel;sg…	Ac78C;AcCoAS;AdenoK;Adh;Akap200;Alas;Ama;Apc;Art3;Atf3;Atpalpha;B52;Baldspot;Brf;Btk29A;BubR1;Buffy;CBP;CG10068;CG10082;CG10237;CG10286;CG10516;CG10581;CG10802;CG11030;CG11050;CG11180;CG11200;CG11267;CG11275;CG11319;CG11447;CG11617;CG11835;CG11839;CG11892;CG12301;CG12499;CG12512;CG12643;CG12744;CG1275;CG12848;CG12935;CG12948;CG13038;CG13096;CG13185;CG13365;CG13506;CG1354;CG13551;CG1360;CG13631;CG…	0.869709	1	1	2.56699e-08
Rel	VK00037 whole organism wandering third instar larva genetically modified using site-specific recombination		1,3,2	1526	4561	12602	34096	CG11920;hng3;l(3)72Dp;Rrp1;CG43759;Prestin;CG42663;l(3)72Dn;chic;path;NijA;mRpL2;CG18557;CG4839;CG15044;CG3868;Rala;scu;CG11912;CG17219;ftz-f1;bbg;Atpalpha;Mal-A6;Idgf4;Idgf2;p130CAS;CG42673;CecA2;CG9065;CecA1;kek4;pont;CG3630;CG15152;Tep3;Tep2;sesB;Rrp40;CG1572;CG5819;CG3513;Glut4EF;mRpS33;Atf3;Tgt;kuk;fkh;smp-30;ABCB7;Gs1l;CG5909;bi;CG8067;CG10738;CG9034;CG33939;CG3961;CG2993;vkg;CG17121;CG1785…	ABCB7;AcCoAS;Acsl;Actn;AdenoK;Akap200;Alas;Ama;AnxB10;Apc;Arp8;Art1;Art3;Atf3;Atpalpha;AttA;AttB;AttC;AttD;B52;Baldspot;Brf;Btk29A;Buffy;CBP;CG10005;CG10068;CG10082;CG10268;CG10359;CG10512;CG10561;CG10581;CG10584;CG10621;CG10738;CG10912;CG11035;CG11050;CG11192;CG11241;CG11267;CG11275;CG11447;CG11504;CG11658;CG11686;CG11722;CG11839;CG11852;CG11912;CG11920;CG12078;CG12091;CG12268;CG12301;CG12325;CG…	0.905229	1	1	2.546e-08
eGFP-CG7101	VK00033 whole organism female adult genetically modified using site-specific recombination		2,1	1445	4561	11983	34096	CG11920;hng3;l(3)72Dp;Rrp1;Mal-B2;Prestin;CG42784;CG42663;l(3)72Dn;chic;path;Irk2;Irk3;NijA;mRpL2;CG4839;mRpL9;Rala;scu;ftz-f1;bbg;Atpalpha;Hs6st;Idgf2;p130CAS;CG9065;kek4;pont;Tep3;CG13096;sesB;Rrp40;CG31548;Glut4EF;Atf3;kuk;fkh;smp-30;ABCB7;Gs1l;CG8067;CG10738;Liprin-gamma;CG3961;CG2993;CG17121;CG1785;CG31637;Picot;CG31516;CG17124;CG5903;hoip;CG31751;mei-38;betaTub56D;bip1;CG44838;CG33947;Sesn;…	ABCB7;AQP;Ac78C;AcCoAS;Acsl;AdenoK;Adh;Akap200;Alas;AnxB10;Apc;Arp8;Art1;Art3;Art4;Atf3;Atpalpha;B52;Baldspot;Blimp-1;Brf;Btk29A;BubR1;CBP;CG10068;CG10082;CG10232;CG10237;CG10286;CG10512;CG10514;CG10576;CG10581;CG10584;CG10621;CG10738;CG10802;CG11035;CG11050;CG11180;CG11200;CG11267;CG11319;CG11378;CG11409;CG11447;CG11504;CG11617;CG11722;CG11752;CG11835;CG11839;CG11892;CG11920;CG12091;CG12134;CG12…	0.901458	1	1	2.50401e-08
eGFP-lbe	VK00037 whole organism embryo (0-24 hours) genetically modified using site-specific recombination		1,2	888	4561	7680	34096	CG11920;hng3;l(3)72Dp;Rrp1;Prestin;CG42663;l(3)72Dn;chic;mRpL2;ftz-f1;bbg;Atpalpha;Idgf2;CG9065;CG42554;kek4;CG17691;pont;Tep3;CG31548;Glut4EF;Atf3;kuk;fkh;smp-30;CG8067;CG10738;CG3961;CG2993;CG1785;CG5903;mei-38;d;betaTub56D;bip1;CG44838;CG33947;Sesn;Cyp310a1;D1;CG12909;jagn;Cks85A;Vha68-2;CG1671;CG31522;CG4825;HmgD;CG11722;CG12814;GstE13;GstE10;Samuel;sgg;SC35;CG32428;Tusp;Cyp9f2;CG17266;Chd64;…	Ac78C;AcCoAS;Acsl;Actn;AdenoK;Ama;AnxB10;Apc;Art3;Atf3;Atpalpha;B52;Baldspot;Brf;Btk29A;CBP;CG10068;CG10082;CG10232;CG10341;CG10561;CG10581;CG10584;CG10621;CG10738;CG10802;CG11035;CG11267;CG11275;CG11378;CG11447;CG11722;CG11839;CG11920;CG12091;CG12301;CG12325;CG12744;CG1275;CG12814;CG12909;CG12948;CG12974;CG13082;CG13506;CG13551;CG13566;CG13631;CG13868;CG14434;CG14544;CG14683;CG14757;CG14777;CG14…	0.864361	1	1	1.54371e-08
eGFP-maf-S	VK00033 whole organism embryo (0-24 hours) genetically modified using site-specific recombination		2,3	670	4561	5956	34096	hng3;ps;CG14997;Rrp1;CG14636;CG5131;CG42784;tum;l(3)72Dn;alphaTub84B;prel;Rala;ftz-f1;bbg;Atpalpha;sti;ZnT77C;RapGAP1;CG9065;pont;cue;Tep3;CG13096;Rrp40;CG5254;CG34250;Glut4EF;Atf3;kuk;sub;fkh;Vha55;smp-30;ABCB7;Nle;CG8067;Art3;CG3961;CG2993;Art1;CG1785;CG17121;CG3045;CG4497;CG11267;CG5903;CG31751;B52;CG34117;d;betaTub56D;RnpS1;CG44838;Sesn;RFeSP;Cyp310a1;CG12909;jagn;CG43066;AdenoK;Drip;Vha68-1;…	ABCB7;Ac78C;AcCoAS;AdenoK;Adh;AnxB10;Art1;Art3;Atf3;Atpalpha;B52;Baldspot;Brf;Btk29A;BubR1;CBP;CG10068;CG10082;CG10232;CG10286;CG10516;CG10584;CG10802;CG11050;CG11180;CG11200;CG11267;CG11319;CG11447;CG11617;CG11839;CG12091;CG12512;CG12643;CG1275;CG12909;CG12935;CG12948;CG12974;CG13038;CG13096;CG13185;CG13365;CG1354;CG13631;CG14434;CG14544;CG14636;CG14683;CG14762;CG14806;CG14997;CG15117;CG15387;CG…	0.840937	1	1	1.31141e-08
eGFP-chif	strain chif-RB-GFP whole organism embryo (0-24 hours) genetically modified using site-specific recombination		1,3,2	852	4561	7402	34096	hng3;Rrp1;l(3)72Dn;Rala;CG42319;bbg;Atpalpha;CG9065;CG9184;kek4;pont;CG3630;SerT;CG31548;Glut4EF;Atf3;kuk;fkh;smp-30;bi;CG8067;CG3961;CG2993;CG17121;CG1785;CG31999;CG5903;CG31751;CG31871;bip1;CG33946;CG44838;Sesn;Cyp310a1;jagn;Vha68-1;Vha68-2;CG4825;HmgD;Adh;CG12935;GstE13;Npc2b;Samuel;sgg;SC35;CG4991;CG3420;CycB3;Tusp;CG5728;CG32425;Tsp29Fb;Dg;elm;Gs2;CG11839;isoQC;brat;rols;Tm1;CG30016;Kdm2;Pif…	Ac78C;AcCoAS;Acsl;Actn;Acyp2;AdenoK;Adh;Ama;AnxB10;Apc;Art1;Art3;Art4;Atf3;Atpalpha;Baldspot;Blimp-1;Brf;Btk29A;BubR1;CBP;CG10068;CG10082;CG10286;CG10418;CG10581;CG10584;CG10802;CG11050;CG11180;CG11200;CG11267;CG11275;CG11319;CG11447;CG11504;CG11839;CG12091;CG12134;CG12159;CG12301;CG12325;CG12512;CG12643;CG1275;CG12935;CG12948;CG12974;CG13038;CG13082;CG13185;CG13365;CG1354;CG13631;CG13931;CG14270…	0.860466	1	1	1.31202e-08
eGFP-cyc	VK00037 whole organism prepupa at white prepupa stage genetically modified using site-specific recombination		1,3,2	1067	4561	9099	34096	hng3;Rrp1;CG43759;Prestin;CG42784;l(3)72Dn;chic;NijA;CG4839;CG17104;mRpL9;bbg;Atpalpha;Hs6st;Idgf2;Rrp46;CG9065;kek4;pont;Tep3;SerT;Rrp40;Nsun2;CG31548;Glut4EF;Atf3;kuk;fkh;ABCB7;CG8067;CG10738;Liprin-gamma;CG3961;CG2993;CG1785;CG17121;CG31516;CG5903;CG31751;mei-38;bip1;CG33946;CG44838;Sesn;Cyp310a1;flr;CG12909;jagn;Vha68-1;CG1671;Decay;CG4825;HmgD;Adh;CG12935;ECSIT;GstE13;Npc2b;Samuel;sgg;SC35;C…	ABCB7;Ac78C;AcCoAS;Acsl;Actn;Acyp2;AdenoK;Adh;Akap200;Ama;AnxB10;Art1;Art3;Atf3;Atpalpha;B52;Baldspot;Blimp-1;Brf;Btk29A;BubR1;C901;CBP;CG10068;CG10082;CG10211;CG10232;CG10286;CG10359;CG10418;CG10584;CG10738;CG10802;CG11035;CG11050;CG11180;CG11200;CG11267;CG11275;CG11319;CG11378;CG11409;CG11438;CG11447;CG11504;CG11658;CG11752;CG11839;CG12078;CG12091;CG12268;CG12301;CG12325;CG12512;CG12643;CG1275;…	0.876626	1	1	9.86755e-09
eGFP-Atf3	VK00033 whole organism embryo (0-24 hours) genetically modified using site-specific recombination		3,1,2	547	4561	4978	34096	hng3;aop;ps;CG14997;Rrp1;CG14757;CG14636;CG32182;CG5131;l(3)72Dn;alphaTub84B;AQP;bbg;Atpalpha;sti;RapGAP1;CG9065;CG9184;kek4;pont;cue;Tep3;CG5254;CG1572;Atf3;kuk;rt;fkh;Vha55;Nle;CG8067;Art3;CG3961;CG2993;Art1;CG1785;CG17121;CG4497;CG11267;CG5903;CG31751;CG34117;Leash;betaTub56D;CG44838;Men-b;CG6693;Sesn;Cyp310a1;AdenoK;Vha68-1;CG4022;Vha68-2;CG14762;Rcd2;CG31522;CG4825;CG10286;Adh;CG12935;tyn;l(…	AQP;Ac78C;AdenoK;Adh;AnxB10;Apc;Art1;Art3;Atf3;Atpalpha;Baldspot;Brf;Btk29A;BubR1;CBP;CG10068;CG10082;CG10286;CG10802;CG11050;CG11180;CG11200;CG11267;CG11319;CG11447;CG11839;CG12091;CG12301;CG12512;CG1275;CG12848;CG12935;CG12974;CG13038;CG1354;CG13631;CG14434;CG14544;CG14636;CG14683;CG14757;CG14762;CG14806;CG14997;CG15117;CG15387;CG15701;CG1572;CG17121;CG17726;CG1785;CG18622;CG2059;CG2816;CG2930;…	0.82144	1	1	8.89263e-09
eGFP-Hr46	VK00033 whole organism embryo (0-24 hours) genetically modified using site-specific recombination		1,2,3	961	4561	8275	34096	hng3;Rrp1;Prestin;CG42784;l(3)72Dn;CG1441;chic;ftz-f1;bbg;Atpalpha;Idgf2;CG9065;CG9184;CG3630;pont;CG13096;SerT;CG31548;Glut4EF;Atf3;SmD1;kuk;fkh;CG8067;CG3961;CG2993;CG1785;CG17121;CG5903;hoip;CG31751;CG31871;CG33946;CG44838;Sesn;Cyp310a1;CG12909;jagn;CG17111;Cks85A;Vha68-1;CG4825;HmgD;Adh;CG12935;CG10516;CG12814;ECSIT;GstE13;Npc2b;Samuel;sgg;SC35;CG4991;CG3420;CG32428;tim;Tusp;CG5728;CG32425;x1…	Ac78C;AcCoAS;Acsl;Actn;Acyp2;AdenoK;Adh;Akap200;Ama;AnxB10;Apc;Art3;Art4;Atf3;Atpalpha;B52;Brf;Btk29A;BubR1;C901;CBP;CG10068;CG10082;CG10232;CG10283;CG10286;CG10418;CG10516;CG10584;CG10621;CG10802;CG1103;CG11035;CG11050;CG11180;CG11200;CG11267;CG11319;CG11378;CG11447;CG11504;CG11839;CG12091;CG12159;CG12301;CG12325;CG12512;CG12643;CG1275;CG12814;CG12909;CG12935;CG12948;CG12974;CG13038;CG13082;CG13…	0.868158	1	1	8.58301e-09
eGFP-Sox14	VK00033 whole organism prepupa at white prepupa stage genetically modified using site-specific recombination		1,2,3	1352	4561	11315	34096	CG11920;hng3;l(3)72Dp;Rrp1;CG43759;Prestin;CG42784;CG42663;l(3)72Dn;chic;mRpL2;CG17104;Rala;scu;ftz-f1;bbg;Atpalpha;Hs6st;Rrp45;Idgf2;Rtnl2;CG9065;CG9184;CG3631;pont;CG3630;Tep3;Tep2;Rrp40;Nsun2;Glut4EF;Atf3;kuk;smp-30;ABCB7;Gs1l;bi;CG8067;CG10738;Liprin-gamma;CG3961;CG2993;CG17121;CG1785;CG31637;CG17124;CG5903;mei-38;d;betaTub56D;bip1;CG33946;CG44838;CG33947;Sesn;Cyp310a1;flr;D1;CG12909;jagn;Cks…	ABCB7;Ac78C;AcCoAS;Acsl;Actn;AdenoK;Adh;Akap200;Ama;AnxB10;Apc;Arp8;Art1;Art3;Art4;Atf3;Atpalpha;B52;Baldspot;Blimp-1;Brf;Btk29A;Buffy;CBP;CG10068;CG10082;CG10211;CG10264;CG10283;CG10286;CG10359;CG10418;CG10516;CG10584;CG10738;CG10802;CG1103;CG11035;CG11050;CG11200;CG11241;CG11267;CG11275;CG11319;CG11378;CG11409;CG11438;CG11447;CG11504;CG11686;CG11752;CG11920;CG12091;CG12159;CG12268;CG12325;CG125…	0.893235	1	1	7.97529e-09
eGFP-bab2	VK00037 whole organism embryo (0-24 hours) genetically modified using site-specific recombination		3,2	821	4561	7178	34096	hng3;Rrp1;CG42784;l(3)72Dn;CG42319;bbg;tex;Atpalpha;CG9065;CG9184;kek4;pont;CG3630;Tep3;SerT;Nsun2;CG31548;CG30457;Glut4EF;Atf3;kuk;fkh;smp-30;ABCB7;CG8067;CG3961;CG2993;CG17121;CG1785;CG5903;CG31751;mei-38;CG31871;CG44838;Sesn;Cyp310a1;CG12909;jagn;CG17111;Vha68-1;Vha68-2;CG4825;HmgD;CG10512;Adh;CG12935;CG10516;ECSIT;GstE13;Npc2b;Samuel;sgg;SC35;CG4991;CG3420;Tusp;CG32425;Tsp29Fb;Dg;elm;Gs2;CG11…	ABCB7;Ac78C;AcCoAS;Acsl;AdenoK;Adh;Ama;AnxB10;Apc;Art1;Art3;Art4;Atf3;Atpalpha;Baldspot;Blimp-1;Brf;Btk29A;BubR1;CBP;CG10068;CG10082;CG10237;CG10286;CG10418;CG10512;CG10516;CG10584;CG10802;CG11050;CG11180;CG11200;CG11267;CG11319;CG11447;CG11504;CG11839;CG12091;CG12134;CG12301;CG12325;CG12512;CG12643;CG1275;CG12909;CG12935;CG12974;CG13082;CG13185;CG13365;CG1354;CG13566;CG13631;CG13931;CG14286;CG14…	0.855033	1	1	7.1768e-09
HLH106	attP40 whole organism wandering third instar larva genetically modified using site-specific recombination		1,2,3	1222	4561	10320	34096	CG11920;hng3;Rrp1;Prestin;CG42784;l(3)72Dn;chic;path;NijA;mRpL2;CG4839;CG17104;mRpL9;ftz-f1;bbg;Atpalpha;Hs6st;Idgf2;CG9065;CG9184;kek4;pont;Tep3;Rrp40;CG31548;Atf3;kuk;fkh;smp-30;ABCB7;CG8067;CG10738;Liprin-gamma;CG3961;CG2993;CG17121;CG1785;CG17124;CG5903;hoip;CG31751;bip1;CG33946;CG44838;CG33947;Sesn;Cyp310a1;flr;CG12909;jagn;CG17111;Vha68-1;CG1671;CG31522;CG4825;HmgD;Adh;CG12935;ECSIT;GstE13;…	ABCB7;Ac78C;AcCoAS;Acsl;Actn;Acyp2;AdenoK;Adh;Akap200;AlkB;Ama;AnxB10;Apc;Arp8;Art1;Art3;Art4;Atf3;Atpalpha;B52;Baldspot;Blimp-1;Brf;Btk29A;BubR1;CBP;CG10068;CG10082;CG10211;CG10232;CG10237;CG10283;CG10286;CG10581;CG10584;CG10621;CG10738;CG10802;CG11035;CG11050;CG11073;CG11180;CG11200;CG11267;CG11319;CG11378;CG11447;CG11504;CG11686;CG11752;CG11839;CG11920;CG12091;CG12159;CG12268;CG12301;CG12325;C…	0.885187	1	1	6.38567e-09
eGFP-Mad	VK00033 whole organism embryo (0-24 hours) genetically modified using site-specific recombination		1,2	799	4561	7010	34096	hng3;aop;ps;Acsl;CG14997;Rrp1;CG14757;CG14636;CG32182;CG5131;CG42784;tum;l(3)72Dn;path;Map205;mRpL2;alphaTub84B;prel;mRpL9;CG12325;fzy;CG17219;ftz-f1;bbg;Atpalpha;sti;RapGAP1;CG9065;CG9184;kek4;pont;cue;CG13096;U3-55K;CG5254;CG34250;Glut4EF;Atf3;kuk;rt;fkh;Vha55;smp-30;ABCB7;CG8067;Art4;Art3;CG3961;CG2993;Art1;CG17121;Nlp;CG1785;CG31637;CG4497;CG3045;CG31999;CG17124;CG11267;CG5903;CG31751;B52;CG3…	ABCB7;Ac78C;Acsl;Acyp2;AdenoK;Ama;AnxB10;Art1;Art3;Art4;Atf3;Atpalpha;B52;Baldspot;Brf;Btk29A;BubR1;Buffy;CBP;CG10068;CG10082;CG10237;CG10286;CG10418;CG10516;CG10584;CG10802;CG11050;CG11180;CG11200;CG11267;CG11319;CG11447;CG11504;CG11839;CG12091;CG12134;CG12301;CG12325;CG12512;CG12643;CG1275;CG12909;CG12935;CG12974;CG13038;CG13082;CG13096;CG13185;CG13365;CG13506;CG1354;CG13631;CG14286;CG14434;CG1…	0.852064	1	1	5.95996e-09
CG15601	attP40 whole organism embryo (0-14 hours) genetically modified using site-specific recombination		1,2,3	1177	4561	9973	34096	CG11920;hng3;Rrp1;CG43759;Prestin;CG42663;chic;path;NijA;mRpL2;Fas1;Rala;ftz-f1;bbg;tex;Atpalpha;Hs6st;Jon74E;Idgf2;CG9065;CG9184;kek4;pont;Tep3;CG13096;Rrp40;CG31548;Glut4EF;Atf3;SmD1;kuk;fkh;smp-30;CG8067;CG3961;CG17364;CG1785;CG17121;CG30427;CG31637;CG17124;CG2875;CG5903;hoip;CG31751;CG31871;d;betaTub56D;bip1;CG44838;fln;Sesn;Cyp310a1;flr;D1;CG12909;jagn;Vha68-2;GATAe;CG30432;CG31522;CG4822;CG…	Ac78C;Actn;Acyp2;AdenoK;Adh;Ama;AnxB10;Apc;Art3;Art4;Atf3;Atpalpha;B52;Brf;Btk29A;Buffy;C901;CBP;CG10068;CG10082;CG10232;CG10237;CG10283;CG10286;CG10340;CG10418;CG10581;CG10584;CG10802;CG1103;CG11030;CG11035;CG11050;CG11200;CG11267;CG11319;CG11438;CG11447;CG11504;CG11617;CG11839;CG11920;CG12091;CG12134;CG12325;CG12512;CG12643;CG12744;CG1275;CG12909;CG12935;CG12974;CG13082;CG13096;CG13185;CG13284;…	0.882255	1	1	6.08433e-09
eGFP-CG7928	strain CG7928-GFP whole organism embryo (0-24 hours) genetically modified using site-specific recombination		3,2	726	4561	6431	34096	hng3;ps;Acsl;CG14997;CG14757;Rrp1;CG5131;CG7430;l(3)72Dn;Klp67A;chic;CG34242;prel;Rala;Actn;fzy;bbg;Atpalpha;Hs6st;sti;ZnT77C;RapGAP1;dgt3;CG9065;CG3631;pont;cue;CG13096;kdn;Rrp40;CG5254;mRpL55;CG34250;Glut4EF;form3;Atf3;kuk;sub;fkh;Vha55;smp-30;Nle;CG8067;Pglym78;CG10738;Art4;Art3;CG3961;CG2993;CG5589;CG1785;CG31637;CG4497;CG11267;CG5903;hoip;CG31751;B52;Cad96Ca;Vha44;RnpS1;CG44838;Men-b;CG6693;…	Ac78C;AcCoAS;Acsl;Actn;Acyp2;AdenoK;Adh;Akap200;Art3;Art4;Atf3;Atpalpha;B52;Baldspot;Brf;Btk29A;CBP;CG10068;CG10082;CG10237;CG10286;CG10516;CG10581;CG10584;CG10738;CG11035;CG11050;CG11200;CG11267;CG11319;CG11409;CG11447;CG11658;CG11835;CG11839;CG11892;CG12091;CG12512;CG12643;CG12702;CG1275;CG12848;CG12935;CG12974;CG13038;CG13096;CG13365;CG1354;CG13868;CG14434;CG14544;CG14757;CG14762;CG14997;CG151…	0.84392	1	1	5.66631e-09
Myc	strain yellow cinnabar brown speck whole organism wandering third instar larva		2,1	775	4561	6825	34096	CG11920;hng3;aop;CG14997;Ac76E;Rrp1;CG14757;CG10959;Hsp68;tum;l(3)72Dn;PGRP-LA;CG4038;Klp67A;path;mRpL2;Fas1;ppan;CG34242;alphaTub84B;CG4957;AQP;CG12325;Rala;Actn;CG17219;Pu;Atpalpha;Rrp45;sti;Cda5;dgt5;Rrp46;spz6;CG9065;kek4;pont;CG9737;cue;Tep3;CG13096;U3-55K;kdn;sesB;Nsun2;mRpL55;CG34250;CG14186;CG10264;kuk;CG15629;rt;twe;Vha55;ABCB7;Nle;CG8861;CG8067;CG33939;mtDNA-helicase;Rbm13;Art4;Art3;CG2…	ABCB7;AQP;Ac76E;AcCoAS;Actn;AdenoK;Akap200;Apc;Arp8;Art1;Art3;Art4;Atpalpha;B52;Brf;BubR1;CG10068;CG10237;CG10264;CG10286;CG10341;CG10576;CG10802;CG10959;CG11030;CG11035;CG11180;CG11267;CG11417;CG11504;CG11658;CG11835;CG11920;CG12134;CG12159;CG12301;CG12325;CG12499;CG12520;CG12744;CG1275;CG12909;CG12935;CG12948;CG12974;CG13077;CG13096;CG13185;CG13248;CG13365;CG1354;CG1358;CG1360;CG14186;CG14230;C…	0.848872	1	1	5.05199e-09
eGFP-wek	VK00033 whole organism embryo (0-16 hours) genetically modified using site-specific recombination		2,3,1	695	4561	6190	34096	CG11920;hng3;CG31098;aop;ps;CG14997;CG14757;CG43759;CG14636;CG5131;CG7430;Prestin;Hsp68;CG42784;chic;dve;Map205;mRpL2;alphaTub84B;prel;AQP;CG12325;fzy;ftz-f1;bbg;tex;Hs6st;sti;ZnT77C;RapGAP1;CG17691;kdn;sesB;Rrp40;CG5254;CG31548;Glut4EF;Atf3;mRpS33;kuk;fkh;smp-30;ome;CG8067;Art3;CG3961;CG2993;CG1785;DopEcR;CG31637;CG31999;CG31997;CG13566;CG17124;CG11267;CG5903;CG31751;B52;Cad96Ca;Vha44;betaTub56D…	AQP;Ac78C;AdenoK;Alas;Ama;Apc;Art3;Atf3;B52;Baldspot;Brf;Btk29A;CBP;CG10068;CG10082;CG10237;CG10283;CG10286;CG10581;CG10584;CG11050;CG11267;CG11319;CG11447;CG11686;CG11892;CG11920;CG12091;CG12301;CG12325;CG12512;CG12643;CG1275;CG12769;CG12935;CG12974;CG13028;CG13185;CG13365;CG13506;CG13566;CG13631;CG14434;CG14544;CG14636;CG14757;CG14762;CG14806;CG14997;CG15117;CG15387;CG15611;CG1640;CG16721;CG171…	0.839339	1	1	4.61944e-09
eGFP-CG9876	VK00037 whole organism embryo (0-24 hours) genetically modified using site-specific recombination		2,1	529	4561	4855	34096	CG14997;Rrp1;CG14636;CG5131;tum;chic;alphaTub84B;prel;Rala;bbg;Atpalpha;sti;RapGAP1;CG9065;CG9184;kek4;cue;CG5254;CG34250;Glut4EF;Atf3;kuk;fkh;Vha55;CG8861;CG8067;Pglym78;Art3;CG3961;CG2993;CG1785;CG4497;CG3045;CG17124;CG11267;CG5903;CG31751;B52;betaTub56D;CG44838;Men-b;CG6693;Sesn;jagn;AdenoK;Vha68-1;Vha68-2;CG14762;CG4825;CG10286;HmgD;ast;Adh;CG12935;GstE13;Npc2b;Samuel;barr;sgg;Patsas;mRpL24;m…	Ac78C;AcCoAS;Acyp2;AdenoK;Adh;Art3;Atf3;Atpalpha;B52;Brf;Btk29A;BubR1;CBP;CG10068;CG10082;CG10237;CG10286;CG10584;CG10802;CG11050;CG11180;CG11267;CG11319;CG11447;CG11839;CG12091;CG12512;CG12643;CG1275;CG12935;CG12974;CG13185;CG13365;CG1354;CG13631;CG14286;CG14434;CG14544;CG14636;CG14683;CG14762;CG14806;CG14997;CG15387;CG17124;CG17726;CG1774;CG17746;CG1785;CG18622;CG2059;CG2816;CG2930;CG2993;CG300…	0.814535	1	1	4.09093e-09
eGFP-vfl	VK00033 whole organism embryo (0-24 hours) genetically modified using site-specific recombination		2,3	681	4561	6082	34096	hng3;aop;CG14997;Rrp1;CG5131;l(3)72Dn;Klp67A;chic;alphaTub84B;prel;CG12325;Rala;Atpalpha;bbg;sti;ZnT77C;RapGAP1;CG9065;pont;kek4;cue;Rrp40;mRpL55;CG5254;CG31548;Doc1;CG30457;Glut4EF;Atf3;kuk;fkh;Vha55;Nle;CG8067;Pglym78;Art4;Art3;CG3961;CG2993;CG1785;CG3045;CG4497;CG11267;CG5903;CG31751;mei-38;B52;CG34117;Vha44;CG11378;betaTub56D;Men-b;CG44838;CG6693;Sesn;RFeSP;D1;jagn;AdenoK;Drip;CG4022;CG5114;V…	Ac78C;AcCoAS;Acyp2;AdenoK;Adh;Ama;Apc;Art3;Art4;Atf3;Atpalpha;B52;Brf;Btk29A;BubR1;CBP;CG10068;CG10082;CG10237;CG10283;CG10286;CG10802;CG11050;CG11180;CG11200;CG11267;CG11319;CG11378;CG11447;CG11504;CG11839;CG12091;CG12301;CG12325;CG12512;CG12643;CG12702;CG1275;CG12935;CG12948;CG12974;CG13038;CG13185;CG13365;CG13631;CG14270;CG14286;CG14434;CG14544;CG14806;CG14997;CG15387;CG15431;CG15528;CG15701;C…	0.837036	1	1	4.06688e-09
eGFP-bigmax	attP40 whole organism embryo (0-24 hours) genetically modified using site-specific recombination		3,4	458	4561	4278	34096	ps;CG16935;CG5131;CG7430;CG42784;chic;dve;Map205;alphaTub84B;prel;Atpalpha;ZnT77C;p130CAS;RapGAP1;cue;Tep3;CG13096;sesB;CG5254;mRpL55;Glut4EF;Atf3;mRpS33;SmD1;fkh;Vha55;smp-30;Pglym78;Art3;CG2993;CG1542;CG30427;CG17124;B52;Vha44;betaTub56D;RnpS1;CG44838;CG6693;RFeSP;Sesn;jagn;AdenoK;Cks85A;Vha68-1;CG4022;Vha68-2;CG8620;CG14762;CG15611;CG4825;asp;CG10512;ast;CG12935;l(3)neo38;GstE13;Samuel;sgg;SC3…	Ac78C;AdenoK;Apc;Art3;Atf3;Atpalpha;B52;Baldspot;Brf;Btk29A;CBP;CG10068;CG10082;CG10512;CG10561;CG10581;CG11050;CG11319;CG11409;CG11417;CG11617;CG11835;CG12091;CG1275;CG12935;CG12948;CG12974;CG13096;CG13185;CG1354;CG13829;CG14434;CG14544;CG14762;CG1542;CG15611;CG16935;CG17124;CG18622;CG2059;CG2794;CG2852;CG2993;CG30016;CG3009;CG30349;CG30427;CG31100;CG31145;CG31674;CG31808;CG31974;CG32425;CG33054…	0.800328	1	1	3.63843e-09
eGFP-woc	VK00037 whole organism wandering third instar larva genetically modified using site-specific recombination		1,3	988	4561	8520	34096	CG11920;hng3;Rrp1;CG43759;Prestin;l(3)72Dn;chic;path;mRpL2;Fas1;CG1208;CG17104;bbg;Atpalpha;Rrp45;Idgf2;CG9065;CG17691;kek4;pont;sesB;Rrp40;Nsun2;CG1572;Glut4EF;Atf3;SmD1;kuk;fkh;ABCB7;Gs1l;CG8067;Liprin-gamma;CG42763;CG3961;CG2993;CG17364;CG17121;CG1785;CG5903;CG31751;betaTub56D;bip1;CG44838;CG33947;Sesn;Cyp310a1;D1;CG12909;Vha68-2;CG4822;CG4825;HmgD;Adh;CG12935;ECSIT;GstE13;Samuel;sgg;CG1360;SC…	ABCB7;Ac78C;AcCoAS;Acsl;Actn;AdenoK;Adh;Akap200;Ama;AnxB10;Apc;Arp8;Art1;Art3;Art4;Atf3;Atpalpha;B52;Baldspot;Blimp-1;Brf;Btk29A;BubR1;CBP;CG10068;CG10082;CG10211;CG10237;CG10283;CG10286;CG10359;CG10581;CG10584;CG10802;CG11035;CG11200;CG11267;CG11275;CG11378;CG11438;CG11447;CG11686;CG11839;CG11920;CG1208;CG12134;CG12268;CG12325;CG12512;CG12643;CG12744;CG1275;CG12880;CG12909;CG12935;CG12948;CG1297…	0.866883	1	1	3.41085e-09
eGFP-Eip74EF	VK00037 whole organism embryo (8-16 hours) genetically modified using stable transfection		2,1	27	4561	490	34096	CG11447;grn;Actn;Blimp-1;CG8993;CdGAPr;InR;chic;ana3;Pgk;rogdi;CG6962;CG31279	Actn;Blimp-1;CG11447;CG31279;CG6962;CG8993;CdGAPr;InR;Pgk;ana3;chic;grn;rogdi	0.411918	1	1	1.53488e-09
eGFP-Chrac-16	VK00033 whole organism embryo (0-24 hours) genetically modified using site-specific recombination		3,2,1	876	4561	7642	34096	CG11920;hng3;Rrp1;l(3)72Dn;ftz-f1;bbg;Atpalpha;Idgf2;CG9065;CG9184;kek4;pont;Nsun2;CG31548;Atf3;kuk;fkh;CG8067;CG3961;CG2993;CG1785;CG17121;CG5903;CG31751;CG31871;CG33946;CG44838;fln;Sesn;Cyp310a1;CG12909;jagn;Vha68-1;CG4825;HmgD;Adh;CG12935;ECSIT;GstE13;Npc2b;Samuel;sgg;SC35;CG4991;CG3420;CG32428;Tusp;Cyp9f2;CG32425;Chd64;Tsp29Fb;Dg;Gs2;elm;CG11839;isoQC;brat;rols;Tm1;CG30016;Kdm2;cype;CG11504;E…	Ac78C;AcCoAS;Acsl;Actn;Acyp2;AdenoK;Adh;Ama;AnxB10;Apc;Art1;Art3;Art4;Atf3;Atpalpha;B52;Baldspot;Brf;Btk29A;BubR1;C901;CBP;CG10068;CG10082;CG10283;CG10286;CG10418;CG10584;CG10802;CG11035;CG11050;CG11180;CG11200;CG11267;CG11319;CG11447;CG11504;CG11658;CG11839;CG11920;CG12091;CG12134;CG12159;CG12301;CG12325;CG12512;CG12643;CG12702;CG1275;CG12909;CG12935;CG12948;CG12974;CG13038;CG13082;CG13185;CG133…	0.85692	1	1	3.086e-09
eGFP-Jra	VK00033 whole organism wandering third instar larva genetically modified using site-specific recombination		3,1	744	4561	6598	34096	CG11920;hng3;aop;ps;CG14997;Rrp1;CG14757;CG5131;Prestin;CG42663;l(3)72Dn;Klp67A;chic;path;Map205;mRpL2;alphaTub84B;CG12325;fzy;ftz-f1;bbg;Atpalpha;sti;ZnT77C;p130CAS;RapGAP1;CG9065;pont;cue;Tep2;Rrp40;Nsun2;CG5254;CG34250;Atf3;kuk;fkh;Vha55;smp-30;ome;CG8067;Art4;Art3;Cyp28d1;CG3961;sd;CG2993;Art1;CG1785;CG17121;CG4497;CG11267;CG5903;CG31751;CG34117;Vha44;betaTub56D;RnpS1;bip1;CG44838;CG33947;CG6…	Ac78C;AcCoAS;Acyp2;AdenoK;Adh;Akap200;AnxB10;Art1;Art3;Art4;Atf3;Atpalpha;Brf;Btk29A;CBP;CG10068;CG10082;CG10584;CG10802;CG11035;CG11050;CG11267;CG11275;CG11417;CG11438;CG11447;CG11658;CG11752;CG11839;CG11920;CG12268;CG12325;CG12512;CG12643;CG12744;CG1275;CG12909;CG12974;CG13082;CG13365;CG13506;CG1354;CG13631;CG14131;CG14270;CG14434;CG14544;CG14683;CG14757;CG14997;CG15387;CG1640;CG16700;CG16721;C…	0.842954	1	1	2.77165e-09
eGFP-psq	VK00033 whole organism wandering third instar larva genetically modified using site-specific recombination		3,2,1	1458	4561	12173	34096	hng3;Rrp1;CG43759;CG42663;l(3)72Dn;chic;NijA;mRpL2;CG1208;Rala;l(2)09851;ftz-f1;serp;bbg;Atpalpha;Hs6st;Idgf4;al;Idgf2;Rrp46;CG9065;CecA1;HP6;CG9184;CG3631;kek4;pont;CG15152;Tep3;Tep2;Rrp40;Nsun2;CG1572;CG31548;CG17211;Glut4EF;Atf3;kuk;fkh;smp-30;Gs1l;bi;CG8067;CG10738;Ca-alpha1T;Liprin-gamma;CG3961;CG2993;CG17364;CG17121;CG1785;CG30427;CG5903;hoip;CG31751;mei-38;CG31871;d;betaTub56D;bip1;CG33946…	Ac78C;AcCoAS;Acsl;Actn;AdenoK;Adh;Akap200;AlkB;Ama;AnxB10;Apc;Art1;Art3;Art4;Atf3;Atpalpha;B52;Blimp-1;Brf;Btk29A;BubR1;CBP;CG10068;CG10082;CG10211;CG10232;CG10237;CG10283;CG10286;CG10359;CG10512;CG10514;CG10516;CG10576;CG10581;CG10584;CG10621;CG10738;CG10802;CG10864;CG11030;CG11050;CG11180;CG11200;CG11267;CG11275;CG11319;CG11378;CG11409;CG11447;CG11658;CG11752;CG11839;CG11892;CG12078;CG1208;CG12…	0.895371	1	1	2.62273e-09
eGFP-p53	MI01307 whole organism embryo (0-24 hours) genetically modified using site-specific recombination		2,3	529	4561	4881	34096	aop;CG14997;insb;CG14636;CG5131;alphaTub84B;prel;bbg;Atpalpha;sti;CG9184;cue;CG13096;Rrp40;CG5254;Atf3;sub;fkh;Vha55;smp-30;ome;Pglym78;CG10738;Ca-alpha1T;Art3;CG2993;CG30427;CG31637;CG4497;CG3045;CG11267;CG5903;CG31751;B52;CG44838;CG6693;Sesn;jagn;AdenoK;Vha68-1;CG5114;Vha68-2;CG14762;CG4825;CG10286;CG10512;ast;CG12935;CG10516;CG15528;GstE13;sgg;Patsas;mRpL23;CG3420;Tusp;CG5728;CG14434;CG32425;m…	Ac78C;AdenoK;Ama;Art3;Atf3;Atpalpha;B52;Baldspot;Brf;CBP;CG10068;CG10082;CG10286;CG10512;CG10516;CG10738;CG10802;CG1103;CG11050;CG11180;CG11200;CG11267;CG11447;CG12091;CG12512;CG12643;CG1275;CG12935;CG13096;CG1354;CG13631;CG14434;CG14544;CG14636;CG14683;CG14762;CG14997;CG15387;CG15528;CG17726;CG1774;CG17746;CG1814;CG18622;CG2059;CG2930;CG2993;CG30016;CG3009;CG30349;CG30427;CG3045;CG31145;CG31279;…	0.810196	1	1	1.67125e-09
eGFP-Ssrp	VK00033 whole organism embryo (0-16 hours) genetically modified using site-specific recombination		2,1	770	4561	6823	34096	hng3;aop;ps;Acsl;CG14997;Rrp1;CG14757;CG14636;CG32182;CG5131;tum;l(3)72Dn;Klp67A;dve;NijA;CG34242;alphaTub84B;spz4;CG12325;fzy;Pu;bbg;Atpalpha;sti;Pkcdelta;ZnT77C;dgt5;RapGAP1;CG9065;CG9184;kek4;pont;CG3630;sesB;CG5254;Glut4EF;Atf3;kuk;rt;twe;Gs1l;CG7530;CG8067;Art4;Art3;CG3961;CG2993;sd;CG17121;CG1785;DopEcR;CG4497;CG11267;CG5903;hoip;CG31751;CG31871;B52;CG34117;CG11378;betaTub56D;bip1;CG44838;M…	Ac78C;AcCoAS;Acsl;AdenoK;Adh;Akap200;Ama;AnxB10;Apc;Art3;Art4;Atf3;Atpalpha;B52;Baldspot;Brf;Btk29A;BubR1;C901;CBP;CG10068;CG10082;CG10283;CG10286;CG10418;CG10584;CG10621;CG10802;CG11050;CG11267;CG11319;CG11378;CG11447;CG11504;CG11839;CG12091;CG12159;CG12301;CG12325;CG12512;CG12643;CG1275;CG12909;CG12935;CG12974;CG13082;CG13185;CG13631;CG13868;CG13931;CG14434;CG14544;CG14636;CG14757;CG14762;CG148…	0.843643	1	1	1.6065e-09
eGFP-CG9817	VK00033 whole organism embryo (10-24 hours) genetically modified using site-specific recombination		1,3	964	4561	8361	34096	hng3;Rrp1;CG42784;l(3)72Dn;chic;CanA1;CG17104;mRpL9;CG42319;ftz-f1;bbg;Atpalpha;Idgf2;CG9065;CG9184;kek4;pont;Tep3;Rrp40;Nsun2;CG30457;Glut4EF;Atf3;kuk;fkh;smp-30;ABCB7;CG8067;CG10738;CG33939;Liprin-gamma;CG3961;CG2993;CG17121;CG1785;CG31637;CG5903;hoip;CG31751;CG31871;CG44838;Sesn;CG12909;jagn;Vha68-1;Vha68-2;CG1671;CG4825;HmgD;Adh;CG12935;CG10516;ECSIT;GstE13;Npc2b;Samuel;sgg;SC35;CG4991;CG3420…	ABCB7;Ac78C;AcCoAS;Acsl;Acyp2;AdenoK;Adh;Akap200;Ama;Apc;Art1;Art3;Art4;Atf3;Atpalpha;B52;Baldspot;Brf;Btk29A;BubR1;C901;CBP;CG10068;CG10082;CG10232;CG10237;CG10283;CG10286;CG10418;CG10516;CG10584;CG10621;CG10738;CG10802;CG11035;CG11050;CG11200;CG11267;CG11319;CG11378;CG11447;CG11504;CG11752;CG11839;CG11892;CG12091;CG12159;CG12301;CG12325;CG12512;CG12643;CG1275;CG12909;CG12935;CG12948;CG12974;CG1…	0.86191	1	1	1.47432e-09
eGFP-CG13775	strain CG13775-GFP whole organism embryo (0-24 hours) genetically modified using site-specific recombination		2,1,4	1086	4561	9317	34096	CG11920;hng3;Rrp1;Prestin;CG42784;l(3)72Dn;chic;path;ftz-f1;bbg;Atpalpha;Hs6st;Idgf2;CG9065;CG9184;pont;SerT;sesB;Nsun2;CG31548;Glut4EF;Atf3;kuk;fkh;smp-30;ABCB7;CG8067;CG10738;CG3961;CG2993;CG17121;CG1785;CG30427;CG5903;hoip;CG31751;CG31871;CG33946;CG44838;Sesn;CG12909;jagn;Vha68-1;Vha68-2;CG4825;HmgD;Adh;CG12935;ECSIT;GstE13;Npc2b;CG4511;Samuel;sgg;SC35;CG1360;CG4991;CG3420;CG32428;tim;Tusp;CG5…	ABCB7;Ac78C;AcCoAS;Acyp2;AdenoK;Adh;Akap200;Ama;AnxB10;Apc;Arp8;Art1;Art3;Art4;Atf3;Atpalpha;B-H1;B52;Baldspot;Blimp-1;Brf;Btk29A;BubR1;C901;CBP;CG10068;CG10082;CG10232;CG10283;CG10286;CG10340;CG10418;CG10581;CG10584;CG10621;CG10738;CG10802;CG11030;CG11035;CG11050;CG11180;CG11200;CG11267;CG11319;CG11378;CG11447;CG11504;CG11839;CG11920;CG12091;CG12134;CG12159;CG12301;CG12325;CG12512;CG12643;CG1275…	0.871359	1	1	1.46954e-09
eGFP-pad	attP-40 whole organism female adult genetically modified using site-specific recombination		3,2,1	1360	4561	11445	34096	hng3;Rrp1;CG43759;CG42784;l(3)72Dn;chic;CG42540;Irk3;Rala;scu;ftz-f1;serp;bbg;Atpalpha;Hs6st;Idgf2;p130CAS;CG9065;kek4;pont;Tep3;sesB;Rrp40;CG5819;CG6908;Glut4EF;Atf3;SmD1;kuk;fkh;smp-30;ABCB7;Gs1l;bi;CG8067;CG10738;Liprin-gamma;CG3961;CG2993;CG17121;CG1785;CG31637;Picot;CG31997;CG5903;CG31751;mei-38;salr;betaTub56D;bip1;CG44838;Tsp74F;Sesn;flr;CG12909;jagn;CG17111;Cks85A;Vha68-1;Vha68-2;CG1671;D…	AANATL2;ABCB7;Ac78C;AcCoAS;Acsl;Actn;Acyp2;AdenoK;Adh;Akap200;AnxB10;Art1;Art3;Art4;Atf3;Atpalpha;B52;Baldspot;Blimp-1;Brf;Btk29A;CBP;CG10068;CG10082;CG10237;CG10286;CG10576;CG10584;CG10738;CG10802;CG11035;CG11050;CG11180;CG11267;CG11319;CG11378;CG11438;CG11447;CG11617;CG11658;CG11722;CG11752;CG11839;CG11892;CG12091;CG12301;CG12325;CG12499;CG12512;CG12643;CG12702;CG12744;CG1275;CG12909;CG12935;CG…	0.888314	1	1	1.35035e-09
eGFP-CG1647	VK00037 whole organism embryo (0-24 hours) genetically modified using site-specific recombination		1,3,2	620	4561	5637	34096	hng3;aop;CG14997;Rrp1;CG14757;CG14636;CG32182;CG5131;tum;l(3)72Dn;chic;CG14995;CG34242;alphaTub84B;CG12325;CG42319;ftz-f1;bbg;Atpalpha;Hs6st;sti;ZnT77C;RapGAP1;dgt3;CG9065;CG9184;kek4;pont;cue;CG5254;Atf3;kuk;sub;fkh;Vha55;Nle;CG8067;Pglym78;CG10738;Art3;CG3961;CG2993;CG1785;CG17121;CG4497;CG11267;CG5903;CG31751;mei-38;CG34117;Vha44;CG44838;Men-b;CG6693;Sesn;Cyp310a1;CG43066;AdenoK;Vha68-1;CG4022…	Ac78C;AdenoK;AnxB10;Art3;Atf3;Atpalpha;Baldspot;Brf;Btk29A;BubR1;CBP;CG10068;CG10082;CG10286;CG10584;CG10738;CG10802;CG11050;CG11180;CG11200;CG11267;CG11319;CG11447;CG11839;CG12091;CG12301;CG12325;CG12512;CG12643;CG1275;CG12935;CG12974;CG13038;CG13185;CG13365;CG1354;CG13631;CG13868;CG13931;CG14286;CG14434;CG14544;CG14636;CG14683;CG14757;CG14762;CG14806;CG14995;CG14997;CG15117;CG15387;CG15431;CG15…	0.822218	1	1	9.23092e-10
eGFP-chn	VK00033 whole organism embryo (0-24 hours) genetically modified using site-specific recombination		1,2	882	4561	7732	34096	hng3;Rrp1;l(3)72Dn;bbg;Atpalpha;CG9065;CG9184;kek4;CG3630;pont;Tep3;CG13096;Rrp40;CG31548;Glut4EF;Atf3;kuk;fkh;bi;CG8067;Liprin-gamma;CG3961;CG2993;CG1785;CG17121;CG30427;CG5903;CG31751;d;betaTub56D;CG33946;CG44838;CG33947;Sesn;Cyp310a1;CG12909;jagn;Tie;Vha68-1;CG1671;CG31522;CG4825;HmgD;Adh;CG12935;CG10516;ECSIT;GstE13;Npc2b;Samuel;sgg;CG3420;CG32428;Tusp;CG5728;CG32425;Tsp29Fb;Dg;Ubi-p5E;Gs2;el…	Ac76E;Ac78C;AcCoAS;Actn;AdenoK;Adh;Akap200;Ama;AnxB10;Art1;Art3;Art4;Atf3;Atpalpha;B-H1;B52;Baldspot;Brf;Btk29A;BubR1;CBP;CG10068;CG10082;CG10286;CG10418;CG10516;CG10581;CG10584;CG10802;CG11050;CG11180;CG11200;CG11267;CG11319;CG11447;CG11504;CG11752;CG11839;CG12091;CG12134;CG12301;CG12325;CG12512;CG12643;CG1275;CG12909;CG12935;CG12948;CG12974;CG13038;CG13082;CG13096;CG13185;CG13365;CG13506;CG1354…	0.852747	1	1	8.767e-10
eGFP-psq	VK00033 whole organism embryo (0-24 hours) genetically modified using site-specific recombination		3,4	695	4561	6252	34096	hng3;aop;ps;Acsl;CG14997;Rrp1;CG32182;CG5131;Prestin;tum;l(3)72Dn;Klp67A;Map205;mRpL2;CG14995;alphaTub84B;CG12325;ImpL2;Atpalpha;bbg;Hs6st;sti;Idgf4;ZnT77C;Idgf2;RapGAP1;CG9065;CG3631;pont;sesB;Rrp40;CG5254;Glut4EF;Atf3;kuk;fkh;rt;Vha55;smp-30;Nle;Gs1l;ome;CG7530;CG8067;Art3;CG3961;CG2993;CG17121;CG1785;DopEcR;CG4497;CG11267;CG5903;hoip;CG31751;CG34117;Men-b;CG44838;Tsp74F;Sesn;Cyp310a1;CG12909;j…	Ac78C;Acsl;Adh;Ama;Art3;Atf3;Atpalpha;Brf;Btk29A;CBP;CG10068;CG10082;CG10232;CG10237;CG10283;CG10584;CG10802;CG10864;CG11030;CG11050;CG11180;CG11200;CG11267;CG11319;CG11447;CG11839;CG12091;CG12301;CG12325;CG12499;CG12512;CG12643;CG1275;CG12814;CG12909;CG12935;CG13185;CG13631;CG13868;CG14286;CG14434;CG14544;CG14762;CG14995;CG14997;CG15387;CG1640;CG16700;CG16721;CG17121;CG17726;CG17746;CG17834;CG17…	0.831016	1	1	6.45141e-10
CG15696	attP40 whole organism embryo (2-8 hours) genetically modified using site-specific recombination		1,3	837	4561	7385	34096	hng3;Rrp1;l(3)72Dn;chic;path;bbg;tex;Atpalpha;Hs6st;Idgf2;CG9065;CG9184;kek4;pont;sesB;Atf3;SmD1;kuk;fkh;smp-30;CG8067;CG10738;CG3961;CG2993;CG1785;CG17121;CG31999;CG5903;CG31751;CG31871;betaTub56D;CG44838;Tsp74F;Sesn;Cyp310a1;CG12909;jagn;Vha68-1;CG4825;Ret;HmgD;CG10512;Adh;CG12935;CG10516;GstE13;Npc2b;sgg;SC35;CG4991;Tusp;Cyp9f2;CG5728;CG32425;Tsp29Fb;Dg;Gs2;elm;CG11839;isoQC;brat;rols;Tm1;CG30…	Ac78C;AcCoAS;Actn;AdenoK;Adh;Akap200;Ama;Apc;Art3;Art4;Atf3;Atpalpha;B52;Baldspot;Brf;Btk29A;BubR1;Buffy;C901;CBP;CG10068;CG10082;CG10232;CG10283;CG10286;CG10340;CG10418;CG10512;CG10516;CG10584;CG10738;CG10802;CG11035;CG11050;CG11180;CG11200;CG11267;CG11319;CG11378;CG11447;CG11839;CG12091;CG12134;CG12301;CG12325;CG12512;CG12643;CG12702;CG12744;CG1275;CG12909;CG12935;CG12948;CG12974;CG13082;CG1318…	0.847263	1	1	6.55413e-10
eGFP-CG7786	VK00037 whole organism embryo (0-24 hours) genetically modified using site-specific recombination		2,3	792	4561	7028	34096	hng3;ps;CG14997;Rrp1;CG14757;CG14636;CG32182;CG5131;tum;l(3)72Dn;chic;alphaTub84B;bbg;Atpalpha;sti;ZnT77C;RapGAP1;CG9065;CG9184;kek4;pont;cue;Tep3;CG5254;CG34250;CG31548;CG30457;Glut4EF;Atf3;kuk;sub;fkh;Vha55;smp-30;Nle;CG8067;Pglym78;Art4;Art3;Cyp28d1;CG3961;CG2993;Art1;CG17121;Nlp;CG1785;DopEcR;CG31637;CG4497;CG3045;CG11267;CG5903;CG31751;mei-38;B52;CG34117;Vha44;CG44838;Men-b;CG6693;Sesn;CG129…	Ac78C;AcCoAS;AdenoK;Adh;Akap200;Ama;Apc;Art1;Art3;Art4;Atf3;Atpalpha;B52;Baldspot;Brf;Btk29A;BubR1;CAH2;CBP;CG10068;CG10082;CG10237;CG10286;CG10418;CG10516;CG10584;CG10802;CG11050;CG11180;CG11200;CG11267;CG11319;CG11447;CG11504;CG11752;CG11839;CG12091;CG12134;CG12159;CG12301;CG12512;CG12643;CG12744;CG1275;CG12909;CG12935;CG12948;CG12974;CG13038;CG13185;CG13365;CG1354;CG13551;CG13631;CG14286;CG144…	0.842436	1	1	6.38727e-10
eGFP-gro	attP16 whole organism embryo (0-24 hours) genetically modified using site-specific recombination		3,1	1006	4561	8723	34096	CG11920;hng3;Rrp1;Prestin;CG42784;CG42663;mRpL2;CG4839;CG3746;CG17219;ftz-f1;bbg;Atpalpha;p130CAS;CG9065;kek4;pont;CG13096;Rrp40;CG31548;CG30457;Glut4EF;Atf3;kuk;smp-30;CG8067;CG2993;CG17121;CG1785;CG30427;CG31637;CG31516;CG17124;CG5903;CG31751;betaTub56D;bip1;CG44838;Sesn;Cyp310a1;D1;CG12909;jagn;Cks85A;CG1671;CG4825;CG30431;HmgD;CG10512;Adh;JhI-26;CG12935;Nup75;GstE13;Npc2b;Samuel;sgg;Sirup;SC3…	AQP;Ac76E;Ac78C;AcCoAS;Acsl;AdenoK;Adh;Apc;Art1;Art3;Atf3;Atpalpha;B52;Baldspot;Brf;Btk29A;BubR1;CAH2;CBP;CG10068;CG10082;CG10237;CG10286;CG10512;CG10581;CG10584;CG10621;CG10802;CG11035;CG11050;CG11180;CG11200;CG11267;CG11275;CG11319;CG11438;CG11447;CG11474;CG11504;CG11658;CG11839;CG11920;CG12091;CG12134;CG12301;CG12512;CG12541;CG12643;CG12744;CG1275;CG12848;CG12909;CG12935;CG12948;CG12974;CG1309…	0.862135	1	1	5.82642e-10
eGFP-ems	VK00037 whole organism embryo (0-24 hours) genetically modified using site-specific recombination		3,2,1	764	4561	6813	34096	hng3;aop;ps;Acsl;CG14997;Rrp1;CG14757;CG14636;CG32182;CG5131;tum;l(3)72Dn;alphaTub84B;CG42319;bbg;Atpalpha;sti;ZnT77C;dgt6;RapGAP1;dgt3;CG9065;CG9184;kek4;pont;cue;Rrp40;CG5254;NP15.6;CG34250;CG30457;Glut4EF;Atf3;kuk;rt;fkh;Vha55;Nle;CG8067;CG10738;Art3;CG3961;CG2993;Art1;CG1785;CG17121;Nlp;DopEcR;CG4497;CG13566;CG11267;CG5903;CG31751;B52;CG34117;Cad96Ca;Vha44;CG11378;CG33946;CG44838;Men-b;CG3394…	Ac78C;AcCoAS;Acsl;Acyp2;AdenoK;Adh;Ama;AnxB10;Apc;Art1;Art3;Atf3;Atpalpha;B52;Baldspot;Brf;Btk29A;BubR1;CBP;CG10068;CG10082;CG10286;CG10584;CG10738;CG10802;CG11030;CG11050;CG11180;CG11200;CG11267;CG11319;CG11378;CG11447;CG11504;CG11658;CG11839;CG12091;CG12301;CG12512;CG12643;CG1275;CG12848;CG12909;CG12935;CG12948;CG12974;CG13185;CG13365;CG1354;CG13551;CG13566;CG13631;CG14286;CG14434;CG14544;CG146…	0.838298	1	1	4.91394e-10
eGFP-pfk	attP40 whole organism embryo (0-24 hours) genetically modified using site-specific recombination		2,1	615	4561	5617	34096	CG11920;CG31098;aop;Rrp4;ps;CG14997;Rrp1;CG42784;CG42663;chic;dve;mRpL2;CG14995;alphaTub84B;prel;CG12325;CG17219;ftz-f1;Hs6st;sti;ZnT77C;Slob;p130CAS;RapGAP1;cue;sesB;Atf3;SmD1;kuk;sub;fkh;sug;smp-30;ome;Art4;Art3;CG2993;sd;CG1785;CG31999;SK;CG11267;hoip;CG31751;B52;CG34117;Vha44;RnpS1;bip1;fabp;Men-b;CG6693;fln;Sesn;CG43066;AdenoK;Vha68-1;Sh;Vha68-2;CG14762;CG31522;CG4825;HmgD;ast;CG12935;CG1552…	Ac78C;AdenoK;Apc;Art3;Art4;Atf3;B52;Brf;Btk29A;Buffy;CBP;CG10082;CG10584;CG10621;CG11050;CG11267;CG11447;CG11839;CG11920;CG12091;CG12325;CG12512;CG12744;CG1275;CG12935;CG12974;CG13003;CG13185;CG13506;CG1354;CG13575;CG13868;CG14210;CG14434;CG14544;CG14762;CG14995;CG14997;CG15117;CG15387;CG15528;CG1636;CG17219;CG17264;CG1785;CG18622;CG1943;CG2059;CG2247;CG2993;CG30016;CG3009;CG30116;CG31098;CG31145…	0.818491	1	1	4.62543e-10
eGFP-Dad	VK00037 whole organism embryo (0-24 hours) genetically modified using site-specific recombination		3,2,1	760	4561	6791	34096	hng3;aop;ps;CG14997;Rrp1;CG14757;CG14636;CG5131;CG7430;tum;l(3)72Dn;chic;alphaTub84B;prel;Rala;CG42319;bbg;Atpalpha;Hs6st;sti;ZnT77C;RapGAP1;dgt3;CG9065;CG9184;kek4;pont;cue;CG13096;Rrp40;CG5254;CG30457;Glut4EF;Atf3;kuk;fkh;Vha55;smp-30;Nle;bi;CG8067;Pglym78;Art4;Art3;CG3961;CG2993;Art1;CG1785;CG30427;CG4497;CG31516;CG11267;CG5903;CG31751;B52;CG34117;Vha44;RnpS1;CG44838;Men-b;CG6693;fln;Sesn;Cyp3…	Ac78C;AcCoAS;AdenoK;Adh;Ama;AnxB10;Art1;Art3;Art4;Atf3;Atpalpha;B52;Baldspot;Brf;Btk29A;BubR1;CBP;CG10068;CG10082;CG10237;CG10286;CG10512;CG10576;CG10802;CG11035;CG11050;CG11180;CG11200;CG11267;CG11319;CG11447;CG11504;CG11686;CG11839;CG12091;CG12159;CG12301;CG12512;CG12643;CG12702;CG1275;CG12909;CG12948;CG12974;CG13096;CG13185;CG13365;CG13506;CG1354;CG13551;CG13631;CG14286;CG14434;CG14544;CG14636…	0.83661	1	1	3.57579e-10
eGFP-Med	VK00037 whole organism embryo (0-24 hours) genetically modified using site-specific recombination		3,2	1189	4561	10172	34096	CG11920;hng3;Rrp1;Prestin;CG42784;CG42663;l(3)72Dn;chic;CG4839;Rala;CG42319;scu;CG17219;bbg;Atpalpha;p130CAS;CG9065;CG9184;kek4;pont;Tep3;SerT;Rrp40;CG31548;CG30457;Glut4EF;Atf3;kuk;fkh;smp-30;ABCB7;CG8067;CG10738;Liprin-gamma;CG3961;CG2993;CG1785;CG17124;CG5903;hoip;CG31751;mei-38;d;betaTub56D;CG33946;CG44838;CG33947;Sesn;Cyp310a1;D1;CG12909;jagn;Vha68-1;Vha68-2;CG1671;CG4825;HmgD;Adh;JhI-26;CG1…	ABCB7;Ac76E;Ac78C;AcCoAS;Acsl;Actn;Acyp2;AdenoK;Adh;Alas;Ama;AnxB10;Apc;Art1;Art3;Art4;Atf3;Atpalpha;B52;Baldspot;Brf;Btk29A;BubR1;CBP;CG10068;CG10082;CG10232;CG10237;CG10286;CG10418;CG10516;CG10576;CG10584;CG10738;CG10802;CG11050;CG11180;CG11200;CG11267;CG11319;CG11378;CG11447;CG11504;CG11617;CG11686;CG11752;CG11835;CG11839;CG11920;CG12091;CG12134;CG12159;CG12301;CG12325;CG12512;CG12643;CG12702;…	0.873814	1	1	3.36822e-10
eGFP-dsf	VK00033 whole organism wandering third instar larva genetically modified using site-specific recombination		4,3	380	4561	3697	34096	hng3;Non3;Acsl;CG14997;Rrp1;CG14757;AnxB10;CG5131;SmB;jing;Prestin;Gapdh2;nrv1;tum;CG7394;l(3)72Dn;CG43116;CG8360;Klp67A;RhoGEF4;Nrt;melt;Src64B;mRpL2;CG2816;CG2930;CG4558;CG12325;ftz-f1;DOR;bbg;Atpalpha;amon;VhaM9.7-c;l(3)87Df;sti;ZnT77C;SdhC;vri;RapGAP1;CG9065;RpLP0-like;pont;Btk29A;Gp210;Pgk;CG34250;Piezo;CG7718;Sirt6;Atf3;CG31145;kuk;Lmpt;rept;fkh;CG42808;PyK;CG7530;CG8067;Art3;CG3961;sd;CG29…	Ac78C;AcCoAS;Acsl;AdenoK;Ama;AnxB10;Art1;Art3;Atf3;Atpalpha;Brf;Btk29A;CG10068;CG10082;CG10802;CG11035;CG11180;CG11447;CG11839;CG12268;CG12325;CG12643;CG12948;CG13082;CG13365;CG13631;CG14544;CG14757;CG14997;CG15387;CG15701;CG1640;CG17121;CG1785;CG2816;CG2930;CG2993;CG30069;CG3009;CG31145;CG31475;CG31807;CG31808;CG33116;CG34117;CG34150;CG34172;CG3420;CG34250;CG3764;CG3961;CG4022;CG42808;CG43116;CG…	0.768383	1	1	2.96046e-10
eGFP-CG12155	VK00037 whole organism embryo (0-24 hours) genetically modified using site-specific recombination		3,1,2	1070	4561	9246	34096	CG11920;hng3;Rrp1;CG42784;l(3)72Dn;chic;Fas1;CG17104;mRpL9;Rala;CG42319;CG17219;ftz-f1;bbg;Atpalpha;Hs6st;Idgf4;Idgf2;CG9065;CG9184;pont;CG13096;Nsun2;CG31548;CG30457;Glut4EF;Atf3;kuk;fkh;smp-30;ABCB7;bi;CG8067;CG10738;CG3961;CG2993;CG17121;CG1785;CG31637;CG5903;CG31751;mei-38;CG31871;d;CG44838;Sesn;CG12909;jagn;Cks85A;Vha68-1;Vha68-2;CG4825;HmgD;CG31690;Adh;CG12935;ECSIT;GstE13;Npc2b;Samuel;sgg;…	ABCB7;Ac78C;AcCoAS;Acsl;Actn;Acyp2;AdenoK;Adh;Akap200;Alas;Ama;AnxB10;Apc;Art1;Art3;Art4;Atf3;Atpalpha;Baldspot;Brf;Btk29A;BubR1;CBP;CG10068;CG10082;CG10232;CG10237;CG10283;CG10286;CG10418;CG10576;CG10581;CG10584;CG10621;CG10738;CG10802;CG11050;CG11180;CG11200;CG11267;CG11319;CG11378;CG11447;CG11504;CG11658;CG11839;CG11920;CG12091;CG12134;CG12159;CG12301;CG12325;CG12512;CG12531;CG12643;CG12744;CG…	0.865114	1	1	3.13644e-10
eGFP-NC2%u03B2	VK00033 whole organism embryo (0-24 hours) genetically modified using site-specific recombination		1,3	871	4561	7680	34096	hng3;aop;ps;CG14997;Rrp1;CG14757;CG14636;CG32182;CG5131;Hsp68;tum;l(3)72Dn;chic;Map205;ppan;alphaTub84B;prel;Rala;CG17219;bbg;tex;Atpalpha;sti;RapGAP1;CG9065;CG9184;kek4;CG3630;pont;cue;SerT;kdn;Rrp40;CG5254;VhaAC45;CG31548;Glut4EF;Atf3;kuk;rt;fkh;Vha55;smp-30;Nle;ome;CG8067;Pglym78;Art3;CG3961;CG2993;Art1;CG1785;CG30427;CG31637;CG4497;CG3045;CG31516;CG11267;CG5903;hoip;CG31751;B52;CG34117;Vha44;…	Ac78C;AcCoAS;AdenoK;Ama;AnxB10;Apc;Art1;Art3;Atf3;Atpalpha;B52;Baldspot;Brf;Btk29A;BubR1;Buffy;CBP;CG10068;CG10082;CG10237;CG10286;CG10418;CG10576;CG10584;CG10802;CG11035;CG11050;CG11180;CG11200;CG11267;CG11319;CG11447;CG11504;CG11617;CG11839;CG12091;CG12134;CG12301;CG12512;CG12643;CG12702;CG1275;CG12935;CG12974;CG13185;CG1354;CG13631;CG14286;CG14434;CG14544;CG14636;CG14671;CG14683;CG14757;CG1476…	0.847813	1	1	3.01015e-10
eGFP-pho	VK00037 whole organism embryo (0-24 hours) genetically modified using site-specific recombination		3,4	957	4561	8367	34096	Rrp1;l(3)72Dn;bbg;Atpalpha;CG9065;CG9184;kek4;pont;Tep3;CG13096;CG30457;Glut4EF;Atf3;kuk;fkh;smp-30;CG8067;Liprin-gamma;CG3961;CG2993;CG1785;CG30427;CG31637;CG31516;CG31999;CG5903;CG31751;mei-38;d;betaTub56D;bip1;CG44838;Sesn;CG12909;jagn;Vha68-1;Vha68-2;CG1671;CG4825;HmgD;CG10512;Adh;CG12935;GstE13;Npc2b;Samuel;sgg;SC35;CG3420;Tusp;Cyp9f2;CG5728;CG32425;Chd64;Tsp29Fb;IA-2;Dg;Ubi-p5E;Gs2;elm;CG11…	Ac78C;AcCoAS;AdenoK;Adh;Akap200;Apc;Art1;Art3;Art4;Atf3;Atpalpha;B52;Baldspot;Brf;Btk29A;BubR1;CBP;CG10068;CG10082;CG10283;CG10286;CG10418;CG10512;CG10581;CG10584;CG10802;CG11050;CG11180;CG11200;CG11267;CG11319;CG11378;CG11447;CG11504;CG11658;CG11686;CG11839;CG12091;CG12159;CG12301;CG12325;CG12499;CG12512;CG12643;CG12702;CG12744;CG1275;CG12909;CG12935;CG12948;CG12974;CG13038;CG13082;CG13096;CG131…	0.855038	1	1	2.42316e-10
eGFP-CG13123	strain CG13123-GFP whole organism embryo (0-24 hours) genetically modified using site-specific recombination		2,3	527	4561	4922	34096	hng3;CG14997;Rrp1;CG14757;CG32182;CG5131;tum;l(3)72Dn;alphaTub84B;CG12325;bbg;tex;Atpalpha;sti;RapGAP1;CG9065;pont;cue;CG5254;CG34250;Atf3;kuk;fkh;Vha55;smp-30;CG8067;Art3;CG3961;CG2993;Art1;CG1785;CG4497;CG31999;CG11267;CG5903;CG31751;CG31871;CG34117;CG44838;CG6693;Sesn;Cyp310a1;AdenoK;CG4022;Vha68-2;CG16700;CG4825;CG10286;HmgD;l(3)neo38;Nipsnap;GstE13;Samuel;sgg;Patsas;mRpL24;SC35;CG4991;mRpL23…	Ac78C;AdenoK;Ama;Art1;Art3;Atf3;Atpalpha;Brf;Btk29A;CBP;CG10068;CG10082;CG10286;CG10584;CG10802;CG11050;CG11180;CG11200;CG11267;CG11319;CG11447;CG11504;CG12091;CG12301;CG12325;CG12512;CG1275;CG12974;CG13185;CG13365;CG13631;CG14286;CG14434;CG14544;CG14757;CG14997;CG15387;CG15431;CG1640;CG16700;CG16721;CG17726;CG1774;CG17746;CG17834;CG1785;CG18178;CG18622;CG2003;CG2930;CG2993;CG30069;CG3009;CG30349…	0.80041	1	1	2.16056e-10
eGFP-dpn	strain dpn-GFP whole organism embryo (0-16 hours) genetically modified using site-specific recombination		1,3,2	1173	4561	10066	34096	CG11920;hng3;Rrp1;CG42784;l(3)72Dn;CG5928;CG1208;mRpL9;Rala;CG42319;ftz-f1;bbg;Atpalpha;Idgf2;CG9065;CG9184;kek4;CG3630;pont;Tep3;CG13096;Gp210;Rrp40;Nsun2;CG31548;CG30457;Glut4EF;Atf3;kuk;fkh;smp-30;ABCB7;CG8067;CG10738;CG33939;CG3961;CG2993;CG1785;CG17121;CG30427;CG31516;CG5903;hoip;CG31751;mei-38;CG31871;betaTub56D;CG33946;CG44838;Sesn;Cyp310a1;D1;CG12909;jagn;CG17111;Vha68-1;Vha68-2;CG1671;CG…	ABCB7;Ac78C;AcCoAS;Acsl;Acyp2;AdenoK;Adh;Akap200;Ama;AnxB10;Arp8;Art1;Art3;Atf3;Atpalpha;B52;Baldspot;Brf;Btk29A;BubR1;C901;CBP;CG10068;CG10082;CG10232;CG10237;CG10283;CG10286;CG10418;CG10576;CG10584;CG10621;CG10738;CG10802;CG1103;CG11035;CG11050;CG11180;CG11200;CG11267;CG11275;CG11319;CG11378;CG11409;CG11447;CG11504;CG11617;CG11752;CG11839;CG11920;CG1208;CG12091;CG12159;CG12301;CG12325;CG12512;C…	0.871133	1	1	1.98404e-10
eGFP-Hr51	VK00033 whole organism embryo (0-24 hours) genetically modified using site-specific recombination		3,1,2	760	4561	6814	34096	hng3;ps;CG14997;Rrp1;CG14757;CG32182;CG5131;CG42663;tum;l(3)72Dn;chic;alphaTub84B;prel;CG12325;Rala;bbg;Atpalpha;sti;ZnT77C;RapGAP1;dgt3;CG9065;kek4;pont;cue;CG13096;CG5254;CG34250;Glut4EF;Atf3;kuk;sub;fkh;Vha55;ome;CG8067;Pglym78;Art3;CG3961;CG2993;Art1;CG1785;CG17121;DopEcR;CG4497;CG31516;CG11267;CG5903;CG31751;B52;CG34117;Vha44;RnpS1;CG44838;CG8993;CG6693;fln;Sesn;CG12909;jagn;AdenoK;Vha68-1;D…	Ac78C;AcCoAS;Acyp2;AdenoK;Ama;Apc;Art1;Art3;Atf3;Atpalpha;B52;Baldspot;Brf;Btk29A;BubR1;CBP;CG10068;CG10082;CG10237;CG10286;CG10418;CG10516;CG10584;CG10802;CG11050;CG11180;CG11200;CG11267;CG11319;CG11447;CG11504;CG11839;CG12091;CG12134;CG12159;CG12301;CG12325;CG12512;CG12643;CG1275;CG12909;CG12935;CG12948;CG12974;CG13082;CG13096;CG13185;CG13365;CG13506;CG1354;CG13631;CG14286;CG14434;CG14544;CG146…	0.833786	1	1	1.69967e-10
[truncated: 89 more rows]

## Sheet: b. DEGs IFM 72v30h
Symbol	log2FoldChange	padj
CG4115	8.6605	1.88e-118
GstS1	7.20196	1.01e-104
Eb1	-4.98425	3.77e-96
CG13066	9.48971	9.45e-91
CG13868	4.29929	4.76e-81
CG14397	8.8257	2.21e-71
CG12105	8.76682	1.55e-70
GlyP	6.9396	2.29e-68
CG14752	9.43371	9.38e-64
CG10264	8.24091	8.17e-63
CG4462	6.51976	2.83e-62
Adk1	6.16901	7.31e-62
CG13047	9.38777	2.1e-55
Tie	4.90585	1.29e-54
CG13049	9.3499	1.75e-54
Pde8	4.75487	2.79e-54
CG13183	5.16788	4e-54
CG6753	6.92508	1.82e-53
CG5639	6.50545	2.45e-52
CG15650	8.10223	1.13e-51
wat	7.27444	1.74e-49
sesB	4.56624	2.67e-49
CG17746	-2.50349	5.63e-48
Cyt-c-p	5.70144	5.31e-47
CG14095	9.61283	5.54e-47
CG7330	9.19047	4.51e-46
kdn	4.73472	1.04e-45
CG5261	4.62797	3.43e-43
Gpdh	4.62076	1.17e-42
Zasp66	7.72572	2.47e-42
CG10802	4.01667	8.34e-42
CG32694	7.80854	1.7e-41
CG4752	5.28899	1.83e-41
CG13678	8.26905	1.83e-41
SelR	3.09778	1.95e-41
CG14881	2.90802	2.15e-41
CG13048	9.97692	3.99e-41
[truncated: 2,156 more rows]

## Sheet: c. flight wing posture RNAi pts
flightless	weak flyer	wing posture	locomotion	lethal	day 7 lethal	semilethal	wild type
[truncated: 7,676 more rows]
