# Supplementary material for: AnnoMiner is a new web-tool to integrate epigenetics, transcription factor occupancy and transcriptomics data to predict transcriptional regulators
Source: Sci Rep. 2021 Jul 29;11:15463. doi: 10.1038/s41598-021-94805-1 (PMC8322331; doi:10.1038/s41598-021-94805-1)
Supplement: Supplementary file 7 — Supplementary Information 7. [file 41598_2021_94805_MOESM7_ESM.xlsx]

## Sheet: a. Yki_IR_24h
ensembl_gene_id	log2FoldChange	padj	pvalue
FBgn0003149	-3.71332	1.98e-15	2.23e-19
FBgn0038595	-2.85312	2.59e-13	5.85e-17
FBgn0086265	-5.85356	4.56e-09	1.54e-12
FBgn0030364	-1.2541	6.1e-07	2.75e-10
FBgn0029176	-1.08256	4.16e-05	2.53e-08
FBgn0051988	-4.99242	4.16e-05	2.81e-08
FBgn0034756	-3.72782	4.68e-05	4.2e-08
FBgn0262607	-4.4671	4.68e-05	4.22e-08
FBgn0000046	-1.446	6.18e-05	6.26e-08
FBgn0267910	-2.42717	0.000121135	1.36e-07
FBgn0028690	-0.804321	0.000145159	1.86e-07
FBgn0029761	-2.07848	0.000145159	1.96e-07
FBgn0010397	-2.30264	0.000912365	1.54e-06
FBgn0029881	-1.54039	0.000912365	1.38e-06
FBgn0053124	-7.4835	0.000912365	1.49e-06
FBgn0034840	-4.51306	0.00211787	3.82e-06
FBgn0046113	-2.82659	0.00230254	4.41e-06
FBgn0000559	-0.623092	0.00313317	6.35e-06
FBgn0031220	1.97747	0.00331908	7.11e-06
FBgn0038294	-1.4956	0.00530909	1.26e-05
FBgn0034237	-0.614429	0.00530909	1.23e-05
FBgn0015282	-0.87963	0.00670775	1.74e-05
FBgn0030912	-2.24885	0.00670775	1.67e-05
FBgn0030739	-2.06375	0.0105165	3.08e-05
FBgn0031859	-5.56449	0.0105165	2.97e-05
FBgn0035915	-4.80376	0.0105165	2.88e-05
FBgn0005633	-3.1247	0.0106956	3.67e-05
FBgn0031145	-0.918509	0.0106956	3.91e-05
FBgn0033953	-4.34127	0.0106956	3.66e-05
FBgn0035402	-1.15592	0.0106956	3.77e-05
FBgn0039625	-1.93663	0.0106956	3.46e-05
FBgn0264075	1.76609	0.0106956	3.98e-05
FBgn0266918	-1.22378	0.0106956	3.62e-05
FBgn0004172	-7.66676	0.0115426	4.49e-05
FBgn0267534	-1.81394	0.0115426	4.55e-05
FBgn0026749	-1.14709	0.0118281	4.8e-05
FBgn0017424	-2.50115	0.0143036	5.98e-05
FBgn0028506	1.77955	0.0143036	6.26e-05
FBgn0033341	-1.26201	0.0143036	6.29e-05
FBgn0037842	-1.23363	0.014406	6.49e-05
FBgn0267861	1.34202	0.0148574	6.86e-05
FBgn0035793	-0.753552	0.0190615	9.02e-05
FBgn0003721	-1.31731	0.0202472	0.000103866
FBgn0041096	-1.54669	0.0202472	0.000104943
FBgn0002869	-3.25716	0.0202472	0.000101903
FBgn0051639	-6.60518	0.0202472	0.000104443
FBgn0014859	-4.17709	0.0207974	0.000110138
FBgn0032821	-1.24361	0.0220195	0.000119092
FBgn0263647	-7.37374	0.0239997	0.000132506
FBgn0010877	1.5295	0.0244602	0.000141575
FBgn0034345	0.998018	0.0244602	0.000138059
FBgn0040227	-0.852629	0.0244602	0.000146072
FBgn0259795	-4.38248	0.0244602	0.000143973
FBgn0036697	2.08719	0.0254341	0.000155502
FBgn0037135	-0.615683	0.0254341	0.00015762
FBgn0261836	-1.49059	0.0259885	0.000163984
FBgn0011828	-1.21997	0.0284337	0.000182616
FBgn0002521	1.20922	0.0284777	0.000189316
FBgn0039186	1.02317	0.0284777	0.000187991
FBgn0025936	1.25656	0.0289418	0.000196053
FBgn0033782	-1.14956	0.0289418	0.000199437
FBgn0035600	-1.15464	0.0289418	0.000202185
FBgn0284436	-1.08996	0.0323727	0.0002298
FBgn0266802	-4.34995	0.0324791	0.000234216
FBgn0275436	-1.21536	0.0324907	0.00023796
FBgn0026602	-0.928185	0.0344015	0.000255831
FBgn0010551	-1.16205	0.0352554	0.000274098
FBgn0023540	-1.89224	0.0352554	0.000273166
FBgn0029873	-0.974461	0.0352554	0.000271488
FBgn0012034	1.9941	0.0360597	0.000292541
FBgn0016675	7.24737	0.0360597	0.000290796
FBgn0034313	1.85017	0.0360597	0.00029148
FBgn0270925	-3.88197	0.0394045	0.000324116
FBgn0051907	-6.9106	0.0394672	0.000329079
FBgn0029152	1.22315	0.0404212	0.000341588
FBgn0033015	1.11562	0.0404792	0.000347574
FBgn0052756	2.13788	0.0404792	0.0003512
FBgn0029659	-5.43605	0.0407372	0.000358028
FBgn0038225	-4.98299	0.0425012	0.000378768
FBgn0052056	1.92567	0.0425012	0.000383109
FBgn0033942	3.54506	0.0430452	0.000397713
FBgn0052109	2.58082	0.0430452	0.000396619
FBgn0030717	2.08972	0.0437105	0.000412629
FBgn0031476	-7.03787	0.0437105	0.00041572
FBgn0052666	-1.35969	0.0437105	0.000418636
FBgn0002524	2.4981	0.0444793	0.000431011
FBgn0013300	-7.05381	0.0445429	0.000451703
FBgn0015801	2.83915	0.0445429	0.00045076
FBgn0053481	6.77818	0.0445429	0.000444148
FBgn0264492	0.800369	0.0445429	0.000444616
FBgn0038771	-0.858707	0.0449105	0.00046049
FBgn0037975	-6.43941	0.0460912	0.000477791
FBgn0267366	-6.49651	0.0462116	0.000484246
FBgn0002865	-3.97129	0.0479977	0.000513778
FBgn0020018	-1.13228	0.0479977	0.00051288
FBgn0036551	-1.8402	0.0482077	0.000521458
FBgn0261239	1.63083	0.0488053	0.000533421
FBgn0000524	1.88933	0.0490149	0.00057468
FBgn0001301	1.58886	0.0490149	0.000554133
FBgn0028737	-0.623272	0.0490149	0.000577649
FBgn0033442	-7.98595	0.0490149	0.000579895
FBgn0033788	-6.40497	0.0490149	0.000554128
FBgn0046294	-3.20155	0.0490149	0.000565888
FBgn0263076	3.80102	0.0490149	0.000566066
FBgn0267525	-3.0393	0.0490149	0.000548346
FBgn0031432	-1.51997	0.050694	0.000605472
FBgn0086906	-1.32287	0.0523528	0.000631183
FBgn0039104	-3.89825	0.0536318	0.000652647
FBgn0011710	1.17459	0.0543473	0.000668491
FBgn0037876	-1.39445	0.0543473	0.000673601
FBgn0030158	1.24815	0.0545818	0.000682657
FBgn0038295	-2.81414	0.0550282	0.00069444
FBgn0031129	-5.63299	0.0564831	0.000733766
FBgn0038840	-2.62448	0.0564831	0.000719928
FBgn0039273	2.14847	0.0564831	0.000738258
FBgn0061197	-3.67062	0.0564831	0.000736073
FBgn0035526	0.758413	0.0569317	0.000750537
FBgn0029778	-1.12669	0.0595644	0.000791955
FBgn0020622	1.05388	0.061325	0.000825818
FBgn0035110	-1.03881	0.061325	0.000829183
FBgn0259209	-1.55934	0.0615201	0.000838753
FBgn0086915	-3.71899	0.0625665	0.000860069
FBgn0004589	6.31721	0.0641234	0.000888697
FBgn0037728	-0.758663	0.0654882	0.00091611
FBgn0052064	-3.55402	0.0654882	0.000922369
FBgn0033017	1.28563	0.0655265	0.000937675
FBgn0039849	-1.19238	0.0655265	0.000934274
FBgn0038400	-0.896533	0.0663545	0.000957
FBgn0028692	-0.723528	0.0684476	0.000994901
FBgn0038271	-0.972809	0.0691935	0.00101354
FBgn0002862	-3.54655	0.0718225	0.00106014
FBgn0051365	1.82048	0.0764967	0.00113775
FBgn0039737	-0.85025	0.0767992	0.00115091
FBgn0035205	-0.941425	0.0783652	0.0011832
FBgn0001316	-1.04927	0.0807392	0.00124298
FBgn0036685	-0.786467	0.0807392	0.00123963
FBgn0037185	1.97411	0.0807392	0.00124634
FBgn0030529	1.30783	0.0821052	0.00128426
FBgn0032997	1.05835	0.0821052	0.00128593
FBgn0002931	1.70001	0.0828165	0.00131524
FBgn0030341	-0.68539	0.0828165	0.00131573
FBgn0031939	-1.24024	0.0828937	0.00133564
FBgn0034132	-4.23867	0.0828937	0.00132914
FBgn0002565	-1.03791	0.0836426	0.00137598
FBgn0262699	-0.672202	0.0836426	0.00136756
FBgn0267164	-3.51627	0.0836426	0.00136309
FBgn0037878	-0.68079	0.084548	0.0014004
FBgn0028671	-1.01336	0.0845975	0.00141777
FBgn0029693	1.19402	0.0845975	0.00142029
FBgn0038200	-3.25824	0.086725	0.00147555
FBgn0086704	-4.96415	0.086725	0.00147108
FBgn0052351	-3.55893	0.0889854	0.00152403
FBgn0031940	-3.71495	0.0897695	0.00154758
FBgn0020767	1.29403	0.0917159	0.0016003
FBgn0264748	1.60602	0.0917159	0.0016018
FBgn0051550	-1.38388	0.0922133	0.00162088
FBgn0037664	-3.7405	0.0926	0.00164854
FBgn0045770	-3.58109	0.0926	0.00164536
FBgn0037707	-0.884603	0.0930674	0.00166735
FBgn0034655	-2.90696	0.093755	0.00169023
FBgn0052690	-3.53801	0.0951575	0.00172624
FBgn0262097	-7.61181	0.0954633	0.00174254
FBgn0062928	1.9173	0.0965657	0.00177354
FBgn0032260	-1.45413	0.0973542	0.001799
FBgn0000299	-1.37103	0.0983173	0.00188086
FBgn0020255	-0.497454	0.0983173	0.00189925
FBgn0025742	-0.824501	0.0983173	0.00188642
FBgn0037612	-1.9173	0.0983173	0.0018886
FBgn0051278	-2.74017	0.0983173	0.0019165
FBgn0051538	-4.19739	0.0983173	0.0019137
FBgn0062517	-5.83837	0.0983173	0.0018641
FBgn0262559	-0.830789	0.0983173	0.00189208
FBgn0266369	-1.09766	0.0983173	0.00185075
FBgn0032640	-0.683327	0.098523	0.00194271
FBgn0036030	-1.01866	0.098523	0.00193341
FBgn0029629	-0.766009	0.0987219	0.00196679
FBgn0264086	-4.19859	0.0987219	0.00198
FBgn0267632	-4.91613	0.0987219	0.00197206
FBgn0028686	-0.549342	0.0989875	0.00199648
FBgn0051226	-5.10215	0.102827	0.0020855
FBgn0052473	1.17916	0.105599	0.00215363
FBgn0085384	4.8915	0.10666	0.00218728
FBgn0020312	2.535	0.107217	0.00221079
FBgn0027599	-0.963035	0.107272	0.00222401
FBgn0004171	-4.11917	0.107277	0.0022362
FBgn0002413	0.740815	0.108115	0.00226584
FBgn0030082	0.991219	0.109167	0.0023248
FBgn0032781	-1.15258	0.109167	0.00232071
FBgn0035033	1.60889	0.109167	0.00232167
FBgn0015777	0.982901	0.112469	0.00240778
FBgn0035273	-5.17948	0.112481	0.00242072
FBgn0000244	-1.26447	0.115561	0.00255701
FBgn0030102	-4.08523	0.115561	0.00251752
FBgn0039075	-0.994436	0.115561	0.00254447
FBgn0039667	-1.56938	0.115561	0.00256512
FBgn0040370	4.84318	0.115561	0.0025014
FBgn0250844	-2.83996	0.115561	0.00254704
FBgn0263351	1.14475	0.115578	0.00257852
FBgn0016693	-1.04289	0.117481	0.00263423
FBgn0034032	2.40995	0.119486	0.00269263
FBgn0050460	-1.30744	0.119633	0.00270943
FBgn0037001	-0.801762	0.120052	0.00273246
FBgn0051663	2.27415	0.120219	0.00274981
FBgn0028689	-0.585495	0.120499	0.00276979
FBgn0039098	-2.02851	0.121284	0.00280935
FBgn0044826	0.72877	0.121284	0.00281516
FBgn0004926	-0.790331	0.124729	0.002922
FBgn0031882	2.66417	0.124729	0.00292323
FBgn0261403	0.953888	0.125842	0.00296349
FBgn0050378	-6.03686	0.126003	0.00298148
FBgn0003979	-5.93387	0.126979	0.00301887
FBgn0032196	1.30499	0.127143	0.00307623
FBgn0034399	-1.15528	0.127143	0.00306357
FBgn0034611	1.15949	0.127143	0.00306591
FBgn0051948	-6.03236	0.127143	0.00308009
FBgn0011573	-0.813815	0.127658	0.00310695
FBgn0052371	-5.38626	0.128137	0.00313303
FBgn0003889	-3.30533	0.1283	0.00324966
FBgn0003964	1.31051	0.1283	0.00315911
FBgn0012042	2.87039	0.1283	0.00319047
FBgn0028644	6.00228	0.1283	0.00323654
FBgn0031585	-5.59888	0.1283	0.00321765
FBgn0032949	1.17385	0.1283	0.00320298
FBgn0042185	1.25188	0.1283	0.00323028
FBgn0052350	1.5123	0.1283	0.00325267
FBgn0010288	-0.692951	0.132744	0.00338029
FBgn0036566	1.17279	0.132865	0.00339835
FBgn0051559	-2.33399	0.139391	0.00358097
FBgn0026076	0.902291	0.143054	0.00372072
FBgn0038632	3.3659	0.143054	0.00372437
FBgn0040717	-2.8566	0.143054	0.003711
FBgn0264959	0.9911	0.143054	0.00373956
FBgn0004867	-0.727581	0.145085	0.0038158
FBgn0004919	0.976958	0.145085	0.00397049
FBgn0010315	1.21574	0.145085	0.00397246
FBgn0021764	1.42533	0.145085	0.00395051
FBgn0031424	5.49482	0.145085	0.00384854
FBgn0036691	-1.45326	0.145085	0.00396121
FBgn0039924	1.37502	0.145085	0.00385989
FBgn0040519	-4.07423	0.145085	0.0038857
FBgn0046297	-3.21571	0.145085	0.00392108
FBgn0053202	5.60171	0.145085	0.0039218
FBgn0261649	-1.19344	0.145085	0.00395644
FBgn0038979	-3.68831	0.147168	0.0040461
FBgn0030710	1.43654	0.147314	0.00406671
FBgn0011640	-0.766644	0.147818	0.00421374
FBgn0015789	0.569514	0.147818	0.00422667
FBgn0027654	3.02282	0.147818	0.00421883
FBgn0029801	-0.680495	0.147818	0.00414342
FBgn0031545	-5.98146	0.147818	0.00410433
FBgn0032670	-4.86553	0.147818	0.00424716
FBgn0034858	-0.824579	0.147818	0.00414924
FBgn0038694	-4.77994	0.147818	0.00421036
FBgn0040056	1.81793	0.147818	0.004218
FBgn0259794	-5.6231	0.147818	0.00423434
FBgn0030744	1.55584	0.149055	0.0042995
FBgn0263380	1.20141	0.150175	0.00434873
FBgn0005278	0.59349	0.150989	0.00441473
FBgn0030575	-1.9243	0.150989	0.00442443
FBgn0031869	-1.27091	0.150989	0.00447438
FBgn0034433	2.0102	0.150989	0.00443167
FBgn0035968	1.24654	0.150989	0.00445743
FBgn0053978	1.95658	0.150989	0.00446407
FBgn0033285	-4.59838	0.151032	0.00449268
FBgn0040235	1.06075	0.154035	0.00460736
FBgn0051472	1.02759	0.154035	0.0046167
FBgn0000575	0.953763	0.15429	0.00465913
FBgn0031501	-4.29056	0.15429	0.00465709
FBgn0015570	-2.18067	0.15489	0.00472961
FBgn0033191	-0.695433	0.15489	0.00471103
FBgn0033624	0.979457	0.15489	0.00471346
FBgn0003279	-0.520171	0.158295	0.00501935
FBgn0004435	1.0644	0.158295	0.00494217
FBgn0010583	1.26315	0.158295	0.00489956
FBgn0020391	4.00929	0.158295	0.00485261
FBgn0024963	3.03968	0.158295	0.00499787
FBgn0028695	-0.598635	0.158295	0.0049095
FBgn0030846	-6.49605	0.158295	0.00502978
FBgn0037632	-0.919499	0.158295	0.0049395
FBgn0085451	1.38093	0.158295	0.00500256
FBgn0261287	-4.43223	0.158295	0.00489771
FBgn0267821	-0.890963	0.158295	0.00496564
FBgn0051720	4.9594	0.159613	0.00508964
FBgn0039335	1.64505	0.159851	0.00511523
FBgn0266359	-2.7767	0.16053	0.00515503
FBgn0035988	-3.09436	0.161891	0.00522253
FBgn0259923	-1.13684	0.161891	0.00523522
FBgn0033287	-3.16346	0.161926	0.00527251
FBgn0035142	0.734439	0.161926	0.00527287
FBgn0005672	0.947088	0.162069	0.00529579
FBgn0029944	1.10868	0.163379	0.00537214
FBgn0265178	-1.11294	0.163379	0.00537539
FBgn0000611	1.01729	0.163419	0.00547633
FBgn0011336	-0.58436	0.163419	0.00554242
FBgn0024184	5.38814	0.163419	0.0054226
FBgn0028687	-0.520335	0.163419	0.00542972
FBgn0032666	1.03554	0.163419	0.00548437
FBgn0039994	0.717614	0.163419	0.00552861
FBgn0051713	-1.44269	0.163419	0.00554008
FBgn0052450	-6.94559	0.163419	0.00545183
FBgn0259178	2.05178	0.163419	0.00549656
FBgn0029666	0.860865	0.163659	0.00557009
FBgn0037447	-1.15699	0.163659	0.00558745
FBgn0027945	-1.15151	0.16628	0.00569569
FBgn0033366	-1.07017	0.167489	0.00577482
FBgn0039301	-2.35692	0.167489	0.00577161
FBgn0031700	-1.75238	0.16808	0.00583008
FBgn0052537	2.07276	0.16808	0.00583308
FBgn0033194	-1.01611	0.168366	0.00586198
FBgn0004370	1.69689	0.169771	0.0059632
FBgn0038235	-1.56857	0.169771	0.00595796
FBgn0038373	-3.39349	0.169771	0.00596827
FBgn0051820	-5.06591	0.169873	0.00599102
FBgn0033476	0.784319	0.171378	0.00615995
FBgn0037416	-3.82252	0.171378	0.00613983
FBgn0039805	1.75206	0.171378	0.00614275
FBgn0051344	1.99536	0.171378	0.0061464
FBgn0085488	-3.24492	0.171378	0.00609005
FBgn0285971	1.57298	0.171378	0.00608165
FBgn0263077	-1.78529	0.172299	0.00621247
FBgn0031419	-1.83446	0.174337	0.0063056
FBgn0013347	-0.714759	0.176681	0.00651458
FBgn0013702	-3.02355	0.176681	0.00665929
FBgn0021906	-0.782738	0.176681	0.00676861
FBgn0027101	0.712794	0.176681	0.00675511
FBgn0030748	-3.21203	0.176681	0.00655085
FBgn0031313	-0.712845	0.176681	0.00658238
FBgn0031681	0.884704	0.176681	0.00643797
FBgn0032680	-2.8153	0.176681	0.00674337
FBgn0033879	-0.653033	0.176681	0.00670088
FBgn0034176	-0.673524	0.176681	0.0067005
FBgn0034792	-0.998212	0.176681	0.00655275
FBgn0035639	-0.771009	0.176681	0.00674001
FBgn0035719	-1.26108	0.176681	0.00668647
FBgn0035976	1.93401	0.176681	0.00658933
FBgn0037344	-0.733381	0.176681	0.00667531
FBgn0037536	1.0276	0.176681	0.00651278
FBgn0037716	-1.72756	0.176681	0.00648436
FBgn0267014	2.63621	0.176681	0.00673603
FBgn0283680	1.65125	0.176681	0.00656253
FBgn0011763	0.90777	0.179087	0.00689305
FBgn0032477	3.87311	0.179087	0.00690114
FBgn0031751	-2.15094	0.179226	0.00692672
FBgn0013726	-0.742315	0.179592	0.00699855
FBgn0036842	1.44008	0.179592	0.00699039
FBgn0039073	-1.3276	0.179592	0.00700155
FBgn0033696	4.68124	0.179963	0.00703632
FBgn0038839	5.45048	0.180374	0.00707269
FBgn0051740	-3.71212	0.181231	0.00712673
FBgn0035802	-1.07781	0.181386	0.00717368
FBgn0085279	3.32088	0.181386	0.00717363
FBgn0034907	-6.24824	0.183808	0.00733081
FBgn0040206	1.31185	0.183808	0.00731575
FBgn0069354	-2.60861	0.183808	0.00733162
FBgn0036144	0.918955	0.186053	0.00744213
FBgn0004870	4.29264	0.186777	0.00749508
FBgn0029676	-0.494781	0.186777	0.00751318
FBgn0010516	-0.641605	0.188779	0.00762768
FBgn0030973	-0.577343	0.188779	0.00763637
FBgn0033032	1.21892	0.188779	0.00765751
FBgn0037623	1.31252	0.189474	0.00770707
FBgn0037377	1.79368	0.189553	0.00773163
FBgn0011297	-0.984836	0.190453	0.00780815
FBgn0035924	-4.43193	0.190453	0.00781127
FBgn0030887	1.43873	0.191035	0.00787371
FBgn0260798	0.86358	0.191035	0.00787819
FBgn0011642	1.18649	0.193478	0.00802822
FBgn0038919	2.56096	0.193478	0.0080216
FBgn0039260	0.893412	0.193478	0.00804432
FBgn0020653	-0.611912	0.194093	0.00809176
FBgn0026238	1.19439	0.194643	0.00816434
FBgn0046247	0.895887	0.194643	0.00817511
FBgn0278608	0.598098	0.194643	0.0081805
FBgn0058160	0.942095	0.194949	0.00821532
FBgn0004811	0.842559	0.195059	0.00829324
FBgn0042189	-4.42848	0.195059	0.00830785
FBgn0267975	-0.695066	0.195059	0.00829609
FBgn0032197	1.19769	0.195774	0.00840395
FBgn0034137	-0.99	0.195774	0.00840452
FBgn0047095	2.12891	0.195774	0.00837227
FBgn0038046	-0.619833	0.195998	0.0084397
FBgn0038291	-1.83748	0.195998	0.00845829
FBgn0265937	-7.17084	0.196143	0.00848665
FBgn0285926	-0.997221	0.196441	0.00852168
FBgn0267726	-3.86983	0.197161	0.0085751
FBgn0023534	5.50266	0.198458	0.00865389
FBgn0036410	1.80122	0.199392	0.00871709
FBgn0028342	-0.783755	0.200541	0.00879944
FBgn0283535	0.69132	0.200541	0.0088125
FBgn0013435	-1.05135	0.201463	0.00887573
FBgn0031661	1.64912	0.201667	0.00890742
FBgn0016119	-0.803327	0.204767	0.00906743
FBgn0028694	-0.492508	0.206706	0.00919986
FBgn0032634	-1.10336	0.206706	0.00918254
FBgn0051998	0.8791	0.207384	0.00925342
FBgn0001987	1.63105	0.2084	0.00946002
FBgn0002564	-0.937986	0.2084	0.00939324
FBgn0002577	-2.67233	0.2084	0.00935799
FBgn0014020	0.477309	0.2084	0.00945359
FBgn0015024	-0.444981	0.2084	0.00955705
FBgn0025683	1.05313	0.2084	0.00950903
FBgn0032218	-1.2614	0.2084	0.00952366
FBgn0035488	1.36209	0.2084	0.00949041
FBgn0039928	0.921834	0.2084	0.0094438
FBgn0052655	-5.39406	0.2084	0.00945961
FBgn0264746	2.35568	0.2084	0.00954864
FBgn0004391	-1.24528	0.208601	0.00960851
FBgn0014031	-1.08441	0.208601	0.0097073
FBgn0029941	-0.745581	0.208601	0.00969222
FBgn0035622	1.01916	0.208601	0.00965975
FBgn0039828	-0.964209	0.208601	0.00962552
FBgn0263930	1.12298	0.208601	0.00970522
FBgn0035676	5.41614	0.20868	0.00973446
FBgn0017566	-0.753714	0.209071	0.0097848
FBgn0037624	-0.83225	0.209071	0.00979982
FBgn0014141	1.13067	0.210519	0.00994655
FBgn0024921	0.726631	0.210519	0.00998289
FBgn0033159	1.79822	0.210519	0.00998631
FBgn0035782	-5.66727	0.210519	0.00995489
FBgn0264607	0.986525	0.210519	0.00992911
FBgn0010350	1.24154	0.213511	0.0101802
FBgn0013751	4.47997	0.213511	0.0102466
FBgn0015010	1.65721	0.213511	0.010282
FBgn0022959	-0.582738	0.213511	0.0103034
FBgn0027600	1.63493	0.213511	0.0103191
FBgn0036135	-0.727589	0.213511	0.0103086
FBgn0051648	-1.24478	0.213511	0.0101801
FBgn0262731	1.6477	0.213511	0.0103447
FBgn0264776	4.22469	0.213511	0.0103332
FBgn0261534	2.02335	0.213587	0.0103725
FBgn0033802	1.82134	0.214622	0.010447
FBgn0028573	5.00925	0.218969	0.010709
FBgn0030008	3.71879	0.218969	0.0106995
FBgn0266599	-0.54715	0.218969	0.0107326
FBgn0031574	-1.9629	0.219146	0.0107659
FBgn0051709	-3.65797	0.21957	0.0108115
FBgn0033321	-2.54552	0.220669	0.0109587
FBgn0037578	-1.03234	0.220669	0.0110397
FBgn0037680	1.73143	0.220669	0.0109253
FBgn0039859	-2.16354	0.220669	0.0110025
FBgn0050430	-4.44445	0.220669	0.0110364
FBgn0261565	-0.748863	0.220669	0.0109589
FBgn0266064	-0.752163	0.220669	0.0109674
FBgn0000277	2.62404	0.221226	0.0112539
FBgn0000662	0.719027	0.221226	0.0111728
FBgn0013749	0.946963	0.221226	0.0112919
FBgn0026431	1.34527	0.221226	0.0112237
FBgn0027329	-0.747841	0.221226	0.0112423
FBgn0030357	-1.43898	0.221226	0.0112609
FBgn0034727	-0.890241	0.221226	0.0112049
FBgn0040996	-6.44202	0.221226	0.0111889
FBgn0050372	1.49276	0.221226	0.0112739
FBgn0035355	-1.46329	0.223138	0.0114398
FBgn0260987	0.967683	0.223138	0.0114221
FBgn0046225	-1.18173	0.224927	0.0115568
FBgn0266521	0.96084	0.225688	0.0116213
FBgn0028331	0.657219	0.225694	0.0116519
FBgn0039252	-0.884186	0.225694	0.0116979
FBgn0052626	1.27676	0.225694	0.0116936
FBgn0001125	-0.755749	0.226734	0.0118285
FBgn0038552	1.76747	0.226734	0.0118183
FBgn0039555	-0.811255	0.226734	0.0117794
FBgn0002036	-1.27911	0.22782	0.0120669
FBgn0004921	-0.552808	0.22782	0.011924
FBgn0017429	-0.826943	0.22782	0.0120672
FBgn0019686	1.89149	0.22782	0.0120876
FBgn0026061	-1.47631	0.22782	0.0121021
FBgn0027575	4.27435	0.22782	0.0120993
FBgn0035270	1.57167	0.22782	0.0121162
FBgn0037607	-1.22292	0.22782	0.0120442
FBgn0052708	-1.51922	0.22782	0.0120099
FBgn0026144	0.786875	0.228181	0.0121859
FBgn0028685	-0.681417	0.228181	0.0122275
FBgn0029943	1.39965	0.228181	0.0122128
FBgn0031529	1.1729	0.228181	0.0122609
FBgn0267519	-1.34807	0.228181	0.0122639
FBgn0020299	1.8752	0.228951	0.0123311
FBgn0038361	-3.82913	0.229259	0.0123789
FBgn0262880	1.38282	0.229259	0.0123994
FBgn0014011	0.47306	0.229538	0.0124403
FBgn0034970	-1.39671	0.229689	0.0125057
FBgn0040773	-0.802341	0.229689	0.0124886
FBgn0261276	-0.689334	0.229689	0.0125261
FBgn0016061	-0.972505	0.232698	0.0127724
FBgn0030791	1.22001	0.232698	0.0127992
FBgn0036629	-1.7918	0.232698	0.0128213
FBgn0037372	-0.707475	0.232698	0.0127624
FBgn0267588	-1.66653	0.232698	0.0127924
FBgn0264270	0.750349	0.233024	0.0128656
FBgn0259937	-0.749986	0.233624	0.012925
FBgn0020279	-0.589595	0.234027	0.0130264
FBgn0030611	-1.24332	0.234027	0.013018
FBgn0040010	1.4222	0.234027	0.0129963
FBgn0035473	-0.830824	0.234368	0.0130718
FBgn0031390	-0.922177	0.237413	0.0133219
FBgn0033868	-3.30645	0.237413	0.0133118
FBgn0052657	-5.80609	0.237413	0.0132924
FBgn0001234	0.910631	0.237807	0.0134855
FBgn0013765	-0.797766	0.237807	0.0134886
FBgn0036236	-4.51596	0.237807	0.0134459
FBgn0039644	1.80014	0.237807	0.0134377
FBgn0040005	1.022	0.237807	0.0135048
FBgn0261396	-0.59776	0.237807	0.0134963
FBgn0000229	1.23925	0.238379	0.0136741
FBgn0013275	-2.78714	0.238379	0.0136867
FBgn0037644	-0.720052	0.238379	0.0136984
FBgn0039856	-4.59927	0.238379	0.0136758
FBgn0053340	-2.71656	0.238379	0.0136098
FBgn0265434	-0.581011	0.238379	0.0136684
FBgn0267978	2.04237	0.238788	0.0137488
FBgn0003890	-1.01758	0.239242	0.0138201
FBgn0034908	-1.16035	0.239242	0.0138558
FBgn0038504	0.854338	0.239242	0.0138423
FBgn0034144	-3.57428	0.240008	0.013939
FBgn0037700	-0.763161	0.240008	0.0139543
FBgn0039875	-1.00929	0.240041	0.0139832
FBgn0036934	4.57946	0.240842	0.0140657
FBgn0038964	-0.628162	0.240842	0.0140842
FBgn0051051	4.8556	0.242349	0.0141996
FBgn0015288	-0.990644	0.242484	0.0142621
FBgn0030292	-0.776897	0.242484	0.0142497
FBgn0011824	1.18772	0.242914	0.014376
FBgn0022361	0.998856	0.242914	0.0144839
FBgn0022986	-0.6272	0.242914	0.0143188
FBgn0027084	-0.791561	0.242914	0.0144793
FBgn0032362	-3.19179	0.242914	0.0145064
FBgn0033286	-3.77444	0.242914	0.0144493
FBgn0046704	0.786055	0.242914	0.0144434
FBgn0264606	5.15118	0.242914	0.0143822
FBgn0013686	1.17731	0.244089	0.0146591
FBgn0023514	-0.933141	0.244089	0.0146866
FBgn0053548	-1.13002	0.244089	0.0146665
FBgn0266084	-1.01151	0.244089	0.0146157
FBgn0026326	-0.872824	0.244327	0.0147285
FBgn0013687	-2.62733	0.244575	0.014771
FBgn0038577	1.19595	0.245126	0.0148595
FBgn0264904	-1.47637	0.245126	0.0148331
FBgn0026376	1.36574	0.245845	0.0149307
FBgn0028509	1.16703	0.247825	0.0150789
FBgn0041789	0.730544	0.248446	0.0151637
FBgn0053293	-4.16363	0.248446	0.0151727
FBgn0014455	-0.796249	0.249596	0.0152711
FBgn0010422	-0.588873	0.251441	0.0154123
FBgn0005666	-1.13752	0.252236	0.0155179
FBgn0035155	-1.02065	0.252236	0.0155008
FBgn0032360	-3.42856	0.252513	0.0156386
FBgn0037727	-3.24582	0.252513	0.0156636
FBgn0038723	-0.670778	0.252513	0.0156236
FBgn0050154	-1.09758	0.252513	0.0156772
FBgn0261925	-1.32974	0.252513	0.0156276
FBgn0031295	-4.05965	0.253162	0.015746
FBgn0038659	0.963865	0.253298	0.015783
FBgn0033958	4.91399	0.253611	0.0159739
FBgn0034938	-0.728571	0.253611	0.0158784
FBgn0039488	-1.05421	0.253611	0.0159059
FBgn0039958	1.0548	0.253611	0.0159304
FBgn0054003	-1.62105	0.253611	0.0159634
FBgn0259171	1.19382	0.253611	0.0159583
FBgn0020304	-0.517093	0.253819	0.0160156
FBgn0025463	-0.862653	0.255134	0.0161273
FBgn0002787	-0.628802	0.255465	0.016177
FBgn0002872	2.60474	0.255762	0.0163621
FBgn0002873	3.1289	0.255762	0.0168762
FBgn0003744	0.736732	0.255762	0.0166748
FBgn0004373	-0.799508	0.255762	0.0171757
FBgn0004629	-0.965595	0.255762	0.0170971
FBgn0013301	-4.026	0.255762	0.0165219
FBgn0013467	4.53564	0.255762	0.0171119
FBgn0015776	1.45932	0.255762	0.0170237
FBgn0015949	0.676355	0.255762	0.01652
FBgn0025608	-0.883105	0.255762	0.016807
FBgn0026250	-0.369397	0.255762	0.0171622
FBgn0026787	1.72099	0.255762	0.0162453
FBgn0029006	0.954628	0.255762	0.0163152
FBgn0029768	4.63316	0.255762	0.0168179
FBgn0030191	-4.95576	0.255762	0.0168928
FBgn0030243	0.698074	0.255762	0.0169727
FBgn0031307	1.49835	0.255762	0.0168148
FBgn0031740	1.77783	0.255762	0.0167008
FBgn0032010	-5.04479	0.255762	0.0167931
FBgn0032170	0.750038	0.255762	0.0167902
FBgn0033605	-1.55676	0.255762	0.0168199
FBgn0035709	-3.26671	0.255762	0.0162911
FBgn0035806	1.3988	0.255762	0.0171501
FBgn0035853	-0.526165	0.255762	0.0169968
FBgn0036446	1.13005	0.255762	0.016873
FBgn0038439	-3.51044	0.255762	0.0171435
FBgn0038630	-5.99733	0.255762	0.0168551
FBgn0038746	-1.14974	0.255762	0.0168037
FBgn0039914	1.10687	0.255762	0.0168277
FBgn0039955	0.95968	0.255762	0.0169595
FBgn0040778	2.16712	0.255762	0.0166169
FBgn0086448	2.33318	0.255762	0.0168961
FBgn0265767	3.45604	0.255762	0.0163938
FBgn0267568	-3.4573	0.255762	0.0166638
FBgn0038853	-0.846733	0.256377	0.0172748
FBgn0039969	0.779262	0.256377	0.0172479
FBgn0000150	-0.671666	0.256682	0.0173532
FBgn0030391	1.32063	0.256682	0.0173434
FBgn0263237	-1.2629	0.257247	0.0174203
FBgn0000404	1.30447	0.257352	0.0174564
FBgn0004363	-0.825763	0.257779	0.0175145
FBgn0000394	2.06732	0.259733	0.0176765
FBgn0004868	-0.523184	0.260251	0.0177629
FBgn0028663	0.699355	0.260251	0.0177704
FBgn0040634	-1.82057	0.261712	0.0178996
FBgn0051992	0.542241	0.262012	0.0179497
FBgn0001098	-0.570832	0.262474	0.0180851
FBgn0028429	-0.686292	0.262474	0.0181585
FBgn0030740	1.34161	0.262474	0.0186022
FBgn0031114	-1.27559	0.262474	0.0182414
FBgn0031357	-1.27409	0.262474	0.0184978
FBgn0032656	1.16659	0.262474	0.0182782
FBgn0033038	-1.10201	0.262474	0.0181201
FBgn0033886	-0.483831	0.262474	0.0185995
FBgn0034645	-1.00037	0.262474	0.0186024
FBgn0035811	-0.583323	0.262474	0.018454
FBgn0036111	0.474891	0.262474	0.0182156
FBgn0037620	4.17386	0.262474	0.0185163
FBgn0039094	1.28184	0.262474	0.0184785
FBgn0040666	-1.15338	0.262474	0.018324
FBgn0082598	-0.36915	0.262474	0.0184842
FBgn0085453	-0.947159	0.262474	0.018386
FBgn0086768	0.672171	0.262474	0.0182056
FBgn0262740	0.961205	0.262474	0.0180854
FBgn0262782	-0.774578	0.262474	0.0185991
FBgn0263929	0.867708	0.262474	0.0183635
FBgn0266408	-2.81278	0.262474	0.0184354
FBgn0031849	-3.93827	0.262491	0.0186389
FBgn0053129	0.693116	0.262491	0.0186737
FBgn0085400	1.71917	0.262491	0.0186923
FBgn0015279	0.835758	0.263338	0.0188605
FBgn0030519	0.961229	0.263338	0.0188509
FBgn0053510	4.26037	0.263338	0.0187889
FBgn0250814	-0.725533	0.263338	0.0188713
FBgn0052262	-3.2904	0.265386	0.019048
FBgn0265413	1.13289	0.265696	0.0191001
FBgn0001222	0.99254	0.266121	0.0192341
FBgn0011211	-0.678171	0.266121	0.0192382
FBgn0029952	-6.13017	0.266121	0.0192507
FBgn0035410	-1.07733	0.266121	0.0191826
FBgn0035333	-0.921868	0.268374	0.0194439
FBgn0266654	-4.15884	0.269264	0.0195387
FBgn0039303	0.757267	0.270026	0.0196244
FBgn0002772	-1.20078	0.271289	0.0199607
FBgn0015040	-0.809232	0.271289	0.0199333
FBgn0030539	3.44777	0.271289	0.0199259
FBgn0031286	-0.939095	0.271289	0.0199003
FBgn0031639	-0.798153	0.271289	0.0198983
FBgn0031946	-6.944	0.271289	0.0197776
FBgn0038953	1.62464	0.271289	0.0198887
FBgn0260972	0.601185	0.271289	0.0198605
FBgn0030039	2.73075	0.271613	0.0201933
FBgn0031097	1.00461	0.271613	0.0201063
FBgn0031855	2.06396	0.271613	0.0201124
FBgn0031885	1.06097	0.271613	0.0200725
FBgn0036556	0.696262	0.271613	0.0202295
FBgn0037665	3.11171	0.271613	0.0200332
FBgn0051287	-2.16747	0.271613	0.0202062
FBgn0051955	2.33347	0.271613	0.0201821
FBgn0030697	-3.98341	0.271716	0.0204208
FBgn0030915	1.19536	0.271716	0.0203613
FBgn0032520	-4.00386	0.271716	0.0202897
FBgn0037092	1.63181	0.271716	0.0203326
FBgn0038290	-1.21155	0.271716	0.020377
FBgn0052499	2.18544	0.271716	0.0204063
FBgn0039178	1.03628	0.272171	0.0204857
FBgn0034540	1.77778	0.273567	0.0206216
FBgn0028327	0.633037	0.274423	0.0207789
FBgn0030605	-0.692121	0.274423	0.0207683
FBgn0039155	-0.873678	0.274423	0.0207384
FBgn0086656	-0.642575	0.274601	0.0208233
FBgn0043783	-3.13864	0.275371	0.0209127
FBgn0011288	3.05063	0.275594	0.0211561
FBgn0029947	-6.14195	0.275594	0.0211753
FBgn0031047	-0.645024	0.275594	0.0210039
FBgn0031066	-0.727546	0.275594	0.021178
FBgn0036319	5.30801	0.275594	0.0209952
FBgn0037647	0.997678	0.275594	0.0211611
FBgn0039889	0.807697	0.275594	0.0211225
FBgn0261986	1.44181	0.275594	0.0211243
FBgn0085813	-1.22391	0.27736	0.021345
FBgn0027535	0.958879	0.277644	0.0213981
FBgn0000042	0.877046	0.27976	0.0215927
FBgn0285917	0.808911	0.279819	0.0216288
FBgn0039065	2.19002	0.280864	0.0217413
FBgn0011740	0.921108	0.281417	0.0218157
FBgn0036363	2.63088	0.282207	0.0219088
FBgn0030500	3.90749	0.282962	0.0219993
FBgn0038683	-0.928331	0.283516	0.0220743
FBgn0036816	0.957267	0.283599	0.0221127
FBgn0000047	-1.16475	0.285353	0.022313
FBgn0022382	1.16542	0.285353	0.0223195
FBgn0053993	1.28791	0.285353	0.0223459
FBgn0031268	1.45163	0.286153	0.0224409
FBgn0041181	-3.59346	0.286843	0.0225273
FBgn0001189	0.783626	0.287235	0.0225905
FBgn0050046	-2.65543	0.288134	0.0226936
FBgn0050039	-3.90027	0.288515	0.0227561
FBgn0004463	1.57648	0.288958	0.0228236
FBgn0000567	-0.774356	0.289254	0.0229122
FBgn0267022	-2.17389	0.289254	0.0228918
FBgn0038788	1.34757	0.289759	0.0229849
FBgn0026761	-0.977193	0.28978	0.023043
FBgn0029067	0.890899	0.28978	0.0230685
FBgn0036988	1.39579	0.28978	0.0231171
FBgn0261995	-0.983505	0.28978	0.0230857
FBgn0025571	-0.778513	0.292036	0.02333
FBgn0000163	-0.902412	0.292605	0.0234744
FBgn0053056	1.66204	0.292605	0.0234735
FBgn0259482	1.16577	0.292605	0.0234383
FBgn0260799	1.04288	0.292657	0.0235115
FBgn0034528	-0.811012	0.294396	0.0236844
FBgn0264794	4.11888	0.294971	0.0237638
FBgn0027108	1.35854	0.295697	0.0238738
FBgn0029992	1.09149	0.295697	0.0239222
FBgn0037552	-1.12558	0.295697	0.0239223
FBgn0003053	1.75701	0.297215	0.0242656
FBgn0003502	0.696158	0.297215	0.0242021
FBgn0019932	1.51137	0.297215	0.0240854
FBgn0036890	3.49283	0.297215	0.024119
FBgn0037040	-3.54779	0.297215	0.0242796
FBgn0038706	-4.62536	0.297215	0.0242011
FBgn0063649	4.44872	0.297215	0.0242373
FBgn0020910	-0.498708	0.297368	0.0243255
FBgn0022213	0.771464	0.297961	0.0244203
FBgn0039927	2.31435	0.297961	0.0244412
FBgn0026317	-1.11081	0.298621	0.0245879
FBgn0039890	0.867054	0.298621	0.0245502
FBgn0261446	1.69229	0.298621	0.0245963
FBgn0033000	1.08881	0.29911	0.0247039
FBgn0266347	3.98708	0.29911	0.024671
FBgn0038675	-0.896226	0.299469	0.0247915
FBgn0052652	-2.99918	0.299469	0.0248011
FBgn0036687	-6.56934	0.300067	0.0248844
FBgn0032797	3.75877	0.300784	0.0249953
FBgn0038923	-0.888851	0.300784	0.0250116
FBgn0030991	-0.553258	0.300845	0.0250506
FBgn0003687	-0.728947	0.301968	0.0251877
FBgn0004638	0.677615	0.301968	0.0252463
FBgn0038476	-0.439007	0.301968	0.025219
FBgn0016698	-0.787277	0.302621	0.0254071
FBgn0017578	-0.77733	0.302621	0.025343
FBgn0085201	-1.296	0.302621	0.0254075
FBgn0270928	4.33735	0.302621	0.0254372
FBgn0015283	-0.521533	0.302727	0.0254802
FBgn0032421	1.04329	0.303406	0.0255716
FBgn0015756	-0.537167	0.303412	0.0256746
FBgn0036640	3.60935	0.303412	0.0256504
FBgn0085428	-1.55889	0.303412	0.0256078
FBgn0015039	-2.45652	0.303441	0.0257113
FBgn0040395	0.972335	0.303577	0.025757
FBgn0058178	1.24207	0.303801	0.0258102
FBgn0030266	-1.22807	0.304345	0.0261651
FBgn0031728	-4.21835	0.304345	0.026137
FBgn0035025	-1.39458	0.304345	0.0260735
FBgn0036580	-0.702804	0.304345	0.0260734
FBgn0038250	-1.28088	0.304345	0.0261363
FBgn0052177	0.700579	0.304345	0.0259192
FBgn0259243	0.626872	0.304345	0.0259284
FBgn0262117	0.672364	0.304345	0.0259937
FBgn0278598	-1.72866	0.304345	0.0260833
FBgn0011655	-0.685939	0.304468	0.02621
FBgn0032223	0.766429	0.306651	0.026467
FBgn0035024	-0.632623	0.306651	0.0264371
FBgn0035285	0.716645	0.307269	0.0265896
FBgn0267505	0.85171	0.307269	0.026587
FBgn0002283	1.32022	0.308785	0.0268213
FBgn0011701	1.71856	0.308785	0.0270054
FBgn0031054	-0.769499	0.308785	0.0268355
FBgn0032402	4.26498	0.308785	0.0270035
FBgn0032551	-2.00082	0.308785	0.0270339
FBgn0033954	-3.15455	0.308785	0.0268321
FBgn0035755	2.55137	0.308785	0.0269365
FBgn0261793	-0.653526	0.308785	0.027022
FBgn0264823	-3.24946	0.308785	0.0269036
FBgn0039959	0.477754	0.311792	0.0273323
FBgn0003885	-0.516449	0.312534	0.0274677
FBgn0032291	-3.88144	0.312534	0.0274509
FBgn0010383	4.063	0.31377	0.0277332
FBgn0010747	0.825967	0.31377	0.0277347
FBgn0013276	-2.07393	0.31377	0.0277063
FBgn0024958	0.784172	0.31377	0.0278239
FBgn0034885	-1.57531	0.31377	0.0278191
FBgn0037956	0.694359	0.31377	0.0277948
FBgn0053543	5.49015	0.31377	0.0277184
FBgn0034476	1.41122	0.315043	0.0280557
FBgn0036926	1.54535	0.315043	0.0280529
FBgn0260747	-0.62689	0.315043	0.0280788
FBgn0270927	1.55602	0.315043	0.0280786
FBgn0022160	-1.10608	0.315846	0.0281859
FBgn0003676	-0.702432	0.316309	0.0282629
FBgn0029715	-0.461152	0.317461	0.0284374
FBgn0035495	3.38386	0.317461	0.028425
FBgn0027080	-0.428528	0.318486	0.028601
FBgn0283510	0.801437	0.318486	0.0285749
FBgn0031265	-0.780612	0.319209	0.0287019
FBgn0041629	1.45441	0.319962	0.0288056
FBgn0000719	1.02912	0.320535	0.0289852
FBgn0004875	-0.644673	0.320535	0.028967
FBgn0032021	2.87499	0.320535	0.0290016
FBgn0040153	-0.697703	0.320535	0.0289562
FBgn0034365	-1.41832	0.320631	0.0290464
FBgn0032290	1.1353	0.320713	0.02909
FBgn0001218	-0.464942	0.321221	0.0291723
FBgn0036815	1.8303	0.321941	0.0292833
FBgn0053523	1.21664	0.321941	0.0293103
FBgn0000352	1.30559	0.32242	0.0293902
FBgn0035630	-0.749306	0.32348	0.0295232
FBgn0000146	4.34597	0.325446	0.0299227
FBgn0004859	0.561013	0.325446	0.0299111
FBgn0029712	2.1938	0.325446	0.0299113
FBgn0037852	1.4074	0.325446	0.0297525
FBgn0037944	1.37867	0.325446	0.0298366
FBgn0262475	-1.00342	0.325446	0.0298889
FBgn0024996	-0.676033	0.326432	0.0300502
FBgn0036782	-2.61038	0.32801	0.0302693
FBgn0058045	0.67173	0.32801	0.0302612
FBgn0004959	4.31395	0.328587	0.0303596
FBgn0026378	1.36908	0.329013	0.0304731
FBgn0054012	3.69495	0.329013	0.0304464
FBgn0032233	0.834749	0.329083	0.0305908
FBgn0035478	3.53167	0.329083	0.0305432
FBgn0040985	-0.655713	0.329083	0.0305728
FBgn0262825	4.09757	0.329587	0.0306748
FBgn0028491	-2.95419	0.329918	0.0307428
FBgn0036165	0.96219	0.330511	0.0308353
FBgn0262811	4.43386	0.330837	0.030903
FBgn0265045	-1.06358	0.330937	0.0310075
FBgn0027491	2.36678	0.330937	0.0311734
FBgn0035245	4.97286	0.330937	0.0311617
FBgn0036695	1.80914	0.330937	0.0311137
FBgn0037875	1.32837	0.330937	0.0310136
FBgn0086907	-3.97008	0.330937	0.031129
FBgn0262518	0.849764	0.330937	0.0311447
FBgn0265737	-3.20214	0.332859	0.0313919
FBgn0013733	-0.713925	0.333174	0.0314967
FBgn0034718	-0.803238	0.333174	0.0314813
FBgn0039293	0.91079	0.333675	0.0316192
FBgn0285937	0.588921	0.333675	0.0316163
FBgn0037614	-1.44838	0.334814	0.0317649
FBgn0001297	-0.817299	0.335369	0.0318554
FBgn0030930	1.11899	0.335724	0.0319269
FBgn0051025	-4.40818	0.335735	0.0319658
FBgn0010333	0.436856	0.336907	0.0321886
FBgn0024320	0.747562	0.336907	0.0321417
FBgn0032848	1.88044	0.336907	0.0321912
FBgn0023216	1.45435	0.337438	0.03228
FBgn0016041	-0.603048	0.337642	0.0323934
FBgn0032269	-3.08194	0.337642	0.032519
FBgn0035384	-5.42358	0.337642	0.0324521
FBgn0035852	-5.42366	0.337642	0.0325895
FBgn0038376	1.12668	0.337642	0.032389
FBgn0243511	-0.934355	0.337642	0.0326039
FBgn0260745	-0.70829	0.337642	0.0324269
FBgn0267348	-0.56581	0.337642	0.032547
FBgn0028425	0.898003	0.337647	0.0326424
FBgn0004419	0.528102	0.33784	0.0326991
FBgn0031361	-1.14202	0.338389	0.0328667
FBgn0035678	4.24207	0.338389	0.0328412
FBgn0036124	-1.02966	0.338389	0.0328128
FBgn0260461	-4.10167	0.338786	0.0329434
FBgn0032598	4.1886	0.338891	0.0329917
FBgn0010341	0.423359	0.339029	0.0330433
FBgn0030218	-2.33135	0.339519	0.0331294
FBgn0086346	-0.509747	0.339615	0.033177
FBgn0028554	0.54423	0.341683	0.0334175
FBgn0031753	-4.3567	0.342229	0.0335095
FBgn0050412	-6.51492	0.342881	0.033612
FBgn0039836	-1.25065	0.343065	0.0336687
FBgn0031020	-0.887156	0.343657	0.0337655
FBgn0015372	-0.886265	0.343865	0.033895
FBgn0032400	-0.732028	0.343865	0.0339148
FBgn0034598	1.26342	0.343865	0.0339409
FBgn0035092	5.45691	0.343865	0.0339283
FBgn0003886	-0.776563	0.343946	0.0340036
FBgn0052579	1.34362	0.343946	0.0340265
FBgn0003514	0.45374	0.344821	0.0341566
FBgn0038269	-0.953733	0.344821	0.0341907
FBgn0033724	-1.19526	0.345116	0.0342588
FBgn0030858	-0.714674	0.345392	0.0343251
FBgn0025839	-0.811971	0.346681	0.0344923
FBgn0034263	-5.81516	0.347015	0.0345647
FBgn0010342	0.763032	0.347553	0.0347994
FBgn0010352	0.718827	0.347553	0.0351444
FBgn0030704	-1.23811	0.347553	0.0350158
FBgn0032101	-0.691357	0.347553	0.0349864
FBgn0033339	-0.64517	0.347553	0.0348206
FBgn0033446	-0.638686	0.347553	0.0349824
FBgn0035397	-0.503428	0.347553	0.0351126
FBgn0035838	1.80313	0.347553	0.0347694
FBgn0037106	-0.961418	0.347553	0.0349562
FBgn0040208	-0.780236	0.347553	0.0351985
FBgn0052121	-0.948215	0.347553	0.0348694
FBgn0058469	0.789762	0.347553	0.0351265
FBgn0085390	-1.78186	0.347553	0.035118
FBgn0250845	-3.35752	0.347553	0.0352448
FBgn0260722	0.860519	0.347553	0.0352245
FBgn0260960	0.653031	0.347553	0.035194
FBgn0004173	-3.61552	0.349092	0.0354403
FBgn0025634	-0.636347	0.349404	0.0356498
FBgn0030870	1.4273	0.349404	0.0356959
FBgn0031736	1.30768	0.349404	0.0355593
FBgn0036150	-2.38371	0.349404	0.0356293
FBgn0264291	1.7838	0.349404	0.0357081
FBgn0034902	-0.477367	0.350716	0.0359212
FBgn0038371	3.71337	0.350716	0.0358822
FBgn0030000	-0.9872	0.351156	0.0360058
FBgn0002543	-0.888331	0.351281	0.0362958
FBgn0030319	-5.02393	0.351281	0.0362233
FBgn0030759	-1.50258	0.351281	0.0361539
FBgn0035538	2.84934	0.351281	0.0361014
FBgn0038319	-0.859226	0.351281	0.036261
FBgn0050148	3.93039	0.351281	0.0361445
FBgn0267791	-0.656913	0.351281	0.0362195
FBgn0028473	-0.448285	0.351572	0.0363655
FBgn0031871	-0.879121	0.354443	0.0367023
FBgn0033177	2.81824	0.356475	0.0370332
FBgn0045800	1.21008	0.356475	0.0370194
FBgn0086913	4.85551	0.356475	0.0370143
FBgn0052344	-0.997199	0.357155	0.0371441
FBgn0031973	1.14877	0.358953	0.0374113
FBgn0035099	1.70154	0.358953	0.037412
FBgn0025574	0.685848	0.359856	0.0375467
FBgn0010388	2.44748	0.360094	0.0376481
FBgn0032251	2.50816	0.360094	0.0376546
FBgn0264006	2.67533	0.360094	0.0376933
FBgn0000253	-0.375034	0.360146	0.0378075
FBgn0002709	4.10836	0.360146	0.0378027
FBgn0014028	-0.674583	0.360146	0.0381906
FBgn0014865	2.78741	0.360146	0.0379178
FBgn0024987	0.476401	0.360146	0.0382228
FBgn0030584	-0.971285	0.360146	0.0382028
FBgn0032689	0.953218	0.360146	0.0379757
FBgn0033787	1.9426	0.360146	0.0381892
FBgn0033901	1.3299	0.360146	0.0381356
FBgn0037326	4.16885	0.360146	0.0378238
FBgn0037757	1.06619	0.360146	0.0379654
FBgn0038296	3.35099	0.360146	0.0382076
FBgn0051146	-1.14798	0.360146	0.0382262
FBgn0015774	1.60844	0.360172	0.0382695
FBgn0011768	-0.522441	0.36021	0.0383548
FBgn0024754	-0.595334	0.36021	0.0383476
FBgn0031603	1.21117	0.36168	0.0386336
FBgn0035901	-2.30363	0.36168	0.0386072
FBgn0063261	-5.25561	0.36168	0.0386272
FBgn0010247	0.528315	0.36177	0.0386839
FBgn0022787	-0.638586	0.363326	0.0388913
FBgn0026428	-0.81898	0.365734	0.0391902
FBgn0261989	4.06404	0.36677	0.0393426
FBgn0042179	-4.08735	0.367383	0.0394497
FBgn0264695	-1.16503	0.367678	0.0400918
FBgn0004179	0.60817	0.367678	0.0397978
FBgn0022987	0.829255	0.367678	0.0403325
FBgn0023000	0.908318	0.367678	0.0400069
FBgn0027507	0.892481	0.367678	0.0404268
FBgn0030251	1.57126	0.367678	0.0399194
FBgn0032147	-1.01361	0.367678	0.0403246
FBgn0032192	2.23603	0.367678	0.0400601
FBgn0033127	-0.651684	0.367678	0.0398735
FBgn0037360	0.770071	0.367678	0.0404025
FBgn0037483	-3.60275	0.367678	0.0399756
FBgn0038092	5.05255	0.367678	0.0398504
FBgn0038697	-4.55888	0.367678	0.0399941
FBgn0039623	1.87413	0.367678	0.0404139
FBgn0039765	-1.04413	0.367678	0.0398492
FBgn0041150	1.70338	0.367678	0.0404757
FBgn0041780	2.36205	0.367678	0.0402814
FBgn0050115	-0.915915	0.367678	0.0395757
FBgn0051690	4.59941	0.367678	0.0404083
FBgn0053505	1.54897	0.367678	0.0402719
FBgn0065035	1.74363	0.367678	0.0398146
FBgn0262115	0.59604	0.367678	0.0395239
FBgn0267824	-0.798061	0.367678	0.0396154
FBgn0284257	-0.695793	0.367678	0.0404511
FBgn0261641	-0.684049	0.367873	0.0405386
FBgn0011592	1.17018	0.367938	0.040644
FBgn0014388	0.632119	0.367938	0.0407655
FBgn0030766	1.15487	0.367938	0.0407663
FBgn0031216	0.469141	0.367938	0.0407617
FBgn0034793	-0.666568	0.367938	0.0406359
FBgn0040389	-0.772977	0.367938	0.0409604
FBgn0040660	-0.480506	0.367938	0.0409363
FBgn0051221	2.54544	0.367938	0.0409378
FBgn0262127	-0.706537	0.367938	0.0408537
FBgn0263220	0.973323	0.367938	0.0408491
FBgn0010041	-1.93987	0.368198	0.0410307
FBgn0261934	-0.832041	0.368338	0.0410878
FBgn0085468	-0.849557	0.368512	0.0411488
FBgn0011260	0.73091	0.368913	0.0413646
FBgn0033540	-1.05848	0.368913	0.0414013
FBgn0034416	-3.79165	0.368913	0.0412559
FBgn0039500	-4.15846	0.368913	0.0412909
FBgn0039581	-0.823097	0.368913	0.0413672
FBgn0262114	0.821786	0.369098	0.0414637
FBgn0039896	1.08808	0.369467	0.0415468
FBgn0035083	0.605859	0.369603	0.0416037
FBgn0263832	-0.733818	0.369935	0.0416828
FBgn0031347	-3.72729	0.370788	0.0418625
FBgn0038829	0.679369	0.370788	0.0418333
FBgn0051961	-0.869899	0.371276	0.0419632
FBgn0053230	1.52987	0.371276	0.0420012
FBgn0000287	-0.889735	0.373151	0.0423424
FBgn0039154	2.19954	0.373151	0.0424236
FBgn0039902	0.737123	0.373151	0.0422764
FBgn0051788	-4.51468	0.373151	0.0423951
FBgn0086758	2.14423	0.373151	0.0423519
FBgn0026141	-3.61297	0.37346	0.0425008
FBgn0035153	-0.685674	0.373552	0.0425533
FBgn0028487	-1.18324	0.374033	0.0426503
FBgn0017567	-0.702595	0.374549	0.0427514
FBgn0001185	0.979771	0.374897	0.0428333
FBgn0010453	-0.945946	0.37559	0.0429838
FBgn0028894	1.66249	0.37559	0.0430081
FBgn0263355	3.00126	0.37559	0.0430394
FBgn0029924	0.830589	0.375919	0.0431195
FBgn0032585	1.8276	0.376463	0.0433515
FBgn0053208	-0.399892	0.376463	0.0432926
FBgn0261554	-0.904186	0.376463	0.0432373
FBgn0267590	-2.11277	0.376463	0.0433232
FBgn0000463	0.871443	0.376662	0.0435018
FBgn0002069	-0.482441	0.376662	0.0434519
FBgn0031317	1.16262	0.376662	0.0434811
FBgn0010894	1.22267	0.378907	0.0438037
FBgn0040071	0.737789	0.379313	0.0438935
FBgn0003517	-0.409766	0.380637	0.044216
FBgn0011737	1.42456	0.380637	0.0442729
FBgn0019624	-0.645125	0.380637	0.044304
FBgn0026722	0.958211	0.380637	0.0442823
FBgn0035293	-2.85208	0.380637	0.0442619
FBgn0285910	0.598883	0.380637	0.0441256
FBgn0037801	-1.62058	0.381451	0.0444847
FBgn0259166	-1.06769	0.381451	0.0444831
FBgn0039588	-1.23391	0.382452	0.0446446
FBgn0083984	1.58653	0.382496	0.0446928
FBgn0034634	2.2373	0.382693	0.0447806
FBgn0036510	0.76626	0.382693	0.0448789
FBgn0037521	3.58609	0.382693	0.0448883
FBgn0265598	1.28698	0.382693	0.0448274
FBgn0005659	2.0395	0.383763	0.0456273
FBgn0021814	-0.782622	0.383763	0.0456526
FBgn0028847	-6.48881	0.383763	0.0455726
FBgn0029506	0.765321	0.383763	0.0457057
FBgn0031043	-0.52205	0.383763	0.0454001
FBgn0031282	3.54843	0.383763	0.0451766
FBgn0033145	-4.01735	0.383763	0.045371
FBgn0033961	-0.568467	0.383763	0.0456892
FBgn0037086	-6.25932	0.383763	0.045393
FBgn0040359	4.00632	0.383763	0.0455434
FBgn0051144	-1.98195	0.383763	0.0454256
FBgn0051802	-3.76443	0.383763	0.045524
FBgn0262714	-1.06262	0.383763	0.0450629
FBgn0262736	0.417126	0.383763	0.0452251
FBgn0262869	3.50204	0.383763	0.0455379
FBgn0266390	-4.51322	0.383763	0.0456633
FBgn0000116	-0.711508	0.383785	0.0457514
FBgn0010215	0.480773	0.384625	0.0462875
FBgn0011705	2.54136	0.384625	0.0462802
FBgn0015765	1.18141	0.384625	0.0462784
FBgn0028583	-4.54406	0.384625	0.0464055
FBgn0030556	-0.614665	0.384625	0.0463266
FBgn0030603	1.59614	0.384625	0.0463687
FBgn0030738	-0.732033	0.384625	0.0463904
FBgn0033021	0.610053	0.384625	0.046125
FBgn0033426	-0.705755	0.384625	0.0462736
FBgn0035766	-0.857755	0.384625	0.0463784
FBgn0051644	-4.74756	0.384625	0.0460785
FBgn0086687	0.64353	0.384625	0.0464584
FBgn0250874	-0.748635	0.384625	0.04645
FBgn0266722	-1.15019	0.384625	0.0464118
FBgn0027493	0.542991	0.384641	0.0465044
FBgn0027590	-0.588191	0.384641	0.046547
FBgn0030007	-0.56615	0.386643	0.0468764
FBgn0085257	-1.051	0.386643	0.0468588
FBgn0037770	0.728726	0.386789	0.0469377
FBgn0000250	-0.527609	0.38745	0.0471052
FBgn0034650	0.985179	0.38745	0.0470914
FBgn0000636	1.04346	0.38753	0.0472023
FBgn0036155	0.858781	0.38753	0.0471773
FBgn0023395	4.50749	0.387609	0.0472555
FBgn0025814	0.746368	0.388885	0.047455
FBgn0010762	0.518083	0.392303	0.0479338
FBgn0064227	-0.984013	0.392303	0.0480489
FBgn0083953	-0.962063	0.392303	0.0479677
FBgn0267665	-1.65061	0.392303	0.048028
FBgn0035088	-0.758072	0.392799	0.0481539
FBgn0051342	1.05277	0.393554	0.0482907
FBgn0036116	-2.05386	0.393791	0.0483642
FBgn0016076	0.606479	0.394278	0.0484684
FBgn0265595	2.61334	0.394666	0.0485606
FBgn0001991	-0.839139	0.394782	0.0486193
FBgn0028572	3.53533	0.395262	0.048723
FBgn0038248	-3.08782	0.397171	0.0490478
FBgn0283724	-1.12917	0.397171	0.0490388
FBgn0053963	2.94257	0.398085	0.0492055
FBgn0000024	2.26907	0.401077	0.0501629
FBgn0004635	1.44059	0.401077	0.0499168
FBgn0014869	-0.806918	0.401077	0.0501154
FBgn0026575	0.656594	0.401077	0.0498748
FBgn0032314	-5.68252	0.401077	0.0498035
FBgn0033867	3.49509	0.401077	0.0500275
FBgn0035158	0.977957	0.401077	0.0500961
FBgn0037918	1.4774	0.401077	0.0500427
FBgn0037974	1.3041	0.401077	0.0498662
FBgn0039530	4.00247	0.401077	0.0499541
FBgn0051259	-2.13751	0.401077	0.0501188
FBgn0085423	1.00231	0.401077	0.049851
FBgn0263346	-0.679754	0.401077	0.0496615
FBgn0052521	0.707523	0.401675	0.0502829
FBgn0039379	-0.795618	0.402002	0.0503691
FBgn0004055	2.09308	0.40215	0.050433
FBgn0026261	-0.957997	0.402383	0.0505529
FBgn0033170	-2.88781	0.402383	0.0505112
FBgn0010621	-0.555789	0.40307	0.0508209
FBgn0030855	1.25789	0.40307	0.0506847
FBgn0039733	-0.99036	0.40307	0.0507863
FBgn0046706	1.31896	0.40307	0.0508161
FBgn0034921	-0.822522	0.40332	0.0508978
FBgn0026741	-0.803478	0.403374	0.0509502
FBgn0264357	-0.476154	0.404252	0.0511066
FBgn0034946	-0.731137	0.404514	0.0512309
FBgn0035023	0.626717	0.404514	0.0512001
FBgn0004647	1.14796	0.404589	0.0512859
FBgn0052677	2.75063	0.406108	0.0515243
FBgn0015019	-0.639447	0.406258	0.0516042
FBgn0029997	0.56988	0.406258	0.0516415
FBgn0034307	-1.24955	0.406258	0.0516825
FBgn0039228	-3.69012	0.406258	0.0517722
FBgn0052638	0.573078	0.406258	0.0517586
FBgn0051997	1.11332	0.40811	0.0520541
FBgn0031281	-1.05862	0.408269	0.0521205
FBgn0036908	0.572751	0.408404	0.0522297
FBgn0047038	-0.742708	0.408404	0.0522215
FBgn0010488	-0.358794	0.408958	0.0526013
FBgn0025360	3.76878	0.408958	0.0526343
FBgn0029958	-0.627734	0.408958	0.0525939
FBgn0029999	0.949071	0.408958	0.0525691
FBgn0031670	-0.566749	0.408958	0.0526172
FBgn0033757	1.34131	0.408958	0.0526549
FBgn0036340	-0.484177	0.408958	0.0525934
FBgn0036641	-0.487632	0.408958	0.0526691
FBgn0250746	-0.375931	0.409066	0.0527291
FBgn0034217	-1.95169	0.409164	0.0528801
FBgn0038655	-4.4839	0.409164	0.0528469
FBgn0041581	2.43666	0.409164	0.052824
FBgn0034534	-0.649663	0.410456	0.0531858
FBgn0036101	1.23617	0.410456	0.0530974
FBgn0038197	0.656877	0.410456	0.0531768
FBgn0004924	0.511505	0.411254	0.0535926
FBgn0014022	-1.00561	0.411254	0.0537138
FBgn0014870	0.561882	0.411254	0.0535531
FBgn0024285	0.432721	0.411254	0.0534603
FBgn0031044	1.61588	0.411254	0.0536817
FBgn0033434	0.566618	0.411254	0.0536427
FBgn0038055	-1.01999	0.411254	0.0533751
FBgn0039465	0.846036	0.411254	0.0537781
FBgn0050285	3.26009	0.411254	0.0536778
FBgn0065098	-2.51469	0.411254	0.0535635
FBgn0266598	2.13001	0.411254	0.053799
FBgn0032715	1.18298	0.411336	0.053856
FBgn0004049	1.02336	0.411342	0.0539032
FBgn0085446	-0.694471	0.411586	0.0539954
FBgn0086442	-0.659157	0.411586	0.0540279
FBgn0038282	2.65716	0.412281	0.0541656
FBgn0023535	-1.30234	0.412927	0.054297
FBgn0037544	-0.77593	0.413945	0.0545448
FBgn0261789	-0.606189	0.413945	0.0545201
FBgn0265180	-0.800528	0.413945	0.0545707
FBgn0013954	-0.457348	0.414077	0.0546815
FBgn0035871	0.415617	0.414077	0.0546676
FBgn0035374	-0.642659	0.414534	0.0547886
FBgn0000562	-0.772765	0.41545	0.0549852
FBgn0063127	1.35669	0.41545	0.0550032
FBgn0038133	-3.55058	0.416269	0.0552248
FBgn0259736	-1.13984	0.416269	0.0552523
FBgn0260659	0.66319	0.416269	0.0551998
FBgn0037374	0.723389	0.416425	0.05532
FBgn0032845	3.15734	0.416463	0.0554931
FBgn0033919	-0.604241	0.416463	0.0554728
FBgn0036342	1.29337	0.416463	0.0555596
FBgn0036415	-2.58558	0.416463	0.0555174
FBgn0051897	4.02006	0.416463	0.0554774
FBgn0034113	1.08314	0.41717	0.0557011
FBgn0036686	1.10602	0.418729	0.0559564
FBgn0037608	-0.76278	0.418956	0.0560339
FBgn0030277	-3.11219	0.419786	0.0561922
FBgn0015351	-1.33022	0.420406	0.0563449
FBgn0038320	0.509809	0.420406	0.05637
FBgn0033243	-3.8696	0.420733	0.0564611
FBgn0035422	-0.51084	0.421143	0.0565637
FBgn0036213	-0.400894	0.421731	0.0566972
FBgn0037992	-1.04364	0.421731	0.0567852
FBgn0039511	-3.07724	0.421731	0.0567768
FBgn0004169	-0.967314	0.423238	0.0570357
FBgn0015396	1.11709	0.424392	0.0572902
FBgn0032449	3.68502	0.424392	0.0573347
FBgn0033504	-0.57384	0.424392	0.0573294
FBgn0002566	0.539242	0.42494	0.057696
FBgn0013432	-0.722047	0.42494	0.0575555
FBgn0031530	2.02508	0.42494	0.0576534
FBgn0032813	3.39009	0.42494	0.0575931
FBgn0034827	-5.7355	0.42494	0.0575231
FBgn0047135	0.619067	0.42494	0.0576756
FBgn0005695	0.864112	0.425823	0.0581165
FBgn0028743	1.80097	0.425823	0.0581885
FBgn0036365	-0.750445	0.425823	0.0581362
FBgn0036973	-0.780086	0.425823	0.0581998
FBgn0038608	1.29981	0.425823	0.058189
FBgn0040890	-0.893658	0.425823	0.0579671
FBgn0051281	-3.39959	0.425823	0.0580218
FBgn0052451	0.88959	0.425823	0.058129
FBgn0035323	-0.736092	0.425835	0.0582495
FBgn0052055	2.66595	0.426052	0.0583271
FBgn0029825	1.75037	0.426094	0.0584177
FBgn0259749	0.812622	0.426094	0.0584289
FBgn0030350	0.659625	0.426366	0.0585577
FBgn0031675	-1.0234	0.426366	0.0585622
FBgn0011785	-0.740796	0.427117	0.0589065
FBgn0025720	0.955867	0.427117	0.0589973
FBgn0026160	-0.560354	0.427117	0.0588906
FBgn0027505	-1.48221	0.427117	0.0590508
FBgn0033208	-0.743962	0.427117	0.0589096
FBgn0035445	3.72999	0.427117	0.0588761
FBgn0036534	0.449616	0.427117	0.0590202
FBgn0041188	-0.660384	0.427117	0.0591317
FBgn0086686	0.62113	0.427117	0.0591059
FBgn0260743	1.41837	0.427117	0.0591867
FBgn0265274	1.12956	0.427117	0.0592409
FBgn0265512	-1.38669	0.427117	0.0592429
FBgn0039215	-0.84911	0.427351	0.0593235
FBgn0261556	-0.737971	0.428865	0.059582
FBgn0264707	0.759757	0.429203	0.0596773
FBgn0002775	1.05322	0.429447	0.0598081
FBgn0040324	0.795702	0.429447	0.0598009
FBgn0030234	2.81008	0.431094	0.0601346
FBgn0036301	-0.942677	0.431094	0.0601098
FBgn0028325	-0.586937	0.433513	0.0605423
FBgn0029878	0.643182	0.433513	0.0605697
FBgn0264617	3.54996	0.434842	0.0608044
FBgn0262508	-0.920579	0.435226	0.0609071
FBgn0036838	-1.45216	0.435974	0.0610609
FBgn0085447	-3.68901	0.436423	0.0611729
FBgn0264389	-0.725619	0.436844	0.0612813
FBgn0029830	-0.652899	0.437003	0.0613566
FBgn0267508	-1.57067	0.437003	0.061402
FBgn0028870	-2.61341	0.437185	0.0614768
FBgn0032444	-0.5567	0.437251	0.0616339
FBgn0032943	1.1921	0.437251	0.0615755
FBgn0052057	1.99454	0.437251	0.06161
FBgn0032720	-0.668537	0.437269	0.0616857
FBgn0002914	0.732971	0.437329	0.0619351
FBgn0022023	-0.308383	0.437329	0.0618353
FBgn0028387	1.39779	0.437329	0.0619868
FBgn0038332	-0.815088	0.437329	0.0619899
FBgn0038653	0.696088	0.437329	0.0618918
FBgn0039229	-0.8472	0.437329	0.0619025
FBgn0027052	0.720706	0.438043	0.0621404
FBgn0025637	0.433524	0.438936	0.0623659
FBgn0051374	-0.541356	0.438936	0.062365
FBgn0004860	0.705843	0.439029	0.0624322
FBgn0016685	-0.413126	0.439029	0.062577
FBgn0037490	-1.13154	0.439029	0.0625483
FBgn0284255	-0.488117	0.439029	0.0625223
FBgn0001138	2.36128	0.439608	0.0628577
FBgn0031881	2.34891	0.439608	0.0627958
FBgn0040493	-0.517485	0.439608	0.0628442
FBgn0263120	0.755018	0.439608	0.0628069
FBgn0033581	-0.521366	0.439803	0.0629678
FBgn0034407	4.06653	0.439803	0.0629848
FBgn0004861	1.04782	0.439874	0.0632427
FBgn0029974	2.74919	0.439874	0.0631671
FBgn0033019	0.914735	0.439874	0.0631731
FBgn0033550	1.26796	0.439874	0.0632018
FBgn0284220	0.718246	0.439874	0.0632061
FBgn0034215	-0.562714	0.440695	0.0634105
FBgn0003189	1.07207	0.441604	0.0636165
FBgn0004865	-0.472385	0.441604	0.0638132
FBgn0028292	1.01927	0.441604	0.0637297
FBgn0028552	1.11146	0.441604	0.0639154
FBgn0030055	2.35558	0.441604	0.0646579
FBgn0030354	-0.737934	0.441604	0.0643375
FBgn0030666	2.5139	0.441604	0.0645362
FBgn0035534	-0.946242	0.441604	0.0643913
FBgn0036029	-3.68254	0.441604	0.0645502
FBgn0037822	-0.477048	0.441604	0.0641762
FBgn0037926	-0.676241	0.441604	0.063667
FBgn0038084	4.36297	0.441604	0.0646311
FBgn0038978	-3.95585	0.441604	0.0641994
FBgn0039137	1.73923	0.441604	0.0643137
FBgn0040928	2.03246	0.441604	0.0643152
FBgn0052240	-4.17532	0.441604	0.0639365
FBgn0085387	1.50725	0.441604	0.0646856
FBgn0086361	0.417166	0.441604	0.0646013
FBgn0086690	-0.660424	0.441604	0.0644947
FBgn0259213	3.74465	0.441604	0.0643583
FBgn0266958	1.44368	0.441604	0.0645975
FBgn0267454	-1.88162	0.441604	0.0645068
FBgn0027497	-0.697155	0.442065	0.064803
FBgn0031779	1.11483	0.443721	0.0652457
FBgn0034920	1.0506	0.443721	0.0652172
FBgn0035385	-1.45966	0.443721	0.0651349
FBgn0052354	1.25981	0.443721	0.0652382
FBgn0010316	0.471794	0.444021	0.0653399
FBgn0265043	-4.27991	0.444301	0.0654311
FBgn0034959	-1.04695	0.445592	0.0656715
FBgn0032682	1.50735	0.445604	0.0657235
FBgn0026592	3.16093	0.445829	0.0659575
FBgn0030362	-0.599499	0.445829	0.0659315
FBgn0034435	-1.72842	0.445829	0.0658821
FBgn0038679	1.18558	0.445829	0.0659187
FBgn0036040	1.70197	0.445864	0.0660632
FBgn0039589	1.06893	0.445864	0.0660159
FBgn0029859	-3.92609	0.446249	0.0661705
FBgn0033128	-1.04949	0.446451	0.0662508
FBgn0005596	-1.48887	0.446557	0.0663547
FBgn0026404	0.777732	0.446557	0.0665635
FBgn0032906	1.55351	0.446557	0.0665378
FBgn0033273	2.15778	0.446557	0.0665307
FBgn0034861	2.94197	0.446557	0.0666188
FBgn0052106	-4.58853	0.446557	0.0663777
FBgn0085271	-1.1736	0.446557	0.0665954
FBgn0011769	-1.03882	0.446879	0.0669126
FBgn0029868	-0.481462	0.446879	0.067145
FBgn0030263	-0.398784	0.446879	0.0672206
FBgn0030796	-0.986525	0.446879	0.0668852
FBgn0034691	1.6238	0.446879	0.0671093
FBgn0035480	1.94419	0.446879	0.0671209
FBgn0039696	1.11162	0.446879	0.0669629
FBgn0039938	1.25635	0.446879	0.0669725
FBgn0051477	-1.67279	0.446879	0.067181
FBgn0054057	-2.38961	0.446879	0.067133
FBgn0085420	3.77687	0.446879	0.0671382
FBgn0004588	1.95752	0.447604	0.0674811
FBgn0024491	-0.524411	0.447604	0.0674517
FBgn0034740	-3.18797	0.447604	0.0674371
FBgn0032748	0.724381	0.448099	0.0676061
FBgn0003206	0.613333	0.448225	0.0677766
FBgn0027375	1.08053	0.448225	0.0677572
FBgn0260653	1.78367	0.448225	0.0676889
FBgn0086683	0.658937	0.449032	0.0679493
FBgn0037107	3.14374	0.449577	0.0680824
FBgn0010611	-0.582345	0.450087	0.068242
FBgn0015543	-0.811352	0.450087	0.0683625
FBgn0036667	0.936728	0.450087	0.0682707
FBgn0040339	0.943851	0.450087	0.0683294
FBgn0033744	4.348	0.450144	0.068422
FBgn0004395	1.17555	0.450433	0.0685165
FBgn0265605	0.675102	0.45193	0.0687951
FBgn0037472	1.51806	0.452356	0.0689111
FBgn0002643	-0.489408	0.452559	0.0693229
FBgn0010774	0.38035	0.452559	0.0692623
FBgn0011666	1.02043	0.452559	0.0692771
FBgn0025352	-0.454133	0.452559	0.0693499
FBgn0035540	-0.903685	0.452559	0.0692682
FBgn0039462	-1.10267	0.452559	0.0690014
FBgn0052190	0.589017	0.452559	0.0693333
FBgn0265962	3.60882	0.452559	0.0691983
FBgn0035904	0.996025	0.452839	0.0694438
FBgn0033372	1.89485	0.453171	0.0695969
FBgn0053100	0.605663	0.453171	0.0695514
FBgn0266955	-3.49616	0.453306	0.0696687
FBgn0036000	0.688043	0.453372	0.0697298
FBgn0031981	1.04498	0.453436	0.069804
FBgn0038302	2.52914	0.453436	0.069842
FBgn0031148	-0.652959	0.453909	0.070017
FBgn0034572	-0.870987	0.453909	0.0700035
FBgn0004170	2.89855	0.455796	0.0708354
FBgn0011837	0.751995	0.455796	0.0706276
FBgn0031107	-0.888221	0.455796	0.0710085
FBgn0033608	-0.549922	0.455796	0.0707487
FBgn0034093	-0.901438	0.455796	0.0710238
FBgn0037298	-0.599274	0.455796	0.0708852
FBgn0037742	-2.6153	0.455796	0.0708547
FBgn0037754	2.24173	0.455796	0.0709595
FBgn0039641	4.17806	0.455796	0.0706735
FBgn0051064	-1.02759	0.455796	0.0709251
FBgn0085260	-2.45235	0.455796	0.070689
FBgn0259224	1.31399	0.455796	0.0706332
FBgn0260428	-2.69949	0.455796	0.070909
FBgn0260442	-0.488249	0.455796	0.0710271
FBgn0033893	-2.67484	0.455962	0.0711044
FBgn0030244	3.57335	0.456839	0.0712926
FBgn0261243	-0.46711	0.457142	0.0713914
FBgn0037807	-2.36555	0.457914	0.0715637
FBgn0000307	-0.647495	0.458447	0.0720908
FBgn0005671	0.384094	0.458447	0.0720424
FBgn0035608	-3.67891	0.458447	0.0720389
FBgn0037141	2.13684	0.458447	0.0719842
FBgn0040283	0.56577	0.458447	0.0721049
FBgn0042710	3.49836	0.458447	0.0720651
FBgn0261112	0.757197	0.458447	0.0719879
FBgn0265048	-0.997359	0.458447	0.0721117
FBgn0265089	-2.5235	0.458447	0.0719013
FBgn0022709	1.99463	0.459025	0.0723462
FBgn0031061	-0.688714	0.459025	0.0724096
FBgn0036311	-3.3389	0.459025	0.0723953
FBgn0260866	1.54235	0.459025	0.0723269
FBgn0026192	0.79902	0.459261	0.0725503
FBgn0033673	1.08168	0.459261	0.0725043
FBgn0001220	-0.698465	0.459733	0.0726766
FBgn0036595	1.92682	0.459794	0.0727381
FBgn0033885	-1.57253	0.46034	0.0728763
FBgn0000527	3.27749	0.460559	0.072963
FBgn0031711	-0.678745	0.461588	0.073282
FBgn0032849	-0.707884	0.461588	0.0732386
FBgn0000464	1.3908	0.462525	0.0741849
FBgn0001122	0.929113	0.462525	0.0741171
FBgn0001124	-0.468781	0.462525	0.0738038
FBgn0004390	1.15403	0.462525	0.0743726
FBgn0011259	0.645781	0.462525	0.0743721
FBgn0025800	0.463524	0.462525	0.0735511
FBgn0028375	1.25983	0.462525	0.0743393
FBgn0030610	-0.822922	0.462525	0.0738498
FBgn0034103	5.02699	0.462525	0.0741417
FBgn0035170	4.57696	0.462525	0.0739756
FBgn0035533	0.903825	0.462525	0.0741665
FBgn0035959	0.576234	0.462525	0.0742653
FBgn0037831	1.10383	0.462525	0.074316
FBgn0040496	-2.83167	0.462525	0.0739983
FBgn0052029	-1.53517	0.462525	0.0742295
FBgn0064766	1.41469	0.462525	0.0744209
FBgn0261385	0.968766	0.462525	0.0735634
FBgn0264672	0.719056	0.462525	0.0741145
FBgn0264947	-2.71803	0.462525	0.0737275
FBgn0038921	-2.85429	0.463735	0.0746679
FBgn0038381	0.970199	0.464407	0.0748285
FBgn0030321	-0.597424	0.464634	0.0749173
FBgn0036668	-0.635118	0.46466	0.0749739
FBgn0001324	-0.851121	0.464904	0.0751426
FBgn0016120	-0.486602	0.464904	0.0750786
FBgn0031379	0.628485	0.464904	0.0751703
FBgn0021742	-3.85078	0.466065	0.0754173
FBgn0259994	2.14767	0.466065	0.0754632
FBgn0003965	-2.81843	0.467925	0.0758468
FBgn0027866	-0.60191	0.467925	0.0758697
FBgn0010470	0.464652	0.468182	0.0761225
FBgn0028888	3.1769	0.468182	0.0759885
FBgn0039900	1.50926	0.468182	0.076111
FBgn0283659	1.24403	0.468182	0.0760224
FBgn0052479	0.638167	0.469138	0.0763307
FBgn0028481	3.49044	0.469436	0.076485
FBgn0259112	1.75056	0.469436	0.0764391
FBgn0039830	-0.505903	0.469845	0.0766045
FBgn0030494	0.904759	0.470248	0.0767374
FBgn0038870	-0.56535	0.470248	0.0767762
FBgn0032774	1.81037	0.470776	0.0770848
FBgn0033633	-0.767794	0.470776	0.0771224
FBgn0037712	-1.90151	0.470776	0.0770498
FBgn0039741	1.02128	0.470776	0.0771277
FBgn0052702	1.33767	0.470776	0.076982
FBgn0003326	2.20511	0.471094	0.077396
FBgn0029580	-2.02642	0.471094	0.0773968
FBgn0029903	0.554873	0.471094	0.0774776
FBgn0036419	1.91246	0.471094	0.0772435
FBgn0266083	1.21977	0.471094	0.0773295
FBgn0267398	-0.480062	0.471094	0.0774983
FBgn0029969	0.844022	0.471144	0.0776018
FBgn0043578	2.00687	0.471144	0.0776126
FBgn0027588	-0.520916	0.474356	0.0781953
FBgn0033741	-0.65168	0.474545	0.0782799
FBgn0013263	0.667075	0.474934	0.0787666
FBgn0013987	0.588737	0.474934	0.0786284
FBgn0016930	0.469737	0.474934	0.0789512
FBgn0026403	-0.873909	0.474934	0.0793072
FBgn0027111	2.08079	0.474934	0.0792409
FBgn0029906	-1.09804	0.474934	0.0791047
FBgn0032869	-2.47724	0.474934	0.0785287
FBgn0033926	-0.588457	0.474934	0.0791605
FBgn0034796	-0.702398	0.474934	0.0789626
FBgn0034877	-0.470243	0.474934	0.0791133
FBgn0035094	2.1822	0.474934	0.0791234
FBgn0035346	-0.68965	0.474934	0.0790447
FBgn0040942	0.610024	0.474934	0.0790805
FBgn0260008	-0.610035	0.474934	0.0790097
FBgn0261113	-0.571155	0.474934	0.0793005
FBgn0264294	0.583256	0.474934	0.0785231
FBgn0266361	-1.83158	0.474934	0.0784798
FBgn0285944	1.64333	0.474934	0.0785646
FBgn0004034	2.71814	0.475025	0.0795992
FBgn0032677	-3.84984	0.475025	0.0796865
FBgn0034114	1.08912	0.475025	0.0796972
FBgn0039126	-0.669787	0.475025	0.0795641
FBgn0040001	2.33245	0.475025	0.0795669
FBgn0264493	0.51094	0.475025	0.0793954
FBgn0264899	3.08915	0.475025	0.079647
FBgn0035951	0.676753	0.475255	0.0798428
FBgn0262732	-0.554179	0.475255	0.0798152
FBgn0004898	3.43219	0.47544	0.0800915
FBgn0023172	-0.661878	0.47544	0.0801002
FBgn0026084	0.674428	0.47544	0.0801925
FBgn0027621	-0.649615	0.47544	0.0803025
FBgn0031708	-0.629474	0.47544	0.0802634
FBgn0039776	0.719017	0.47544	0.0802857
FBgn0050403	1.86015	0.47544	0.0801026
FBgn0262717	-1.00429	0.47544	0.0799705
FBgn0033739	1.66001	0.475575	0.0803788
FBgn0000536	0.986552	0.475805	0.0808946
FBgn0030268	0.499743	0.475805	0.0809345
FBgn0030352	-0.707021	0.475805	0.0809055
FBgn0030833	1.91722	0.475805	0.0807695
FBgn0037721	1.35856	0.475805	0.0809538
FBgn0038909	-2.91379	0.475805	0.0807466
FBgn0083963	2.63066	0.475805	0.0805097
FBgn0263133	-0.75241	0.475805	0.0806175
FBgn0263772	3.43302	0.475805	0.0807488
FBgn0265276	-0.52278	0.475805	0.0808559
FBgn0037730	-0.678374	0.476366	0.0811029
FBgn0261722	0.768742	0.476674	0.0812091
FBgn0037466	-0.654263	0.47701	0.0813202
FBgn0031270	1.30702	0.478314	0.0815964
FBgn0023525	2.84838	0.478375	0.0816607
FBgn0041164	1.175	0.478692	0.0817687
FBgn0024983	-0.659277	0.478822	0.0821097
FBgn0030581	-0.976767	0.478822	0.0820097
FBgn0034046	0.525877	0.478822	0.0818469
FBgn0035348	-1.10834	0.478822	0.0821146
FBgn0035656	-0.703341	0.478822	0.0819851
FBgn0261238	-0.564022	0.478822	0.0820564
FBgn0001216	-1.19532	0.478909	0.0822375
FBgn0034081	-0.881007	0.478909	0.0821839
FBgn0011474	0.679255	0.479362	0.0824232
FBgn0052281	1.30662	0.479362	0.082372
FBgn0262985	3.88115	0.479467	0.0824954
FBgn0014850	1.26008	0.479702	0.0825898
FBgn0033692	0.870533	0.480108	0.0827138
FBgn0030892	-0.751267	0.481114	0.0829413
FBgn0000117	-0.265647	0.48179	0.0831665
FBgn0040309	0.435289	0.48179	0.0831494
FBgn0033108	3.25027	0.482532	0.0834577
FBgn0262617	-0.721007	0.482532	0.0833794
FBgn0266843	-1.31497	0.482532	0.0834379
FBgn0031389	2.32732	0.482856	0.0836746
FBgn0035830	-0.560281	0.482856	0.0837699
FBgn0052179	0.826479	0.482856	0.0837432
FBgn0263655	3.44686	0.482856	0.0837858
FBgn0285892	1.56484	0.482856	0.0836065
FBgn0025626	-0.741232	0.483073	0.0838778
FBgn0013688	-0.821444	0.483513	0.0840087
FBgn0015778	-0.422312	0.483752	0.0841591
FBgn0033551	0.947333	0.483752	0.0841419
FBgn0030026	-0.765764	0.483761	0.084267
FBgn0035462	1.35385	0.483761	0.0842698
FBgn0030723	4.78643	0.484102	0.0844405
FBgn0032408	-0.824143	0.484102	0.0843944
FBgn0260741	-0.993538	0.484102	0.0844929
FBgn0015379	-0.468874	0.485278	0.0847528
FBgn0031948	1.50652	0.485927	0.0849784
FBgn0037108	0.562013	0.485927	0.0849627
FBgn0039152	-1.55673	0.485927	0.0850303
FBgn0004106	0.70452	0.486646	0.0853756
FBgn0028468	1.17541	0.486646	0.0853169
FBgn0031676	-1.11731	0.486646	0.0852151
FBgn0083962	0.739883	0.486646	0.0853736
FBgn0029688	-0.821687	0.487356	0.0855551
FBgn0021967	-0.592401	0.48747	0.0856299
FBgn0004574	0.842906	0.487703	0.0858645
FBgn0023167	-0.476034	0.487703	0.0858547
FBgn0038246	4.6385	0.487703	0.0858908
FBgn0266582	-0.507355	0.487703	0.0858365
FBgn0040747	-4.50424	0.487918	0.0859835
FBgn0015576	1.57149	0.489235	0.0862707
FBgn0025712	-1.04118	0.489445	0.0864043
FBgn0035192	-0.861809	0.489445	0.0864246
FBgn0037949	1.18282	0.489445	0.0865283
FBgn0047351	-3.16503	0.489445	0.0864797
FBgn0033951	0.867835	0.489684	0.086681
FBgn0261479	-0.694667	0.489684	0.0866799
FBgn0039020	-1.18882	0.489988	0.08679
FBgn0028647	0.584153	0.490315	0.0869514
FBgn0035424	-0.44585	0.490315	0.0869585
FBgn0001168	-0.45872	0.490499	0.0871015
FBgn0031260	0.683283	0.490499	0.0870747
FBgn0030336	0.560918	0.490885	0.0874821
FBgn0037207	1.00668	0.490885	0.0875021
FBgn0039678	2.19936	0.490885	0.0872447
FBgn0045852	3.11015	0.490885	0.0874754
FBgn0050376	-3.69653	0.490885	0.0874434
FBgn0261108	0.628996	0.490885	0.0873609
FBgn0031702	3.53614	0.490907	0.0876166
FBgn0032210	0.755283	0.490907	0.087607
FBgn0250869	-0.42675	0.491015	0.0876912
FBgn0035268	1.20137	0.491586	0.0878485
FBgn0027785	-0.598278	0.492528	0.0880723
FBgn0267631	-1.3346	0.492536	0.0881292
FBgn0033129	-2.03276	0.493174	0.0882989
FBgn0024811	0.692739	0.493203	0.0883597
FBgn0025864	-0.485406	0.493379	0.0885581
FBgn0040228	-1.06343	0.493379	0.0884523
FBgn0040237	-0.658466	0.493379	0.088517
FBgn0050083	-1.17826	0.493413	0.0886754
FBgn0260440	4.36382	0.493413	0.0886426
FBgn0036096	-0.446845	0.494283	0.0888874
FBgn0011742	0.617397	0.494474	0.0892913
FBgn0020224	0.625241	0.494474	0.0894426
FBgn0027053	-0.310242	0.494474	0.0894789
FBgn0027794	-0.706217	0.494474	0.0892023
FBgn0030053	0.629779	0.494474	0.0890503
FBgn0032833	-0.511711	0.494474	0.0890791
FBgn0035960	1.62358	0.494474	0.0894488
FBgn0037688	-0.921346	0.494474	0.0893599
FBgn0261792	-0.63609	0.494474	0.0893517
FBgn0264691	0.747554	0.494474	0.0891312
FBgn0033807	-0.883414	0.494873	0.0896068
FBgn0032518	-0.37176	0.495098	0.0897033
FBgn0026401	0.326991	0.496728	0.0900546
FBgn0020235	-0.522314	0.497365	0.0902823
FBgn0030816	3.37351	0.497365	0.0902679
FBgn0031250	0.794001	0.497461	0.090408
FBgn0033710	1.4822	0.497461	0.0904118
FBgn0033738	0.530721	0.497607	0.0905094
FBgn0053302	2.85084	0.497607	0.0905505
FBgn0020510	0.516786	0.498292	0.0910382
FBgn0027090	-0.541932	0.498292	0.0908623
FBgn0028850	-4.26093	0.498292	0.0910528
FBgn0032471	-4.38785	0.498292	0.0910682
FBgn0038324	1.58384	0.498292	0.0909763
FBgn0039459	-1.10755	0.498292	0.090982
FBgn0040239	0.753947	0.498292	0.0908904
FBgn0031310	-0.499185	0.498708	0.0912004
FBgn0265648	-2.99091	0.498888	0.0912895
FBgn0030854	0.466465	0.499013	0.0914248
FBgn0034022	3.54921	0.499013	0.0914057
FBgn0085265	2.00595	0.499097	0.0914964
FBgn0011745	0.367817	0.500005	0.0918713
FBgn0025525	0.842607	0.500005	0.0919833
FBgn0027865	1.21905	0.500005	0.0918408
FBgn0029800	1.11681	0.500005	0.0918686
FBgn0031443	-4.77116	0.500005	0.0920009
FBgn0033363	3.68429	0.500005	0.0919545
FBgn0038474	-0.596776	0.501707	0.0923707
FBgn0029123	1.74761	0.501921	0.0925796
FBgn0036843	0.635546	0.501921	0.0925264
FBgn0265266	-2.02036	0.501921	0.0925417
FBgn0267598	-2.2947	0.502079	0.0926655
FBgn0051950	-0.918093	0.502297	0.0927622
FBgn0041605	1.82305	0.503397	0.093022
FBgn0040859	-2.49262	0.504113	0.0932111
FBgn0016131	0.936619	0.505108	0.0934957
FBgn0033258	-1.02109	0.505108	0.0935089
FBgn0035432	0.846362	0.505113	0.0935669
FBgn0030969	-0.590362	0.505324	0.094076
FBgn0035470	0.783144	0.505324	0.0941184
FBgn0038720	0.784809	0.505324	0.0937432
FBgn0051133	-0.718219	0.505324	0.0938936
FBgn0086855	-0.698435	0.505324	0.0939361
FBgn0259150	2.22535	0.505324	0.0940609
FBgn0259163	0.684541	0.505324	0.0940939
FBgn0263241	2.24384	0.505324	0.0940733
FBgn0266420	0.91855	0.505324	0.0939877
FBgn0025621	-0.659504	0.505375	0.0942417
FBgn0046692	0.699625	0.505375	0.094237
FBgn0030412	-0.664337	0.505407	0.0943047
FBgn0030228	1.13962	0.505591	0.0944025
FBgn0052428	0.866094	0.505591	0.09451
FBgn0262141	2.76524	0.505591	0.0944668
FBgn0024912	2.07853	0.505753	0.0945972
FBgn0040531	-1.53917	0.506062	0.0947121
FBgn0034060	-0.733585	0.506258	0.0948056
FBgn0040364	3.68757	0.506282	0.0949243
FBgn0261985	-0.51546	0.506282	0.0948928
FBgn0000181	-0.304399	0.506342	0.0953103
FBgn0015331	-1.04239	0.506342	0.0953349
FBgn0031264	-0.684523	0.506342	0.0950893
FBgn0262579	-0.46424	0.506342	0.0950594
FBgn0267001	0.849694	0.506342	0.0953081
FBgn0267431	2.80252	0.506342	0.0951309
FBgn0284248	-0.547528	0.506342	0.0952401
FBgn0025109	1.16468	0.5068	0.0954783
FBgn0036522	0.797563	0.507101	0.0955921
FBgn0031771	-0.562247	0.507713	0.0957648
FBgn0036734	-0.546256	0.508571	0.0960985
FBgn0250757	4.29719	0.508571	0.0960737
FBgn0283438	0.897584	0.508571	0.0960982
FBgn0029823	-0.546385	0.508581	0.0962149
FBgn0033027	-3.09307	0.508581	0.0961879
FBgn0035032	-0.520943	0.508596	0.096404
FBgn0039690	0.639399	0.508596	0.096447
FBgn0259110	1.73117	0.508596	0.0963327
FBgn0266653	-1.84949	0.508596	0.0963441
FBgn0000667	-0.725646	0.508713	0.0965264
FBgn0037955	-0.578845	0.50876	0.0966411
FBgn0284256	-0.726594	0.50876	0.0966501
FBgn0032139	4.03119	0.510101	0.0969623
FBgn0016059	0.782453	0.510104	0.0970204
FBgn0003716	0.717819	0.510963	0.0972412
FBgn0032938	0.602078	0.511005	0.09741
FBgn0034264	1.48694	0.511005	0.097422
FBgn0052311	-0.867342	0.511005	0.0973452
FBgn0033899	-0.720067	0.511154	0.0975081
FBgn0036202	2.61864	0.512319	0.0977881
FBgn0032702	0.88641	0.512554	0.0979384
FBgn0036622	-3.43103	0.512554	0.0979484
FBgn0020270	-0.900809	0.512801	0.0980837
FBgn0035760	1.17688	0.512801	0.0981673
FBgn0043456	-0.431602	0.512801	0.0981689
FBgn0038551	-0.779502	0.513165	0.0982964
FBgn0019828	-2.15413	0.51425	0.0987694
FBgn0025630	-0.678487	0.51425	0.0990257
FBgn0029929	-0.779344	0.51425	0.0989058
FBgn0034939	0.646623	0.51425	0.0988679
FBgn0035161	-2.7309	0.51425	0.0988325
FBgn0086372	0.608365	0.51425	0.098958
FBgn0261674	-0.832817	0.51425	0.0988378
FBgn0263200	-0.735551	0.51425	0.09888
FBgn0265464	0.739339	0.51425	0.0989729
FBgn0002736	0.495017	0.514693	0.0991691
FBgn0039380	1.92003	0.514723	0.0992327
FBgn0041582	-0.436922	0.514825	0.0993327
FBgn0037329	-0.687475	0.515444	0.0995459
FBgn0032588	-2.83197	0.515858	0.0997423
FBgn0039130	0.627994	0.515858	0.0997197
FBgn0026873	-0.623508	0.516224	0.0998713
FBgn0261574	0.920148	0.516297	0.0999435
FBgn0031830	-0.589301	0.516357	0.100014
FBgn0037435	-1.54388	0.516357	0.100071
FBgn0041588	-0.694357	0.516689	0.100194
FBgn0036714	-1.84197	0.516975	0.100308
FBgn0026379	0.775919	0.517943	0.100729
FBgn0038993	-5.65245	0.517943	0.100704
FBgn0086675	2.13915	0.517943	0.100567
FBgn0266720	0.698632	0.517943	0.100706
FBgn0033751	-0.533237	0.51814	0.100826
FBgn0035122	-0.718962	0.519562	0.101161
FBgn0010382	1.1065	0.520099	0.102091
FBgn0015591	4.0438	0.520099	0.102144
FBgn0019972	0.492119	0.520099	0.10189
FBgn0028542	-1.19524	0.520099	0.101482
FBgn0028999	3.98502	0.520099	0.102077
FBgn0033728	1.98015	0.520099	0.10206
FBgn0036433	1.07964	0.520099	0.102097
FBgn0038540	2.84896	0.520099	0.101625
FBgn0038739	-0.491388	0.520099	0.101649
FBgn0039153	-0.877957	0.520099	0.102004
FBgn0044323	0.541571	0.520099	0.101688
FBgn0250867	1.11761	0.520099	0.101692
FBgn0259834	1.46244	0.520099	0.102079
FBgn0262871	0.604309	0.520099	0.101945
FBgn0266448	-0.975467	0.520099	0.102075
FBgn0032731	0.928278	0.52026	0.102435
FBgn0034962	-0.509973	0.52026	0.102645
FBgn0039064	2.56269	0.52026	0.102602
FBgn0039561	-0.572164	0.52026	0.102442
FBgn0051475	1.82285	0.52026	0.102581
FBgn0051812	-1.49645	0.52026	0.102575
FBgn0053051	-0.696015	0.52026	0.102276
FBgn0266421	0.730274	0.52026	0.102332
FBgn0027587	-0.672039	0.520306	0.102713
FBgn0002609	0.794412	0.520545	0.103171
FBgn0030893	1.40659	0.520545	0.103021
FBgn0033812	0.697814	0.520545	0.103159
FBgn0036248	0.79344	0.520545	0.102937
FBgn0036932	0.727686	0.520545	0.102988
FBgn0053547	1.72158	0.520545	0.102989
FBgn0283625	-3.48062	0.520545	0.103123
FBgn0024366	3.58082	0.520807	0.103281
FBgn0004837	1.09927	0.521002	0.103437
FBgn0037282	0.684755	0.521002	0.103408
FBgn0027280	0.382146	0.521071	0.103622
FBgn0030574	1.17477	0.521071	0.103627
FBgn0037114	1.35691	0.521071	0.103567
FBgn0034595	-4.04954	0.521132	0.10372
FBgn0037939	-4.15236	0.521132	0.103757
FBgn0028379	-2.76648	0.521277	0.103844
FBgn0263979	0.566586	0.521547	0.103957
FBgn0030873	0.615541	0.521989	0.104104
FBgn0004168	3.74749	0.52281	0.104639
FBgn0011591	1.08033	0.52281	0.104406
FBgn0023416	3.4384	0.52281	0.104602
FBgn0023511	1.04906	0.52281	0.105224
FBgn0028474	-0.492233	0.52281	0.104919
FBgn0030813	1.06809	0.52281	0.105002
FBgn0032513	-0.668548	0.52281	0.105014
FBgn0032538	-3.76744	0.52281	0.104862
FBgn0033005	0.608836	0.52281	0.105189
FBgn0033569	0.905446	0.52281	0.104987
FBgn0035196	-2.46246	0.52281	0.10502
FBgn0036441	-2.51636	0.52281	0.104883
FBgn0036474	-1.79446	0.52281	0.105157
FBgn0038881	0.721993	0.52281	0.105269
FBgn0041094	0.508485	0.52281	0.104776
FBgn0050291	-1.04001	0.52281	0.10489
FBgn0263041	-1.80366	0.52281	0.105064
FBgn0015572	-1.93507	0.522932	0.105352
FBgn0000318	-0.396007	0.523417	0.105718
FBgn0032488	-0.55788	0.523417	0.105515
FBgn0033395	2.15248	0.523417	0.105605
FBgn0037330	-0.563371	0.523417	0.105745
FBgn0052865	-1.49462	0.523417	0.105733
FBgn0004644	1.37797	0.52398	0.105918
FBgn0028563	0.843291	0.523995	0.106069
FBgn0031678	2.67543	0.523995	0.106119
FBgn0038769	-1.40339	0.523995	0.106157
FBgn0267587	-1.517	0.523995	0.106089
FBgn0020306	-0.474723	0.524498	0.106318
FBgn0027579	-0.726086	0.52484	0.106506
FBgn0038610	0.968351	0.52484	0.106506
FBgn0261547	-0.78435	0.525849	0.10677
FBgn0013278	2.98792	0.525966	0.106853
FBgn0030456	0.815062	0.526005	0.10692
FBgn0002985	3.26864	0.526178	0.107072
FBgn0036915	-0.415454	0.526178	0.107133
FBgn0266666	-0.556245	0.526178	0.107126
FBgn0052000	0.45991	0.526187	0.107194
FBgn0023441	0.86822	0.528001	0.107742
FBgn0031077	-0.999396	0.528001	0.107697
FBgn0033010	0.589064	0.528001	0.107666
FBgn0016641	-0.523575	0.528478	0.107937
FBgn0261802	-0.430695	0.528478	0.107958
FBgn0050026	-0.762533	0.528674	0.108058
FBgn0002535	4.05248	0.529817	0.108351
FBgn0034974	1.2864	0.529883	0.108425
FBgn0003475	1.24685	0.530088	0.108882
FBgn0010225	-0.428308	0.530088	0.108529
FBgn0011802	-0.880926	0.530088	0.108869
FBgn0023519	-0.695274	0.530088	0.108855
FBgn0029885	-0.544718	0.530088	0.108602
FBgn0030834	0.747739	0.530088	0.108908
FBgn0034432	-0.47946	0.530088	0.108869
FBgn0035121	-0.27549	0.530088	0.108948
FBgn0036515	-0.487807	0.530088	0.109004
FBgn0010415	0.377587	0.530132	0.109153
FBgn0030805	1.62417	0.530132	0.109192
FBgn0267112	-1.86062	0.530132	0.109127
FBgn0036210	1.38963	0.530329	0.109352
FBgn0085430	0.591138	0.530329	0.109349
FBgn0051922	1.75389	0.531688	0.109752
FBgn0262582	0.549642	0.531688	0.109694
FBgn0003257	-0.726871	0.531721	0.109836
FBgn0031190	0.524887	0.531721	0.109939
FBgn0038977	-0.87754	0.531721	0.109906
FBgn0039682	-0.641276	0.531805	0.110016
FBgn0033122	-1.04403	0.532416	0.110313
FBgn0033864	-2.47307	0.532416	0.110263
FBgn0034366	0.978125	0.532416	0.110323
FBgn0034817	-0.828951	0.533141	0.110533
FBgn0053180	0.74141	0.533495	0.110666
FBgn0031403	0.477215	0.534329	0.1109
FBgn0004646	0.645158	0.534521	0.112445
FBgn0016762	0.816932	0.534521	0.112142
FBgn0024330	-0.676924	0.534521	0.111081
FBgn0024362	0.514851	0.534521	0.111943
FBgn0029942	-0.760559	0.534521	0.112309
FBgn0030955	0.433467	0.534521	0.111722
FBgn0032036	1.05629	0.534521	0.111941
FBgn0032205	-0.9313	0.534521	0.111267
FBgn0032638	0.805483	0.534521	0.112416
FBgn0032700	1.056	0.534521	0.111915
FBgn0033100	-0.664307	0.534521	0.111733
FBgn0033987	1.14876	0.534521	0.111239
FBgn0034282	0.313575	0.534521	0.112136
FBgn0034870	3.48662	0.534521	0.112444
FBgn0035839	0.967684	0.534521	0.112021
FBgn0035890	1.23654	0.534521	0.112352
FBgn0036141	0.931178	0.534521	0.111238
FBgn0038967	-1.88127	0.534521	0.112369
FBgn0039650	-1.12356	0.534521	0.11177
FBgn0039915	1.83185	0.534521	0.112155
FBgn0040828	-2.0001	0.534521	0.111956
FBgn0041191	0.502813	0.534521	0.111929
FBgn0042135	-0.466907	0.534521	0.112358
FBgn0086669	-1.99009	0.534521	0.112117
FBgn0261531	-4.72368	0.534521	0.111886
FBgn0002622	-0.319441	0.535188	0.112706
FBgn0040801	1.13548	0.535188	0.11267
FBgn0029088	0.934516	0.535524	0.112898
FBgn0035677	2.34865	0.535524	0.112872
FBgn0022984	0.305971	0.536467	0.113217
FBgn0036514	-0.728961	0.536467	0.113192
FBgn0032135	0.787715	0.536943	0.113499
FBgn0051467	-1.85207	0.536943	0.113492
FBgn0261514	3.52335	0.536943	0.113455
FBgn0026570	2.44231	0.537286	0.113861
FBgn0029113	-0.324099	0.537286	0.113661
FBgn0050499	0.581642	0.537286	0.113842
FBgn0058263	0.706439	0.537286	0.113707
FBgn0265487	0.704989	0.537286	0.113874
FBgn0014006	-0.584981	0.537453	0.114267
FBgn0023508	-0.749865	0.537453	0.11424
FBgn0034136	2.34914	0.537453	0.114162
FBgn0039882	-1.09276	0.537453	0.114121
FBgn0050476	1.23008	0.537453	0.114269
FBgn0051957	1.00315	0.537453	0.114334
FBgn0259239	3.14674	0.537453	0.114318
FBgn0001977	-0.526548	0.537713	0.11445
FBgn0004913	0.835363	0.537771	0.114529
FBgn0032961	-0.428021	0.537771	0.114632
FBgn0262124	0.390224	0.537771	0.114644
FBgn0029170	2.6846	0.538039	0.114762
FBgn0000579	-0.506842	0.538446	0.114909
FBgn0000108	1.61179	0.538492	0.11569
FBgn0000382	0.385948	0.538492	0.115706
FBgn0001226	-0.41657	0.538492	0.11538
FBgn0003884	-0.495191	0.538492	0.115046
FBgn0005386	-0.687807	0.538492	0.115327
FBgn0010504	1.54585	0.538492	0.11528
FBgn0015602	0.385397	0.538492	0.115709
FBgn0027603	0.910994	0.538492	0.115483
FBgn0033607	0.769902	0.538492	0.115768
FBgn0034576	-0.452373	0.538492	0.115383
FBgn0035944	-0.478229	0.538492	0.115569
FBgn0036255	1.41353	0.538492	0.115705
FBgn0039258	-0.532162	0.538492	0.115262
FBgn0265416	-0.719099	0.538492	0.115455
FBgn0015286	0.920672	0.538576	0.115847
FBgn0000228	-0.630687	0.539325	0.116345
FBgn0003545	1.44563	0.539325	0.116708
FBgn0003977	-0.682554	0.539325	0.116983
FBgn0005674	-0.501943	0.539325	0.117588
FBgn0010825	0.454084	0.539325	0.117484
FBgn0027504	0.68006	0.539325	0.116182
FBgn0027581	-0.598309	0.539325	0.117103
FBgn0028875	1.67978	0.539325	0.117316
FBgn0029117	-0.674342	0.539325	0.116564
FBgn0030559	3.99785	0.539325	0.117364
FBgn0030864	1.08256	0.539325	0.11753
FBgn0031998	-1.08847	0.539325	0.117212
FBgn0033654	-0.822184	0.539325	0.117005
FBgn0034368	0.412306	0.539325	0.116818
FBgn0034491	0.693858	0.539325	0.117402
FBgn0037583	1.53337	0.539325	0.116897
FBgn0037703	1.3837	0.539325	0.117437
FBgn0039112	-0.487974	0.539325	0.116873
FBgn0039710	-0.715784	0.539325	0.116228
FBgn0042712	-0.58756	0.539325	0.117328
FBgn0085249	-1.31767	0.539325	0.117532
FBgn0085369	1.43372	0.539325	0.117011
FBgn0260856	0.898408	0.539325	0.117069
FBgn0262116	0.491952	0.539325	0.117366
FBgn0268063	-0.643189	0.539325	0.116498
FBgn0283657	0.561923	0.539325	0.117266
FBgn0003205	0.680375	0.539695	0.118012
FBgn0024973	0.7814	0.539695	0.118072
FBgn0028836	-0.425024	0.539695	0.118011
FBgn0029648	1.31881	0.539695	0.117764
FBgn0033784	0.903917	0.539695	0.117816
FBgn0051910	-3.55918	0.539695	0.118084
FBgn0261278	0.647912	0.539695	0.118094
FBgn0264307	0.653819	0.540043	0.118231
FBgn0004575	2.25296	0.540958	0.118766
FBgn0027537	0.609735	0.540958	0.118774
FBgn0034098	2.55552	0.540958	0.118797
FBgn0036886	-0.791661	0.540958	0.118717
FBgn0038039	0.859941	0.540958	0.118724
FBgn0086358	1.30437	0.540958	0.118605
FBgn0017581	0.316299	0.541766	0.119036
FBgn0034001	-0.525993	0.54249	0.119256
FBgn0263038	3.33052	0.542622	0.119346
FBgn0013725	3.2499	0.542919	0.119473
FBgn0034259	-0.530335	0.54326	0.119634
FBgn0038325	1.08429	0.54326	0.11967
FBgn0039212	-0.859619	0.544152	0.119928
FBgn0038976	-0.520658	0.544418	0.120048
FBgn0024238	0.552278	0.545246	0.120292
FBgn0011747	0.384033	0.546256	0.121007
FBgn0028406	0.928513	0.546256	0.120878
FBgn0028956	-1.76078	0.546256	0.120807
FBgn0030009	-3.08019	0.546256	0.120935
FBgn0031422	1.90769	0.546256	0.120721
FBgn0032208	-0.484962	0.546256	0.120707
FBgn0039560	-0.520703	0.546256	0.120653
FBgn0052111	1.65899	0.546256	0.120971
FBgn0011661	-0.549254	0.546555	0.121144
FBgn0261064	-0.655387	0.546555	0.121197
FBgn0264598	1.99713	0.546652	0.12128
FBgn0032642	-0.683959	0.546727	0.121358
FBgn0040382	0.843096	0.548034	0.12171
FBgn0034684	-3.08068	0.548174	0.121822
FBgn0037515	1.7576	0.548174	0.121864
FBgn0262160	-0.540054	0.549232	0.122162
FBgn0036005	0.884133	0.549307	0.122302
FBgn0039427	-0.760935	0.549307	0.122269
FBgn0011715	-0.613955	0.550249	0.122734
FBgn0026179	0.618136	0.550249	0.123307
FBgn0030508	2.62347	0.550249	0.122857
FBgn0030648	0.52255	0.550249	0.122832
FBgn0032840	3.14029	0.550249	0.123318
FBgn0033734	-0.813846	0.550249	0.123214
FBgn0035021	-1.29488	0.550249	0.12305
FBgn0035631	-0.412609	0.550249	0.122695
FBgn0035691	2.59226	0.550249	0.122908
FBgn0037064	-3.73169	0.550249	0.122984
FBgn0040754	-0.66806	0.550249	0.122703
FBgn0052104	-1.05877	0.550249	0.123167
FBgn0283651	2.20661	0.550249	0.123086
FBgn0016977	-0.384075	0.550605	0.123522
FBgn0034646	-0.66301	0.550605	0.123486
FBgn0038957	2.90797	0.551278	0.123735
FBgn0023458	0.650453	0.551344	0.123842
FBgn0031857	-0.676484	0.551344	0.123884
FBgn0035592	-0.730133	0.551344	0.123936
FBgn0036565	2.00375	0.551634	0.124063
FBgn0029502	-0.693413	0.551705	0.124141
FBgn0259680	-0.867766	0.552981	0.124491
FBgn0030418	0.766595	0.554535	0.124903
FBgn0036316	0.494441	0.554663	0.124995
FBgn0265356	-0.641724	0.554787	0.125085
FBgn0261560	-0.525664	0.554905	0.125174
FBgn0002031	-0.542524	0.554988	0.125255
FBgn0033521	-2.03949	0.555599	0.125456
[truncated: 12,472 more rows]

## Sheet: b. Yki_IR24h_AnnoMiner
Transcript ID	Gene ID	Gene Name	Log2FC	FDR
NM_135947.4	CG4455	CG4455	1.77955	0.0143036
NM_169641.4	Tm1	Tm1	-1.31731	0.0202472
NM_169639.3	Tm1	Tm1	-1.31731	0.0202472
NM_169640.4	Tm1	Tm1	-1.31731	0.0202472
NM_001201763.2	Msp300	Msp300	-1.49059	0.0259885
NM_001201765.2	Msp300	Msp300	-1.49059	0.0259885
NM_001273161.1	Msp300	Msp300	-1.49059	0.0259885
NM_142101.3	soti	soti	-4.98299	0.0425012
NM_141155.4	CG11367	CG11367	1.97411	0.0807392
NM_141646.2	RnpS1	RnpS1	-0.884603	0.0930674
NM_001300083.1	CG6767	CG6767	-1.01866	0.098523
NM_001274714.1	CG6767	CG6767	-1.01866	0.098523
NM_168360.2	CG6767	CG6767	-1.01866	0.098523
NM_001300082.1	CG6767	CG6767	-1.01866	0.098523
NM_001300081.1	CG6767	CG6767	-1.01866	0.098523
NM_001274712.1	CG6767	CG6767	-1.01866	0.098523
NM_001276203.1	dco	dco	0.740815	0.108115
NM_170535.2	dco	dco	0.740815	0.108115
NM_170536.3	dco	dco	0.740815	0.108115
NM_079863.3	dco	dco	0.740815	0.108115
NM_164711.2	nrv2	nrv2	0.982901	0.112469
NM_001014476.2	nrv2	nrv2	0.982901	0.112469
NM_057821.4	nrv2	nrv2	0.982901	0.112469
NM_001170099.3	by	by	-1.26447	0.115561
NM_141644.4	by	by	-1.26447	0.115561
NM_001170098.2	by	by	-1.26447	0.115561
NM_164362.3	Sam-S	Sam-S	0.59349	0.150989
NM_169194.4	sgll	sgll	1.02759	0.154035
NM_169195.4	sgll	sgll	1.02759	0.154035
NM_079152.4	emc	emc	0.953763	0.15429
NM_143138.3	Vps33B	Vps33B	1.64505	0.159851
NM_167834.2	Hipk	Hipk	0.734439	0.161926
NM_138194.3	Hipk	Hipk	0.734439	0.161926
NM_134292.3	spi	spi	0.947088	0.162069
NM_134293.3	spi	spi	0.947088	0.162069
NM_001032110.2	spi	spi	0.947088	0.162069
NM_133014.3	unc-4	unc-4	5.38814	0.163419
NM_001298461.1	unc-4	unc-4	5.38814	0.163419
NM_001298460.1	unc-4	unc-4	5.38814	0.163419
NM_001104056.2	tow	tow	-1.26108	0.176681
NM_167852.2	bab1	bab1	4.29264	0.186777
NM_001274312.1	bab1	bab1	4.29264	0.186777
NM_001274311.1	bab1	bab1	4.29264	0.186777
NM_001274310.1	bab1	bab1	4.29264	0.186777
NM_080715.4	Dsp1	Dsp1	0.598098	0.194643
NM_167502.3	Dsp1	Dsp1	0.598098	0.194643
NM_001298393.1	Dsp1	Dsp1	0.598098	0.194643
NM_167503.3	Dsp1	Dsp1	0.598098	0.194643
NM_206762.3	Dsp1	Dsp1	0.598098	0.194643
NM_167504.2	Dsp1	Dsp1	0.598098	0.194643
NM_001258687.3	Imp	Imp	-0.997221	0.196441
NM_167251.3	Imp	Imp	-0.997221	0.196441
NM_001169246.2	Imp	Imp	-0.997221	0.196441
NM_167252.3	Imp	Imp	-0.997221	0.196441
NM_167253.3	Imp	Imp	-0.997221	0.196441
NM_205881.3	CG3164	CG3164	1.05313	0.2084
NM_164366.2	CG3164	CG3164	1.05313	0.2084
NM_206128.2	Rho1	Rho1	0.477309	0.2084
NM_166139.3	Rho1	Rho1	0.477309	0.2084
NM_001038776.3	CG3164	CG3164	1.05313	0.2084
NM_057750.4	Rho1	Rho1	0.477309	0.2084
NM_134309.2	Rho1	Rho1	0.477309	0.2084
NM_134650.4	CG3164	CG3164	1.05313	0.2084
NM_206127.2	Rho1	Rho1	0.477309	0.2084
NM_134308.3	Rho1	Rho1	0.477309	0.2084
NM_079259.4	dally	dally	1.12298	0.208601
NM_001259756.2	dally	dally	1.12298	0.208601
NM_139722.4	TM9SF3	TM9SF3	1.01916	0.208601
NM_206502.3	cher	cher	1.13067	0.210519
NM_079659.4	cher	cher	1.13067	0.210519
NM_079298.4	mRpL2	mRpL2	-0.727589	0.213511
NM_001259377.2	fl(2)d	fl(2)d	0.719027	0.221226
NM_079008.4	fl(2)d	fl(2)d	0.719027	0.221226
NM_166010.3	fl(2)d	fl(2)d	0.719027	0.221226
NM_001259376.2	fl(2)d	fl(2)d	0.719027	0.221226
NM_169232.2	CG8036	CG8036	-1.22292	0.22782
NM_169231.2	CG8036	CG8036	-1.22292	0.22782
NM_078515.4	CBP	CBP	0.786875	0.228181
NM_001272380.2	CBP	CBP	0.786875	0.228181
NM_206638.3	CBP	CBP	0.786875	0.228181
NM_132162.4	Atg5	Atg5	1.39965	0.228181
NM_001274588.2	Rac2	Rac2	0.47306	0.229538
NM_139864.3	Rac2	Rac2	0.47306	0.229538
NM_167113.3	Sxl	Sxl	0.750349	0.233024
NM_167115.3	Sxl	Sxl	0.750349	0.233024
NM_001170282.2	betaTub97EF	betaTub97EF	-1.01758	0.239242
NM_143349.2	betaTub97EF	betaTub97EF	-1.01758	0.239242
NM_141641.4	CG8149	CG8149	-0.763161	0.240008
NM_079958.3	Rgl	Rgl	1.36574	0.245845
NM_176327.2	Rgl	Rgl	1.36574	0.245845
NM_001274885.1	Rgl	Rgl	1.36574	0.245845
NM_176325.2	Rgl	Rgl	1.36574	0.245845
NM_165067.2	CenG1A	CenG1A	1.16703	0.247825
NM_078838.3	CenG1A	CenG1A	1.16703	0.247825
NM_165294.3	Pax	Pax	0.730544	0.248446
NM_001038824.2	Pax	Pax	0.730544	0.248446
NM_057819.4	nrv1	nrv1	1.45932	0.255762
NM_140463.4	CG9384	CG9384	1.13005	0.255762
NM_135116.4	CG7239	CG7239	1.77783	0.255762
NM_001274918.1	CG9384	CG9384	1.13005	0.255762
NM_001273234.1	nrv1	nrv1	1.45932	0.255762
NM_165232.2	CG5674	CG5674	1.16659	0.262474
NM_001104323.3	jvl	jvl	0.867708	0.262474
NM_001299092.1	CG5674	CG5674	1.16659	0.262474
NM_141567.2	ranshi	ranshi	4.17386	0.262474
NM_001260177.2	jvl	jvl	0.867708	0.262474
NM_165233.3	CG5674	CG5674	1.16659	0.262474
NM_136012.5	CG5674	CG5674	1.16659	0.262474
NM_001260179.2	jvl	jvl	0.867708	0.262474
NM_001014725.2	Act5C	Act5C	0.877046	0.27976
NM_001014726.2	Act5C	Act5C	0.877046	0.27976
NM_167053.2	Act5C	Act5C	0.877046	0.27976
NM_078497.4	Act5C	Act5C	0.877046	0.27976
NM_001297986.1	Act5C	Act5C	0.877046	0.27976
NM_001169718.3	sbb	sbb	0.808911	0.279819
NM_206161.3	sbb	sbb	0.808911	0.279819
NM_001169719.2	sbb	sbb	0.808911	0.279819
NM_001169720.2	sbb	sbb	0.808911	0.279819
NM_001274145.1	sbb	sbb	0.808911	0.279819
NM_168778.2	Indy	Indy	0.957267	0.283599
NM_079426.4	Indy	Indy	0.957267	0.283599
NM_001169994.2	Indy	Indy	0.957267	0.283599
NM_001103782.2	Pka-R2	Pka-R2	1.16542	0.285353
NM_078947.4	Pka-R2	Pka-R2	1.16542	0.285353
NM_165723.4	Pka-R2	Pka-R2	1.16542	0.285353
NM_001103781.3	Pka-R2	Pka-R2	1.16542	0.285353
NM_168739.3	Eip74EF	Eip74EF	-0.774356	0.289254
NM_168740.3	Eip74EF	Eip74EF	-0.774356	0.289254
NM_001259887.2	Eip74EF	Eip74EF	-0.774356	0.289254
NM_167104.3	Inx2	Inx2	1.35854	0.295697
NM_132147.4	Inx2	Inx2	1.35854	0.295697
NM_001272372.1	Inx2	Inx2	1.35854	0.295697
NM_001169213.2	Inx2	Inx2	1.35854	0.295697
NM_164805.2	Btk29A	Btk29A	0.696158	0.297215
NM_057398.4	Btk29A	Btk29A	0.696158	0.297215
NM_165996.2	drk	drk	0.677615	0.301968
NM_165995.2	drk	drk	0.677615	0.301968
NM_165994.2	drk	drk	0.677615	0.301968
NM_057510.4	drk	drk	0.677615	0.301968
NM_165998.2	drk	drk	0.677615	0.301968
NM_080194.4	l(3)73Ah	l(3)73Ah	1.32022	0.308785
NM_001259868.2	l(3)73Ah	l(3)73Ah	1.32022	0.308785
NM_078529.4	Trf2	Trf2	-0.653526	0.308785
NM_001272401.1	Trf2	Trf2	-0.653526	0.308785
NM_079207.4	Srp54k	Srp54k	0.825967	0.31377
NM_079073.3	Toll-7	Toll-7	1.41122	0.315043
NM_001103510.2	l(1)G0469	l(1)G0469	-0.697703	0.320535
NM_167395.2	l(1)G0469	l(1)G0469	-0.697703	0.320535
NM_001272614.1	l(1)G0469	l(1)G0469	-0.697703	0.320535
NM_167306.2	Hsc70-3	Hsc70-3	-0.464942	0.321221
NM_078577.3	Hsc70-3	Hsc70-3	-0.464942	0.321221
NM_167308.2	Hsc70-3	Hsc70-3	-0.464942	0.321221
NM_001259070.1	bru2	bru2	-1.00342	0.325446
NM_140213.5	chrb	chrb	0.96219	0.330511
NM_001273580.1	Cyt-c-d	Cyt-c-d	-3.97008	0.330937
NM_057816.5	Cyt-c-d	Cyt-c-d	-3.97008	0.330937
NM_001144188.2	shot	shot	-0.713925	0.333174
NM_001169678.1	shot	shot	-0.713925	0.333174
NM_001144189.2	shot	shot	-0.713925	0.333174
NM_079009.3	shot	shot	-0.713925	0.333174
NM_166017.2	shot	shot	-0.713925	0.333174
NM_001300662.1	kay	kay	-0.817299	0.335369
NM_001032407.3	kay	kay	-0.817299	0.335369
NM_057973.4	Parg	Parg	1.45435	0.337438
NM_001258582.2	Parg	Parg	1.45435	0.337438
NM_001298934.1	JhI-21	JhI-21	0.898003	0.337647
NM_001259067.1	JhI-21	JhI-21	0.898003	0.337647
NM_135698.4	JhI-21	JhI-21	0.898003	0.337647
NM_001298935.1	JhI-21	JhI-21	0.898003	0.337647
NM_164988.4	JhI-21	JhI-21	0.898003	0.337647
NM_079974.3	RabX1	RabX1	-0.886265	0.343865
NM_001298462.1	CG6398	CG6398	1.4273	0.349404
NM_133016.3	CG6398	CG6398	1.4273	0.349404
NM_001014559.3	DopEcR	DopEcR	2.84934	0.351281
NM_169693.2	Hel89B	Hel89B	-0.638586	0.363326
NM_137499.3	GEFmeso	GEFmeso	-0.915915	0.367678
NM_176223.4	GEFmeso	GEFmeso	-0.915915	0.367678
NM_001274146.2	GEFmeso	GEFmeso	-0.915915	0.367678
NM_135469.4	IP3K1	IP3K1	-1.01361	0.367678
NM_001300400.1	kibra	kibra	-0.706537	0.367938
NM_001038966.2	kibra	kibra	-0.706537	0.367938
NM_001316413.1	RanBPM	RanBPM	0.821786	0.369098
NM_165770.3	RanBPM	RanBPM	0.821786	0.369098
NM_001038849.2	RanBPM	RanBPM	0.821786	0.369098
NM_001259326.1	RanBPM	RanBPM	0.821786	0.369098
NM_001273938.1	RanBPM	RanBPM	0.821786	0.369098
NM_136741.3	RanBPM	RanBPM	0.821786	0.369098
NM_142659.2	CG17271	CG17271	0.679369	0.370788
NM_001043269.3	CG17271	CG17271	0.679369	0.370788
NM_164429.3	chinmo	chinmo	2.14423	0.373151
NM_001258910.2	chinmo	chinmo	2.14423	0.373151
NM_164430.4	chinmo	chinmo	2.14423	0.373151
NM_001201751.2	chinmo	chinmo	2.14423	0.373151
NM_169709.2	tara	tara	0.737789	0.379313
NM_080255.3	tara	tara	0.737789	0.379313
NM_141483.3	CG2993	CG2993	3.58609	0.382693
NM_176758.3	Bx	Bx	1.28698	0.382693
NM_001275419.1	CG2993	CG2993	3.58609	0.382693
NM_167625.3	Bx	Bx	1.28698	0.382693
NM_001272758.1	Bx	Bx	1.28698	0.382693
NM_001275418.1	CG2993	CG2993	3.58609	0.382693
NM_001274291.1	CG13895	CG13895	0.977957	0.401077
NM_138211.4	CG13895	CG13895	0.977957	0.401077
NM_080509.3	SNF4Agamma	SNF4Agamma	-0.476154	0.404252
NM_057511.4	N	N	1.14796	0.404589
NM_001258581.2	N	N	1.14796	0.404589
NM_137453.3	CG10914	CG10914	-1.24955	0.406258
NM_001275628.1	foxo	foxo	0.656877	0.410456
NM_168480.2	RpL10Ab	RpL10Ab	-0.400894	0.421731
NM_140257.2	RpL10Ab	RpL10Ab	-0.400894	0.421731
NM_136728.4	CAP	CAP	-0.57384	0.424392
NM_206073.3	CAP	CAP	-0.57384	0.424392
NM_001144168.2	CAP	CAP	-0.57384	0.424392
NM_001259309.2	CAP	CAP	-0.57384	0.424392
NM_001144164.2	CAP	CAP	-0.57384	0.424392
NM_001299621.1	Dhit	Dhit	1.80097	0.425823
NM_137427.4	Dhit	Dhit	1.80097	0.425823
NM_140155.4	tna	tna	-0.560354	0.427117
NM_001273924.1	mlt	mlt	-1.38669	0.427117
NM_136718.3	mlt	mlt	-1.38669	0.427117
NM_001300646.1	Inx3	Inx3	1.12956	0.427117
NM_001169942.2	tna	tna	-0.560354	0.427117
NM_165754.2	mlt	mlt	-1.38669	0.427117
NM_001275162.1	CG42674	CG42674	-0.737971	0.428865
NM_078874.4	mRpL13	mRpL13	-0.668537	0.437269
NM_166857.3	SkpA	SkpA	0.433524	0.438936
NM_058042.5	SkpA	SkpA	0.433524	0.438936
NM_001038729.3	SkpA	SkpA	0.433524	0.438936
NM_166861.3	SkpA	SkpA	0.433524	0.438936
NM_166856.3	SkpA	SkpA	0.433524	0.438936
NM_166860.3	SkpA	SkpA	0.433524	0.438936
NM_166859.3	SkpA	SkpA	0.433524	0.438936
NM_001297826.1	SkpA	SkpA	0.433524	0.438936
NM_166858.3	SkpA	SkpA	0.433524	0.438936
NM_001103395.2	ph-d	ph-d	0.705843	0.439029
NM_169206.3	grn	grn	2.36128	0.439608
NM_001275437.2	grn	grn	2.36128	0.439608
NM_001014510.2	Acsl	Acsl	0.755018	0.439608
NM_001144554.3	grn	grn	2.36128	0.439608
NM_001169173.1	ph-p	ph-p	1.04782	0.439874
NM_001297873.1	ph-p	ph-p	1.04782	0.439874
NM_001273651.1	Top2	Top2	0.718246	0.439874
NM_057412.5	Top2	Top2	0.718246	0.439874
NM_057523.5	ph-p	ph-p	1.04782	0.439874
NM_001272419.2	CG12772	CG12772	2.35558	0.441604
NM_001274931.1	Plp	Plp	-0.660424	0.441604
NM_001259832.1	Plp	Plp	-0.660424	0.441604
NM_001274930.1	Plp	Plp	-0.660424	0.441604
NM_001274934.1	Plp	Plp	-0.660424	0.441604
NM_001032402.2	Plp	Plp	-0.660424	0.441604
NM_132268.2	CG12772	CG12772	2.35558	0.441604
NM_001274933.1	Plp	Plp	-0.660424	0.441604
NM_001274937.1	Plp	Plp	-0.660424	0.441604
NM_057600.6	dap	dap	0.471794	0.444021
NM_136036.4	grnd	grnd	1.50735	0.445604
NM_001273609.1	grnd	grnd	1.50735	0.445604
NM_142524.4	CG6040	CG6040	1.18558	0.445829
NR_001718.1	snoRNA:Me28S-A1322	snoRNA:Me28S-A1322	-0.811352	0.450087
NM_166030.2	mam	mam	-0.489408	0.452559
NM_001276030.1	msi	msi	1.02043	0.452559
NM_001276031.1	msi	msi	1.02043	0.452559
NM_001260374.2	msi	msi	1.02043	0.452559
NM_001299472.1	mam	mam	-0.489408	0.452559
NM_206109.2	mam	mam	-0.489408	0.452559
NM_001260375.2	msi	msi	1.02043	0.452559
NM_140063.5	CG3434	CG3434	0.688043	0.453372
NM_001274660.1	rhea	rhea	-0.488249	0.455796
NM_001274659.1	rhea	rhea	-0.488249	0.455796
NM_001259747.2	rhea	rhea	-0.488249	0.455796
NM_057560.4	Vha55	Vha55	0.384094	0.458447
NM_001170126.1	Vha55	Vha55	0.384094	0.458447
NM_001273570.2	chif	chif	-0.647495	0.458447
NM_169475.2	Vha55	Vha55	0.384094	0.458447
NM_137836.3	dnr1	dnr1	1.54235	0.459025
NM_001274208.2	dnr1	dnr1	1.54235	0.459025
NM_079290.3	RasGAP1	RasGAP1	1.15403	0.462525
NM_164830.5	Sema1a	Sema1a	0.645781	0.462525
NM_001273338.1	Sema1a	Sema1a	0.645781	0.462525
NM_001201803.2	Sema1a	Sema1a	0.645781	0.462525
NM_168382.2	RasGAP1	RasGAP1	1.15403	0.462525
NM_001274735.1	RasGAP1	RasGAP1	1.15403	0.462525
NM_001273337.1	Sema1a	Sema1a	0.645781	0.462525
NM_001273336.1	Sema1a	Sema1a	0.645781	0.462525
NM_001299750.1	Fkbp14	Fkbp14	0.464652	0.468182
NM_166452.3	Fkbp14	Fkbp14	0.464652	0.468182
NM_001299751.1	Fkbp14	Fkbp14	0.464652	0.468182
NM_001259519.2	Fkbp14	Fkbp14	0.464652	0.468182
NM_057625.5	Fkbp14	Fkbp14	0.464652	0.468182
NM_143595.2	ATPsynC	ATPsynC	-0.505903	0.469845
NM_170543.3	ATPsynC	ATPsynC	-0.505903	0.469845
NM_001260453.1	ATPsynC	ATPsynC	-0.505903	0.469845
NM_170544.2	ATPsynC	ATPsynC	-0.505903	0.469845
NM_001260454.1	ATPsynC	ATPsynC	-0.505903	0.469845
NM_001260455.2	ATPsynC	ATPsynC	-0.505903	0.469845
NM_167094.2	pod1	pod1	0.554873	0.471094
NM_132124.5	pod1	pod1	0.554873	0.471094
NM_167092.3	pod1	pod1	0.554873	0.471094
NM_167093.2	pod1	pod1	0.554873	0.471094
NM_206359.4	Trl	Trl	0.667075	0.474934
NM_001043106.2	CG9380	CG9380	2.1822	0.474934
NM_001038926.2	Trl	Trl	0.667075	0.474934
NM_001038925.3	Trl	Trl	0.667075	0.474934
NM_206355.4	Trl	Trl	0.667075	0.474934
NM_206356.3	Trl	Trl	0.667075	0.474934
NM_001274917.1	Trl	Trl	0.667075	0.474934
NM_137961.3	levy	levy	-0.470243	0.474934
NM_001299841.1	levy	levy	-0.470243	0.474934
NM_206357.3	Trl	Trl	0.667075	0.474934
NM_166707.2	CG9380	CG9380	2.1822	0.474934
NM_001038924.4	Trl	Trl	0.667075	0.474934
NM_206358.4	Trl	Trl	0.667075	0.474934
NM_142069.4	rdx	rdx	0.51094	0.475025
NM_001297923.1	cib	cib	0.674428	0.47544
NM_167002.3	cib	cib	0.674428	0.47544
NM_080326.4	cib	cib	0.674428	0.47544
NM_167001.3	cib	cib	0.674428	0.47544
NM_170492.2	PH4alphaEFB	PH4alphaEFB	0.719017	0.47544
NM_001260136.2	l(3)neo38	l(3)neo38	-0.52278	0.475805
NM_001260131.2	l(3)neo38	l(3)neo38	-0.52278	0.475805
NM_001043243.3	l(3)neo38	l(3)neo38	-0.52278	0.475805
NM_001260133.2	l(3)neo38	l(3)neo38	-0.52278	0.475805
NM_001260134.2	l(3)neo38	l(3)neo38	-0.52278	0.475805
NM_001260135.1	l(3)neo38	l(3)neo38	-0.52278	0.475805
NM_001043244.3	l(3)neo38	l(3)neo38	-0.52278	0.475805
NM_001260130.1	l(3)neo38	l(3)neo38	-0.52278	0.475805
NM_001275556.2	l(3)neo38	l(3)neo38	-0.52278	0.475805
NM_169170.3	Alh	Alh	-0.564022	0.478822
NM_001275402.1	Alh	Alh	-0.564022	0.478822
NM_139749.3	CG10479	CG10479	-0.703341	0.478822
NM_001170066.2	Alh	Alh	-0.564022	0.478822
NM_169172.3	Alh	Alh	-0.564022	0.478822
NM_001104228.3	Alh	Alh	-0.564022	0.478822
NM_001274529.1	CG10479	CG10479	-0.703341	0.478822
NM_001170065.2	Alh	Alh	-0.564022	0.478822
NM_001104227.3	Alh	Alh	-0.564022	0.478822
NM_001275401.1	Alh	Alh	-0.564022	0.478822
NM_134801.2	CG4259	CG4259	2.32732	0.482856
NM_001272975.2	CG4259	CG4259	2.32732	0.482856
NM_141875.3	CG3281	CG3281	-0.993538	0.484102
NM_168979.4	Mes2	Mes2	1.00668	0.490885
NM_001298212.1	CG1578	CG1578	0.560918	0.490885
NM_168980.2	Mes2	Mes2	1.00668	0.490885
NM_132521.3	CG1578	CG1578	0.560918	0.490885
NM_001276047.2	Tsp96F	Tsp96F	1.21905	0.500005
NM_001274313.1	bab2	bab2	0.842607	0.500005
NM_079776.3	Tsp96F	Tsp96F	1.21905	0.500005
NM_001276048.2	Tsp96F	Tsp96F	1.21905	0.500005
NM_079155.3	bab2	bab2	0.842607	0.500005
NM_001258711.2	Ten-a	Ten-a	0.849694	0.506342
NM_001272554.2	Ten-a	Ten-a	0.849694	0.506342
NM_001258712.2	Ten-a	Ten-a	0.849694	0.506342
NM_001258713.2	Ten-a	Ten-a	0.849694	0.506342
NM_175978.2	tkv	tkv	0.717819	0.510963
NM_001258720.3	fne	fne	2.13915	0.517943
NM_132614.6	fne	fne	2.13915	0.517943
NM_001103495.5	fne	fne	2.13915	0.517943
NM_001272569.1	fne	fne	2.13915	0.517943
NM_168590.3	CG9628	CG9628	1.07964	0.520099
NM_001259108.2	CycE	CycE	1.1065	0.520099
NM_165124.3	CycE	CycE	1.1065	0.520099
NM_001169971.2	CG9628	CG9628	1.07964	0.520099
NM_001298506.1	out	out	1.46244	0.520099
NM_165123.3	CycE	CycE	1.1065	0.520099
NM_140453.3	CG9628	CG9628	1.07964	0.520099
NM_133150.3	out	out	1.46244	0.520099
NM_001043282.2	CG4467	CG4467	2.56269	0.52026
NM_079785.4	E(spl)m3-HLH	E(spl)m3-HLH	0.794412	0.520545
NM_206643.2	l(1)G0193	l(1)G0193	0.382146	0.521071
NM_140199.4	scyl	scyl	0.508485	0.52281
NM_079354.4	Or71a	Or71a	-1.79446	0.52281
NM_206321.2	scyl	scyl	0.508485	0.52281
NM_001259834.2	Or71a	Or71a	-1.79446	0.52281
NM_140899.2	Prp3	Prp3	-0.415454	0.526178
NM_168825.3	Prp3	Prp3	-0.415454	0.526178
NM_166105.3	fus	fus	0.86822	0.528001
NM_001169690.1	fus	fus	0.86822	0.528001
NM_166108.3	fus	fus	0.86822	0.528001
NM_079952.4	fus	fus	0.86822	0.528001
NM_166107.2	fus	fus	0.86822	0.528001
NM_001260273.2	cic	cic	0.549642	0.531688
NM_001260275.2	cic	cic	0.549642	0.531688
NM_001104373.2	cic	cic	0.549642	0.531688
NM_080253.4	cic	cic	0.549642	0.531688
NM_001299127.1	CG10338	CG10338	1.056	0.534521
NM_136053.3	CG10338	CG10338	1.056	0.534521
NM_166076.2	ckn	ckn	1.14876	0.534521
NM_001274118.1	mbl	mbl	0.704989	0.537286
NM_176210.2	mbl	mbl	0.704989	0.537286
NM_001259462.2	mbl	mbl	0.704989	0.537286
NM_001274117.1	mbl	mbl	0.704989	0.537286
NM_001259466.2	mbl	mbl	0.704989	0.537286
NM_176211.2	mbl	mbl	0.704989	0.537286
NM_001144216.3	mbl	mbl	0.704989	0.537286
NM_176212.2	mbl	mbl	0.704989	0.537286
NM_001144217.2	mbl	mbl	0.704989	0.537286
NM_001259464.2	mbl	mbl	0.704989	0.537286
NM_001274119.1	mbl	mbl	0.704989	0.537286
NM_001274114.1	mbl	mbl	0.704989	0.537286
NM_079023.5	BEAF-32	BEAF-32	0.385397	0.538492
NM_133011.3	CG8173	CG8173	1.08256	0.539325
NM_001144682.2	Tlk	Tlk	0.561923	0.539325
NM_130717.5	Tlk	Tlk	0.561923	0.539325
NM_001272292.1	Tlk	Tlk	0.561923	0.539325
NM_001144683.1	Tlk	Tlk	0.561923	0.539325
NM_001169184.2	Tlk	Tlk	0.561923	0.539325
NM_001144680.3	Tlk	Tlk	0.561923	0.539325
NM_057663.4	grp	grp	0.647912	0.539695
NM_169423.3	Lk6	Lk6	0.316299	0.541766
NM_135342.5	Rbsn-5	Rbsn-5	-0.655387	0.546555
NM_206664.3	Moe	Moe	-0.549254	0.546555
NM_206665.3	Moe	Moe	-0.549254	0.546555
NM_080343.4	Moe	Moe	-0.549254	0.546555
NM_001259087.3	CG9932	CG9932	-0.540054	0.549232
NM_135755.3	CG9932	CG9932	-0.540054	0.549232
NM_001273499.1	CG9932	CG9932	-0.540054	0.549232
NM_001273500.2	CG9932	CG9932	-0.540054	0.549232
NM_206407.2	siz	siz	0.618136	0.550249
NM_140348.2	CG10960	CG10960	0.494441	0.554663
NM_057947.4	Thor	Thor	-0.525664	0.554905
NM_001298659.1	Thor	Thor	-0.525664	0.554905
NM_136740.4	CG12896	CG12896	-2.03949	0.555599
NM_079273.3	Hsp26	Hsp26	-0.710671	0.562271
NM_001300071.1	Hsp26	Hsp26	-0.710671	0.562271
NM_001300407.1	CG45218	CG45218	-1.91859	0.563263
NM_169257.3	neur	neur	0.478055	0.565673
NM_057304.5	neur	neur	0.478055	0.565673
NM_001316462.1	caps	caps	0.928586	0.568533
NM_079332.4	caps	caps	0.928586	0.568533
NM_168540.3	caps	caps	0.928586	0.568533
NM_137819.4	Liprin-gamma	Liprin-gamma	1.90746	0.568533
NM_001299787.1	Liprin-gamma	Liprin-gamma	1.90746	0.568533
NM_001043139.4	caps	caps	0.928586	0.568533
NM_001103945.2	Liprin-gamma	Liprin-gamma	1.90746	0.568533
NM_001272179.1	CG43867	CG43867	0.587424	0.570912
NM_141154.4	CG14450	CG14450	0.882157	0.57188
NM_001275290.1	CG14450	CG14450	0.882157	0.57188
NM_058068.4	Traf4	Traf4	0.579646	0.57188
NM_001273573.1	Tpr2	Tpr2	0.343173	0.575906
NM_001273572.1	Tpr2	Tpr2	0.343173	0.575906
NM_078860.3	Tpr2	Tpr2	0.343173	0.575906
NM_001274630.1	Arp3	Arp3	0.373595	0.57614
NM_079244.3	Arp3	Arp3	0.373595	0.57614
NM_141778.2	CG14696	CG14696	-1.34509	0.576266
NM_078536.4	oc	oc	2.66311	0.580895
NM_001272416.1	oc	oc	2.66311	0.580895
NM_001014727.3	oc	oc	2.66311	0.580895
NM_001272418.1	oc	oc	2.66311	0.580895
NM_001169240.2	Nost	Nost	-0.730077	0.580918
NM_001201638.2	Nost	Nost	-0.730077	0.580918
NM_001273288.1	Rack1	Rack1	-0.291857	0.581741
NM_001298794.1	Rack1	Rack1	-0.291857	0.581741
NM_057921.4	Rack1	Rack1	-0.291857	0.581741
NM_001273289.1	Rack1	Rack1	-0.291857	0.581741
NM_001298070.1	mys	mys	-0.361967	0.585555
NM_001298069.1	mys	mys	-0.361967	0.585555
NM_001298068.1	mys	mys	-0.361967	0.585555
NM_080054.3	mys	mys	-0.361967	0.585555
NM_001202183.2	RhoGAP71E	RhoGAP71E	0.49095	0.585557
NM_001274958.1	RhoGAP71E	RhoGAP71E	0.49095	0.585557
NM_001274957.1	RhoGAP71E	RhoGAP71E	0.49095	0.585557
NM_168629.4	RhoGAP71E	RhoGAP71E	0.49095	0.585557
NM_140527.5	RhoGAP71E	RhoGAP71E	0.49095	0.585557
NM_001144484.3	RhoGAP71E	RhoGAP71E	0.49095	0.585557
NM_168630.4	RhoGAP71E	RhoGAP71E	0.49095	0.585557
NM_001201983.2	Sin3A	Sin3A	0.352502	0.586804
NM_001259353.2	Sin3A	Sin3A	0.352502	0.586804
NM_134302.2	brat	brat	0.735641	0.587963
NM_206004.2	brat	brat	0.735641	0.587963
NM_001299380.1	metro	metro	-0.632637	0.589983
NM_057270.5	LanB1	LanB1	-0.325948	0.589983
NM_001144170.2	metro	metro	-0.632637	0.589983
NM_001144171.2	metro	metro	-0.632637	0.589983
NM_136798.3	metro	metro	-0.632637	0.589983
NM_001298392.1	CG9919	CG9919	1.66021	0.589983
NM_132891.2	CG9919	CG9919	1.66021	0.589983
NM_206194.2	MESK2	MESK2	0.486401	0.590124
NM_166456.3	MESK2	MESK2	0.486401	0.590124
NM_206190.2	MESK2	MESK2	0.486401	0.590124
NM_166455.2	MESK2	MESK2	0.486401	0.590124
NM_206192.2	MESK2	MESK2	0.486401	0.590124
NM_166454.2	MESK2	MESK2	0.486401	0.590124
NM_206193.2	MESK2	MESK2	0.486401	0.590124
NM_079080.3	MESK2	MESK2	0.486401	0.590124
NM_001273044.1	lilli	lilli	0.405077	0.590478
NM_001347818.1	lilli	lilli	0.405077	0.590478
NM_078740.3	lilli	lilli	0.405077	0.590478
NM_001144301.1	lilli	lilli	0.405077	0.590478
NM_164516.2	lilli	lilli	0.405077	0.590478
NM_001144302.2	lilli	lilli	0.405077	0.590478
NM_164517.1	lilli	lilli	0.405077	0.590478
NM_134865.3	CG3077	CG3077	0.886037	0.592726
NM_001273033.1	CG3077	CG3077	0.886037	0.592726
NM_206374.2	CrebA	CrebA	0.611589	0.592863
NM_079363.5	CrebA	CrebA	0.611589	0.592863
NM_001316542.1	Abd-B	Abd-B	-2.26537	0.593311
NM_080157.3	Abd-B	Abd-B	-2.26537	0.593311
NM_001316543.1	Abd-B	Abd-B	-2.26537	0.593311
NM_058154.5	Galphai	Galphai	0.732488	0.593748
NM_001259992.2	corto	corto	0.520655	0.594868
NM_001300237.1	corto	corto	0.520655	0.594868
NM_079507.4	corto	corto	0.520655	0.594868
NM_001259993.3	corto	corto	0.520655	0.594868
NM_001259994.2	corto	corto	0.520655	0.594868
NM_001299126.1	CG10383	CG10383	-0.776564	0.604584
NM_136052.3	CG10383	CG10383	-0.776564	0.604584
NM_001274055.1	aPKC	aPKC	0.731446	0.611234
NM_001202010.4	aPKC	aPKC	0.731446	0.611234
NM_080153.5	aPKC	aPKC	0.731446	0.611234
NM_001043076.3	aPKC	aPKC	0.731446	0.611234
NM_001043080.3	aPKC	aPKC	0.731446	0.611234
NM_170484.1	Fer2LCH	Fer2LCH	-0.43047	0.618862
NM_001276176.1	Fer2LCH	Fer2LCH	-0.43047	0.618862
NM_001201745.1	pico	pico	0.398403	0.618862
NM_001144143.2	wech	wech	0.486527	0.618862
NM_001276177.1	Fer2LCH	Fer2LCH	-0.43047	0.618862
NM_165534.3	wech	wech	0.486527	0.618862
NM_080033.4	wech	wech	0.486527	0.618862
NM_165533.3	wech	wech	0.486527	0.618862
NM_080063.4	Fer2LCH	Fer2LCH	-0.43047	0.618862
NM_170483.1	Fer2LCH	Fer2LCH	-0.43047	0.618862
NM_001316631.1	CG3638	CG3638	0.416781	0.619478
NM_166873.3	CG3638	CG3638	0.416781	0.619478
NM_166872.3	CG3638	CG3638	0.416781	0.619478
NM_079372.4	CkIIalpha-i1	CkIIalpha-i1	1.84715	0.621455
NM_141178.4	CG12581	CG12581	0.725812	0.628808
NM_164313.2	CG12581	CG12581	0.725812	0.628808
NM_001260314.3	wake	wake	0.765173	0.629194
NM_078514.4	brk	brk	-0.754316	0.629194
NM_001299662.1	MFS14	MFS14	-0.411954	0.629642
NM_143781.3	MFS14	MFS14	-0.411954	0.629642
NM_001298824.1	Akap200	Akap200	-0.344113	0.630485
NM_164820.2	Akap200	Akap200	-0.344113	0.630485
NM_001258883.3	dbr	dbr	0.491872	0.633859
NM_001258881.2	dbr	dbr	0.491872	0.633859
NM_134642.3	dbr	dbr	0.491872	0.633859
NM_001258882.2	dbr	dbr	0.491872	0.633859
NM_001258880.2	dbr	dbr	0.491872	0.633859
NM_143714.4	mab-21	mab-21	0.421064	0.634062
NM_001274420.2	CG2162	CG2162	-0.514122	0.634894
NM_134866.3	aph-1	aph-1	0.517236	0.637172
NM_001273034.1	aph-1	aph-1	0.517236	0.637172
NM_140027.2	CG5144	CG5144	-2.2969	0.640166
NM_145757.3	Zasp52	Zasp52	-0.613719	0.642796
NM_001316423.1	Zasp52	Zasp52	-0.613719	0.642796
NM_137226.4	CG8314	CG8314	0.45973	0.64622
NM_134279.3	shn	shn	-0.388699	0.647049
NM_001273954.1	shn	shn	-0.388699	0.647049
NM_206091.2	shn	shn	-0.388699	0.647049
NM_001297967.1	CG12730	CG12730	0.965941	0.648545
NM_132000.3	CG12730	CG12730	0.965941	0.648545
NM_078666.4	Socs16D	Socs16D	-0.368334	0.649558
NM_001272733.2	Socs16D	Socs16D	-0.368334	0.649558
NM_001272670.2	disco-r	disco-r	1.35154	0.652252
NM_001272669.1	disco-r	disco-r	1.35154	0.652252
NM_167487.3	disco-r	disco-r	1.35154	0.652252
NM_140476.3	Reck	Reck	0.497893	0.65283
NM_001298065.1	mahe	mahe	0.290268	0.65283
NM_132196.3	mahe	mahe	0.290268	0.65283
NM_001274924.1	Reck	Reck	0.497893	0.65283
NM_137296.4	CG8306	CG8306	-0.43662	0.654208
NM_080155.3	betaggt-II	betaggt-II	-0.793162	0.654525
NM_167247.2	sesB	sesB	-0.312185	0.655601
NM_167248.2	sesB	sesB	-0.312185	0.655601
NM_057411.4	Egfr	Egfr	0.895338	0.655601
NM_001170197.1	Mvl	Mvl	0.633397	0.662017
NM_206529.2	Mvl	Mvl	0.633397	0.662017
NM_079701.5	Mvl	Mvl	0.633397	0.662017
NM_169944.3	Mvl	Mvl	0.633397	0.662017
NM_001260292.1	Mvl	Mvl	0.633397	0.662017
NM_001275866.1	Mvl	Mvl	0.633397	0.662017
NM_001273334.1	CG17834	CG17834	1.39585	0.662259
NM_164828.3	CG17834	CG17834	1.39585	0.662259
NM_164829.2	CG17834	CG17834	1.39585	0.662259
NM_057385.5	so	so	-0.594939	0.662259
NM_170244.2	SppL	SppL	0.322926	0.664999
NM_143180.2	SppL	SppL	0.322926	0.664999
NM_001272130.1	zfh2	zfh2	0.916876	0.664999
NM_170245.2	SppL	SppL	0.322926	0.664999
NM_137959.2	mi	mi	-0.527606	0.664999
NM_001258496.3	zfh2	zfh2	0.916876	0.664999
NM_001300606.1	SppL	SppL	0.322926	0.664999
NM_079884.5	zfh2	zfh2	0.916876	0.664999
NM_001170270.2	SppL	SppL	0.322926	0.664999
NM_001170269.2	SppL	SppL	0.322926	0.664999
NM_140321.4	CG10660	CG10660	-1.25092	0.667707
NM_001274834.2	CG10660	CG10660	-1.25092	0.667707
NM_001274836.2	CG10660	CG10660	-1.25092	0.667707
NM_001274835.2	CG10660	CG10660	-1.25092	0.667707
NM_001273043.1	NTPase	NTPase	-0.418922	0.668664
NM_164515.3	NTPase	NTPase	-0.418922	0.668664
NM_164513.4	NTPase	NTPase	-0.418922	0.668664
NM_080362.4	Samuel	Samuel	0.471955	0.668745
NM_001273444.3	Samuel	Samuel	0.471955	0.668745
NM_001273443.3	Samuel	Samuel	0.471955	0.668745
NM_001298899.1	Samuel	Samuel	0.471955	0.668745
NM_078799.3	numb	numb	0.828557	0.67201
NM_001273362.1	numb	numb	0.828557	0.67201
NM_001031956.2	gdl	gdl	2.5689	0.672986
NM_001274948.1	gdl	gdl	2.5689	0.672986
NM_001300142.1	gdl	gdl	2.5689	0.672986
NM_169259.3	pum	pum	0.28785	0.676143
NM_001144543.3	Dmtn	Dmtn	-0.614203	0.676143
NM_001260073.2	pum	pum	0.28785	0.676143
NM_141397.5	Dmtn	Dmtn	-0.614203	0.676143
NM_001144544.3	Dmtn	Dmtn	-0.614203	0.676143
NM_169260.4	pum	pum	0.28785	0.676143
NM_001275474.1	pum	pum	0.28785	0.676143
NM_169141.4	Dmtn	Dmtn	-0.614203	0.676143
NM_169258.3	pum	pum	0.28785	0.676143
NM_176427.3	pum	pum	0.28785	0.676143
NM_001275475.1	pum	pum	0.28785	0.676143
NM_079561.4	pum	pum	0.28785	0.676143
NM_001170060.2	Dmtn	Dmtn	-0.614203	0.676143
NM_001258524.1	Hmt4-20	Hmt4-20	-0.352308	0.676521
NM_206653.3	sdt	sdt	0.763003	0.677934
NM_132236.6	sdt	sdt	0.763003	0.677934
NM_001042798.2	sdt	sdt	0.763003	0.677934
NM_080202.6	gish	gish	-0.187938	0.678963
NM_169711.5	gish	gish	-0.187938	0.678963
NM_166216.2	GstS1	GstS1	0.388392	0.679519
NM_137960.3	wmd	wmd	0.421496	0.679519
NM_001103966.2	wmd	wmd	0.421496	0.679519
NM_079043.3	GstS1	GstS1	0.388392	0.679519
NM_001275189.1	CG4825	CG4825	-0.700896	0.679519
NM_140985.4	CG4825	CG4825	-0.700896	0.679519
NM_164785.2	Bsg	Bsg	-0.203217	0.680154
NM_001272335.1	CG4020	CG4020	1.93488	0.680154
NM_079299.4	Ufd1-like	Ufd1-like	0.295461	0.680154
NM_141511.3	CG9667	CG9667	-0.438204	0.680154
NM_142396.3	CG43102	CG43102	-0.48344	0.680154
NM_132048.3	CG4020	CG4020	1.93488	0.680154
NM_170463.3	spn-A	spn-A	-0.602734	0.680154
NM_079844.4	spn-A	spn-A	-0.602734	0.680154
NM_001300295.1	CG9667	CG9667	-0.438204	0.680154
NM_164783.2	Bsg	Bsg	-0.203217	0.680154
NM_078842.5	elB	elB	0.519512	0.680154
NM_205990.2	elB	elB	0.519512	0.680154
NM_164782.2	Bsg	Bsg	-0.203217	0.680154
NM_164784.2	Bsg	Bsg	-0.203217	0.680154
NM_136834.2	CG13204	CG13204	0.787375	0.682516
NM_165675.3	ced-6	ced-6	0.530626	0.685347
NM_165676.2	ced-6	ced-6	0.530626	0.685347
NM_001259297.2	ced-6	ced-6	0.530626	0.685347
NM_136644.3	ced-6	ced-6	0.530626	0.685347
NM_079724.3	PyK	PyK	-0.389981	0.68837
NM_057534.4	sob	sob	1.07152	0.688602
NM_001273516.1	B4	B4	0.449012	0.689214
NM_057977.4	B4	B4	0.449012	0.689214
NM_057532.4	tws	tws	0.447827	0.689752
NM_001274989.1	Diap1	Diap1	-0.262502	0.690624
NM_168644.2	Diap1	Diap1	-0.262502	0.690624
NM_001274988.1	Diap1	Diap1	-0.262502	0.690624
NM_079377.3	Diap1	Diap1	-0.262502	0.690624
NM_057832.5	apt	apt	0.984367	0.692092
NM_001014515.2	14-3-3zeta	14-3-3zeta	-0.231027	0.693653
NM_001273916.1	14-3-3zeta	14-3-3zeta	-0.231027	0.693653
NM_165743.3	14-3-3zeta	14-3-3zeta	-0.231027	0.693653
NM_001014516.2	14-3-3zeta	14-3-3zeta	-0.231027	0.693653
NM_057537.4	14-3-3zeta	14-3-3zeta	-0.231027	0.693653
NM_165741.3	14-3-3zeta	14-3-3zeta	-0.231027	0.693653
NM_165745.3	14-3-3zeta	14-3-3zeta	-0.231027	0.693653
NM_164660.4	CG9171	CG9171	0.466926	0.696247
NM_001169420.3	CG9171	CG9171	0.466926	0.696247
NM_135114.5	CG9171	CG9171	0.466926	0.696247
NM_001275970.1	CG5986	CG5986	-0.434991	0.696854
NM_142950.2	CG5986	CG5986	-0.434991	0.696854
NM_001273029.1	Pgk	Pgk	-0.421606	0.697622
NM_001273028.1	Pgk	Pgk	-0.421606	0.697622
NM_137764.3	LBR	LBR	0.440751	0.700397
NM_166485.2	LBR	LBR	0.440751	0.700397
NM_166484.2	LBR	LBR	0.440751	0.700397
NM_001272387.1	CG10778	CG10778	-0.671287	0.702825
NM_132197.3	CG10778	CG10778	-0.671287	0.702825
NM_001169781.2	CG6044	CG6044	1.30557	0.70407
NM_137824.2	CG6044	CG6044	1.30557	0.70407
NR_133496.1	RNaseP:RNA	RNaseP:RNA	-2.00757	0.70618
NR_002092.1	RNaseP:RNA	RNaseP:RNA	-2.00757	0.70618
NM_001298812.1	PAPLA1	PAPLA1	-0.488784	0.706784
NM_135341.1	PAPLA1	PAPLA1	-0.488784	0.706784
NM_001275108.2	fz2	fz2	0.393879	0.711438
NM_001275109.1	fz2	fz2	0.393879	0.711438
NM_168787.3	fz2	fz2	0.393879	0.711438
NM_001104173.3	fz2	fz2	0.393879	0.711438
NM_001014572.4	melt	melt	-0.49136	0.711555
NM_079229.4	melt	melt	-0.49136	0.711555
NM_001274566.1	melt	melt	-0.49136	0.711555
NM_080145.5	RpS14a	RpS14a	-0.260547	0.711914
NM_167137.2	RpS14a	RpS14a	-0.260547	0.711914
NM_169794.2	Ssdp	Ssdp	0.385247	0.71483
NM_142431.1	Ssdp	Ssdp	0.385247	0.71483
NM_001275769.1	Ssdp	Ssdp	0.385247	0.71483
NM_169795.1	Ssdp	Ssdp	0.385247	0.71483
NM_001043226.1	ps	ps	0.421514	0.715402
NM_169281.4	ps	ps	0.421514	0.715402
NM_169285.3	ps	ps	0.421514	0.715402
NM_001043230.3	ps	ps	0.421514	0.715402
NM_001202273.2	ps	ps	0.421514	0.715402
NM_001300323.1	ps	ps	0.421514	0.715402
NM_169280.4	ps	ps	0.421514	0.715402
NM_001202271.2	ps	ps	0.421514	0.715402
NM_169284.2	ps	ps	0.421514	0.715402
NM_001043222.3	Poxm	Poxm	-1.274	0.716036
NM_057518.4	Xpac	Xpac	0.460244	0.719187
NM_001169249.3	dlg1	dlg1	0.28967	0.720081
NM_001272517.1	dlg1	dlg1	0.28967	0.720081
NM_206684.4	dlg1	dlg1	0.28967	0.720081
NM_167282.4	dlg1	dlg1	0.28967	0.720081
NM_001272519.1	dlg1	dlg1	0.28967	0.720081
NM_001272518.1	dlg1	dlg1	0.28967	0.720081
NM_206682.4	dlg1	dlg1	0.28967	0.720081
NM_001258693.1	dlg1	dlg1	0.28967	0.720081
NM_078565.5	dlg1	dlg1	0.28967	0.720081
NM_001169248.2	dlg1	dlg1	0.28967	0.720081
NM_001258694.2	dlg1	dlg1	0.28967	0.720081
NM_001169436.3	Piezo	Piezo	0.788164	0.721522
NM_001316385.1	Piezo	Piezo	0.788164	0.721522
NM_135344.6	Piezo	Piezo	0.788164	0.721522
NM_001273297.1	Piezo	Piezo	0.788164	0.721522
NM_001201789.2	Piezo	Piezo	0.788164	0.721522
NM_142530.3	Nsun5	Nsun5	-0.832306	0.721522
NM_164795.6	Piezo	Piezo	0.788164	0.721522
NM_001042881.5	Piezo	Piezo	0.788164	0.721522
NM_001273299.1	Piezo	Piezo	0.788164	0.721522
NM_079697.3	RpS20	RpS20	-0.322332	0.721522
NM_001273298.1	Piezo	Piezo	0.788164	0.721522
NM_001273300.2	Piezo	Piezo	0.788164	0.721522
NM_001201790.2	Piezo	Piezo	0.788164	0.721522
NM_176144.2	CG33144	CG33144	0.432218	0.722216
NM_205913.3	chic	chic	-0.226288	0.723854
NM_001258977.2	chic	chic	-0.226288	0.723854
NM_001258976.2	chic	chic	-0.226288	0.723854
NM_134304.3	chic	chic	-0.226288	0.723854
NM_164667.2	chic	chic	-0.226288	0.723854
NM_057668.6	chic	chic	-0.226288	0.723854
NM_141569.4	CG8202	CG8202	0.523611	0.724471
NM_143795.4	Reph	Reph	0.305073	0.726535
NM_164561.3	Reph	Reph	0.305073	0.726535
NM_001260200.2	msps	msps	-0.308679	0.726987
NM_001170156.2	msps	msps	-0.308679	0.726987
NM_001260201.2	msps	msps	-0.308679	0.726987
NM_169698.3	msps	msps	-0.308679	0.726987
NM_057466.2	18w	18w	0.573836	0.72728
NM_140170.2	Blos2	Blos2	-0.615572	0.729879
NM_001298290.1	NFAT	NFAT	0.215557	0.734825
NM_001272358.1	CG14440	CG14440	0.289856	0.736048
NM_132210.3	UbcE2H	UbcE2H	0.244509	0.736372
NM_167146.2	UbcE2H	UbcE2H	0.244509	0.736372
NM_001275298.1	Ssl1	Ssl1	0.534482	0.736546
NM_141170.3	Ssl1	Ssl1	0.534482	0.736546
NM_168444.2	FoxK	FoxK	0.359368	0.739305
NM_168445.3	FoxK	FoxK	0.359368	0.739305
NM_001260332.2	cnc	cnc	0.297633	0.742111
NM_001260333.2	cnc	cnc	0.297633	0.742111
NM_001260329.2	cnc	cnc	0.297633	0.742111
NM_206607.2	CG3857	CG3857	0.980323	0.743329
NM_001275780.1	Vti1b	Vti1b	0.561781	0.74365
NM_001275652.1	smp-30	smp-30	2.29596	0.74365
NM_206119.2	chn	chn	0.654298	0.743882
NM_001259402.2	chn	chn	0.654298	0.743882
NM_001043082.2	chn	chn	0.654298	0.743882
NM_001259401.2	chn	chn	0.654298	0.743882
NM_001043081.2	chn	chn	0.654298	0.743882
NM_001259405.2	chn	chn	0.654298	0.743882
NM_001259404.2	chn	chn	0.654298	0.743882
NM_137169.4	chn	chn	0.654298	0.743882
NM_001259403.2	chn	chn	0.654298	0.743882
NM_142772.1	CG5380	CG5380	0.57891	0.745911
NM_001260308.1	CG5380	CG5380	0.57891	0.745911
NM_140451.3	Gbs-70E	Gbs-70E	0.242215	0.746745
NM_001274913.1	Gbs-70E	Gbs-70E	0.242215	0.746745
NM_168589.2	Gbs-70E	Gbs-70E	0.242215	0.746745
NM_001272979.1	aop	aop	0.259842	0.752595
NM_001272981.1	aop	aop	0.259842	0.752595
NM_078731.3	aop	aop	0.259842	0.752595
NM_167153.3	lawc	lawc	-0.315249	0.75436
NM_001258651.2	lawc	lawc	-0.315249	0.75436
NM_001014729.3	Ptpmeg2	Ptpmeg2	0.30236	0.75436
NM_001201645.2	Ptpmeg2	Ptpmeg2	0.30236	0.75436
NM_001169229.2	lawc	lawc	-0.315249	0.75436
NR_048010.1	mir-2b-2	mir-2b-2	1.11624	0.75436
NM_001259282.2	RyR	RyR	-0.4874	0.757987
NM_001169787.2	jbug	jbug	-0.651723	0.758001
NM_166550.3	jbug	jbug	-0.651723	0.758001
NM_001169788.2	jbug	jbug	-0.651723	0.758001
NM_001169785.2	jbug	jbug	-0.651723	0.758001
NM_001169789.2	jbug	jbug	-0.651723	0.758001
NM_001169786.2	jbug	jbug	-0.651723	0.758001
NM_001201893.2	CG31808	CG31808	-0.792755	0.758199
NM_001274092.1	clu	clu	-0.405234	0.758404
NM_001258567.2	trol	trol	-0.269	0.758439
NM_001103399.3	trol	trol	-0.269	0.758439
NM_001297896.1	trol	trol	-0.269	0.758439
NM_001258571.2	trol	trol	-0.269	0.758439
NM_001169177.3	trol	trol	-0.269	0.758439
NM_001258562.2	trol	trol	-0.269	0.758439
NM_001031867.3	trol	trol	-0.269	0.758439
NM_001031862.3	trol	trol	-0.269	0.758439
NM_001258568.2	trol	trol	-0.269	0.758439
NM_001297894.1	trol	trol	-0.269	0.758439
NM_001297895.1	trol	trol	-0.269	0.758439
NM_001031866.3	trol	trol	-0.269	0.758439
NM_001258563.2	trol	trol	-0.269	0.758439
NM_001258565.2	trol	trol	-0.269	0.758439
NM_001258569.2	trol	trol	-0.269	0.758439
NM_001297893.1	trol	trol	-0.269	0.758439
NM_001031865.3	trol	trol	-0.269	0.758439
NM_001258564.2	trol	trol	-0.269	0.758439
NM_001031864.3	trol	trol	-0.269	0.758439
NM_001258570.2	trol	trol	-0.269	0.758439
NM_001300077.1	CG44838	CG44838	0.306108	0.760298
NM_001144455.2	CG44838	CG44838	0.306108	0.760298
NM_001144456.2	CG44838	CG44838	0.306108	0.760298
NM_165065.4	mRpS23	mRpS23	-0.477238	0.760731
NM_001259697.2	CG11357	CG11357	-0.282882	0.762999
NM_001104036.3	CG11357	CG11357	-0.282882	0.762999
NM_139659.3	CG11357	CG11357	-0.282882	0.762999
NM_167614.2	CG32549	CG32549	-0.374394	0.763239
NM_001169182.3	Mnt	Mnt	-0.31247	0.764366
NM_001258584.2	Mnt	Mnt	-0.31247	0.764366
NM_001169183.2	Mnt	Mnt	-0.31247	0.764366
NM_001297913.1	Mnt	Mnt	-0.31247	0.764366
NM_001169180.1	Mnt	Mnt	-0.31247	0.764366
NM_166984.3	Mnt	Mnt	-0.31247	0.764366
NM_166983.3	Mnt	Mnt	-0.31247	0.764366
NM_001169181.3	Mnt	Mnt	-0.31247	0.764366
NM_130715.4	Mnt	Mnt	-0.31247	0.764366
NM_001258583.2	Mnt	Mnt	-0.31247	0.764366
NM_132277.3	Lim1	Lim1	0.868298	0.764524
NM_142493.3	Mekk1	Mekk1	0.442355	0.764741
NM_079371.4	comm	comm	0.597628	0.766927
NM_001274962.1	comm	comm	0.597628	0.766927
NM_176402.3	tacc	tacc	0.220677	0.767853
NM_176403.2	tacc	tacc	0.220677	0.767853
NM_001202238.2	tacc	tacc	0.220677	0.767853
NM_176404.2	tacc	tacc	0.220677	0.767853
NM_001273132.1	betaggt-I	betaggt-I	0.360706	0.769231
NM_080361.3	betaggt-I	betaggt-I	0.360706	0.769231
NM_001276070.1	T48	T48	-0.613016	0.769269
NM_079798.3	T48	T48	-0.613016	0.769269
NM_135383.2	CG13398	CG13398	0.348939	0.771007
NM_080073.3	fz	fz	0.566006	0.771007
NM_001201664.2	gce	gce	0.459617	0.771007
NM_167687.3	Nup205	Nup205	-0.543343	0.771007
NM_001299965.1	CG13907	CG13907	-0.294676	0.771007
NM_001273323.1	CG13398	CG13398	0.348939	0.771007
NM_001272635.2	gce	gce	0.459617	0.771007
NM_134518.4	Nup205	Nup205	-0.543343	0.771007
NM_001274907.1	fz	fz	0.566006	0.771007
NM_078605.3	gce	gce	0.459617	0.771007
NM_138225.3	CG13907	CG13907	-0.294676	0.771007
NM_001258767.2	sd	sd	-0.263828	0.77161
NM_001103521.3	sd	sd	-0.263828	0.77161
NM_001258771.3	sd	sd	-0.263828	0.77161
NM_001103522.3	sd	sd	-0.263828	0.77161
NM_001258773.2	sd	sd	-0.263828	0.77161
NM_001169290.2	sd	sd	-0.263828	0.77161
NM_001258768.1	sd	sd	-0.263828	0.77161
NM_167465.3	sd	sd	-0.263828	0.77161
NM_001258772.2	sd	sd	-0.263828	0.77161
NM_001316637.1	sd	sd	-0.263828	0.77161
NM_001169291.2	sd	sd	-0.263828	0.77161
NM_001272653.2	sd	sd	-0.263828	0.77161
NM_001258769.2	sd	sd	-0.263828	0.77161
NM_001298370.1	sd	sd	-0.263828	0.77161
NM_078614.5	sd	sd	-0.263828	0.77161
NM_001272654.2	sd	sd	-0.263828	0.77161
NM_001103520.3	sd	sd	-0.263828	0.77161
NM_001103519.3	sd	sd	-0.263828	0.77161
NM_001258770.3	sd	sd	-0.263828	0.77161
NM_001275089.2	MYPT-75D	MYPT-75D	0.654571	0.772261
NM_164576.4	tutl	tutl	0.698886	0.773158
NM_164577.3	tutl	tutl	0.698886	0.773158
NM_080127.6	tutl	tutl	0.698886	0.773158
NM_001273090.1	tutl	tutl	0.698886	0.773158
NM_164578.4	tutl	tutl	0.698886	0.773158
NM_001169397.2	tutl	tutl	0.698886	0.773158
NM_001316379.1	tutl	tutl	0.698886	0.773158
NM_001273091.1	tutl	tutl	0.698886	0.773158
NM_001169398.1	tutl	tutl	0.698886	0.773158
NM_001316378.1	tutl	tutl	0.698886	0.773158
NM_206760.3	Tob	Tob	0.500327	0.774293
NM_001169300.3	Tob	Tob	0.500327	0.774293
NM_132876.5	Tob	Tob	0.500327	0.774293
NM_168479.3	CG5946	CG5946	0.316051	0.779897
NM_001043136.2	CG5946	CG5946	0.316051	0.779897
NM_001300106.1	CG5946	CG5946	0.316051	0.779897
NM_140255.4	CG5946	CG5946	0.316051	0.779897
NM_001043135.3	CG5946	CG5946	0.316051	0.779897
NM_001169950.1	CG5946	CG5946	0.316051	0.779897
NM_001169951.2	CG5946	CG5946	0.316051	0.779897
NM_001316470.1	CG13917	CG13917	-0.285	0.780675
NM_001300294.1	puc	puc	0.322407	0.780675
NM_079949.3	Mcr	Mcr	0.431435	0.782411
NM_168111.4	shep	shep	0.393071	0.785189
NM_001274510.1	shep	shep	0.393071	0.785189
NM_001202365.2	gro	gro	-0.230823	0.785189
NM_001260380.2	gro	gro	-0.230823	0.785189
NM_001144557.2	Glut4EF	Glut4EF	0.400051	0.785189
NM_170254.3	gro	gro	-0.230823	0.785189
NM_001259707.1	shep	shep	0.393071	0.785189
NM_001276052.1	gro	gro	-0.230823	0.785189
NM_001275514.1	Glut4EF	Glut4EF	0.400051	0.785189
NM_001104264.4	Glut4EF	Glut4EF	0.400051	0.785189
NM_079790.5	gro	gro	-0.230823	0.785189
NM_001144558.2	Glut4EF	Glut4EF	0.400051	0.785189
NM_170255.4	gro	gro	-0.230823	0.785189
NM_001275515.1	Glut4EF	Glut4EF	0.400051	0.785189
NM_206575.3	gro	gro	-0.230823	0.785189
NM_170256.2	gro	gro	-0.230823	0.785189
NM_001202364.1	gro	gro	-0.230823	0.785189
NM_168114.5	shep	shep	0.393071	0.785189
NM_001169879.2	shep	shep	0.393071	0.785189
NM_001300610.1	gro	gro	-0.230823	0.785189
NM_164858.2	jp	jp	-0.375053	0.785863
NM_001275103.1	Mkp3	Mkp3	0.314864	0.787197
NM_140830.2	Mkp3	Mkp3	0.314864	0.787197
NM_001275102.1	Mkp3	Mkp3	0.314864	0.787197
NM_164863.3	Trx-2	Trx-2	0.245771	0.790287
NM_078802.4	Trx-2	Trx-2	0.245771	0.790287
NM_080505.3	E(spl)m7-HLH	E(spl)m7-HLH	0.413017	0.790412
NM_001300398.1	Pde6	Pde6	1.0233	0.790498
NM_001201817.1	tai	tai	0.237399	0.791116
NM_001259654.2	Tet	Tet	0.23663	0.791116
NM_001201819.2	tai	tai	0.237399	0.791116
NM_001201818.1	tai	tai	0.237399	0.791116
NM_139493.4	Tet	Tet	0.23663	0.791116
NM_167424.2	be	be	0.281124	0.792903
NM_001258745.2	be	be	0.281124	0.792903
NM_168319.2	bol	bol	-0.315713	0.792903
NM_001169923.3	bol	bol	-0.315713	0.792903
NM_132762.4	be	be	0.281124	0.792903
NM_168318.3	bol	bol	-0.315713	0.792903
NM_079394.3	Galphaf	Galphaf	-1.22037	0.795603
NM_001014621.2	trx	trx	0.296619	0.795971
NM_057422.3	trx	trx	0.296619	0.795971
NM_134282.2	trx	trx	0.296619	0.795971
NM_134281.2	trx	trx	0.296619	0.795971
NM_057421.3	trx	trx	0.296619	0.795971
NM_134916.4	CG9663	CG9663	0.40075	0.800523
NM_140047.2	CG4461	CG4461	-0.827571	0.801008
NM_137388.4	Ns2	Ns2	-0.209267	0.801718
NM_169001.4	CG31522	CG31522	0.32421	0.801718
NM_001201650.2	Amun	Amun	-0.20005	0.801718
NM_001298207.1	Amun	Amun	-0.20005	0.801718
NM_001272529.1	Amun	Amun	-0.20005	0.801718
NM_001259976.2	CG31522	CG31522	0.32421	0.801718
NM_167298.3	Amun	Amun	-0.20005	0.801718
NM_137060.3	CG6329	CG6329	0.95449	0.802027
NM_166011.3	CG6329	CG6329	0.95449	0.802027
NM_001299464.1	CG6329	CG6329	0.95449	0.802027
NM_170118.2	Rox8	Rox8	0.144568	0.802129
NM_140991.3	CG13252	CG13252	0.695054	0.802129
NM_001272255.1	CG2865	CG2865	0.254254	0.802532
NM_001299105.1	Ptp36E	Ptp36E	0.422519	0.802532
NM_136028.4	Ptp36E	Ptp36E	0.422519	0.802532
NM_130641.3	CG2865	CG2865	0.254254	0.802532
NM_001299104.1	Ptp36E	Ptp36E	0.422519	0.802532
NM_141039.1	CG12974	CG12974	1.07025	0.803562
NM_001300210.1	CG12974	CG12974	1.07025	0.803562
NM_168895.3	CG12974	CG12974	1.07025	0.803562
NM_001275213.1	CG12974	CG12974	1.07025	0.803562
NM_176504.2	pxb	pxb	-0.362866	0.803647
NM_139686.3	Gen	Gen	1.20994	0.803647
NM_169962.3	E2f1	E2f1	-0.196586	0.803647
NM_079568.3	RhoL	RhoL	-0.350442	0.803647
NM_001275880.2	E2f1	E2f1	-0.196586	0.803647
NM_001275680.1	pxb	pxb	-0.362866	0.803647
NM_001300525.1	E2f1	E2f1	-0.196586	0.803647
NM_079713.3	E2f1	E2f1	-0.196586	0.803647
NM_079322.3	caup	caup	0.793962	0.804227
NM_001297905.1	CG32795	CG32795	0.368478	0.805264
NM_130673.4	CG32795	CG32795	0.368478	0.805264
NM_166952.1	CG32795	CG32795	0.368478	0.805264
NM_206617.2	CG32795	CG32795	0.368478	0.805264
NM_137896.3	CG9849	CG9849	0.430677	0.805743
NM_001202064.2	CG9849	CG9849	0.430677	0.805743
NM_141398.4	gpp	gpp	-0.274202	0.806821
NM_001275387.1	gpp	gpp	-0.274202	0.806821
NM_169143.2	gpp	gpp	-0.274202	0.806821
NM_169144.2	gpp	gpp	-0.274202	0.806821
NM_169142.2	gpp	gpp	-0.274202	0.806821
NM_001298066.1	RpS14b	RpS14b	-0.206558	0.810125
NM_001259498.2	sm	sm	-0.225687	0.810125
NM_170070.2	pnt	pnt	0.344441	0.810125
NM_001259500.2	sm	sm	-0.225687	0.810125
NM_079491.3	Ten-m	Ten-m	0.428105	0.810125
NM_001259504.2	sm	sm	-0.225687	0.810125
NM_001032268.3	sm	sm	-0.225687	0.810125
NM_001259494.2	sm	sm	-0.225687	0.810125
NM_001259497.2	sm	sm	-0.225687	0.810125
NM_057383.7	sm	sm	-0.225687	0.810125
NM_001275282.1	Ten-m	Ten-m	0.428105	0.810125
NM_001104191.3	Ten-m	Ten-m	0.428105	0.810125
NM_001259496.2	sm	sm	-0.225687	0.810125
NM_001274164.1	sm	sm	-0.225687	0.810125
NM_170651.4	pnt	pnt	0.344441	0.810125
NM_001103397.3	Raf	Raf	0.396467	0.810125
NM_001259499.2	sm	sm	-0.225687	0.810125
NM_001275943.1	pnt	pnt	0.344441	0.810125
NM_001259501.2	sm	sm	-0.225687	0.810125
NM_001032269.3	sm	sm	-0.225687	0.810125
NM_166368.5	sm	sm	-0.225687	0.810125
NM_001259505.2	sm	sm	-0.225687	0.810125
NM_080427.4	RpS14b	RpS14b	-0.206558	0.810125
NM_001273925.2	Hr3	Hr3	-0.881885	0.814276
NM_001259307.3	Hr3	Hr3	-0.881885	0.814276
NM_176123.5	Hr3	Hr3	-0.881885	0.814276
NM_140467.3	Tdrd3	Tdrd3	-0.307312	0.815703
NM_080012.4	IKKbeta	IKKbeta	0.86379	0.815703
NM_137189.3	unc-5	unc-5	0.407907	0.815703
NM_080252.4	wun2	wun2	0.586754	0.815716
NM_001299319.1	wun2	wun2	0.586754	0.815716
NM_165465.3	EcR	EcR	0.199812	0.815782
NM_165464.3	EcR	EcR	0.199812	0.815782
NM_140200.2	CG6175	CG6175	-0.469534	0.815782
NM_001169590.2	EcR	EcR	0.199812	0.815782
NM_001300455.1	sr	sr	0.662718	0.816081
NM_001170172.2	sr	sr	0.662718	0.816081
NM_169786.3	sr	sr	0.662718	0.816081
NM_001032048.2	GlyP	GlyP	-0.3316	0.818655
NM_164453.4	GlyP	GlyP	-0.3316	0.818655
NM_001144561.2	Best1	Best1	-0.272329	0.818801
NM_001275523.1	Best1	Best1	-0.272329	0.818801
NM_144346.4	Best1	Best1	-0.272329	0.818801
NM_001260089.2	Best1	Best1	-0.272329	0.818801
NM_001274762.1	klu	klu	-0.412448	0.824062
NM_001300095.1	klu	klu	-0.412448	0.824062
NM_001274761.1	klu	klu	-0.412448	0.824062
NM_057714.4	klu	klu	-0.412448	0.824062
NM_078752.3	mRpL24	mRpL24	-0.309084	0.826539
NM_135121.3	rau	rau	0.450245	0.827035
NM_001298713.1	rau	rau	0.450245	0.827035
NM_057671.5	Mef2	Mef2	-0.285032	0.828938
NM_057672.5	Mef2	Mef2	-0.285032	0.828938
NM_057673.5	Mef2	Mef2	-0.285032	0.828938
NM_057670.5	Mef2	Mef2	-0.285032	0.828938
NM_001299365.1	wde	wde	-0.208756	0.830935
NM_136764.3	wde	wde	-0.208756	0.830935
NM_168240.2	CG32365	CG32365	-0.736169	0.832816
NM_001300045.1	CG32365	CG32365	-0.736169	0.832816
NM_169510.3	Dic1	Dic1	-0.616993	0.837036
NM_141869.3	mthl5	mthl5	0.406748	0.84111
NM_001300362.1	mthl5	mthl5	0.406748	0.84111
NM_170000.3	Sar1	Sar1	0.132332	0.841263
NM_206542.2	Sar1	Sar1	0.132332	0.841263
NM_170001.3	Sar1	Sar1	0.132332	0.841263
NM_170002.3	Sar1	Sar1	0.132332	0.841263
NM_001298351.1	CG9220	CG9220	0.478276	0.84321
NM_206717.3	CG9220	CG9220	0.478276	0.84321
NM_078976.4	en	en	0.850058	0.843779
NM_165841.2	en	en	0.850058	0.843779
NM_001275018.1	TMS1	TMS1	0.309858	0.845754
NM_001273605.2	Socs36E	Socs36E	-0.259904	0.845754
NM_140636.3	TMS1	TMS1	0.309858	0.845754
NM_001275019.1	TMS1	TMS1	0.309858	0.845754
NM_078869.6	Socs36E	Socs36E	-0.259904	0.845754
NM_001275020.1	TMS1	TMS1	0.309858	0.845754
NM_165243.3	Socs36E	Socs36E	-0.259904	0.845754
NM_001275021.1	TMS1	TMS1	0.309858	0.845754
NM_001275022.1	TMS1	TMS1	0.309858	0.845754
NM_168453.2	CG42671	CG42671	-0.327896	0.846274
NM_001300101.1	CG42671	CG42671	-0.327896	0.846274
NM_001273574.1	CG5953	CG5953	0.366567	0.846274
NM_165165.1	CG5953	CG5953	0.366567	0.846274
NM_001298622.1	ds	ds	0.53049	0.846274
NM_001300100.1	CG42671	CG42671	-0.327896	0.846274
NM_135952.1	CG5953	CG5953	0.366567	0.846274
NM_001259787.1	CG42671	CG42671	-0.327896	0.846274
NM_001202153.1	CG42671	CG42671	-0.327896	0.846274
NM_133148.5	CG8034	CG8034	0.284852	0.846274
NM_001300099.1	CG42671	CG42671	-0.327896	0.846274
NM_001202154.1	CG42671	CG42671	-0.327896	0.846274
NM_078722.3	ds	ds	0.53049	0.846274
NM_001169518.1	CG5953	CG5953	0.366567	0.846274
NM_001274777.1	CG42671	CG42671	-0.327896	0.846274
NM_001272534.1	rudhira	rudhira	-0.183843	0.846382
NM_167789.2	Pdk1	Pdk1	0.223374	0.846459
NM_167790.3	Pdk1	Pdk1	0.223374	0.846459
NM_001274254.1	Pdk1	Pdk1	0.223374	0.846459
NM_167791.3	Pdk1	Pdk1	0.223374	0.846459
NM_167792.3	Pdk1	Pdk1	0.223374	0.846459
NM_080382.4	Pdk1	Pdk1	0.223374	0.846459
NM_001273898.1	CG1888	CG1888	0.457557	0.847257
NM_136651.2	CG1888	CG1888	0.457557	0.847257
NM_001273899.2	CG1888	CG1888	0.457557	0.847257
NM_001273900.1	CG1888	CG1888	0.457557	0.847257
NM_142255.3	Fbxl7	Fbxl7	-0.565396	0.847257
NM_001272679.2	CG9921	CG9921	0.285316	0.847929
NM_001272680.2	CG9921	CG9921	0.285316	0.847929
NM_001300189.1	Gbs-76A	Gbs-76A	-0.34927	0.848913
NM_140513.4	CG7841	CG7841	-0.280492	0.848913
NM_001275114.1	Gbs-76A	Gbs-76A	-0.34927	0.848913
NM_001274947.1	CG7841	CG7841	-0.280492	0.848913
NM_001275115.1	Gbs-76A	Gbs-76A	-0.34927	0.848913
NM_001275214.1	pzg	pzg	-0.196193	0.849547
NM_141040.2	pzg	pzg	-0.196193	0.849547
NM_001201804.1	raw	raw	0.280935	0.855852
NM_001298831.1	raw	raw	0.280935	0.855852
NM_080050.3	raw	raw	0.280935	0.855852
NM_164836.3	raw	raw	0.280935	0.855852
NM_137059.3	CG13339	CG13339	0.551132	0.855963
NM_168831.3	Ssk	Ssk	0.725212	0.856169
NM_140927.5	Ssk	Ssk	0.725212	0.856169
NM_168461.2	Mob2	Mob2	-0.192158	0.856406
NM_001272366.1	CG43736	CG43736	0.156857	0.858073
NM_001298043.1	CG43736	CG43736	0.156857	0.858073
NM_001272367.2	CG43736	CG43736	0.156857	0.858073
NM_001031888.2	CG43736	CG43736	0.156857	0.858073
NM_001272365.1	CG43736	CG43736	0.156857	0.858073
NM_001272369.2	CG43736	CG43736	0.156857	0.858073
NM_132466.3	Dlic	Dlic	0.199124	0.859257
NM_167274.2	Dlic	Dlic	0.199124	0.859257
NM_001169637.3	Ccs	Ccs	0.398426	0.860488
NM_143772.5	Ccs	Ccs	0.398426	0.860488
NM_001144606.1	fray	fray	0.214276	0.861
NM_001144607.2	fray	fray	0.214276	0.861
NM_132465.4	rtv	rtv	0.351341	0.861551
NM_001272513.2	rtv	rtv	0.351341	0.861551
NM_001298185.1	rtv	rtv	0.351341	0.861551
NM_001272514.2	rtv	rtv	0.351341	0.861551
NM_136698.3	CG12134	CG12134	0.283751	0.862137
NM_165725.4	CG12134	CG12134	0.283751	0.862137
NM_001299718.1	sktl	sktl	0.264332	0.862137
NM_164777.3	pes	pes	0.369163	0.866695
NM_135324.3	pes	pes	0.369163	0.866695
NM_001144336.3	pes	pes	0.369163	0.866695
NM_001298803.1	pes	pes	0.369163	0.866695
NM_001298802.1	pes	pes	0.369163	0.866695
NM_001273290.1	pes	pes	0.369163	0.866695
NM_169549.2	flfl	flfl	0.169017	0.866983
NM_169548.3	flfl	flfl	0.169017	0.866983
NM_142047.4	flfl	flfl	0.169017	0.866983
NM_001298218.1	CG1806	CG1806	-0.25452	0.867731
NM_132545.3	CG1806	CG1806	-0.25452	0.867731
NM_001103689.2	kuz	kuz	0.172559	0.868804
NM_001103690.3	kuz	kuz	0.172559	0.868804
NM_165047.3	kuz	kuz	0.172559	0.868804
NM_057839.5	kuz	kuz	0.172559	0.868804
NM_001014481.3	kuz	kuz	0.172559	0.868804
NM_176362.2	wnd	wnd	0.386811	0.869263
NM_140880.3	wnd	wnd	0.386811	0.869263
NM_176284.3	mthl2	mthl2	0.735695	0.86976
NM_001272899.1	ush	ush	0.446059	0.871298
NM_167396.2	l(1)G0007	l(1)G0007	-0.281101	0.871409
NM_168235.3	Pdp1	Pdp1	-0.240706	0.871632
NM_001274616.1	Pdp1	Pdp1	-0.240706	0.871632
NM_168236.3	Pdp1	Pdp1	-0.240706	0.871632
NM_168233.3	Pdp1	Pdp1	-0.240706	0.871632
NM_001274618.1	Pdp1	Pdp1	-0.240706	0.871632
NM_080093.5	Pdp1	Pdp1	-0.240706	0.871632
NM_001300044.1	Pdp1	Pdp1	-0.240706	0.871632
NM_168234.3	Pdp1	Pdp1	-0.240706	0.871632
NM_001274617.1	Pdp1	Pdp1	-0.240706	0.871632
NM_057457.4	mts	mts	-0.0885495	0.872259
NM_001298444.1	CG43658	CG43658	0.135061	0.872259
NM_001272715.2	CG43658	CG43658	0.135061	0.872259
NM_141957.4	Snx3	Snx3	-0.130292	0.872259
NM_169476.2	Snx3	Snx3	-0.130292	0.872259
NM_001259433.1	CG8441	CG8441	-0.303639	0.872259
NM_001298796.1	mts	mts	-0.0885495	0.872259
NM_137250.4	CG8441	CG8441	-0.303639	0.872259
NM_176751.5	CG43658	CG43658	0.135061	0.872259
NM_079323.4	mirr	mirr	-0.330853	0.872681
NM_168505.3	mirr	mirr	-0.330853	0.872681
NM_001274849.2	mirr	mirr	-0.330853	0.872681
NM_080041.3	msk	msk	0.136228	0.874754
NM_166350.2	hts	hts	-0.160887	0.875201
NM_057529.4	hts	hts	-0.160887	0.875201
NM_166349.3	hts	hts	-0.160887	0.875201
NM_001169734.2	hts	hts	-0.160887	0.875201
NM_001169735.2	hts	hts	-0.160887	0.875201
NM_166348.3	hts	hts	-0.160887	0.875201
NM_166347.3	hts	hts	-0.160887	0.875201
NM_001259492.2	hts	hts	-0.160887	0.875201
NM_001202048.3	hts	hts	-0.160887	0.875201
NM_001103907.3	hts	hts	-0.160887	0.875201
NM_166351.2	hts	hts	-0.160887	0.875201
NM_001259491.2	hts	hts	-0.160887	0.875201
NM_001169733.2	hts	hts	-0.160887	0.875201
NM_167466.2	Chc	Chc	-0.124243	0.878989
NM_001170286.3	larp	larp	-0.13616	0.879102
NM_001275081.1	hid	hid	-0.227966	0.879102
NM_079412.4	hid	hid	-0.227966	0.879102
NM_001260417.2	larp	larp	-0.13616	0.879102
NM_080259.3	larp	larp	-0.13616	0.879102
NM_001272383.1	CHES-1-like	CHES-1-like	0.185637	0.87979
NM_078516.3	CHES-1-like	CHES-1-like	0.185637	0.87979
NM_206639.3	CHES-1-like	CHES-1-like	0.185637	0.87979
NM_001272382.1	CHES-1-like	CHES-1-like	0.185637	0.87979
NM_206528.3	Atpalpha	Atpalpha	0.239358	0.881166
NM_169937.3	Atpalpha	Atpalpha	0.239358	0.881166
NM_206525.3	Atpalpha	Atpalpha	0.239358	0.881166
NM_169939.2	Atpalpha	Atpalpha	0.239358	0.881166
NM_167926.3	Tmhs	Tmhs	0.394092	0.881166
NM_168756.2	Eip75B	Eip75B	-0.156664	0.881449
NM_079409.3	Eip75B	Eip75B	-0.156664	0.881449
NM_001260312.2	loco	loco	0.311482	0.882349
NM_170033.3	loco	loco	0.311482	0.882349
NM_136739.3	CG11825	CG11825	-0.759218	0.883441
NM_138019.3	PPP1R15	PPP1R15	-0.167613	0.884433
NM_001169192.2	bi	bi	0.462165	0.884508
NM_001258598.3	bi	bi	0.462165	0.884508
NM_001258599.2	bi	bi	0.462165	0.884508
NM_136710.4	RpLP0-like	RpLP0-like	0.219431	0.885682
NM_169762.1	P5cr-2	P5cr-2	-0.316996	0.886634
NM_001275741.1	P5cr-2	P5cr-2	-0.316996	0.886634
NM_001275742.1	P5cr-2	P5cr-2	-0.316996	0.886634
NM_142375.3	P5cr-2	P5cr-2	-0.316996	0.886634
NM_169850.3	CG42359	CG42359	-0.238995	0.888021
NM_175973.3	Rtnl1	Rtnl1	0.127968	0.88853
NM_205908.2	Rtnl1	Rtnl1	0.127968	0.88853
NM_175969.3	Rtnl1	Rtnl1	0.127968	0.88853
NM_175972.3	Rtnl1	Rtnl1	0.127968	0.88853
NM_001169404.2	Rtnl1	Rtnl1	0.127968	0.88853
NM_165301.2	CG10026	CG10026	0.246535	0.888686
NM_001273652.1	CG10026	CG10026	0.246535	0.888686
NM_165302.3	CG10026	CG10026	0.246535	0.888686
NM_136124.3	CG10026	CG10026	0.246535	0.888686
NM_136336.3	scaf	scaf	0.390771	0.889029
NM_001169803.2	Pde8	Pde8	-0.197134	0.889208
NM_079150.4	Cypl	Cypl	-0.218964	0.889208
NM_137970.5	Pde8	Pde8	-0.197134	0.889208
NM_169008.4	CG31523	CG31523	0.18827	0.889208
NM_001169805.2	Pde8	Pde8	-0.197134	0.889208
NM_134862.4	Bacc	Bacc	0.0785217	0.891982
NM_001273279.1	RapGAP1	RapGAP1	-0.140586	0.891982
NM_058149.4	ft	ft	0.363282	0.891982
NM_144299.3	RapGAP1	RapGAP1	-0.140586	0.891982
NM_078794.3	Try29F	Try29F	-0.608437	0.891982
NM_001014478.2	RapGAP1	RapGAP1	-0.140586	0.891982
NM_001298843.1	Try29F	Try29F	-0.608437	0.891982
NM_001258921.3	Bacc	Bacc	0.0785217	0.891982
NM_164498.3	Bacc	Bacc	0.0785217	0.891982
NM_141568.3	M1BP	M1BP	0.153944	0.892282
NM_137501.3	CG10927	CG10927	-0.396601	0.894681
NM_206591.2	Ptx1	Ptx1	-0.650636	0.894883
NM_170531.4	Ptx1	Ptx1	-0.650636	0.894883
NM_001144658.2	Ptx1	Ptx1	-0.650636	0.894883
NM_001260180.2	btsz	btsz	0.260782	0.895383
NM_001014625.3	btsz	btsz	0.260782	0.895383
NM_001144584.3	btsz	btsz	0.260782	0.895383
NM_143623.2	kek6	kek6	0.732403	0.895492
NM_001276222.1	kek6	kek6	0.732403	0.895492
NM_169848.3	Ppcs	Ppcs	0.280563	0.895936
NM_001316504.1	Ppcs	Ppcs	0.280563	0.895936
NM_142527.3	Ppcs	Ppcs	0.280563	0.895936
NM_167955.2	RpL8	RpL8	-0.0968109	0.898804
NM_079987.3	RpL8	RpL8	-0.0968109	0.898804
NM_001169202.2	ovo	ovo	0.371792	0.899509
NM_167026.4	ovo	ovo	0.371792	0.899509
NM_164486.2	dpp	dpp	0.340065	0.902338
NM_001043119.3	Eip63E	Eip63E	0.139703	0.90475
NM_168035.2	Eip63E	Eip63E	0.139703	0.90475
NM_078937.4	ptc	ptc	0.223635	0.90475
NM_001043118.3	Eip63E	Eip63E	0.139703	0.90475
NM_168036.3	Eip63E	Eip63E	0.139703	0.90475
NM_001043117.3	Eip63E	Eip63E	0.139703	0.90475
NM_001169869.2	Eip63E	Eip63E	0.139703	0.90475
NM_001043121.2	Eip63E	Eip63E	0.139703	0.90475
NM_168034.3	Eip63E	Eip63E	0.139703	0.90475
NM_001043120.3	Eip63E	Eip63E	0.139703	0.90475
NM_001259586.2	CG2765	CG2765	0.238298	0.905683
NM_001169544.2	CG17544	CG17544	0.628912	0.905683
NM_136117.4	CG17544	CG17544	0.628912	0.905683
NM_001103981.2	CG2765	CG2765	0.238298	0.905683
NM_138144.3	CG2765	CG2765	0.238298	0.905683
NM_001103982.3	CG2765	CG2765	0.238298	0.905683
NM_165291.3	CG17544	CG17544	0.628912	0.905683
NM_142605.4	CG4936	CG4936	-0.242366	0.906705
NM_137240.4	CG8414	CG8414	-0.198568	0.907054
NM_144305.5	CG18661	CG18661	-0.26357	0.907297
NM_001201814.2	CG18661	CG18661	-0.26357	0.907297
NM_001014536.2	ena	ena	0.153564	0.908786
NM_001014537.3	ena	ena	0.153564	0.908786
NM_166330.2	ena	ena	0.153564	0.908786
NM_001299673.1	ena	ena	0.153564	0.908786
NM_166329.2	ena	ena	0.153564	0.908786
NM_137228.4	CG8320	CG8320	0.23342	0.908786
NM_165022.2	Vha68-2	Vha68-2	0.0965626	0.90941
NM_001273495.1	Vha68-2	Vha68-2	0.0965626	0.90941
NM_001259086.2	Vha68-2	Vha68-2	0.0965626	0.90941
NM_001272455.2	Hex-A	Hex-A	-0.108014	0.90979
NM_140810.4	CG3961	CG3961	-0.173397	0.90979
NM_080109.4	Hex-A	Hex-A	-0.108014	0.90979
NM_167194.3	Hex-A	Hex-A	-0.108014	0.90979
NM_168781.3	CG3961	CG3961	-0.173397	0.90979
NM_136849.2	Tret1-1	Tret1-1	-0.179757	0.90979
NM_001275472.1	Kdm2	Kdm2	-0.127977	0.911773
NM_001275473.1	Kdm2	Kdm2	-0.127977	0.911773
NM_140986.3	CG4858	CG4858	0.1459	0.91218
NM_001103908.2	CalpA	CalpA	0.21983	0.912425
NM_057700.4	CalpA	CalpA	0.21983	0.912425
NM_001299684.1	CalpA	CalpA	0.21983	0.912425
NM_057699.5	CalpA	CalpA	0.21983	0.912425
NM_001298226.1	CG42258	CG42258	-0.0956197	0.912714
NM_132574.3	CG42258	CG42258	-0.0956197	0.912714
NM_001258844.1	Hers	Hers	-0.17704	0.913825
NM_001038766.3	Hers	Hers	-0.17704	0.913825
NM_168551.2	stv	stv	-0.28164	0.914212
NM_001299474.1	Prosap	Prosap	0.148216	0.914212
NM_001300576.1	REPTOR	REPTOR	0.186592	0.914212
NM_001259386.2	Prosap	Prosap	0.148216	0.914212
NM_001104130.2	stv	stv	-0.28164	0.914212
NM_143014.3	REPTOR	REPTOR	0.186592	0.914212
NM_001274875.1	stv	stv	-0.28164	0.914212
NM_137081.5	Prosap	Prosap	0.148216	0.914212
NM_001299473.1	Prosap	Prosap	0.148216	0.914212
NM_176694.3	C3G	C3G	0.148626	0.916408
NM_001272362.1	C3G	C3G	0.148626	0.916408
NM_001298037.1	C3G	C3G	0.148626	0.916408
NM_001259294.2	wun	wun	-0.196996	0.917672
NM_165674.3	wun	wun	-0.196996	0.917672
NM_001274403.1	msn	msn	-0.0713582	0.919223
NM_206252.3	msn	msn	-0.0713582	0.919223
NM_001274402.1	msn	msn	-0.0713582	0.919223
NM_206249.3	msn	msn	-0.0713582	0.919223
NM_001316437.1	ftz-f1	ftz-f1	0.223612	0.919223
NM_206250.3	msn	msn	-0.0713582	0.919223
NM_168775.2	ftz-f1	ftz-f1	0.223612	0.919223
NM_001274404.1	msn	msn	-0.0713582	0.919223
NM_206251.3	msn	msn	-0.0713582	0.919223
NM_001259895.2	ftz-f1	ftz-f1	0.223612	0.919223
NM_079940.5	msn	msn	-0.0713582	0.919223
NM_206420.2	CG43980	CG43980	0.348511	0.919521
NM_001298040.1	CG14434	CG14434	0.167034	0.919558
NM_001274301.1	Glut1	Glut1	-0.312197	0.919558
NM_001274309.1	Glut1	Glut1	-0.312197	0.919558
NM_057263.5	sas	sas	0.285126	0.919558
NM_001274308.1	Glut1	Glut1	-0.312197	0.919558
NM_001103997.3	Glut1	Glut1	-0.312197	0.919558
NM_001275407.2	sas	sas	0.285126	0.919558
NM_001316474.1	Glut1	Glut1	-0.312197	0.919558
NM_134506.3	CG12531	CG12531	-0.527171	0.919558
NM_079154.3	Glut1	Glut1	-0.312197	0.919558
NM_001274307.1	Glut1	Glut1	-0.312197	0.919558
NM_138229.2	Glut1	Glut1	-0.312197	0.919558
NM_001103998.3	Glut1	Glut1	-0.312197	0.919558
NM_001299966.1	Glut1	Glut1	-0.312197	0.919558
NM_001272799.1	CG12531	CG12531	-0.527171	0.919558
NM_001275408.2	sas	sas	0.285126	0.919558
NM_001298958.1	CG31729	CG31729	0.180386	0.919558
NM_078739.3	Prx6005	Prx6005	0.184526	0.919558
NM_167845.3	Glut1	Glut1	-0.312197	0.919558
NM_001104000.2	Glut1	Glut1	-0.312197	0.919558
NM_001274302.1	Glut1	Glut1	-0.312197	0.919558
NM_001299967.1	Glut1	Glut1	-0.312197	0.919558
NM_001103999.4	Glut1	Glut1	-0.312197	0.919558
NM_169177.3	sas	sas	0.285126	0.919558
NM_001259731.3	CG32369	CG32369	-0.168088	0.920972
NM_168232.3	CG32369	CG32369	-0.168088	0.920972
NM_079331.4	trn	trn	0.3072	0.921146
NM_001274867.1	trn	trn	0.3072	0.921146
NM_164376.2	kis	kis	-0.121106	0.922484
NM_080323.4	Myc	Myc	0.134515	0.923113
NM_001272275.1	Myc	Myc	0.134515	0.923113
NM_001260399.1	mrt	mrt	0.306774	0.923115
NM_001260400.1	mrt	mrt	0.306774	0.923115
NM_001260401.1	mrt	mrt	0.306774	0.923115
NM_143297.3	mrt	mrt	0.306774	0.923115
NM_001260402.1	mrt	mrt	0.306774	0.923115
NM_001043154.4	mub	mub	-0.0954342	0.924038
NM_206423.5	mub	mub	-0.0954342	0.924038
NM_001259946.2	mub	mub	-0.0954342	0.924038
NM_001275269.1	mub	mub	-0.0954342	0.924038
NM_001170022.3	mub	mub	-0.0954342	0.924038
NM_001316446.1	mub	mub	-0.0954342	0.924038
NM_079484.6	mub	mub	-0.0954342	0.924038
NM_001259945.2	mub	mub	-0.0954342	0.924038
NM_001275219.1	CG11309	CG11309	-0.17124	0.926309
NM_001275220.1	CG11309	CG11309	-0.17124	0.926309
NM_001300212.1	CG11309	CG11309	-0.17124	0.926309
NM_141044.4	CG11309	CG11309	-0.17124	0.926309
NM_168896.3	CG11309	CG11309	-0.17124	0.926309
NM_001275218.1	CG11309	CG11309	-0.17124	0.926309
NM_079720.3	Mitofilin	Mitofilin	-0.132916	0.926988
NM_001299439.1	Psc	Psc	-0.125508	0.927805
NM_001299440.1	Psc	Psc	-0.125508	0.927805
NM_079001.3	Psc	Psc	-0.125508	0.927805
NM_079723.4	how	how	0.0932378	0.928489
NM_001032032.3	how	how	0.0932378	0.928489
NM_169992.3	how	how	0.0932378	0.928489
NM_001170213.2	how	how	0.0932378	0.928489
NM_001275893.1	how	how	0.0932378	0.928489
NM_001170212.2	how	how	0.0932378	0.928489
NM_001260346.1	CG31140	CG31140	-0.108517	0.928637
NM_001104425.2	CG31140	CG31140	-0.108517	0.928637
NM_206552.4	CG31140	CG31140	-0.108517	0.928637
NM_001275964.1	CG31140	CG31140	-0.108517	0.928637
NM_001104424.3	CG31140	CG31140	-0.108517	0.928637
NM_206553.4	CG31140	CG31140	-0.108517	0.928637
NM_142942.6	CG31140	CG31140	-0.108517	0.928637
NM_170095.3	CG31141	CG31141	-0.816636	0.92907
NM_176336.5	fax	fax	0.122114	0.930715
NM_001014586.4	fax	fax	0.122114	0.930715
NM_001275016.1	fax	fax	0.122114	0.930715
NM_079382.7	fax	fax	0.122114	0.930715
NM_001014587.4	fax	fax	0.122114	0.930715
NM_001275017.1	fax	fax	0.122114	0.930715
NM_079010.4	AGO1	AGO1	0.0859639	0.931552
NM_168948.5	olf413	olf413	0.180666	0.93196
NM_001275275.1	olf413	olf413	0.180666	0.93196
NM_001144621.3	InR	InR	-0.109546	0.932185
NM_079712.6	InR	InR	-0.109546	0.932185
NM_001274206.1	px	px	-0.132959	0.932615
NM_143446.3	CG1907	CG1907	0.191633	0.934186
NM_001299003.1	noc	noc	-0.0686737	0.934784
NM_057569.3	noc	noc	-0.0686737	0.934784
NM_001258603.2	spoon	spoon	0.103564	0.934843
NM_132850.4	PGRP-LE	PGRP-LE	-0.110573	0.934843
NM_001258766.3	PGRP-LE	PGRP-LE	-0.110573	0.934843
NM_206083.4	lola	lola	-0.0733516	0.935147
NM_001032229.3	lola	lola	-0.0733516	0.935147
NM_170618.5	lola	lola	-0.0733516	0.935147
NM_176130.5	lola	lola	-0.0733516	0.935147
NM_176134.4	lola	lola	-0.0733516	0.935147
NM_170623.6	lola	lola	-0.0733516	0.935147
NM_176138.5	lola	lola	-0.0733516	0.935147
NM_206084.4	lola	lola	-0.0733516	0.935147
NM_170619.3	lola	lola	-0.0733516	0.935147
NM_176140.4	lola	lola	-0.0733516	0.935147
NM_176131.5	lola	lola	-0.0733516	0.935147
NM_170620.4	lola	lola	-0.0733516	0.935147
NM_176135.4	lola	lola	-0.0733516	0.935147
NM_176139.3	lola	lola	-0.0733516	0.935147
NM_206085.4	lola	lola	-0.0733516	0.935147
NM_170621.4	lola	lola	-0.0733516	0.935147
NM_176136.5	lola	lola	-0.0733516	0.935147
NM_176129.5	lola	lola	-0.0733516	0.935147
NM_170617.5	lola	lola	-0.0733516	0.935147
NM_080027.6	lola	lola	-0.0733516	0.935147
NM_176133.5	lola	lola	-0.0733516	0.935147
NM_170622.6	lola	lola	-0.0733516	0.935147
NM_206082.4	lola	lola	-0.0733516	0.935147
NM_079389.4	Syx8	Syx8	-0.199968	0.935356
NM_001169233.2	Nrg	Nrg	0.165271	0.935807
NM_001274466.1	wit	wit	0.170052	0.936378
NM_079953.4	wit	wit	0.170052	0.936378
NM_001300221.1	Chro	Chro	0.0879478	0.937809
NM_141169.3	Chro	Chro	0.0879478	0.937809
NM_168975.2	Chro	Chro	0.0879478	0.937809
NM_001275297.1	Chro	Chro	0.0879478	0.937809
NM_168976.2	Chro	Chro	0.0879478	0.937809
NM_136147.4	msb1l	msb1l	-0.231635	0.937818
NM_079052.4	POSH	POSH	0.267969	0.93963
NM_142604.2	trem	trem	0.375048	0.93963
NM_079679.3	sqz	sqz	-0.20452	0.942341
NM_170507.2	CG2246	CG2246	-0.0711825	0.946732
NM_001202396.2	CG2246	CG2246	-0.0711825	0.946732
NM_080146.3	Fur1	Fur1	0.1012	0.946732
NM_170654.2	Fur1	Fur1	0.1012	0.946732
NM_001202392.2	CG2246	CG2246	-0.0711825	0.946732
NM_001276025.1	Fur1	Fur1	0.1012	0.946732
NM_143556.4	CG2246	CG2246	-0.0711825	0.946732
NM_001276026.1	Fur1	Fur1	0.1012	0.946732
NM_166482.2	Tango11	Tango11	-0.0805075	0.946732
NM_001202397.2	CG2246	CG2246	-0.0711825	0.946732
NM_170508.2	CG2246	CG2246	-0.0711825	0.946732
NM_001276186.1	CG2246	CG2246	-0.0711825	0.946732
NM_170655.2	Fur1	Fur1	0.1012	0.946732
NM_206570.2	Fur1	Fur1	0.1012	0.946732
NM_001170307.1	CG2246	CG2246	-0.0711825	0.946732
NM_170509.2	CG2246	CG2246	-0.0711825	0.946732
NM_001276187.1	CG2246	CG2246	-0.0711825	0.946732
NM_166481.3	Tango11	Tango11	-0.0805075	0.946732
NM_170510.2	CG2246	CG2246	-0.0711825	0.946732
NM_206571.2	Fur1	Fur1	0.1012	0.946732
NM_170656.2	Fur1	Fur1	0.1012	0.946732
NM_001276188.1	CG2246	CG2246	-0.0711825	0.946732
NM_170511.2	CG2246	CG2246	-0.0711825	0.946732
NM_001202395.2	CG2246	CG2246	-0.0711825	0.946732
NM_001276024.1	Fur1	Fur1	0.1012	0.946732
NM_164384.2	cbt	cbt	0.139011	0.947134
NM_001272903.1	cbt	cbt	0.139011	0.947134
NM_134685.3	cbt	cbt	0.139011	0.947134
NM_001275770.1	CG7985	CG7985	-0.170302	0.948566
NM_142432.3	CG7985	CG7985	-0.170302	0.948566
NM_057676.4	insc	insc	-0.296634	0.948566
NM_001273634.1	l(2)37Cg	l(2)37Cg	0.191536	0.948566
NM_136106.2	l(2)37Cg	l(2)37Cg	0.191536	0.948566
NM_001273633.1	l(2)37Cg	l(2)37Cg	0.191536	0.948566
NM_057222.4	Gs1	Gs1	0.0824602	0.951046
NM_001202286.1	poly	poly	-0.0983419	0.951046
NM_164367.2	Gs1	Gs1	0.0824602	0.951046
NM_057401.4	aurA	aurA	0.213502	0.951046
NM_079933.4	trbl	trbl	-0.135329	0.951046
NM_001169368.3	Gs1	Gs1	0.0824602	0.951046
NM_168627.3	CG7656	CG7656	-0.0689081	0.952277
NM_168628.3	CG7656	CG7656	-0.0689081	0.952277
NM_140526.5	CG7656	CG7656	-0.0689081	0.952277
NM_001274956.1	CG7656	CG7656	-0.0689081	0.952277
NM_001275570.1	svp	svp	-0.10958	0.952665
NM_169458.1	svp	svp	-0.10958	0.952665
NM_079601.3	svp	svp	-0.10958	0.952665
NM_057912.4	Dad	Dad	-0.0870251	0.952858
NM_169740.2	Dad	Dad	-0.0870251	0.952858
NM_001014629.2	Dad	Dad	-0.0870251	0.952858
NM_001169675.2	CG6145	CG6145	-0.0959824	0.953158
NM_136035.7	CG10283	CG10283	0.118722	0.953692
NM_169196.2	CG31473	CG31473	0.356837	0.953692
NM_165013.4	bun	bun	-0.0515128	0.953692
NM_001042894.2	bun	bun	-0.0515128	0.953692
NM_001169494.2	bun	bun	-0.0515128	0.953692
NM_001169535.3	CG10283	CG10283	0.118722	0.953692
NM_001042893.2	bun	bun	-0.0515128	0.953692
NM_001169536.3	CG10283	CG10283	0.118722	0.953692
NM_165255.4	CG10283	CG10283	0.118722	0.953692
NM_080364.4	bun	bun	-0.0515128	0.953692
NM_001042892.3	bun	bun	-0.0515128	0.953692
NM_001273490.1	bun	bun	-0.0515128	0.953692
NM_001259474.2	lolal	lolal	0.0594141	0.953731
NM_166272.3	lolal	lolal	0.0594141	0.953731
NM_001259861.2	CG5151	CG5151	-0.120728	0.953731
NM_079582.5	mRpL37	mRpL37	-0.0835291	0.953731
NM_168094.3	CG32243	CG32243	-0.0988837	0.953731
NM_001259473.2	lolal	lolal	0.0594141	0.953731
NM_001169715.2	lolal	lolal	0.0594141	0.953731
NM_166421.2	Treh	Treh	-0.0762109	0.954744
NM_080082.3	Treh	Treh	-0.0762109	0.954744
NM_001274186.1	Treh	Treh	-0.0762109	0.954744
NM_001273645.1	CG13085	CG13085	-0.218451	0.955577
NM_205904.2	for	for	0.0585736	0.956846
NM_058139.4	for	for	0.0585736	0.956846
NM_079845.4	sima	sima	-0.0591303	0.95817
NM_001144657.3	sima	sima	-0.0591303	0.95817
NM_169291.2	mura	mura	0.0483645	0.959707
NM_169292.3	mura	mura	0.0483645	0.959707
NM_141645.4	mura	mura	0.0483645	0.959707
NM_143197.2	Exo84	Exo84	0.180034	0.960016
NM_206576.2	Exo84	Exo84	0.180034	0.960016
NM_001201647.2	nej	nej	0.0667979	0.961937
NM_001201646.2	nej	nej	0.0667979	0.961937
NM_079903.4	nej	nej	0.0667979	0.961937
NM_001275613.1	omd	omd	-0.132293	0.961937
NM_001272458.1	nej	nej	0.0667979	0.961937
NM_001275614.1	omd	omd	-0.132293	0.961937
NM_058115.5	Taf10	Taf10	-0.0669439	0.962195
NM_134964.4	bark	bark	0.149708	0.963353
NM_001201865.2	SC35	SC35	0.0417248	0.963353
NM_001259076.2	SC35	SC35	0.0417248	0.963353
NM_144355.4	SC35	SC35	0.0417248	0.963353
NM_001258935.3	bark	bark	0.149708	0.963353
NM_205967.2	SC35	SC35	0.0417248	0.963353
NM_001103730.2	jing	jing	-0.0544834	0.963947
NM_206453.1	Antp	Antp	0.109806	0.964032
NM_206449.1	Antp	Antp	0.109806	0.964032
NM_206450.1	Antp	Antp	0.109806	0.964032
NM_206446.1	Antp	Antp	0.109806	0.964032
NM_206451.1	Antp	Antp	0.109806	0.964032
NM_001258518.3	elav	elav	0.0571297	0.966505
NM_057289.3	Aprt	Aprt	0.0897756	0.966505
NM_001144670.2	elav	elav	0.0571297	0.966505
NM_080294.5	elav	elav	0.0571297	0.966505
NM_001299979.1	Aprt	Aprt	0.0897756	0.966505
NM_001299980.1	Aprt	Aprt	0.0897756	0.966505
NM_141255.3	CG12007	CG12007	0.112514	0.966566
NM_143198.2	Vps2	Vps2	-0.0578733	0.967468
NM_001273347.1	alien	alien	0.0435718	0.967737
NM_164843.3	alien	alien	0.0435718	0.967737
NM_078793.6	alien	alien	0.0435718	0.967737
NM_001298842.1	alien	alien	0.0435718	0.967737
NM_057546.3	Sox14	Sox14	0.0588006	0.968531
NM_001299872.1	Sox14	Sox14	0.0588006	0.968531
NM_134290.1	Sox14	Sox14	0.0588006	0.968531
NM_001103471.2	spri	spri	0.048086	0.968799
NM_176723.3	spri	spri	0.048086	0.968799
NM_001272485.1	spri	spri	0.048086	0.968799
NM_001272484.1	spri	spri	0.048086	0.968799
NM_001273800.1	Dpit47	Dpit47	0.0710685	0.969286
NM_080367.3	Dpit47	Dpit47	0.0710685	0.969286
NM_168352.2	CG42673	CG42673	0.103437	0.970348
NM_001202149.2	CG42673	CG42673	0.103437	0.970348
NM_134774.3	CG17646	CG17646	-0.0748462	0.970372
NM_001038917.2	nuf	nuf	0.0579188	0.970992
NM_001259823.2	nuf	nuf	0.0579188	0.970992
NM_001038919.2	nuf	nuf	0.0579188	0.970992
NM_001259822.2	nuf	nuf	0.0579188	0.970992
NM_137821.3	Rtf1	Rtf1	0.0823614	0.97519
NM_001299788.1	Rtf1	Rtf1	0.0823614	0.97519
NM_140169.4	CG6321	CG6321	-0.128508	0.975246
NM_001273970.1	tou	tou	-0.0429688	0.975903
NM_169037.3	Hph	Hph	0.101407	0.976009
NM_141268.3	Hph	Hph	0.101407	0.976009
NM_136072.5	CG10602	CG10602	0.0458191	0.976083
NM_165269.3	CG10602	CG10602	0.0458191	0.976083
NM_165268.3	CG10602	CG10602	0.0458191	0.976083
NM_141045.3	CG7632	CG7632	0.0772321	0.976329
NM_001275221.2	CG7632	CG7632	0.0772321	0.976329
NM_001258877.2	Cda5	Cda5	-0.0861476	0.976329
NM_001273991.1	Amph	Amph	0.0540141	0.977033
NM_078993.3	Amph	Amph	0.0540141	0.977033
NM_001273990.1	Amph	Amph	0.0540141	0.977033
NM_001273943.1	CG12935	CG12935	-0.0532219	0.978215
NM_136765.3	CG12935	CG12935	-0.0532219	0.978215
NM_001104145.3	Mbs	Mbs	0.0344371	0.978975
NM_168648.3	Mbs	Mbs	0.0344371	0.978975
NM_001259855.2	Mbs	Mbs	0.0344371	0.978975
NM_001259858.2	Mbs	Mbs	0.0344371	0.978975
NM_001104144.3	Mbs	Mbs	0.0344371	0.978975
NM_001259854.2	Mbs	Mbs	0.0344371	0.978975
NM_168646.3	Mbs	Mbs	0.0344371	0.978975
NM_001259857.2	Mbs	Mbs	0.0344371	0.978975
NM_168647.3	Mbs	Mbs	0.0344371	0.978975
NM_001274990.1	Mbs	Mbs	0.0344371	0.978975
NM_001259856.2	Mbs	Mbs	0.0344371	0.978975
NM_001202301.2	mor	mor	0.0523491	0.979034
NM_079649.4	mor	mor	0.0523491	0.979034
NM_080528.3	fal	fal	-0.064603	0.97937
NM_001316453.1	fal	fal	-0.064603	0.97937
NM_001144502.2	fal	fal	-0.064603	0.97937
NM_165849.3	ERp60	ERp60	0.0306926	0.980521
NM_206612.3	sgg	sgg	-0.0308636	0.980521
NM_001042794.4	sgg	sgg	-0.0308636	0.980521
NM_137741.5	TAF1C-like	TAF1C-like	0.0967976	0.981153
NM_001272748.2	CrebB	CrebB	0.0448957	0.981153
NM_144349.3	c11.1	c11.1	0.0553091	0.981153
NM_206783.4	CrebB	CrebB	0.0448957	0.981153
NM_001258811.2	CrebB	CrebB	0.0448957	0.981153
NM_001347813.1	CrebB	CrebB	0.0448957	0.981153
NM_079062.3	edl	edl	0.0531255	0.981153
NM_001298121.1	c11.1	c11.1	0.0553091	0.981153
NM_206781.4	CrebB	CrebB	0.0448957	0.981153
NM_138213.3	hng3	hng3	-0.0452516	0.981463
NM_169364.3	Rbp1	Rbp1	0.0191937	0.981463
NM_079583.3	Rbp1	Rbp1	0.0191937	0.981463
NM_001300594.1	CG13654	CG13654	-0.148658	0.982217
NM_001300593.1	CG13654	CG13654	-0.148658	0.982217
NM_001169512.1	yuri	yuri	-0.0387481	0.984218
NM_001316397.1	yuri	yuri	-0.0387481	0.984218
NM_165107.3	yuri	yuri	-0.0387481	0.984218
NM_165106.5	yuri	yuri	-0.0387481	0.984218
NM_001038821.2	yuri	yuri	-0.0387481	0.984218
NM_165109.3	yuri	yuri	-0.0387481	0.984218
NM_001038822.3	yuri	yuri	-0.0387481	0.984218
NM_001299178.1	CG9331	CG9331	-0.0440313	0.984303
NM_001299179.1	CG9331	CG9331	-0.0440313	0.984303
NM_001300167.1	Oatp74D	Oatp74D	-0.0225935	0.984494
NM_001300166.1	Oatp74D	Oatp74D	-0.0225935	0.984494
NM_140732.3	Oatp74D	Oatp74D	-0.0225935	0.984494
NM_001169989.2	Oatp74D	Oatp74D	-0.0225935	0.984494
NM_001299790.1	babos	babos	0.0396238	0.985269
NM_137823.3	babos	babos	0.0396238	0.985269
NM_142263.4	CG5013	CG5013	0.0416769	0.985705
NM_001258786.3	Pp2B-14D	Pp2B-14D	0.0203599	0.985705
NM_001258787.2	Pp2B-14D	Pp2B-14D	0.0203599	0.985705
NM_078649.4	Pp2B-14D	Pp2B-14D	0.0203599	0.985705
NM_001275205.1	skd	skd	-0.0253981	0.986336
NM_169810.2	Vha100-2	Vha100-2	0.0329194	0.986515
NM_170564.3	ttk	ttk	0.0170633	0.987243
NM_080172.4	ttk	ttk	0.0170633	0.987243
NM_170565.2	ttk	ttk	0.0170633	0.987243
NM_170566.3	ttk	ttk	0.0170633	0.987243
NM_170567.3	ttk	ttk	0.0170633	0.987243
NM_170568.3	ttk	ttk	0.0170633	0.987243
NM_001272727.1	RhoGAPp190	RhoGAPp190	0.0191598	0.988088
NM_001272728.1	RhoGAPp190	RhoGAPp190	0.0191598	0.988088
NM_167572.2	RhoGAPp190	RhoGAPp190	0.0191598	0.988088
NM_001272729.1	RhoGAPp190	RhoGAPp190	0.0191598	0.988088
NM_133003.3	RhoGAPp190	RhoGAPp190	0.0191598	0.988088
NM_167573.2	RhoGAPp190	RhoGAPp190	0.0191598	0.988088
NM_001272730.1	RhoGAPp190	RhoGAPp190	0.0191598	0.988088
NM_001260456.2	CG12054	CG12054	0.0175501	0.989543
NM_142401.3	CG17806	CG17806	0.0551702	0.989543
NM_143596.3	CG12054	CG12054	0.0175501	0.989543
NM_001260457.2	CG12054	CG12054	0.0175501	0.989543
NM_142374.3	CG5823	CG5823	-0.022719	0.989576
NM_001275740.1	CG5823	CG5823	-0.022719	0.989576
NM_143538.3	aralar1	aralar1	0.049875	0.99027
NM_001276178.1	aralar1	aralar1	0.049875	0.99027
NM_170486.2	aralar1	aralar1	0.049875	0.99027
NM_001144748.2	RhoGAP18B	RhoGAP18B	-0.0272299	0.990287
NM_167144.4	fs(1)h	fs(1)h	-0.0128665	0.991891
NM_001169228.2	fs(1)h	fs(1)h	-0.0128665	0.991891
NM_206645.4	fs(1)h	fs(1)h	-0.0128665	0.991891
NM_001272393.2	fs(1)h	fs(1)h	-0.0128665	0.991891
NM_206646.4	fs(1)h	fs(1)h	-0.0128665	0.991891
NM_001272394.2	fs(1)h	fs(1)h	-0.0128665	0.991891
NM_206647.3	fs(1)h	fs(1)h	-0.0128665	0.991891
NM_142523.4	mRpL55	mRpL55	0.0181927	0.993131
NM_001259678.1	CG32264	CG32264	0.0150506	0.994162
NM_168070.2	ImpL2	ImpL2	-0.0119047	0.996876
NM_142402.3	CG17802	CG17802	-0.0422093	0.996876
NM_078545.3	btd	btd	-0.0403771	0.996876
NM_001316407.1	bin3	bin3	-0.00789395	0.996876
NM_136699.4	CG12128	CG12128	-0.0162515	0.996876
NM_001274480.1	ImpL2	ImpL2	-0.0119047	0.996876
NM_079270.3	Hsp67Bc	Hsp67Bc	-0.0152494	0.996876
NM_206068.2	CG12128	CG12128	-0.0162515	0.996876
NM_165468.2	bin3	bin3	-0.00789395	0.996876
NM_168069.2	ImpL2	ImpL2	-0.0119047	0.996876
NM_170479.3	Fer1HCH	Fer1HCH	0.00598786	0.997158
NM_170480.3	Fer1HCH	Fer1HCH	0.00598786	0.997158
NM_001300679.1	Fer1HCH	Fer1HCH	0.00598786	0.997158
NM_001260438.2	Fer1HCH	Fer1HCH	0.00598786	0.997158
NM_137034.4	mars	mars	-0.021469	0.997158
NM_170481.3	Fer1HCH	Fer1HCH	0.00598786	0.997158
NM_166063.2	mspo	mspo	-0.00735231	0.997158
NM_001299498.1	mspo	mspo	-0.00735231	0.997158
NM_170482.3	Fer1HCH	Fer1HCH	0.00598786	0.997158
NM_001169671.2	mars	mars	-0.021469	0.997158
NM_080134.4	Fer1HCH	Fer1HCH	0.00598786	0.997158
NM_001276175.2	Fer1HCH	Fer1HCH	0.00598786	0.997158
NM_001260437.1	Fer1HCH	Fer1HCH	0.00598786	0.997158
NM_001316515.1	Fmr1	Fmr1	-0.00308079	0.999712
NM_001170109.2	Fmr1	Fmr1	-0.00308079	0.999712
NM_169326.3	Fmr1	Fmr1	-0.00308079	0.999712
NM_001316514.1	Fmr1	Fmr1	-0.00308079	0.999712
NM_001275519.1	Fmr1	Fmr1	-0.00308079	0.999712
NM_169325.3	Fmr1	Fmr1	-0.00308079	0.999712
NM_001169952.2	CG11597	CG11597	-0.0125628	0.999786
NM_140256.6	CG11597	CG11597	-0.0125628	0.999786
NM_001043137.3	CG11597	CG11597	-0.0125628	0.999786
NM_136801.2	CG13228	CG13228	0	1
NM_001299358.1	CG33474	CG33474	0.0578851	1
NM_137397.3	CCHa1-R	CCHa1-R	-0.754283	1
NM_001103449.2	lz	lz	1.60001	1
NR_003866.1	snoRNA:Psi18S-920	snoRNA:Psi18S-920	0	1
NM_001272233.2	Hr4	Hr4	-0.00103284	1
NM_001273952.1	CG13229	CG13229	3.59884	1
NM_143453.2	CG7582	CG7582	-4.31499	1
NM_057894.4	dve	dve	-0.62448	1
NM_206078.2	CG33474	CG33474	0.0578851	1
NR_047749.1	mir-4962	mir-4962	-2.22862	1
NM_079797.3	ro	ro	0.322983	1
NM_001170002.1	Gyc76C	Gyc76C	0.911613	1
NM_001298671.1	Art2	Art2	-3.73286	1
NR_003902.1	snoRNA:Psi28S-2562	snoRNA:Psi28S-2562	0.0633993	1
NM_001274625.1	CG43880	CG43880	-3.65523	1
NM_001260429.1	CG7582	CG7582	-4.31499	1
NM_078665.3	OdsH	OdsH	2.94943	1
NM_001299617.1	CG6424	CG6424	-2.58317	1
NM_001032246.2	CG33155	CG33155	0	1
NM_001038734.2	Hr4	Hr4	-0.00103284	1
NM_001272234.1	Hr4	Hr4	-0.00103284	1
NM_165244.3	CG17681	CG17681	1.44456	1
NM_001273951.1	CG13229	CG13229	3.59884	1
NM_135939.3	pkaap	pkaap	-0.00269728	1
NM_142391.5	Pxt	Pxt	0	1
NM_057893.5	dve	dve	-0.62448	1
NM_166416.2	CG10543	CG10543	0.00163498	1
NR_048008.1	mir-2a-1	mir-2a-1	0	1
NM_001169988.1	CG6333	CG6333	-3.57363	1
NM_170294.1	ro	ro	0.322983	1
NM_001104166.2	CG34253	CG34253	0	1
NM_079711.3	lbe	lbe	0	1
NM_001170112.1	CG42633	CG42633	2.0919	1
NR_047744.1	mir-4955	mir-4955	0.623174	1
NM_140811.2	NijB	NijB	0	1
NM_078544.3	lz	lz	1.60001	1
NM_134918.4	CG3277	CG3277	2.64616	1
NM_001104347.2	CG34278	CG34278	-0.754283	1
NM_001298260.1	MFS10	MFS10	3.15317	1
NR_002461.2	snoRNA:Psi28S-3342	snoRNA:Psi28S-3342	1.38284	1
NM_079359.4	Z600	Z600	0	1
NM_001272230.1	Hr4	Hr4	-0.00103284	1
NM_001299054.1	CG31807	CG31807	-0.323515	1
NR_003890.1	snoRNA:Me18S-G1358a	snoRNA:Me18S-G1358a	-4.97047	1
NM_001032102.2	CG33679	CG33679	0	1
NM_137405.4	CG6424	CG6424	-2.58317	1
NM_001032248.2	CG33155	CG33155	0	1
NM_132629.2	MFS10	MFS10	3.15317	1
NM_168959.2	CG32454	CG32454	-0.915683	1
NM_001272232.1	Hr4	Hr4	-0.00103284	1
NM_057740.4	Gycalpha99B	Gycalpha99B	1.21854	1
NM_001259829.2	CG43121	CG43121	0	1
NM_001272227.1	Hr4	Hr4	-0.00103284	1
NM_141747.3	CG6465	CG6465	-1.06754	1
NM_139907.3	exex	exex	-4.10244	1
NM_136217.3	CheB38c	CheB38c	0.0405636	1
NM_079383.3	aos	aos	0.00301144	1
NM_137837.2	CG3927	CG3927	-4.71185	1
NR_048356.1	mir-317	mir-317	1.32851	1
NM_143092.3	Cad96Ca	Cad96Ca	-0.000999511	1
NR_003901.1	snoRNA:Psi18S-1295	snoRNA:Psi18S-1295	-0.754283	1
NM_001272231.1	Hr4	Hr4	-0.00103284	1
NM_001032247.2	CG33155	CG33155	0	1
NM_170399.2	CG11897	null
NR_144660.1	CR45363	null
NR_124289.1	CR44974	null
NM_001169761.4	Glycogenin	null
NR_124232.1	CR44972	null
NM_132269.3	CG11284	null
NM_001300296.1	Gie	null
NM_001260247.1	PP2A-B'	null
NM_135699.3	RpL7-like	RpL7-like
NR_124837.1	CR43481	null
NM_165748.3	gem	gem
NR_133165.1	CR43626	null
NM_001144227.2	CG5189	CG5189
NM_168333.2	eIF-4E	null
NR_125145.1	CR45595	null
NR_123861.1	CR45624	null
NR_073854.1	CR43723	null
NR_073636.1	CR43837	null
NR_124565.1	CR45143	null
NM_136712.4	gem	gem
NR_048293.1	CR32194	null
NR_048401.1	mir-13a	mir-13a
NM_164669.3	eIF-4a	null
NR_133481.1	CR46110	null
NR_047945.1	mir-967	mir-967
NR_124904.1	CR45681	null
NM_140828.3	CG3797	null
NM_142552.2	CG6255	null
NM_001202063.2	CG3800	null
NR_048466.1	CR43475	null
NR_047941.1	CR43314	null
NM_001272557.1	CG11138	null
NR_133117.1	CR44206	null
NR_033167.1	CR42549	null
NR_124308.1	CR45354	null
NR_133211.1	CR46006	null
NR_048320.2	CR43629	null
NM_132581.3	CG11138	null
NR_124504.1	CR45135	null
NM_057217.4	Gpdh	null
NR_124877.1	CR44715	null
NR_124298.1	CR44868	null
NR_073663.1	CR43686	null
NR_048399.1	mir-13b-1	mir-13b-1
NR_124152.2	CR44415	null
NM_001031943.3	Hsp22	Hsp22
NM_168337.2	eIF-4E	null
NR_123914.1	CR44429	null
NR_124526.1	CR30055	null
NM_168334.1	eIF-4E	null
NM_079007.4	fas	null
NR_124671.1	CR44667	null
NM_135454.5	CG3838	null
NR_133527.1	CR32582	null
NR_133251.1	CR45895	null
NR_048417.1	mir-iab-8	mir-iab-8
NR_048296.1	CR32027	null
NR_144681.1	CR46322	null
NR_048256.1	mir-4968	mir-4968
NM_137398.2	eIF3-S8	null
NM_001260248.1	PP2A-B'	null
NR_124738.1	CR45400	null
NR_133264.1	CR45937	null
NR_124836.1	CR43481	null
NM_001273487.1	Elf	null
NR_073986.1	CR44017	null
NR_133295.1	CR45956	null
NR_133438.1	CR46090	null
NR_123799.1	CR45518	null
NM_142423.4	CG7215	CG7215
NR_123809.1	CR44499	null
NR_133140.1	CR45805	null
NM_135343.4	CG8498	null
NM_001347799.1	CG46319	CG46319
NM_001273141.1	CG3887	null
NR_133327.1	CR45793	null
NM_140829.3	CG6812	null
NR_048105.1	mir-4978	mir-4978
NR_133305.1	CR45962	null
NR_124488.1	CR44292	null
NM_141020.4	CG10585	null
NR_074028.1	CR44107	null
NR_133349.1	CR45906	null
NM_166290.3	CG30120	CG30120
NR_073644.1	CR44016	null
NR_133073.1	CR44415	null
NR_073675.1	CR44222	null
NM_170513.2	CG31021	CG31021
NR_133060.1	CR46258	null
NR_073960.1	CR43945	null
NM_001298937.1	CG34164	CG34164
NR_073907.1	CR43785	null
NR_047940.1	CR43314	null
NR_124908.1	CR32111	null
NM_168338.2	eIF-4E	null
NR_133269.1	CR45938	null
NR_124297.1	CR44867	null
NM_001299488.1	Shroom	null
NM_143513.3	CG7950	CG7950
NM_164670.4	eIF-4a	null
NM_135053.4	CG3887	null
NR_124876.1	CR44713	null
NR_123848.1	CR42657	null
NM_001031955.2	gdl-ORF39	gdl-ORF39
NR_133443.1	CR46094	null
NM_001103837.2	Shroom	null
NR_124307.1	CR44994	null
NR_124151.2	CR44415	null
NR_124503.1	CR45134	null
NM_057218.4	Gpdh	null
NM_001299462.1	fas	null
NM_001103681.2	RpL7-like	RpL7-like
NM_001273181.2	Sfp26Ad	Sfp26Ad
NR_133528.1	CR32582	null
NM_001347804.1	CG46321	CG46321
NM_168335.2	eIF-4E	null
NR_037740.2	CR30055	null
NM_001170173.2	CG7215	CG7215
NR_133176.1	CR46005	null
NM_001273647.1	CG16771	null
NR_124506.1	CR44299	null
NM_170464.3	CG7950	CG7950
NR_033164.1	CR42549	null
NM_140532.3	CG7372	null
NR_125121.1	CR45196	null
NM_001169972.2	CG42507	CG42507
NR_133350.1	CR45909	null
NR_133252.1	CR45895	null
NM_001273042.1	CG31950	null
NR_125063.1	CR43629	null
NM_001347798.1	CG46319	CG46319
NM_164512.2	CG31950	null
NM_001272422.1	CG11284	null
NR_125161.1	CR45596	null
NM_001274698.1	eIF-4E	null
NR_124576.1	CR44375	null
NR_048403.1	mir-2c	mir-2c
NM_001273140.1	CG3887	null
NR_048523.1	mir-4949	mir-4949
NM_165750.4	gem	gem
NM_001273188.1	eIF-4a	null
NM_080090.3	eIF-4E	null
NR_037735.1	CR42746	null
NM_142422.5	Prx5	Prx5
NR_124696.1	CR44760	null
NR_133106.1	CR46075	null
NR_133061.1	CR46258	null
NR_073906.1	CR43785	null
NR_124907.1	CR32111	null
NM_001298936.1	RpL7-like	RpL7-like
NR_074018.1	iab-8	null
NR_133346.1	CR45899	null
NR_124875.1	CR44714	null
NR_037739.2	CR30055	null
NR_125062.1	CR43629	null
NM_001274697.1	eIF-4E	null
NM_001260249.1	PP2A-B'	null
NR_074062.1	CR43644	null
NM_001347800.1	CG46319	CG46319
NR_124141.1	CR44996	null
NM_001298459.1	CG42684	null
NR_033165.1	CR42549	null
NM_001144319.3	Tfb5	Tfb5
NR_124502.1	CR45134	null
NM_057219.4	Gpdh	null
NR_124879.1	CR44716	null
NM_001103682.3	CG34164	CG34164
NR_124537.1	CR44339	null
NR_123782.1	CR44999	null
NM_001298094.1	CG11284	null
NM_166022.2	mRpL53	mRpL53
NM_001169422.3	Sfp26Ad	Sfp26Ad
NM_001144720.3	CG11138	null
NR_047937.1	CR43314	null
NM_144369.3	Ugt86Da	null
NM_143421.3	CG11897	null
NR_073637.1	CR43837	null
NR_133199.1	CR45804	null
NM_001300209.1	CG10585	null
NR_123807.1	CR45668	null
NM_001300297.1	Gie	null
NM_001347793.1	CG46315	CG46315
NR_133177.1	CR46005	null
NR_073748.1	CR44149	null
NR_073846.1	CR44169	null
NR_133529.1	CR32582	null
NM_079441.4	CG42637	CG42637
NM_001347803.1	CG46321	CG46321
NR_073940.1	CR43951	null
NM_001104507.3	CG34317	CG34317
NM_137895.3	CG3800	null
NR_073855.1	CR43723	null
NR_124290.1	CR44866	null
NR_125173.1	CR45212	null
NM_001299392.1	Ef1alpha48D	null
NR_124838.1	CR45121	null
NM_001258978.3	eIF-4a	null
NR_048281.1	mir-4941	mir-4941
NR_073953.1	CR43889	null
NR_124905.1	CR45682	null
NM_164668.3	eIF-4a	null
NR_073677.1	CR44218	null
NM_166083.2	scb	scb
NM_001201733.1	CG42684	null
NM_001298815.1	CG8498	null
NM_001260250.1	PP2A-B'	null
NM_001300182.1	CG3797	null
NM_057247.5	eIF-4a	null
NM_141512.3	Gie	null
NM_001201920.2	CG16771	null
NM_206496.2	AdamTS-A	AdamTS-A
NR_048219.1	mir-282	mir-282
NM_001169973.2	CG42507	CG42507
NR_124625.1	CR44503	null
NR_033166.1	CR42549	null
NR_048508.1	mir-279	mir-279
NR_124309.1	CR45355	null
NM_164859.2	CG3838	null
NM_137490.3	CG5189	CG5189
NM_168336.2	eIF-4E	null
NR_133432.1	CR46056	null
NR_037751.2	CR32218	null
NM_001299616.1	eIF3-S8	null
NR_125092.1	CR44933	null
[truncated: 2 more rows]

## Sheet: c. Yki_CA_24h
ensembl_gene_id	log2FoldChange	padj	pvalue
FBgn0030364	-1.37578	4.24e-06	5.11e-10
FBgn0086265	-5.5017	0.000599054	1.44e-07
FBgn0031939	2.04323	0.00250827	9.05e-07
FBgn0000559	-0.727978	0.00325793	1.57e-06
FBgn0038653	-2.02432	0.00600229	3.61e-06
FBgn0027599	-1.72396	0.00682874	5.75e-06
FBgn0261108	1.82043	0.00682874	5.22e-06
FBgn0000083	0.824416	0.0128857	1.24e-05
FBgn0035287	-2.75468	0.0188274	2.04e-05
FBgn0034237	-0.651987	0.0194458	2.57e-05
FBgn0034756	-3.37042	0.0194458	2.42e-05
FBgn0053124	-7.45172	0.028828	4.16e-05
FBgn0003345	1.28617	0.0325259	5.09e-05
FBgn0002789	2.99812	0.0448989	7.7e-05
FBgn0027335	1.52951	0.0448989	8.1e-05
FBgn0029881	1.34896	0.0475206	9.15e-05
FBgn0052056	2.20159	0.0717917	0.000146813
FBgn0032075	-7.49405	0.0754948	0.000181631
FBgn0039075	1.33231	0.0754948	0.00016734
FBgn0044826	0.999392	0.0754948	0.000179486
FBgn0051365	2.2049	0.0780723	0.000199839
FBgn0266865	-6.60159	0.0780723	0.000206615
FBgn0033194	-1.57923	0.0871267	0.000247381
FBgn0267472	-6.98632	0.0871267	0.000251539
FBgn0014127	-2.04219	0.0953253	0.000286675
FBgn0029687	0.635409	0.0968158	0.000302804
FBgn0085325	-2.66254	0.0983064	0.000319292
FBgn0001961	1.06479	0.108698	0.000373112
FBgn0019643	1.46225	0.108698	0.000413011
FBgn0037135	-0.643892	0.108698	0.000382666
FBgn0051559	-4.27748	0.108698	0.000399666
FBgn0261793	1.13911	0.108698	0.00041842
FBgn0037624	-1.26604	0.110301	0.000437859
FBgn0051988	-3.38166	0.117545	0.000480758
FBgn0038827	-6.66968	0.117832	0.000496106
FBgn0037222	-4.12261	0.130456	0.00056495
FBgn0029997	1.09199	0.131562	0.000603365
FBgn0030090	1.257	0.131562	0.000607301
FBgn0051675	2.35224	0.131562	0.000622015
FBgn0260991	-1.84717	0.131562	0.000633042
FBgn0003149	-1.45114	0.147593	0.00077686
FBgn0021944	1.34395	0.147593	0.000801281
FBgn0029761	1.45631	0.147593	0.000834463
FBgn0029992	1.7564	0.147593	0.000748762
FBgn0038826	0.766295	0.147593	0.000766805
FBgn0052638	1.07845	0.147593	0.000806662
FBgn0266359	-4.25502	0.147593	0.000822445
FBgn0028671	-1.20046	0.151857	0.000913368
FBgn0030575	-2.82985	0.151857	0.000882573
FBgn0036266	-3.7335	0.151857	0.000905097
FBgn0083228	1.64488	0.160312	0.00100279
FBgn0267534	-1.63359	0.160312	0.000985391
FBgn0003514	0.76719	0.16904	0.00107772
FBgn0026409	-0.920692	0.174694	0.00113478
FBgn0025800	0.91395	0.180052	0.00126523
FBgn0026380	0.755976	0.180052	0.00121699
FBgn0032477	4.71614	0.180052	0.00127971
FBgn0036480	-5.29683	0.180052	0.00129719
FBgn0037876	-1.53085	0.180052	0.0012411
FBgn0267485	-6.58735	0.180052	0.00129955
FBgn0265011	-2.44284	0.184168	0.0013514
FBgn0031224	-1.1722	0.18643	0.00139043
FBgn0015799	-1.58675	0.188764	0.00143055
FBgn0002924	-1.99332	0.199443	0.00155946
FBgn0035853	-0.786796	0.199443	0.00154446
FBgn0030717	1.98628	0.206312	0.00168762
FBgn0030914	-5.67966	0.206312	0.00164433
FBgn0041150	2.74103	0.206312	0.00167055
FBgn0040153	1.08697	0.207724	0.00172416
FBgn0010173	-1.18172	0.221232	0.00186773
FBgn0264492	0.776744	0.221232	0.00188951
FBgn0264815	-2.25531	0.226466	0.00196145
FBgn0038790	-5.82619	0.228182	0.00200376
FBgn0027588	-1.00972	0.237906	0.00214639
FBgn0264075	1.44113	0.237906	0.00212189
FBgn0004959	6.3497	0.247147	0.00225949
FBgn0000163	-1.36555	0.261596	0.00250549
FBgn0016061	-1.33806	0.261596	0.00248311
FBgn0029006	1.30432	0.261596	0.0025804
FBgn0030341	-0.728725	0.261596	0.00253687
FBgn0031681	1.06973	0.261596	0.00256719
FBgn0035960	3.04694	0.261596	0.00244269
FBgn0029693	1.22053	0.268982	0.00271505
FBgn0030063	-1.68717	0.268982	0.00271797
FBgn0001149	0.59525	0.271128	0.00277227
FBgn0031418	0.72226	0.290944	0.00304488
FBgn0284421	-0.704183	0.290944	0.0030107
FBgn0002734	-1.92078	0.290946	0.00326603
FBgn0025830	-1.43357	0.290946	0.00318897
FBgn0029676	-0.609043	0.290946	0.00313869
FBgn0052438	-2.49336	0.290946	0.00328989
FBgn0052537	2.37772	0.290946	0.00308083
FBgn0062928	1.9428	0.290946	0.00322312
FBgn0262127	1.10687	0.290946	0.00328914
FBgn0032615	-4.26833	0.297408	0.00342312
FBgn0264959	1.09332	0.297408	0.00343452
FBgn0034313	1.61358	0.29983	0.00349855
FBgn0015789	0.637646	0.301087	0.00361704
FBgn0033919	-1.02422	0.301087	0.00355875
FBgn0264908	-3.02696	0.301087	0.00362189
FBgn0037416	-4.86316	0.301158	0.0036952
FBgn0053100	1.05872	0.301158	0.00368718
FBgn0032587	1.72022	0.307356	0.00384518
FBgn0052452	-2.06864	0.307356	0.00381295
FBgn0035110	-1.0059	0.311239	0.0039312
FBgn0023514	-1.24065	0.317366	0.00404678
FBgn0003964	1.3784	0.325806	0.00437309
FBgn0004432	0.606486	0.325806	0.00434675
FBgn0014135	-2.23346	0.325806	0.00426437
FBgn0028509	1.482	0.325806	0.0043807
FBgn0034025	-1.78715	0.325806	0.00428938
FBgn0051472	1.12685	0.325806	0.00438954
FBgn0031603	1.77823	0.330802	0.00449665
FBgn0003502	0.957943	0.332301	0.00461507
FBgn0003889	-3.69808	0.332301	0.00463694
FBgn0033526	-2.72155	0.332301	0.00458415
FBgn0004171	-5.23189	0.338505	0.00480496
FBgn0038595	1.01966	0.338505	0.00477306
FBgn0000448	-5.27426	0.341569	0.00494828
FBgn0085451	1.50083	0.341569	0.00493506
FBgn0086909	-1.71822	0.341569	0.00497172
FBgn0022800	-3.19589	0.345118	0.00518943
FBgn0036316	0.983429	0.345118	0.00515175
FBgn0054056	-3.25127	0.345118	0.00518004
FBgn0261403	0.985206	0.345118	0.00508164
FBgn0029878	1.03251	0.355672	0.00573931
FBgn0030102	2.62037	0.355672	0.00581876
FBgn0031390	-1.15106	0.355672	0.00574237
FBgn0033942	2.95279	0.355672	0.0057697
FBgn0035044	1.51359	0.355672	0.00563903
FBgn0036686	1.72016	0.355672	0.005794
FBgn0037354	1.40756	0.355672	0.00573787
FBgn0050285	4.79719	0.355672	0.00557856
FBgn0263120	1.22748	0.355672	0.00553967
FBgn0265297	0.390718	0.355672	0.00578333
FBgn0267861	1.02421	0.355672	0.00559713
FBgn0030158	1.10793	0.358667	0.00591398
FBgn0051550	-1.33851	0.358667	0.00595405
FBgn0011704	-1.01024	0.366489	0.00618533
FBgn0015010	1.90324	0.366489	0.0061901
FBgn0029003	0.963191	0.366489	0.00624544
FBgn0034791	1.17136	0.366489	0.00626025
FBgn0011739	0.903711	0.367224	0.00644532
FBgn0016675	5.73078	0.367224	0.00657232
FBgn0020622	0.939763	0.367224	0.00654552
FBgn0025742	-0.808208	0.367224	0.0068029
FBgn0029666	0.92331	0.367224	0.00666618
FBgn0032105	-1.25142	0.367224	0.00644895
FBgn0037926	-1.133	0.367224	0.00665958
FBgn0039335	1.72194	0.367224	0.00646189
FBgn0039994	0.775165	0.367224	0.00640025
FBgn0061197	-3.39393	0.367224	0.00677319
FBgn0262656	1.1069	0.367224	0.0067094
FBgn0267014	2.78527	0.367224	0.00673805
FBgn0026872	-1.99801	0.372884	0.0069819
FBgn0040383	1.10143	0.372884	0.00699746
FBgn0015075	1.39933	0.380923	0.00724235
FBgn0026371	-2.99671	0.380923	0.0073316
FBgn0032666	-1.15295	0.380923	0.00732485
FBgn0033380	1.40381	0.380923	0.00723627
FBgn0035888	-4.84358	0.383295	0.00742338
FBgn0002775	1.60142	0.385213	0.00752102
FBgn0034840	-2.82223	0.385213	0.00757235
FBgn0265778	0.996549	0.385213	0.00759954
FBgn0000250	0.768869	0.390209	0.0080111
FBgn0003435	0.838995	0.390209	0.00802135
FBgn0024958	1.03391	0.390209	0.00781083
FBgn0025626	-1.30509	0.390209	0.00785225
FBgn0031871	-1.2626	0.390209	0.00794209
FBgn0086855	-1.2464	0.390209	0.00802668
FBgn0268063	-1.20337	0.390209	0.00783782
FBgn0036534	0.690749	0.393407	0.00813978
FBgn0033321	-3.65131	0.393426	0.00818749
FBgn0034059	-1.71704	0.395721	0.00830476
FBgn0034497	-1.51906	0.395721	0.00837808
FBgn0035083	-0.900352	0.395721	0.0083376
FBgn0022959	-0.656749	0.395804	0.00842744
FBgn0010341	0.573502	0.400144	0.00856798
FBgn0033191	-0.728278	0.400629	0.00862656
FBgn0000117	-0.444757	0.400722	0.00872497
FBgn0003520	0.583816	0.400722	0.0087089
FBgn0003687	-0.97914	0.403319	0.00901716
FBgn0020309	-0.623559	0.403319	0.00893874
FBgn0024362	0.922017	0.403319	0.00921496
FBgn0026326	-1.05125	0.403319	0.00914851
FBgn0031114	-1.61136	0.403319	0.00921818
FBgn0033879	-0.697103	0.403319	0.00913427
FBgn0037853	-3.2671	0.403319	0.00892748
FBgn0261811	0.845384	0.403319	0.00889115
FBgn0264554	-3.93812	0.403319	0.00917377
FBgn0003979	-5.90209	0.404774	0.00955417
FBgn0033782	-0.883181	0.404774	0.00933874
FBgn0035397	-0.686118	0.404774	0.00941393
FBgn0037106	-1.34998	0.404774	0.00988441
FBgn0037644	-0.860382	0.404774	0.00983902
FBgn0039104	-3.35605	0.404774	0.00972319
FBgn0039464	-3.81532	0.404774	0.00951839
FBgn0051948	-6.00059	0.404774	0.00961552
FBgn0052170	-2.68424	0.404774	0.00948215
FBgn0062517	-5.77221	0.404774	0.00979753
FBgn0085279	3.33534	0.404774	0.0094922
FBgn0267112	-4.27719	0.404774	0.00978113
FBgn0283472	0.651568	0.404774	0.00971972
FBgn0035499	-1.0086	0.404783	0.00993333
FBgn0035901	-3.82073	0.406401	0.0100219
FBgn0004921	-0.621316	0.408492	0.0101226
FBgn0037040	-5.36462	0.410629	0.0102342
FBgn0039588	-1.88397	0.410629	0.0102744
FBgn0039625	-1.35358	0.419108	0.0105369
FBgn0039637	1.07181	0.420292	0.0106231
FBgn0264904	-1.74165	0.420292	0.0106678
FBgn0262160	0.969455	0.425478	0.0108506
FBgn0035770	-1.22842	0.428768	0.0109861
FBgn0035678	5.29326	0.429585	0.0111321
FBgn0050104	-2.02954	0.429585	0.0111621
FBgn0085450	0.859459	0.429585	0.0111369
FBgn0026403	1.3677	0.432855	0.011585
FBgn0029155	-2.1899	0.432855	0.0115155
FBgn0031016	0.997882	0.432855	0.0114221
FBgn0034390	-0.95263	0.432855	0.0114495
FBgn0052745	2.67629	0.432855	0.0115652
FBgn0264078	1.00159	0.432855	0.0116115
FBgn0267631	-2.46548	0.432855	0.0113123
FBgn0035402	-0.781838	0.440241	0.0118626
FBgn0005596	-2.52139	0.444848	0.0120415
FBgn0033905	-3.99479	0.444848	0.0120938
FBgn0036342	1.82814	0.447354	0.0122481
FBgn0037541	1.25464	0.447354	0.0123069
FBgn0040056	1.71794	0.447354	0.0123772
FBgn0052756	1.61874	0.447354	0.0123537
FBgn0063649	5.18212	0.447723	0.0124604
FBgn0267588	-1.9246	0.447723	0.0124951
FBgn0003206	0.911127	0.449635	0.0129506
FBgn0027492	0.611617	0.449635	0.0129628
FBgn0028690	-0.424811	0.449635	0.0128164
FBgn0030082	0.887351	0.449635	0.0130942
FBgn0030467	-2.12172	0.449635	0.0129238
FBgn0033258	-1.79948	0.449635	0.0131434
FBgn0034225	-1.52564	0.449635	0.0131029
FBgn0034870	5.72081	0.449635	0.0131431
FBgn0035890	2.06034	0.449635	0.0130344
FBgn0051663	-2.45291	0.449635	0.0129908
FBgn0278598	-2.17236	0.449635	0.0128997
FBgn0267665	-2.60986	0.451386	0.0132489
FBgn0030701	-0.769596	0.451494	0.0133911
FBgn0031579	-5.66157	0.451494	0.013415
FBgn0035766	-1.24889	0.451494	0.0133452
FBgn0010909	0.504212	0.454105	0.0135956
FBgn0027949	-2.16183	0.454105	0.0136039
FBgn0038290	-1.45788	0.454105	0.0136565
FBgn0032196	1.18587	0.46068	0.0139273
FBgn0044323	0.890191	0.46068	0.0139653
FBgn0259166	-1.50182	0.46068	0.0140204
FBgn0024330	-1.19004	0.462322	0.0144657
FBgn0028474	-0.855981	0.462322	0.0145154
FBgn0030055	3.2361	0.462322	0.0144252
FBgn0032911	-4.44461	0.462322	0.0143726
FBgn0035871	0.582623	0.462322	0.0142658
FBgn0038133	-5.83695	0.462322	0.0144547
FBgn0262613	1.59703	0.462322	0.0144241
FBgn0264270	0.809507	0.462322	0.014381
FBgn0030529	1.08709	0.46348	0.0146075
FBgn0038420	-1.12973	0.467001	0.0147746
FBgn0033799	-1.66716	0.467342	0.0148416
FBgn0030766	1.49262	0.468	0.0149188
FBgn0250843	0.616466	0.468626	0.0149951
FBgn0010333	0.544906	0.46886	0.0151536
FBgn0029067	1.03953	0.46886	0.0153678
FBgn0029873	-0.731088	0.46886	0.0153102
FBgn0032938	0.961803	0.46886	0.0153974
FBgn0034452	-3.54939	0.46886	0.0152557
FBgn0034479	2.37844	0.46886	0.0151163
FBgn0262124	0.65744	0.46886	0.0153612
FBgn0037716	-1.73729	0.472773	0.0155828
FBgn0035540	-1.38717	0.474132	0.0157386
FBgn0040465	-5.85434	0.474132	0.0157417
FBgn0002069	-0.638972	0.475042	0.015829
FBgn0002715	-2.03271	0.476812	0.0161628
FBgn0022986	-0.68533	0.476812	0.0161275
FBgn0023521	1.43229	0.476812	0.0162689
FBgn0028331	0.687677	0.476812	0.0162895
FBgn0035982	-3.38367	0.476812	0.016225
FBgn0039581	-1.08617	0.476812	0.0162432
FBgn0086674	0.910298	0.476812	0.0160757
FBgn0033809	-3.42191	0.484556	0.0166668
FBgn0053181	1.18738	0.484556	0.0166706
FBgn0014388	0.807706	0.485656	0.0170735
FBgn0030017	1.29998	0.485656	0.0171997
FBgn0034858	-0.770374	0.485656	0.0169786
FBgn0036363	2.93252	0.485656	0.0169699
FBgn0039754	-3.41983	0.485656	0.0172343
FBgn0040496	-5.07018	0.485656	0.0170111
FBgn0261565	-0.77869	0.485656	0.0171627
FBgn0263929	0.962499	0.485656	0.0169203
FBgn0267164	-2.93029	0.485656	0.0171017
FBgn0003116	-2.32667	0.488644	0.0176342
FBgn0032214	0.829428	0.488644	0.0176169
FBgn0051287	-2.64396	0.488644	0.017542
FBgn0052479	0.93661	0.488644	0.0175038
FBgn0053481	4.85431	0.488644	0.0174289
FBgn0036668	-0.94972	0.489872	0.0177374
FBgn0032147	-1.31691	0.489894	0.0179139
FBgn0263933	-0.893503	0.489894	0.017806
FBgn0265416	1.15424	0.489894	0.0179151
FBgn0004240	-3.72942	0.492506	0.0180698
FBgn0015765	1.5138	0.493327	0.0181593
FBgn0040519	-4.19176	0.493617	0.0183481
FBgn0052676	-0.971678	0.493617	0.0183119
FBgn0265667	1.80151	0.493617	0.0182783
FBgn0004362	-0.419237	0.498233	0.0186239
FBgn0020255	-0.415742	0.498233	0.0186395
FBgn0010590	0.642374	0.50165	0.0188277
FBgn0002633	-1.27749	0.502274	0.020306
FBgn0004435	0.96385	0.502274	0.0202342
FBgn0004832	1.10161	0.502274	0.0194227
FBgn0023172	-0.987292	0.502274	0.0199472
FBgn0026323	0.783979	0.502274	0.0202809
FBgn0027611	-0.994629	0.502274	0.0196485
FBgn0029504	0.883907	0.502274	0.0201944
FBgn0030855	1.61971	0.502274	0.0199193
FBgn0031859	-3.13701	0.502274	0.0200209
FBgn0033467	-2.32842	0.502274	0.0194984
FBgn0034496	-1.0644	0.502274	0.0190499
FBgn0034885	-1.9207	0.502274	0.0203616
FBgn0035025	-1.69373	0.502274	0.0197952
FBgn0036237	0.677238	0.502274	0.0192682
FBgn0036510	0.970231	0.502274	0.0202494
FBgn0037466	-0.990489	0.502274	0.0197507
FBgn0037533	0.566705	0.502274	0.0190234
FBgn0038147	-1.08171	0.502274	0.0203338
FBgn0038400	-0.694373	0.502274	0.0203441
FBgn0040607	-4.0088	0.502274	0.0199197
FBgn0050154	-1.23699	0.502274	0.0193411
FBgn0050443	0.873514	0.502274	0.0190471
FBgn0262975	0.754653	0.502274	0.0196861
FBgn0266802	-3.03135	0.502274	0.0193955
FBgn0267727	-1.26463	0.502274	0.0195816
FBgn0054012	4.12977	0.505241	0.0205427
FBgn0034030	-3.33492	0.505538	0.020702
FBgn0036212	-3.5748	0.505538	0.0206671
FBgn0036932	1.12269	0.505538	0.0207372
FBgn0022960	0.911107	0.506971	0.020857
FBgn0004638	0.766586	0.507231	0.0209287
FBgn0003308	-3.34722	0.508682	0.0212333
FBgn0030049	0.804804	0.508682	0.0210936
FBgn0040091	-1.38456	0.508682	0.0212032
FBgn0053113	0.636482	0.508682	0.0211188
FBgn0021872	0.486299	0.512173	0.0214407
FBgn0010263	0.756738	0.513489	0.0220464
FBgn0010453	-1.20522	0.513489	0.0220921
FBgn0011760	0.536144	0.513489	0.0222958
FBgn0024921	0.710577	0.513489	0.0217013
FBgn0024996	-0.801816	0.513489	0.0220798
FBgn0030495	3.05824	0.513489	0.0222719
FBgn0030887	1.34888	0.513489	0.022095
FBgn0032803	-1.79089	0.513489	0.0218107
FBgn0033429	-3.32935	0.513489	0.022104
FBgn0034501	1.40821	0.513489	0.0222988
FBgn0035410	-1.19041	0.513489	0.0216432
FBgn0038235	-1.49339	0.513489	0.0217818
FBgn0086768	0.713933	0.513489	0.0222504
FBgn0016078	-1.34788	0.514309	0.0223962
FBgn0026141	-5.11936	0.51441	0.0224625
FBgn0285971	1.4235	0.515434	0.0225692
FBgn0001189	0.857934	0.520273	0.0228467
FBgn0003209	1.12367	0.520273	0.0229305
FBgn0034567	-5.36494	0.520273	0.0229689
FBgn0259234	1.1575	0.520551	0.0230438
FBgn0085260	-3.86356	0.523556	0.0232503
FBgn0087021	-2.06261	0.523556	0.0233027
FBgn0014850	1.78371	0.52403	0.0236923
FBgn0033339	-0.78006	0.52403	0.0236626
FBgn0034126	-3.74996	0.52403	0.0236476
FBgn0037933	0.65982	0.52403	0.023702
FBgn0063492	-2.07058	0.52403	0.0236511
FBgn0267022	-2.59613	0.52403	0.0234197
FBgn0037620	4.20294	0.530254	0.0241112
FBgn0046113	1.35551	0.530254	0.0240708
FBgn0020443	0.779057	0.531631	0.0242377
FBgn0028396	-1.40141	0.533946	0.0244075
FBgn0015279	0.877416	0.534534	0.0246299
FBgn0020299	1.8097	0.534534	0.024567
FBgn0029930	2.10254	0.534534	0.0245898
FBgn0030421	-3.87543	0.534534	0.0247082
FBgn0264672	0.986949	0.534534	0.0247559
FBgn0014022	-1.32257	0.535082	0.0250387
FBgn0030761	-1.76813	0.535082	0.0248882
FBgn0033241	0.638142	0.535082	0.0249393
FBgn0260635	-0.57881	0.535082	0.0249843
FBgn0038840	-2.01191	0.53521	0.0252378
FBgn0040339	1.2614	0.53521	0.0251658
FBgn0262108	-1.44329	0.53521	0.0251839
FBgn0038055	-1.37878	0.536984	0.0253861
FBgn0000146	4.70584	0.537221	0.0259725
FBgn0000382	0.59752	0.537221	0.0265654
FBgn0002036	-1.30602	0.537221	0.0257609
FBgn0003885	-0.578335	0.537221	0.0260008
FBgn0005536	0.706844	0.537221	0.0264732
FBgn0010383	4.30832	0.537221	0.0266899
FBgn0026749	-0.69288	0.537221	0.0268114
FBgn0027082	-1.44289	0.537221	0.0262472
FBgn0029943	1.3498	0.537221	0.0263154
FBgn0030808	-1.06413	0.537221	0.0263203
FBgn0031769	-1.34384	0.537221	0.0256727
FBgn0033210	-1.11262	0.537221	0.0260776
FBgn0033376	-1.22683	0.537221	0.026819
FBgn0033775	-4.53978	0.537221	0.0262092
FBgn0033953	-2.49956	0.537221	0.0266469
FBgn0033996	-1.01028	0.537221	0.026618
FBgn0034598	1.4456	0.537221	0.0256899
FBgn0039560	-0.843492	0.537221	0.0263365
FBgn0052250	-1.2995	0.537221	0.0263491
FBgn0085320	-3.10818	0.537221	0.0262699
FBgn0265190	-1.48381	0.537221	0.0264837
FBgn0267113	1.54175	0.537221	0.025926
FBgn0010877	0.97737	0.537252	0.0272604
FBgn0024807	-0.611311	0.537252	0.0269382
FBgn0028956	-3.80439	0.537252	0.027106
FBgn0030243	0.708962	0.537252	0.0273441
FBgn0030748	-3.24111	0.537252	0.0270951
FBgn0051344	1.74326	0.537252	0.0272745
FBgn0259171	1.19621	0.537252	0.0273016
FBgn0266750	-5.68596	0.537252	0.0272133
FBgn0285991	0.398966	0.537252	0.0274022
FBgn0030594	-2.8565	0.540847	0.0279043
FBgn0030858	-0.843579	0.540847	0.0279109
FBgn0037234	-1.20279	0.540847	0.0278396
FBgn0260987	0.922121	0.540847	0.0279007
FBgn0264307	1.00555	0.540847	0.0277298
FBgn0000017	0.545216	0.541452	0.0280275
FBgn0034718	0.876337	0.541452	0.0280724
FBgn0000416	-0.662648	0.545103	0.0283273
FBgn0034821	-3.21395	0.546965	0.0284898
FBgn0039459	-1.71953	0.547053	0.0285602
FBgn0000046	0.638682	0.547684	0.0286603
FBgn0039163	1.02142	0.547684	0.0287303
FBgn0050338	-3.76733	0.547684	0.0287908
FBgn0033431	-1.6609	0.547824	0.0288743
FBgn0042179	-5.37826	0.547824	0.0289299
FBgn0036005	1.35431	0.549915	0.0291065
FBgn0020279	-0.570983	0.551695	0.0292715
FBgn0030008	3.30437	0.551695	0.0294662
FBgn0031161	0.754394	0.551695	0.0293876
FBgn0036915	-0.639927	0.551695	0.0294189
FBgn0034894	0.721686	0.556782	0.0298049
FBgn0025388	-2.27847	0.557945	0.0299343
FBgn0028427	0.879078	0.560502	0.0302063
FBgn0031384	2.29542	0.560502	0.0301461
FBgn0013343	0.779154	0.561901	0.0307159
FBgn0023535	-1.65982	0.561901	0.0308224
FBgn0032399	3.1932	0.561901	0.0303877
FBgn0035033	1.25073	0.561901	0.0304716
FBgn0035719	-1.12979	0.561901	0.0307941
FBgn0037515	2.59376	0.561901	0.0306774
FBgn0045770	-2.74781	0.561901	0.0305254
FBgn0259676	-2.56384	0.561901	0.0306081
FBgn0035421	-0.711023	0.563162	0.0309875
FBgn0036945	-3.51168	0.563162	0.0310271
FBgn0010288	-0.562941	0.563746	0.0315821
FBgn0020416	-3.86832	0.563746	0.031629
FBgn0032643	-1.34043	0.563746	0.0315696
FBgn0034661	-2.33243	0.563746	0.0315974
FBgn0038652	-1.08824	0.563746	0.0313692
FBgn0039623	2.11199	0.563746	0.0313095
FBgn0051028	-3.39617	0.563746	0.0316696
FBgn0051064	-1.42064	0.563746	0.0316551
FBgn0052064	-2.56547	0.563746	0.0311619
FBgn0003997	0.999498	0.564222	0.0319466
FBgn0030246	-0.871555	0.564222	0.0317714
FBgn0032646	0.650577	0.564222	0.0319047
FBgn0034144	-3.9488	0.564222	0.0319679
FBgn0003065	-2.94397	0.565811	0.0321641
FBgn0032042	0.893397	0.565811	0.0322273
FBgn0037235	0.467171	0.565811	0.0322621
FBgn0038467	-0.854971	0.56904	0.0325965
FBgn0038476	-0.464803	0.56904	0.0325749
FBgn0053202	4.40702	0.56904	0.0326515
FBgn0010551	-0.746782	0.574296	0.033103
FBgn0250844	-2.26603	0.574296	0.0331854
FBgn0262782	0.765923	0.574296	0.0331364
FBgn0031097	-1.03712	0.574426	0.0335184
FBgn0031233	-0.894672	0.574426	0.0333886
FBgn0037822	-0.613183	0.574426	0.0333492
FBgn0039273	1.47871	0.574426	0.0334926
FBgn0020767	0.953467	0.574435	0.0343431
FBgn0027085	-1.32529	0.574435	0.0341697
FBgn0027497	-0.910425	0.574435	0.0336889
FBgn0031398	-1.94857	0.574435	0.0338681
FBgn0034141	-1.35611	0.574435	0.0339826
FBgn0036239	0.552774	0.574435	0.0342591
FBgn0040531	-2.50516	0.574435	0.0340565
FBgn0051715	0.843618	0.574435	0.034143
FBgn0052351	-2.6646	0.574435	0.0341824
FBgn0260972	0.603209	0.574435	0.0342909
FBgn0262570	-2.64244	0.574435	0.0341409
FBgn0024273	-1.08104	0.57632	0.0346284
FBgn0025820	1.0768	0.57632	0.0348632
FBgn0030600	-3.4705	0.57632	0.0348797
FBgn0050197	1.16179	0.57632	0.0349354
FBgn0051144	-2.36301	0.57632	0.0346058
FBgn0259483	-0.43633	0.57632	0.0349411
FBgn0259745	0.832818	0.57632	0.0347652
FBgn0034392	-1.96684	0.576644	0.0351808
FBgn0039868	1.21438	0.576644	0.0352382
FBgn0267821	-0.737094	0.576644	0.0352081
FBgn0284436	-0.683937	0.576644	0.035125
FBgn0000576	-2.88933	0.579281	0.0359648
FBgn0027341	-1.51809	0.579281	0.0363389
FBgn0028734	-0.57405	0.579281	0.0356924
FBgn0035833	-2.86987	0.579281	0.0360769
FBgn0037358	-1.19977	0.579281	0.0363691
FBgn0042185	0.978234	0.579281	0.0359018
FBgn0052104	-1.67096	0.579281	0.0362058
FBgn0067628	1.80357	0.579281	0.0360518
FBgn0086673	-3.24253	0.579281	0.035499
FBgn0086686	0.757371	0.579281	0.0357724
FBgn0260985	-1.09393	0.579281	0.0358643
FBgn0262739	0.592616	0.579281	0.0363749
FBgn0263396	0.574107	0.579281	0.0362258
FBgn0265595	2.94344	0.579281	0.0357747
FBgn0030720	-1.40224	0.579588	0.0365526
FBgn0034272	2.74374	0.579588	0.0366559
FBgn0036230	-4.252	0.579588	0.0366731
FBgn0037944	1.44585	0.579588	0.0365239
FBgn0035498	0.91234	0.581107	0.0370488
FBgn0038552	1.58673	0.581107	0.036969
FBgn0062978	-2.01643	0.581107	0.0370345
FBgn0264775	-5.12262	0.581107	0.0368885
FBgn0004556	-1.18754	0.582005	0.0373695
FBgn0030328	-0.569083	0.582005	0.0374951
FBgn0030486	-1.38455	0.582005	0.0373108
FBgn0032821	0.727802	0.582005	0.0376983
FBgn0035583	-4.86217	0.582005	0.0377351
FBgn0058160	0.814184	0.582005	0.0377361
FBgn0263048	-2.52862	0.582005	0.0375142
FBgn0266410	0.420851	0.582005	0.0376598
FBgn0267525	-2.01996	0.582005	0.0376145
FBgn0001086	-1.66435	0.582605	0.037873
FBgn0004463	1.55027	0.582605	0.0388263
FBgn0017577	-1.39427	0.582605	0.0386641
FBgn0024361	-3.60137	0.582605	0.0382212
FBgn0026206	0.780695	0.582605	0.0382433
FBgn0026593	2.1677	0.582605	0.0387642
FBgn0028978	1.20114	0.582605	0.0383486
FBgn0033169	1.46777	0.582605	0.0382119
FBgn0033958	4.48109	0.582605	0.0386402
FBgn0037513	0.781362	0.582605	0.0385801
FBgn0039626	-0.722762	0.582605	0.0388206
FBgn0050296	-3.49649	0.582605	0.0380017
FBgn0053526	-0.611751	0.582605	0.0384271
FBgn0263869	2.554	0.582605	0.0387634
FBgn0267733	-1.09444	0.582605	0.0380263
FBgn0038225	-3.05148	0.583078	0.038928
FBgn0001125	-0.685903	0.583138	0.0390021
FBgn0003346	-0.842402	0.584526	0.0391653
FBgn0033087	-1.47005	0.587185	0.0394141
FBgn0051004	-4.9104	0.587207	0.0394862
FBgn0000588	-3.28109	0.592066	0.0398842
FBgn0001257	-0.932697	0.592882	0.0401596
FBgn0004047	-2.28632	0.592882	0.0403007
FBgn0011259	0.814224	0.592882	0.0400572
FBgn0026262	0.506944	0.592882	0.0402719
FBgn0030991	-0.571185	0.592882	0.0404941
FBgn0033752	-1.57362	0.592882	0.0401556
FBgn0263598	-0.533942	0.592882	0.0404226
FBgn0265512	-1.67809	0.592882	0.0405097
FBgn0036697	1.23965	0.594345	0.0406812
FBgn0033005	0.841658	0.596297	0.0408865
FBgn0022787	-0.717161	0.59672	0.0411008
FBgn0029778	-0.757541	0.59672	0.0411308
FBgn0033788	-3.7489	0.59672	0.041081
FBgn0011225	-1.088	0.599228	0.0414034
FBgn0038202	-4.20061	0.599228	0.0416641
FBgn0038301	-1.34878	0.599228	0.0415903
FBgn0052103	0.801719	0.599228	0.0415668
FBgn0262562	0.917914	0.599228	0.041615
FBgn0266843	-1.7945	0.599237	0.0417368
FBgn0030839	2.81941	0.600795	0.0421691
FBgn0032796	-1.79339	0.600795	0.0422712
FBgn0034634	2.41102	0.600795	0.042035
FBgn0052280	0.784214	0.600795	0.0419279
FBgn0262731	1.42176	0.600795	0.042064
FBgn0267309	4.82253	0.600795	0.042279
FBgn0051156	2.20513	0.600963	0.0423631
FBgn0001624	0.607751	0.604076	0.0426552
FBgn0053302	3.56731	0.605525	0.0428303
FBgn0000307	-0.813895	0.605676	0.0434209
FBgn0001145	0.643334	0.605676	0.0434547
FBgn0022023	-0.369086	0.605676	0.0430385
FBgn0028434	-1.80941	0.605676	0.0439044
FBgn0032290	1.14389	0.605676	0.0438806
FBgn0033929	-0.809592	0.605676	0.0430443
FBgn0035268	1.54059	0.605676	0.0434749
FBgn0035714	0.98426	0.605676	0.0439339
FBgn0037185	1.34795	0.605676	0.043751
FBgn0038296	3.42403	0.605676	0.0432078
FBgn0038577	1.08514	0.605676	0.0435277
FBgn0039332	-5.25972	0.605676	0.0438206
FBgn0261673	-0.554711	0.605676	0.0435766
FBgn0263198	-0.725058	0.605676	0.0432468
FBgn0265048	-1.24778	0.605676	0.0437021
FBgn0031389	2.87223	0.61024	0.0444118
FBgn0033757	1.50372	0.61024	0.044401
FBgn0031882	1.94774	0.611129	0.0446157
FBgn0260943	1.18622	0.611129	0.0446235
FBgn0015391	-1.47994	0.61164	0.0453637
FBgn0015625	-0.993575	0.61164	0.0455799
FBgn0020621	0.751359	0.61164	0.0453922
FBgn0029830	-0.779301	0.61164	0.0451638
FBgn0030100	1.44498	0.61164	0.0447466
FBgn0031627	2.74627	0.61164	0.0453306
FBgn0032229	0.616648	0.61164	0.0451776
FBgn0032414	-1.94485	0.61164	0.0454584
FBgn0033971	0.99082	0.61164	0.0448422
FBgn0040238	0.787792	0.61164	0.0450813
FBgn0042085	-1.09335	0.61164	0.0456173
FBgn0050101	-1.96568	0.61164	0.0450543
FBgn0266377	0.856892	0.61164	0.0454765
FBgn0015039	-2.59316	0.613016	0.0458395
FBgn0032870	0.952167	0.613016	0.0459412
FBgn0037164	-1.85863	0.613016	0.0458816
FBgn0010548	-0.752497	0.613253	0.0460581
FBgn0028691	0.374634	0.613253	0.0461065
FBgn0051955	2.12949	0.614571	0.0463535
FBgn0039260	0.739276	0.615168	0.0466204
FBgn0264357	-0.540294	0.615168	0.0465428
FBgn0035405	-1.04725	0.615374	0.0467101
FBgn0033177	2.82489	0.618495	0.047319
FBgn0034908	-1.05513	0.618495	0.0471752
FBgn0036340	-0.558207	0.618495	0.0471699
FBgn0052649	1.30729	0.618495	0.0472554
FBgn0262531	-1.93301	0.618495	0.0471936
FBgn0030915	1.11655	0.621	0.04766
FBgn0035192	-1.10068	0.621	0.0476391
FBgn0024698	-1.22212	0.622918	0.0478822
FBgn0025692	-2.61001	0.62611	0.0485416
FBgn0032614	-2.53268	0.62611	0.0484776
FBgn0046247	0.7381	0.62611	0.048242
FBgn0050410	0.485862	0.62611	0.0483392
FBgn0264785	-1.6213	0.62611	0.0485794
FBgn0266361	-2.46534	0.62611	0.0484152
FBgn0031873	-1.43272	0.626133	0.0486565
FBgn0000063	-2.86672	0.626982	0.049697
FBgn0001235	0.535966	0.626982	0.0493954
FBgn0004910	1.27823	0.626982	0.0498056
FBgn0028573	4.11207	0.626982	0.0493528
FBgn0031265	-0.798145	0.626982	0.0496879
FBgn0033756	-3.1478	0.626982	0.0498902
FBgn0035270	1.34045	0.626982	0.049833
FBgn0035756	2.9115	0.626982	0.0492357
FBgn0036973	-0.929683	0.626982	0.0493515
FBgn0037667	-1.84478	0.626982	0.0488465
FBgn0037843	0.646941	0.626982	0.0499293
FBgn0038953	1.48511	0.626982	0.0498951
FBgn0052350	1.10589	0.626982	0.0498287
FBgn0266409	0.546907	0.626982	0.049051
FBgn0267454	-2.37655	0.626982	0.049077
FBgn0267975	-0.576534	0.626982	0.0489941
FBgn0001259	-3.04505	0.627177	0.0500203
FBgn0000299	-0.954311	0.627594	0.0504405
FBgn0002524	1.51289	0.627594	0.0507764
FBgn0002525	0.502048	0.627594	0.0520317
FBgn0003137	-0.630126	0.627594	0.0513591
FBgn0003460	-1.06089	0.627594	0.0525332
FBgn0004860	0.809234	0.627594	0.0516187
FBgn0010315	0.90138	0.627594	0.051895
FBgn0011640	-0.574976	0.627594	0.0506049
FBgn0019932	1.41409	0.627594	0.0523569
FBgn0020510	0.65381	0.627594	0.0519936
FBgn0021875	1.25751	0.627594	0.0534467
FBgn0024804	0.742579	0.627594	0.0534508
FBgn0024947	-0.758164	0.627594	0.0525726
FBgn0026076	0.667996	0.627594	0.0513737
FBgn0027066	0.715406	0.627594	0.0502226
FBgn0027493	0.581461	0.627594	0.0531171
FBgn0029941	-0.621882	0.627594	0.0516079
FBgn0030039	2.40235	0.627594	0.0527736
FBgn0030320	-1.10078	0.627594	0.0513106
FBgn0030877	-0.94568	0.627594	0.0505399
FBgn0032585	1.9142	0.627594	0.0515433
FBgn0033760	-5.27217	0.627594	0.0533284
FBgn0033845	-2.46667	0.627594	0.051012
FBgn0033984	-0.880098	0.627594	0.0510203
FBgn0034706	-1.19207	0.627594	0.0506137
FBgn0034854	0.746999	0.627594	0.0517735
FBgn0035173	0.6851	0.627594	0.0527567
FBgn0035473	-0.712966	0.627594	0.0530847
FBgn0035478	3.33891	0.627594	0.0516924
FBgn0035526	0.485808	0.627594	0.0515641
FBgn0036287	-1.74191	0.627594	0.0528518
FBgn0036763	-1.00264	0.627594	0.0531618
FBgn0036999	2.461	0.627594	0.0503831
FBgn0038714	-4.21418	0.627594	0.0528672
FBgn0038868	-1.00019	0.627594	0.0521796
FBgn0039154	2.25655	0.627594	0.0505508
FBgn0039528	-0.735571	0.627594	0.0523657
FBgn0052109	1.54718	0.627594	0.0518329
FBgn0052226	-2.38884	0.627594	0.0531428
FBgn0083124	1.42234	0.627594	0.0533166
FBgn0259795	-2.41311	0.627594	0.0507493
FBgn0262871	0.789861	0.627594	0.0512396
FBgn0263873	-0.592474	0.627594	0.0527783
FBgn0264617	3.89005	0.627594	0.0521539
FBgn0267030	3.25942	0.627594	0.0512483
FBgn0000277	2.16478	0.627649	0.0536268
FBgn0035760	1.48128	0.627649	0.053682
FBgn0037121	0.787039	0.627649	0.0536299
FBgn0003900	-1.23034	0.627916	0.0539361
FBgn0029113	-0.439302	0.627916	0.0540837
FBgn0031403	0.634348	0.627916	0.0537864
FBgn0033463	-0.719036	0.627916	0.0541275
FBgn0033928	2.81533	0.627916	0.054158
FBgn0036194	-1.58421	0.627916	0.0538588
FBgn0016794	-1.24634	0.62927	0.0545019
FBgn0027654	2.1951	0.62927	0.0543968
FBgn0050463	-1.50131	0.62927	0.0544603
FBgn0026787	1.49371	0.630274	0.0547405
FBgn0262116	0.662238	0.630274	0.0547282
FBgn0036428	0.514901	0.630873	0.05492
FBgn0260429	-1.98069	0.630873	0.0549443
FBgn0016693	0.727546	0.631738	0.0550956
FBgn0034724	1.01404	0.631896	0.0551854
FBgn0000662	0.597846	0.63307	0.0555925
FBgn0262869	3.54039	0.63307	0.0555516
FBgn0267390	-0.956089	0.63307	0.0555105
FBgn0267726	-3.19245	0.63307	0.0553765
FBgn0040227	-0.472649	0.63428	0.0557752
FBgn0034093	-1.07384	0.634481	0.0560218
FBgn0250753	-0.365587	0.634481	0.0559409
FBgn0260632	-0.896223	0.636186	0.0563254
FBgn0261925	-1.15766	0.636186	0.0562548
FBgn0004373	-0.710628	0.636588	0.0565141
FBgn0030350	0.730957	0.636588	0.0564671
FBgn0003087	-2.03327	0.637113	0.0566373
FBgn0285925	-1.14867	0.639596	0.0569351
FBgn0000212	-0.67712	0.639751	0.0574201
FBgn0003044	-0.611985	0.639751	0.0572034
FBgn0025186	-0.650097	0.639751	0.0574875
FBgn0031629	-1.91615	0.639751	0.0573778
FBgn0032242	0.433023	0.639751	0.0572967
FBgn0033884	-1.23597	0.639751	0.0573596
FBgn0037126	-1.70459	0.639751	0.0571257
FBgn0266441	-1.41782	0.641135	0.0577176
FBgn0267398	-0.573773	0.641135	0.0577662
FBgn0032135	1.02804	0.642878	0.0580006
FBgn0003744	0.641108	0.6443	0.0586713
FBgn0011785	-0.833961	0.6443	0.0585748
FBgn0029152	0.712743	0.6443	0.0584798
FBgn0037376	-0.969403	0.6443	0.0586318
FBgn0259209	-0.968159	0.6443	0.0586623
FBgn0263237	-1.12507	0.6443	0.0583468
FBgn0266945	-2.46737	0.6443	0.0584096
FBgn0267505	0.794757	0.646098	0.0589129
FBgn0031347	-4.2518	0.646403	0.0590184
FBgn0037779	-0.880041	0.646487	0.0591816
FBgn0283724	-1.21109	0.646487	0.0591639
FBgn0002905	-2.59019	0.648048	0.0595502
FBgn0010220	-0.927155	0.648048	0.059823
FBgn0023540	1.05522	0.648048	0.0596884
FBgn0030973	-0.454048	0.648048	0.0602026
FBgn0031424	3.80577	0.648048	0.0594991
FBgn0031988	-0.793526	0.648048	0.0599807
FBgn0032481	-1.40489	0.648048	0.0601248
FBgn0032884	0.48447	0.648048	0.0597753
FBgn0037447	0.857753	0.648048	0.0602567
FBgn0041164	-1.69718	0.648048	0.0598888
FBgn0050089	-0.583368	0.648048	0.0602599
FBgn0053963	2.9837	0.648048	0.0596122
FBgn0025712	1.23566	0.648451	0.0603755
FBgn0039690	0.791866	0.649695	0.0605694
FBgn0002869	-1.66902	0.650641	0.0607946
FBgn0017581	0.417273	0.650641	0.0608764
FBgn0031544	0.614139	0.650641	0.0608924
FBgn0037749	0.811296	0.650739	0.0609799
FBgn0262109	-0.711354	0.652503	0.0612236
FBgn0003607	-0.438265	0.652689	0.0615211
FBgn0004636	0.449679	0.652689	0.0614405
FBgn0011802	-1.16529	0.652689	0.0616301
FBgn0022160	-1.05394	0.652689	0.061484
FBgn0261804	-3.0942	0.652689	0.0616337
FBgn0011768	-0.521812	0.65294	0.0618035
FBgn0039023	2.36027	0.65294	0.0618144
FBgn0001324	-1.01506	0.654559	0.062437
FBgn0015615	-0.995329	0.654559	0.0625076
FBgn0020369	0.473102	0.654559	0.0627111
FBgn0024989	-1.25676	0.654559	0.0621529
FBgn0031549	-2.14006	0.654559	0.0629126
FBgn0032724	0.533366	0.654559	0.0623647
FBgn0033806	-2.00466	0.654559	0.06275
FBgn0034736	0.794606	0.654559	0.0627949
FBgn0036980	-1.01115	0.654559	0.0623014
FBgn0038972	-1.77931	0.654559	0.0628485
FBgn0039229	-0.932485	0.654559	0.0621741
FBgn0263605	0.934212	0.654559	0.0625364
FBgn0283509	-0.973684	0.654571	0.0629925
FBgn0037906	-4.65127	0.655567	0.0631672
FBgn0004875	0.598384	0.659502	0.0636517
FBgn0266388	-2.43304	0.659502	0.063705
FBgn0030634	-4.83547	0.659727	0.0638321
FBgn0031776	0.756357	0.659727	0.0638855
FBgn0051637	-1.08582	0.659849	0.0639767
FBgn0014020	0.374367	0.660015	0.0640721
FBgn0263351	0.776905	0.66062	0.0642103
FBgn0023216	1.36397	0.660797	0.0643866
FBgn0032727	0.979804	0.660797	0.064344
FBgn0000551	-2.55119	0.662251	0.0646908
FBgn0023549	0.784393	0.662251	0.0648033
FBgn0038546	-0.932231	0.662251	0.0648469
FBgn0259677	0.775877	0.662251	0.0646191
FBgn0011703	-1.09173	0.663397	0.0653162
FBgn0028360	-0.920891	0.663397	0.0651277
FBgn0033355	0.752365	0.663397	0.0654082
FBgn0037344	-0.550753	0.663397	0.065438
FBgn0038471	1.10286	0.663397	0.0652476
FBgn0038788	1.19352	0.663397	0.065361
FBgn0266918	0.594694	0.663628	0.0655406
FBgn0001942	-0.228755	0.664771	0.0668417
FBgn0003975	0.93422	0.664771	0.0668056
FBgn0016641	-0.678491	0.664771	0.0662322
FBgn0026428	-0.813177	0.664771	0.066455
FBgn0028695	-0.431203	0.664771	0.066992
FBgn0029854	-0.604752	0.664771	0.0674927
FBgn0030834	0.938628	0.664771	0.0660131
FBgn0030955	0.549076	0.664771	0.0661811
FBgn0031359	0.675266	0.664771	0.067026
FBgn0031751	-1.62097	0.664771	0.067449
FBgn0032350	-0.795546	0.664771	0.067105
FBgn0032869	-3.05973	0.664771	0.0669189
FBgn0033459	-0.938584	0.664771	0.0668561
FBgn0033607	0.979059	0.664771	0.0671929
FBgn0033724	-1.1462	0.664771	0.0663145
FBgn0036710	-1.23024	0.664771	0.0658613
FBgn0037647	0.870964	0.664771	0.0670291
FBgn0038320	0.539446	0.664771	0.0669104
FBgn0039283	-3.96585	0.664771	0.0662719
FBgn0053510	3.54776	0.664771	0.0673932
FBgn0260645	1.75895	0.664771	0.0674746
FBgn0263046	-1.85571	0.664771	0.0674569
FBgn0263278	-1.18959	0.664771	0.0672037
FBgn0035370	-0.452566	0.668945	0.067997
FBgn0263398	0.583119	0.668945	0.0680774
FBgn0001258	1.00934	0.669105	0.0683659
FBgn0010520	0.984374	0.669105	0.0684157
FBgn0035600	-0.621515	0.669105	0.068359
FBgn0039594	-1.84637	0.669105	0.0682526
FBgn0035235	-1.4222	0.669591	0.0685458
FBgn0020386	0.67199	0.670055	0.0687546
FBgn0262117	0.606378	0.670055	0.0687349
FBgn0028582	0.500624	0.670447	0.0689818
FBgn0037448	1.32417	0.670447	0.0690367
FBgn0038694	-3.31738	0.670447	0.0689578
FBgn0270928	3.74737	0.670708	0.0691444
FBgn0030738	-0.751379	0.670831	0.0694592
FBgn0035915	-2.22198	0.670831	0.0695605
FBgn0035924	-3.38381	0.670831	0.0695371
FBgn0259227	-1.28791	0.670831	0.0693478
FBgn0264947	-3.36629	0.670831	0.0693261
FBgn0267378	-0.536616	0.671098	0.0696689
FBgn0001986	0.994769	0.671363	0.0699025
FBgn0052650	1.98666	0.671363	0.0699387
FBgn0262511	0.482863	0.671363	0.0697841
FBgn0010435	-1.21607	0.673305	0.0702803
FBgn0013746	-0.522013	0.673305	0.070765
FBgn0032857	2.4911	0.673305	0.0706061
FBgn0035854	1.42577	0.673305	0.0704926
FBgn0037698	1.0368	0.673305	0.0707889
FBgn0038200	-2.03232	0.673305	0.0707064
FBgn0052062	0.432862	0.673305	0.0706068
FBgn0262986	-4.98321	0.673305	0.0703206
FBgn0033649	3.36594	0.674011	0.0709891
FBgn0039731	-2.04955	0.674011	0.0710254
FBgn0029944	0.792801	0.676622	0.0713818
FBgn0046294	-1.8277	0.677505	0.0715565
FBgn0005642	-1.20753	0.677642	0.071768
FBgn0026630	0.735461	0.677642	0.0721264
FBgn0028837	0.626215	0.677642	0.0723861
FBgn0029689	1.47476	0.677642	0.0723844
FBgn0030451	0.751587	0.677642	0.0720751
FBgn0033428	0.492579	0.677642	0.0721525
FBgn0033868	-2.67511	0.677642	0.0723625
FBgn0035252	0.68345	0.677642	0.0721114
FBgn0039337	-1.18254	0.677642	0.0717197
FBgn0039890	0.762312	0.677642	0.071906
FBgn0030806	0.838561	0.677688	0.0725541
FBgn0034850	-3.81392	0.677688	0.0725408
FBgn0029969	0.939607	0.679339	0.0728943
FBgn0263117	0.946771	0.679339	0.0728751
FBgn0037773	-2.49425	0.679468	0.0730557
FBgn0262716	0.500048	0.679468	0.0730716
FBgn0036437	-3.67924	0.679662	0.073306
FBgn0039654	-0.846867	0.679662	0.0732464
FBgn0051812	-1.91594	0.679662	0.0734195
FBgn0267912	0.700793	0.679662	0.0733417
FBgn0037556	-1.13358	0.680004	0.0735588
FBgn0038272	0.965704	0.680004	0.0737019
FBgn0284081	3.44153	0.680004	0.0736239
FBgn0003741	-1.52944	0.681168	0.0739099
FBgn0001256	-1.65418	0.681881	0.074287
FBgn0036306	1.00896	0.681881	0.0741093
FBgn0036677	-1.13143	0.681881	0.0743154
FBgn0051226	-2.95486	0.681881	0.0741799
FBgn0029935	1.32286	0.682099	0.0744227
FBgn0051051	3.78603	0.682099	0.0745033
FBgn0031003	-1.24631	0.682379	0.074616
FBgn0031317	1.1207	0.682493	0.0747105
FBgn0015575	-0.950953	0.682584	0.0752131
FBgn0016697	0.451103	0.682584	0.0751796
FBgn0031286	-0.80079	0.682584	0.0749988
FBgn0033812	0.835318	0.682584	0.0752089
FBgn0037338	1.39512	0.682584	0.0749607
FBgn0262854	3.34052	0.682584	0.0751433
FBgn0000405	-1.14005	0.68295	0.0760885
FBgn0024314	0.568618	0.68295	0.0761528
FBgn0030812	0.59189	0.68295	0.0763146
FBgn0031971	0.564296	0.68295	0.0758053
FBgn0032633	-1.08445	0.68295	0.0759443
FBgn0033356	-1.07335	0.68295	0.0762062
FBgn0034062	-1.3742	0.68295	0.075343
FBgn0035205	-0.570044	0.68295	0.0759959
FBgn0036618	-2.6364	0.68295	0.0755852
FBgn0038432	-0.738403	0.68295	0.0760742
FBgn0039831	0.566852	0.68295	0.0763768
FBgn0043783	-2.81125	0.68295	0.0757609
FBgn0051092	-1.56004	0.68295	0.075461
FBgn0085397	-1.06645	0.68295	0.0764089
FBgn0260959	-1.113	0.68295	0.0764858
FBgn0261641	-0.654683	0.684441	0.0768174
FBgn0264606	3.99303	0.684441	0.076816
FBgn0037411	-4.82768	0.685245	0.0769901
FBgn0263029	-2.8577	0.687814	0.0773615
FBgn0035295	-1.63841	0.689356	0.0777008
FBgn0263602	-1.36059	0.689356	0.0776262
FBgn0052026	-3.23131	0.691909	0.078155
FBgn0259143	0.452105	0.691909	0.0781186
FBgn0032979	0.663393	0.692561	0.0783267
FBgn0038533	-0.756219	0.692561	0.0783953
FBgn0000536	1.08528	0.693565	0.0790983
FBgn0001330	-2.39983	0.693565	0.0790786
FBgn0011205	-1.05086	0.693565	0.0787018
FBgn0031562	3.68605	0.693565	0.0791689
FBgn0262057	-1.34966	0.693565	0.0791764
FBgn0263855	-1.5055	0.693565	0.0785981
FBgn0265613	-2.65911	0.693565	0.0789923
FBgn0267376	0.605396	0.693565	0.0789271
FBgn0032400	-0.663988	0.693888	0.0793802
FBgn0038784	-3.65274	0.693888	0.0793421
FBgn0038755	0.652832	0.694147	0.0794933
FBgn0001994	0.589748	0.694757	0.0806519
FBgn0003118	-0.869678	0.694757	0.0803833
FBgn0023513	-1.82666	0.694757	0.0813182
FBgn0030505	0.405533	0.694757	0.0799918
FBgn0030878	0.804348	0.694757	0.0811118
FBgn0031907	0.641457	0.694757	0.0810827
FBgn0032474	-0.934094	0.694757	0.0808179
FBgn0033015	0.602648	0.694757	0.0803386
FBgn0033381	0.619467	0.694757	0.0810935
FBgn0037475	-4.05576	0.694757	0.0804282
FBgn0037877	0.800134	0.694757	0.0807334
FBgn0038269	-0.883919	0.694757	0.080883
FBgn0039066	-1.08936	0.694757	0.0810915
FBgn0039189	0.524553	0.694757	0.0803667
FBgn0039303	0.627124	0.694757	0.0800722
FBgn0051324	1.11085	0.694757	0.0808834
FBgn0052221	-2.56814	0.694757	0.0797581
FBgn0052354	1.29994	0.694757	0.0812336
FBgn0267486	0.992271	0.694757	0.0803717
FBgn0267519	-1.02978	0.694757	0.0812919
FBgn0002577	-2.02798	0.695184	0.0814518
FBgn0030699	0.866871	0.69671	0.0818929
FBgn0035998	-1.07464	0.69671	0.0819659
FBgn0038042	-1.43278	0.69671	0.0819216
FBgn0086656	-0.539581	0.69671	0.081744
FBgn0032197	0.868714	0.700233	0.0824646
FBgn0041102	3.1202	0.701687	0.0827202
FBgn0034058	0.98025	0.701989	0.0828403
FBgn0030573	-2.15351	0.704159	0.0831811
FBgn0003977	-0.850623	0.704978	0.0833688
FBgn0035333	-0.763743	0.704978	0.0834474
FBgn0035271	1.01104	0.707485	0.0838293
FBgn0037941	-3.88844	0.707917	0.0839656
FBgn0000286	0.593544	0.708393	0.0846067
FBgn0001301	0.874249	0.708393	0.0858618
FBgn0001323	-1.62349	0.708393	0.0864803
FBgn0002413	0.457274	0.708393	0.0875398
FBgn0002865	-2.10156	0.708393	0.0865603
FBgn0003141	0.646687	0.708393	0.086627
FBgn0004431	-2.96989	0.708393	0.0849191
FBgn0005777	0.505925	0.708393	0.085731
FBgn0010309	-1.09478	0.708393	0.0860731
FBgn0010501	-0.667162	0.708393	0.0860296
FBgn0020306	-0.554527	0.708393	0.0880028
FBgn0024187	1.04207	0.708393	0.0877747
FBgn0025697	0.969256	0.708393	0.0866961
FBgn0027339	0.478638	0.708393	0.0874257
FBgn0031094	0.690977	0.708393	0.0875119
FBgn0031258	3.06668	0.708393	0.0855001
FBgn0031574	-1.4864	0.708393	0.0867892
FBgn0031632	-0.753856	0.708393	0.0849659
FBgn0032405	-1.49748	0.708393	0.0842436
FBgn0033352	-0.741544	0.708393	0.0841128
FBgn0033737	-0.921526	0.708393	0.0878092
FBgn0034744	0.806367	0.708393	0.0854195
FBgn0034808	-0.888646	0.708393	0.0875063
FBgn0035155	-0.819572	0.708393	0.0868931
FBgn0035539	-1.41179	0.708393	0.0872304
FBgn0035812	-1.20444	0.708393	0.0874275
FBgn0035838	1.58254	0.708393	0.0874391
FBgn0035839	1.14225	0.708393	0.0851855
FBgn0035945	-1.46172	0.708393	0.0858777
FBgn0036257	-0.954043	0.708393	0.0879702
FBgn0037360	0.708164	0.708393	0.0865078
FBgn0039882	-1.37487	0.708393	0.0857812
FBgn0040064	0.462918	0.708393	0.0867744
FBgn0042177	-1.52136	0.708393	0.0843536
FBgn0050499	0.695007	0.708393	0.0857346
FBgn0051259	-2.16199	0.708393	0.0853756
FBgn0052677	2.60718	0.708393	0.0874877
FBgn0085188	-0.459288	0.708393	0.0855952
FBgn0086448	1.81403	0.708393	0.0849724
FBgn0263380	0.793744	0.708393	0.0876541
FBgn0263650	-3.19708	0.708393	0.0874987
FBgn0265178	-0.771271	0.708393	0.0866387
FBgn0266046	2.80133	0.708393	0.0851488
FBgn0266376	1.72453	0.708393	0.0879368
FBgn0267350	-0.686329	0.708393	0.0880272
FBgn0270925	-1.99689	0.708393	0.0849813
FBgn0285926	0.709324	0.708393	0.0865852
FBgn0003748	-0.645766	0.709115	0.0882502
FBgn0034959	-1.09451	0.709115	0.0882876
FBgn0010278	-0.584838	0.710489	0.088715
FBgn0037012	1.56014	0.710489	0.0885733
FBgn0267508	-1.6658	0.710489	0.0886727
FBgn0005695	0.851801	0.710528	0.0890096
FBgn0010340	-0.979094	0.710528	0.089106
FBgn0034345	0.490165	0.710528	0.0893182
FBgn0035859	1.07983	0.710528	0.0891747
FBgn0037117	-1.71448	0.710528	0.0890544
FBgn0050381	1.3967	0.710528	0.0888446
FBgn0267976	0.638492	0.710528	0.0892986
FBgn0028369	0.769263	0.711203	0.0894886
FBgn0027575	3.0707	0.713112	0.0899861
FBgn0029994	1.66678	0.713112	0.0899275
FBgn0262734	0.477767	0.713112	0.0899019
FBgn0040636	2.93878	0.713191	0.0900819
FBgn0026620	0.444734	0.713324	0.0901844
FBgn0028406	1.10472	0.713445	0.0902856
FBgn0000414	1.32977	0.713526	0.0904676
FBgn0020513	0.550497	0.713526	0.0904604
FBgn0039186	0.512275	0.713973	0.09061
FBgn0052281	1.37689	0.716529	0.0910207
FBgn0000140	-1.57281	0.716806	0.0913145
FBgn0052666	0.706624	0.716806	0.0912937
FBgn0262614	0.637401	0.716806	0.0912111
FBgn0011715	-0.747378	0.718051	0.0915595
FBgn0051145	0.548483	0.72071	0.0919853
FBgn0035591	0.86855	0.720747	0.0920766
FBgn0033844	-0.545848	0.721183	0.0922191
FBgn0022893	-0.488429	0.721706	0.0927553
FBgn0029629	-0.457068	0.721706	0.0930616
FBgn0030655	-2.17583	0.721706	0.0929002
FBgn0030789	-1.13549	0.721706	0.0929849
FBgn0032166	-0.865646	0.721706	0.0925971
FBgn0037980	1.09709	0.721706	0.092699
FBgn0052690	-2.06142	0.721706	0.0925935
FBgn0261341	-1.48525	0.721706	0.0930673
FBgn0261554	-0.838236	0.721706	0.0925922
FBgn0001222	0.781635	0.723473	0.0935463
FBgn0003656	-0.806282	0.723473	0.0943335
FBgn0016034	-2.2163	0.723473	0.0950707
FBgn0029648	1.51473	0.723473	0.0953838
FBgn0029681	1.11664	0.723473	0.0948498
FBgn0031217	-1.18445	0.723473	0.0952637
FBgn0031597	-1.20325	0.723473	0.0939886
FBgn0032295	-0.935234	0.723473	0.0936211
FBgn0032889	-0.964708	0.723473	0.0952713
FBgn0033224	-0.555807	0.723473	0.0950683
FBgn0034070	-2.05745	0.723473	0.0945328
FBgn0034484	-1.32342	0.723473	0.0953189
FBgn0034753	-0.491575	0.723473	0.0948367
FBgn0035233	-1.74416	0.723473	0.0951154
FBgn0037084	-1.3346	0.723473	0.0952899
FBgn0038072	-2.51734	0.723473	0.0953596
FBgn0038198	-1.57148	0.723473	0.0946528
FBgn0038387	0.782019	0.723473	0.0942644
FBgn0039020	-1.31931	0.723473	0.0946515
FBgn0040796	3.25386	0.723473	0.0941729
FBgn0041160	-1.6507	0.723473	0.0951975
FBgn0051636	-1.30541	0.723473	0.0940826
FBgn0052227	2.84658	0.723473	0.094804
FBgn0262880	1.01419	0.723473	0.0944393
FBgn0030974	-0.927189	0.723475	0.0956916
FBgn0035518	1.2561	0.723475	0.0954827
FBgn0039338	-0.567972	0.723475	0.0957323
FBgn0053096	-1.61543	0.723475	0.0955861
FBgn0031115	1.24001	0.723569	0.0958894
FBgn0033897	-0.532851	0.723569	0.0959189
FBgn0030892	-0.805562	0.727783	0.096565
FBgn0030521	-0.675789	0.729269	0.0969082
FBgn0037098	-0.887728	0.729269	0.0969375
FBgn0001216	1.22948	0.73172	0.0993515
FBgn0002564	-0.654594	0.73172	0.0982159
FBgn0003742	-0.690275	0.73172	0.0984829
FBgn0004169	-0.918398	0.73172	0.0993546
FBgn0013725	3.67073	0.73172	0.0984134
FBgn0025814	0.683992	0.73172	0.0982717
FBgn0029712	1.79227	0.73172	0.0982828
FBgn0030077	-3.45551	0.73172	0.0974142
FBgn0030657	-1.14822	0.73172	0.0989376
FBgn0031267	0.892392	0.73172	0.0983702
FBgn0031452	0.979214	0.73172	0.0988523
FBgn0031609	-0.809202	0.73172	0.0985845
FBgn0031974	-1.53633	0.73172	0.0993234
FBgn0033476	0.521356	0.73172	0.0991978
FBgn0035484	-2.09976	0.73172	0.0980838
FBgn0035692	-0.480105	0.73172	0.0979358
FBgn0035771	-0.560464	0.73172	0.0980847
FBgn0037835	0.655112	0.73172	0.0985955
FBgn0038223	-1.02419	0.73172	0.098527
FBgn0038462	-0.816409	0.73172	0.0994456
FBgn0038693	-2.3885	0.73172	0.0993033
FBgn0039487	0.496068	0.73172	0.0994639
FBgn0085813	-0.968073	0.73172	0.0990812
FBgn0267228	-3.31208	0.73172	0.0994476
FBgn0033902	0.341043	0.733682	0.0998188
FBgn0034194	1.56298	0.734091	0.0999628
FBgn0014184	0.453191	0.734175	0.100623
FBgn0029791	-1.31773	0.734175	0.100177
FBgn0032162	-1.23876	0.734175	0.100388
FBgn0033543	1.02258	0.734175	0.100607
FBgn0034179	-0.770496	0.734175	0.100662
FBgn0036921	0.492792	0.734175	0.100529
FBgn0038739	-0.555661	0.734175	0.100381
FBgn0043841	-0.698733	0.734175	0.100681
FBgn0014469	-0.960956	0.734369	0.100831
FBgn0037323	0.880106	0.734369	0.100884
FBgn0263606	1.32891	0.734498	0.10099
FBgn0261705	-2.52254	0.73483	0.101124
FBgn0002466	-1.59987	0.734939	0.102748
FBgn0003093	0.495555	0.734939	0.102695
FBgn0004606	-0.498135	0.734939	0.101796
FBgn0010240	-3.29609	0.734939	0.102283
FBgn0031319	-0.928319	0.734939	0.102955
FBgn0031374	0.475253	0.734939	0.102027
FBgn0031957	-2.33175	0.734939	0.102211
FBgn0032005	-0.748357	0.734939	0.102834
FBgn0032217	-0.59839	0.734939	0.102097
FBgn0032451	-0.757474	0.734939	0.101963
FBgn0033246	0.765164	0.734939	0.101617
FBgn0033716	0.519182	0.734939	0.102373
FBgn0037015	-2.68134	0.734939	0.102996
FBgn0037707	-0.507712	0.734939	0.10279
FBgn0050039	-3.15631	0.734939	0.101652
FBgn0050372	1.05675	0.734939	0.102586
FBgn0051301	-0.590777	0.734939	0.101919
FBgn0052767	0.606707	0.734939	0.101808
FBgn0053523	1.00329	0.734939	0.101408
FBgn0262624	-1.45624	0.734939	0.101569
FBgn0264834	-0.809134	0.734939	0.102472
FBgn0010441	-1.76604	0.737044	0.103948
FBgn0013347	-0.473223	0.737044	0.103965
FBgn0015331	-1.15661	0.737044	0.103771
FBgn0033402	0.652084	0.737044	0.103418
FBgn0036319	4.02425	0.737044	0.103927
FBgn0036373	0.974999	0.737044	0.104
FBgn0037317	0.972667	0.737044	0.103592
FBgn0041188	-0.626199	0.737044	0.103677
FBgn0052708	-1.09874	0.737104	0.104097
FBgn0003382	-2.20578	0.740253	0.104638
FBgn0030694	-1.08084	0.740253	0.104785
FBgn0033019	0.875699	0.740253	0.104809
FBgn0004870	2.76142	0.741298	0.106251
FBgn0020620	0.491051	0.741298	0.105983
FBgn0027518	-1.33786	0.741298	0.105248
FBgn0030739	-0.877749	0.741298	0.105184
FBgn0032799	0.863922	0.741298	0.106219
FBgn0032919	1.03157	0.741298	0.106383
FBgn0033787	1.65187	0.741298	0.105654
FBgn0036029	-3.82788	0.741298	0.105945
FBgn0036621	0.530167	0.741298	0.105973
FBgn0036695	1.47276	0.741298	0.106111
FBgn0038876	0.634099	0.741298	0.105976
FBgn0039178	0.796338	0.741298	0.106342
FBgn0039687	-1.14019	0.741298	0.106384
FBgn0050108	2.94224	0.741298	0.105426
FBgn0051357	-1.52762	0.741298	0.105995
FBgn0260746	0.750251	0.741298	0.105591
FBgn0034010	-2.5532	0.741498	0.106502
FBgn0028484	-1.1585	0.741652	0.106769
FBgn0032499	-1.38947	0.741652	0.106769
FBgn0053548	0.78261	0.741652	0.106791
FBgn0051522	-0.740482	0.741806	0.106976
FBgn0267698	-0.550109	0.741806	0.106992
FBgn0040377	2.37277	0.742118	0.107126
FBgn0261552	0.692168	0.744751	0.107596
FBgn0023510	0.597638	0.744893	0.107796
FBgn0086683	0.639429	0.744893	0.107725
FBgn0034520	-2.03398	0.746205	0.108124
FBgn0037656	-2.03782	0.746205	0.108165
FBgn0031741	-1.82699	0.74713	0.108389
FBgn0003410	0.461958	0.747509	0.108854
FBgn0027505	-1.43524	0.747509	0.108883
FBgn0030099	-1.19188	0.747509	0.10884
FBgn0032002	-1.03066	0.747509	0.108553
FBgn0038926	-3.15674	0.747509	0.108894
FBgn0002283	1.04851	0.748492	0.109127
FBgn0037918	1.31746	0.748631	0.109328
FBgn0053293	-3.04782	0.748631	0.109298
FBgn0261479	-0.726542	0.748631	0.109417
FBgn0030791	0.86191	0.749309	0.109757
FBgn0036036	-1.81603	0.749309	0.109727
FBgn0039710	-0.815838	0.749309	0.109929
FBgn0261674	-0.904087	0.749309	0.109967
FBgn0262879	1.98498	0.749309	0.109891
FBgn0032397	0.602852	0.74941	0.110072
FBgn0032382	1.37267	0.749475	0.110172
FBgn0005671	-0.386841	0.752522	0.11071
FBgn0037759	-4.85229	0.754387	0.111348
FBgn0051523	0.655934	0.754387	0.111269
FBgn0051632	-2.08209	0.754387	0.111077
FBgn0261119	-0.42359	0.754387	0.111236
FBgn0000639	-0.763896	0.754471	0.11256
FBgn0010470	-0.468056	0.754471	0.112571
FBgn0023081	0.537868	0.754471	0.113012
FBgn0023094	-0.89931	0.754471	0.112235
FBgn0029770	-2.1576	0.754471	0.112591
FBgn0031634	1.67193	0.754471	0.113085
FBgn0033769	-3.64848	0.754471	0.112184
FBgn0034013	0.927733	0.754471	0.112861
FBgn0034860	-0.751695	0.754471	0.112449
FBgn0036441	-2.91638	0.754471	0.112087
FBgn0037440	-1.12875	0.754471	0.112054
FBgn0037490	-1.10353	0.754471	0.11288
FBgn0037810	-0.964009	0.754471	0.112544
FBgn0038129	-0.620101	0.754471	0.11229
FBgn0038686	0.624606	0.754471	0.112928
FBgn0052850	-0.655807	0.754471	0.111499
FBgn0261831	1.45902	0.754471	0.112053
FBgn0264294	0.578211	0.754471	0.112802
FBgn0267795	0.737576	0.754471	0.113047
FBgn0022338	-0.733145	0.755006	0.113255
FBgn0002638	-0.750015	0.755044	0.113352
FBgn0050148	3.20534	0.755473	0.113507
FBgn0052699	-0.821967	0.756682	0.11378
FBgn0026378	1.09499	0.758904	0.114452
FBgn0039858	0.282614	0.758904	0.114431
FBgn0051712	0.490145	0.758904	0.114231
FBgn0261286	0.646167	0.758904	0.114479
FBgn0013687	-1.89316	0.759179	0.114612
FBgn0030997	-3.28318	0.759191	0.114705
FBgn0003507	-1.07969	0.760216	0.114951
FBgn0027070	1.05998	0.761988	0.115311
FBgn0016685	-0.38456	0.762573	0.115491
FBgn0015288	-0.71709	0.762717	0.115828
FBgn0028397	0.954914	0.762717	0.115722
FBgn0030574	1.24051	0.762717	0.115651
FBgn0030945	1.02962	0.762717	0.11588
FBgn0004395	1.1083	0.762943	0.116753
FBgn0025724	0.640257	0.762943	0.116418
FBgn0026207	-0.710506	0.762943	0.116651
FBgn0030078	3.23325	0.762943	0.116864
FBgn0035976	1.22477	0.762943	0.116841
FBgn0036908	0.511149	0.762943	0.116886
FBgn0037719	-1.55	0.762943	0.116924
FBgn0051619	-1.95861	0.762943	0.116886
FBgn0261261	-1.76806	0.762943	0.116065
FBgn0264712	0.564459	0.762943	0.116773
FBgn0265935	-0.696964	0.762943	0.116411
FBgn0016926	0.61159	0.763444	0.117156
FBgn0267977	1.79837	0.763444	0.117185
FBgn0001098	-0.415823	0.767334	0.118889
FBgn0014033	-1.27329	0.767334	0.118766
FBgn0028473	-0.36939	0.767334	0.118267
FBgn0031661	1.0818	0.767334	0.118565
FBgn0031689	-1.40584	0.767334	0.118858
FBgn0033154	-0.873228	0.767334	0.118785
FBgn0033304	-2.10507	0.767334	0.118377
FBgn0035951	0.663085	0.767334	0.118396
FBgn0037583	1.65248	0.767334	0.118551
FBgn0038095	-1.39541	0.767334	0.118375
FBgn0040754	-0.755942	0.767334	0.1183
FBgn0053143	0.769603	0.767334	0.11878
FBgn0001186	0.442446	0.768262	0.119234
FBgn0014366	0.545989	0.768262	0.11931
FBgn0036483	-0.874783	0.768262	0.119307
FBgn0261394	0.351373	0.770788	0.119888
FBgn0267098	2.5853	0.770788	0.119869
FBgn0259111	0.735186	0.771096	0.120029
FBgn0035124	-2.92412	0.771117	0.120125
FBgn0029659	1.64265	0.771209	0.120603
FBgn0038092	4.11163	0.771209	0.120451
FBgn0086608	-1.81709	0.771209	0.120301
FBgn0261445	-0.753715	0.771209	0.120483
FBgn0263240	-1.19813	0.771209	0.120529
FBgn0259705	0.788639	0.772122	0.120839
FBgn0029980	-1.07267	0.77343	0.121397
FBgn0030309	0.92416	0.77343	0.121415
FBgn0032480	-1.05719	0.77343	0.121281
FBgn0086356	-1.44413	0.77343	0.121396
FBgn0035249	0.991387	0.774913	0.122076
FBgn0036272	0.638235	0.774913	0.121873
FBgn0038234	0.874718	0.774913	0.122072
FBgn0067864	-1.38559	0.774913	0.122114
FBgn0260945	0.506633	0.774913	0.122012
FBgn0003891	0.419015	0.774928	0.122303
FBgn0024957	-0.592016	0.774928	0.122232
FBgn0261703	-0.934999	0.775627	0.122507
FBgn0037298	-0.575028	0.776379	0.122719
FBgn0004107	-0.933123	0.777159	0.12359
FBgn0011604	-0.74919	0.777159	0.123478
FBgn0029082	-0.613055	0.777159	0.123334
FBgn0031968	-1.31736	0.777159	0.123019
FBgn0032751	-1.19851	0.777159	0.123515
FBgn0033259	0.982667	0.777159	0.123558
FBgn0034417	-2.17287	0.777159	0.123329
FBgn0036640	2.65477	0.777159	0.123345
FBgn0266813	-2.01839	0.778521	0.1239
FBgn0015546	-1.6017	0.779336	0.124139
FBgn0053926	3.22187	0.779336	0.124217
FBgn0000279	1.11773	0.779886	0.125851
FBgn0000524	0.926054	0.779886	0.126246
FBgn0001124	0.433505	0.779886	0.130866
FBgn0001234	0.614652	0.779886	0.127999
FBgn0002526	0.418969	0.779886	0.129218
FBgn0002593	0.379284	0.779886	0.126373
FBgn0003134	0.437011	0.779886	0.131713
FBgn0005659	1.67678	0.779886	0.130102
FBgn0010039	0.730875	0.779886	0.129059
FBgn0010380	0.569376	0.779886	0.130874
FBgn0010651	0.520238	0.779886	0.128605
FBgn0011290	0.492272	0.779886	0.125865
FBgn0011296	1.50974	0.779886	0.129192
FBgn0011474	0.659048	0.779886	0.125289
FBgn0011701	1.27975	0.779886	0.132172
FBgn0015040	-0.588111	0.779886	0.124867
FBgn0015218	0.327325	0.779886	0.125098
FBgn0024991	-1.213	0.779886	0.131933
FBgn0025360	3.16593	0.779886	0.12766
FBgn0026056	-0.82124	0.779886	0.131006
FBgn0026252	0.418955	0.779886	0.128638
FBgn0028897	-1.57598	0.779886	0.126776
FBgn0029928	-1.86756	0.779886	0.131089
FBgn0030000	-0.78978	0.779886	0.131599
FBgn0030336	0.547927	0.779886	0.129123
FBgn0030352	-0.696022	0.779886	0.129513
FBgn0030466	-0.690079	0.779886	0.131425
FBgn0030616	0.40329	0.779886	0.126558
FBgn0030946	-0.802525	0.779886	0.126272
FBgn0031630	-3.41177	0.779886	0.131473
FBgn0032054	0.883186	0.779886	0.131345
FBgn0032079	1.37853	0.779886	0.126811
FBgn0032143	-2.4937	0.779886	0.131261
FBgn0032251	1.97562	0.779886	0.129353
FBgn0032487	0.861651	0.779886	0.130207
FBgn0032588	-3.03281	0.779886	0.126668
FBgn0032798	0.696407	0.779886	0.128643
FBgn0033442	-3.48565	0.779886	0.130579
FBgn0033446	0.506084	0.779886	0.126341
FBgn0033550	1.13548	0.779886	0.128485
FBgn0033663	-0.472982	0.779886	0.12958
FBgn0033744	3.8732	0.779886	0.131715
FBgn0034060	-0.750688	0.779886	0.126158
FBgn0034217	-1.73535	0.779886	0.129242
FBgn0034277	-0.570915	0.779886	0.125687
FBgn0034476	1.07362	0.779886	0.127435
FBgn0034500	-1.77274	0.779886	0.131583
FBgn0035206	-0.623464	0.779886	0.1292
FBgn0035208	-3.75093	0.779886	0.130437
FBgn0035624	-1.19826	0.779886	0.12648
FBgn0036207	-0.984637	0.779886	0.131968
FBgn0036301	-0.870003	0.779886	0.124967
FBgn0036538	0.584	0.779886	0.125802
FBgn0036958	-0.455558	0.779886	0.127732
FBgn0037099	-1.76039	0.779886	0.125845
FBgn0037537	-0.792125	0.779886	0.124408
FBgn0038446	0.995359	0.779886	0.128101
FBgn0039252	-0.599636	0.779886	0.128928
FBgn0039355	-3.12348	0.779886	0.129046
FBgn0039417	1.04695	0.779886	0.126819
FBgn0039590	-0.471	0.779886	0.131139
FBgn0039644	1.20658	0.779886	0.130962
FBgn0040928	1.80307	0.779886	0.129113
FBgn0040985	-0.510047	0.779886	0.126481
FBgn0041111	0.471837	0.779886	0.130326
FBgn0045035	-1.70446	0.779886	0.129546
FBgn0050069	1.12473	0.779886	0.132058
FBgn0051800	0.988974	0.779886	0.129693
FBgn0051992	0.380839	0.779886	0.130627
FBgn0053099	-1.80881	0.779886	0.132186
FBgn0062440	0.698141	0.779886	0.132148
FBgn0085417	2.75392	0.779886	0.126947
FBgn0259711	-1.70263	0.779886	0.126188
FBgn0262449	1.87061	0.779886	0.129834
FBgn0262808	1.28034	0.779886	0.129998
FBgn0262976	0.539315	0.779886	0.126832
FBgn0264310	2.13082	0.779886	0.131953
FBgn0264691	0.73161	0.779886	0.129599
FBgn0265192	0.61879	0.779886	0.124533
FBgn0266549	1.05844	0.779886	0.129856
FBgn0266654	-3.01223	0.779886	0.126099
FBgn0266698	1.88044	0.779886	0.128005
FBgn0267632	-2.40222	0.779886	0.131554
FBgn0284257	0.562592	0.779886	0.129025
FBgn0039900	1.39718	0.78106	0.132479
FBgn0038344	-1.2828	0.781783	0.132695
FBgn0013686	0.794069	0.781857	0.132902
FBgn0024983	-0.645434	0.781857	0.132888
FBgn0029979	0.378043	0.781857	0.133122
FBgn0036365	0.644509	0.781857	0.13311
FBgn0039301	-1.4227	0.781857	0.133208
FBgn0265726	1.05928	0.781857	0.133272
FBgn0261799	-1.14859	0.782277	0.133438
FBgn0035057	-1.6903	0.783199	0.133689
FBgn0013688	-0.781237	0.784484	0.134168
FBgn0031739	-1.16236	0.784484	0.134192
FBgn0267160	-1.34978	0.784484	0.134096
FBgn0030035	-0.614035	0.784821	0.134344
FBgn0052099	-0.994149	0.784996	0.134468
FBgn0002643	0.43996	0.785289	0.135379
FBgn0003371	0.462059	0.785289	0.135374
FBgn0010348	-0.441113	0.785289	0.135518
FBgn0020270	-0.930145	0.785289	0.135619
FBgn0027491	1.78582	0.785289	0.135427
FBgn0030081	-1.18006	0.785289	0.135945
FBgn0030093	-0.792716	0.785289	0.135769
FBgn0030502	0.511662	0.785289	0.136169
FBgn0033504	0.49233	0.785289	0.134654
FBgn0033539	0.428506	0.785289	0.136597
FBgn0035688	0.488662	0.785289	0.136506
FBgn0035691	2.6613	0.785289	0.135128
FBgn0036044	-1.34499	0.785289	0.135657
FBgn0036839	-0.882936	0.785289	0.135469
FBgn0038765	1.19863	0.785289	0.136457
FBgn0259112	1.59743	0.785289	0.136561
FBgn0260855	-0.516102	0.785289	0.135969
FBgn0261555	-1.05825	0.785289	0.135889
FBgn0261602	0.340249	0.785289	0.13644
FBgn0263112	-0.945816	0.785289	0.13607
FBgn0263352	0.559892	0.785289	0.135151
FBgn0265937	-4.3954	0.785289	0.136586
FBgn0036317	0.653565	0.785848	0.136788
FBgn0036150	-1.91638	0.78591	0.137177
FBgn0038279	-1.37471	0.78591	0.137083
FBgn0039836	-0.98663	0.78591	0.137088
FBgn0052772	0.594823	0.78591	0.137023
FBgn0039734	-2.67464	0.78594	0.137277
FBgn0030894	-0.448317	0.785972	0.137465
FBgn0031914	-1.151	0.785972	0.137472
FBgn0034405	-1.0308	0.786566	0.137678
FBgn0042125	-1.46667	0.786566	0.137765
FBgn0039156	-1.04039	0.786784	0.137898
FBgn0015926	-2.46923	0.786956	0.138129
FBgn0032997	0.539682	0.786956	0.138307
FBgn0043002	-0.980073	0.786956	0.138272
FBgn0262579	0.449952	0.786956	0.138057
FBgn0031764	-0.599195	0.788234	0.138626
FBgn0031585	-2.74763	0.788806	0.138821
FBgn0002632	-1.08052	0.788845	0.139018
FBgn0035900	-0.89238	0.788845	0.138997
FBgn0030975	1.02007	0.78931	0.139195
FBgn0002521	0.528751	0.789449	0.141836
FBgn0004507	-0.759253	0.789449	0.140112
FBgn0005670	-1.75624	0.789449	0.141715
FBgn0013348	-1.23717	0.789449	0.141973
FBgn0019828	-2.21995	0.789449	0.141888
FBgn0025720	0.820531	0.789449	0.140516
FBgn0027836	-0.623865	0.789449	0.14019
FBgn0027873	1.0373	0.789449	0.13948
FBgn0029957	-0.594855	0.789449	0.140204
FBgn0030554	1.55488	0.789449	0.141383
FBgn0030555	-1.18021	0.789449	0.140751
FBgn0031561	1.35721	0.789449	0.139946
FBgn0031908	0.895058	0.789449	0.139798
FBgn0031981	0.928563	0.789449	0.142112
FBgn0032683	0.609656	0.789449	0.141519
FBgn0033434	0.479394	0.789449	0.140113
FBgn0033569	0.902796	0.789449	0.140559
FBgn0034400	-0.864428	0.789449	0.141615
FBgn0034797	-1.06851	0.789449	0.141206
FBgn0034803	0.86845	0.789449	0.142134
FBgn0035193	2.26881	0.789449	0.1421
FBgn0037328	0.389881	0.789449	0.13977
FBgn0038056	-1.01704	0.789449	0.140595
FBgn0038180	-0.832564	0.789449	0.140986
FBgn0038890	1.07297	0.789449	0.139358
FBgn0040089	0.688011	0.789449	0.141434
FBgn0050021	-0.716636	0.789449	0.141068
FBgn0051439	3.19913	0.789449	0.140467
FBgn0058178	0.899837	0.789449	0.141422
FBgn0085360	-0.820529	0.789449	0.14077
FBgn0259824	0.692151	0.789449	0.142163
FBgn0264694	0.497964	0.789462	0.142261
FBgn0026401	0.311954	0.790113	0.142643
FBgn0033738	0.5082	0.790113	0.142602
FBgn0085384	2.51163	0.790113	0.142663
FBgn0036063	1.32024	0.790457	0.142916
FBgn0038461	0.62733	0.790457	0.142893
FBgn0038369	0.415998	0.790524	0.143023
FBgn0002543	-0.692787	0.791227	0.143593
FBgn0003459	-1.11692	0.791227	0.143467
FBgn0028429	-0.474265	0.791227	0.143289
FBgn0053978	1.10389	0.791227	0.143433
FBgn0264494	-0.776638	0.791227	0.143626
FBgn0013323	1.12212	0.791649	0.144514
FBgn0033209	0.469433	0.791649	0.144594
FBgn0033802	1.14099	0.791649	0.14475
FBgn0034406	-2.42619	0.791649	0.144448
FBgn0035027	-0.923355	0.791649	0.144325
FBgn0036298	0.628285	0.791649	0.144285
FBgn0037655	-0.69312	0.791649	0.144277
FBgn0039043	-1.04236	0.791649	0.144667
FBgn0243486	-1.19065	0.791649	0.144118
FBgn0262732	-0.509926	0.791649	0.144131
FBgn0263346	0.551788	0.791649	0.144196
FBgn0015791	0.447383	0.791679	0.145094
FBgn0016070	-0.73864	0.791679	0.145413
FBgn0025463	-0.576421	0.791679	0.145131
FBgn0027569	-0.778428	0.791679	0.146089
FBgn0027598	0.539246	0.791679	0.145448
FBgn0031501	-2.25813	0.791679	0.145748
FBgn0034214	0.907738	0.791679	0.145548
FBgn0034399	0.615143	0.791679	0.146008
FBgn0035488	0.842271	0.791679	0.14602
FBgn0040239	0.714329	0.791679	0.145317
FBgn0085423	0.817272	0.791679	0.145881
FBgn0085444	-0.873131	0.791679	0.14567
FBgn0260856	0.91508	0.791679	0.145416
FBgn0261610	-1.08055	0.791679	0.145574
FBgn0041191	0.508115	0.791799	0.146206
FBgn0028530	0.8175	0.79327	0.146573
FBgn0002562	-1.80581	0.793883	0.146782
FBgn0022153	-0.754135	0.794409	0.146975
FBgn0036152	-1.01493	0.795123	0.147202
FBgn0001226	-0.420224	0.795777	0.147865
FBgn0011336	-0.337632	0.795777	0.147898
FBgn0028663	0.470453	0.795777	0.147731
FBgn0031047	-0.449134	0.795777	0.147474
FBgn0037536	0.606174	0.795777	0.147564
FBgn0266083	1.09442	0.795777	0.147838
FBgn0004908	0.628381	0.795792	0.148092
FBgn0030769	0.783464	0.795792	0.148037
FBgn0051155	-0.840369	0.796252	0.148274
FBgn0015522	1.51283	0.797301	0.148762
FBgn0033086	0.809767	0.797301	0.149093
FBgn0033983	-2.46905	0.797301	0.148708
FBgn0039172	-0.433691	0.797301	0.148684
FBgn0039691	-0.629011	0.797301	0.149152
FBgn0051274	1.42817	0.797301	0.149236
FBgn0261986	0.992241	0.797301	0.149066
FBgn0264006	2.02047	0.797301	0.149203
FBgn0001227	-0.890044	0.797738	0.150354
FBgn0015801	1.28462	0.797738	0.150145
FBgn0030673	-1.34137	0.797738	0.150332
FBgn0030753	-0.610688	0.797738	0.150072
FBgn0032167	0.599003	0.797738	0.150193
FBgn0032600	0.417858	0.797738	0.150485
FBgn0035020	0.518778	0.797738	0.150451
FBgn0035056	-1.06857	0.797738	0.150266
FBgn0035918	1.2866	0.797738	0.150451
FBgn0036667	0.81221	0.797738	0.150566
FBgn0039115	0.609828	0.797738	0.150516
FBgn0263109	-1.31253	0.797738	0.150302
FBgn0263987	0.515335	0.797738	0.150144
FBgn0023175	0.321974	0.797932	0.150698
FBgn0039896	0.843226	0.799144	0.151023
FBgn0266327	-1.13553	0.799589	0.151203
FBgn0026309	0.564994	0.799943	0.152714
FBgn0028490	0.912792	0.799943	0.152242
FBgn0030342	1.41037	0.799943	0.151902
FBgn0031057	0.375993	0.799943	0.152562
FBgn0031216	0.364301	0.799943	0.151701
FBgn0032596	0.435582	0.799943	0.152103
FBgn0034650	0.783096	0.799943	0.152057
FBgn0035153	-0.537911	0.799943	0.152553
FBgn0035793	-0.306318	0.799943	0.151804
FBgn0037901	0.77506	0.799943	0.152084
FBgn0038376	0.829827	0.799943	0.152702
FBgn0038578	-0.916896	0.799943	0.152325
FBgn0039006	-1.40849	0.799943	0.152701
FBgn0043903	-0.881354	0.799943	0.152589
FBgn0064237	-3.04652	0.799943	0.152196
FBgn0017566	-0.458768	0.800045	0.153166
FBgn0026777	0.553535	0.800045	0.153407
FBgn0031996	-0.716349	0.800045	0.153164
FBgn0033924	-0.552914	0.800045	0.153263
FBgn0036518	0.530528	0.800045	0.153367
FBgn0046296	1.42521	0.800045	0.153336
FBgn0261270	-0.345877	0.800045	0.153081
FBgn0034580	-2.9456	0.800235	0.153732
FBgn0038149	-0.844049	0.800235	0.153657
FBgn0050460	-0.683657	0.800235	0.15364
FBgn0028684	0.423583	0.800265	0.154127
FBgn0030323	0.951047	0.800265	0.1539
FBgn0033820	-2.04252	0.800265	0.154055
FBgn0035769	-0.939595	0.800265	0.154036
FBgn0036754	-0.773022	0.800265	0.154219
FBgn0000477	-0.902828	0.800431	0.156442
FBgn0004034	-3.00617	0.800431	0.155691
FBgn0011692	-1.38562	0.800431	0.155221
FBgn0013672	0.681739	0.800431	0.154707
FBgn0029837	-1.41172	0.800431	0.154913
FBgn0029996	0.375218	0.800431	0.154799
FBgn0030798	-1.27925	0.800431	0.155373
FBgn0032013	0.668124	0.800431	0.156385
FBgn0032516	-0.762867	0.800431	0.155547
FBgn0033130	0.892144	0.800431	0.156466
FBgn0033899	-0.695784	0.800431	0.156098
FBgn0034849	0.695361	0.800431	0.15595
FBgn0036360	-1.44799	0.800431	0.155924
FBgn0037061	-0.801551	0.800431	0.154876
FBgn0037137	0.629491	0.800431	0.155426
FBgn0037244	-0.805212	0.800431	0.156162
FBgn0037814	-0.761437	0.800431	0.156118
FBgn0037881	-0.820599	0.800431	0.154751
FBgn0038436	-0.922368	0.800431	0.154686
FBgn0039052	2.35874	0.800431	0.155942
FBgn0039932	-1.62159	0.800431	0.156278
FBgn0267590	-1.65106	0.800431	0.156026
FBgn0284220	-0.616761	0.800431	0.155436
FBgn0000259	0.241452	0.801504	0.157158
FBgn0035674	-1.28552	0.801504	0.157093
FBgn0037815	1.00797	0.801504	0.157073
FBgn0082585	-1.12249	0.801504	0.156894
FBgn0261239	0.738052	0.801504	0.156996
FBgn0027580	-0.612505	0.801796	0.157311
FBgn0015222	-0.46484	0.801987	0.157445
FBgn0000244	0.622093	0.802154	0.159019
FBgn0002609	-0.791021	0.802154	0.157793
FBgn0014861	-1.29438	0.802154	0.158273
FBgn0015221	-0.494101	0.802154	0.158339
FBgn0024509	0.427099	0.802154	0.158692
FBgn0024833	-0.700664	0.802154	0.158694
FBgn0028707	-1.2805	0.802154	0.159163
FBgn0030519	0.633095	0.802154	0.15909
FBgn0031393	1.96545	0.802154	0.159067
FBgn0031673	-0.37284	0.802154	0.158611
FBgn0032077	1.51142	0.802154	0.158055
FBgn0033427	1.04105	0.802154	0.158764
FBgn0034611	0.611557	0.802154	0.159032
FBgn0035147	-0.540028	0.802154	0.159001
FBgn0039150	0.790125	0.802154	0.159215
FBgn0039531	-1.05843	0.802154	0.159086
FBgn0052512	-0.743896	0.802154	0.157626
FBgn0260499	-2.2452	0.802154	0.159179
FBgn0027330	-0.851964	0.802177	0.159316
FBgn0028647	0.528553	0.803092	0.159828
FBgn0032205	-0.921391	0.803092	0.159884
FBgn0051713	-0.809024	0.803092	0.159847
FBgn0261397	-1.65647	0.803092	0.159619
FBgn0031631	-1.49344	0.804804	0.160322
FBgn0015589	0.514172	0.805478	0.160554
FBgn0028988	-1.05879	0.805478	0.160747
FBgn0035482	0.832401	0.805478	0.160741
FBgn0039696	0.934179	0.806055	0.160959
FBgn0001208	-0.785574	0.808616	0.161739
FBgn0019637	0.612476	0.808616	0.161822
FBgn0054039	-0.698379	0.808616	0.161845
FBgn0086908	-0.795871	0.808616	0.161859
FBgn0004237	0.50971	0.809816	0.162222
FBgn0031145	-0.342798	0.809816	0.162392
FBgn0036661	-0.416805	0.809816	0.162306
FBgn0027889	-1.01405	0.810038	0.162717
FBgn0030768	0.747137	0.810038	0.162924
FBgn0031659	0.591815	0.810038	0.162842
FBgn0034253	0.656942	0.810038	0.162795
FBgn0035776	-3.00209	0.810038	0.162657
FBgn0086357	-0.373037	0.810603	0.163135
FBgn0025631	-0.706957	0.810777	0.163267
FBgn0025615	0.441032	0.81104	0.16371
FBgn0033464	-3.55015	0.81104	0.163471
FBgn0250746	0.296319	0.81104	0.163543
FBgn0261547	-0.753675	0.81104	0.163663
FBgn0030745	0.691716	0.813698	0.164443
FBgn0036556	0.459176	0.813698	0.164414
FBgn0031637	0.484461	0.814035	0.164609
FBgn0020224	0.562092	0.814724	0.16514
FBgn0037105	-1.45405	0.814724	0.165123
FBgn0037956	-0.498128	0.814724	0.165063
FBgn0038295	-1.24234	0.814724	0.164988
FBgn0023458	0.644408	0.814919	0.165511
FBgn0032296	0.673787	0.814919	0.16547
FBgn0058045	0.473705	0.814919	0.16546
FBgn0266697	0.955746	0.814919	0.165572
FBgn0000053	-0.737134	0.815616	0.165957
FBgn0031676	-1.00331	0.815616	0.165971
FBgn0032704	0.315269	0.815616	0.166135
FBgn0040623	0.847049	0.815616	0.166204
FBgn0284408	0.42673	0.815616	0.166081
FBgn0003257	-0.71284	0.81582	0.167414
FBgn0014870	0.443313	0.81582	0.167286
FBgn0026083	0.491796	0.81582	0.166615
FBgn0026577	-0.914576	0.81582	0.167342
FBgn0027579	-0.694107	0.81582	0.167342
FBgn0032026	-0.936804	0.81582	0.16708
FBgn0033755	0.690554	0.81582	0.166549
FBgn0034425	0.999118	0.81582	0.167521
FBgn0036035	-0.643898	0.81582	0.167497
FBgn0039928	0.538765	0.81582	0.16714
FBgn0085223	2.13878	0.81582	0.167172
FBgn0259822	0.680933	0.81582	0.167148
FBgn0261238	-0.498291	0.81582	0.166691
FBgn0002931	0.803361	0.816318	0.168394
FBgn0003295	-2.77156	0.816318	0.168337
FBgn0005672	0.514404	0.816318	0.168929
FBgn0024912	1.84757	0.816318	0.169074
FBgn0031037	0.421581	0.816318	0.16859
FBgn0031417	-1.67641	0.816318	0.167972
FBgn0032881	0.695958	0.816318	0.167949
FBgn0033439	0.983964	0.816318	0.169011
FBgn0035047	-0.997825	0.816318	0.16853
FBgn0036136	0.385124	0.816318	0.16834
FBgn0036919	-0.783522	0.816318	0.168652
FBgn0037998	-0.758963	0.816318	0.169195
FBgn0050009	-1.72934	0.816318	0.169067
FBgn0051644	-3.62307	0.816318	0.168323
FBgn0260399	-2.29547	0.816318	0.169104
FBgn0283680	0.920071	0.816318	0.169151
FBgn0030993	0.867445	0.816963	0.169427
FBgn0000658	-0.726958	0.817336	0.169799
FBgn0026147	-0.728059	0.817336	0.169671
FBgn0032681	0.775365	0.817336	0.169792
FBgn0039137	1.40732	0.81762	0.169956
FBgn0031992	0.502757	0.817862	0.170463
FBgn0032149	-0.670264	0.817862	0.170275
FBgn0034063	0.900833	0.817862	0.170465
FBgn0086907	-2.77247	0.817862	0.170467
FBgn0262114	0.607657	0.817862	0.170499
FBgn0039356	1.17526	0.818631	0.170947
FBgn0039379	-0.611288	0.818631	0.171151
FBgn0052944	-2.31172	0.818631	0.170997
FBgn0085638	-0.73802	0.818631	0.170909
FBgn0262141	2.41539	0.818631	0.171062
FBgn0030802	0.442811	0.819204	0.171665
FBgn0032856	-1.22089	0.819204	0.171636
FBgn0052364	-2.32221	0.819204	0.171517
FBgn0085428	1.02706	0.819204	0.171381
FBgn0029896	0.435613	0.821396	0.172223
FBgn0038504	0.522895	0.822099	0.17247
FBgn0037578	-0.619909	0.823975	0.172962
FBgn0030013	0.973441	0.824155	0.17311
FBgn0032132	1.21619	0.824155	0.173198
FBgn0002862	-1.59524	0.824465	0.17347
FBgn0015766	-0.949118	0.824465	0.173759
FBgn0031011	0.638768	0.824465	0.173679
FBgn0032246	0.401345	0.824465	0.173689
FBgn0038877	0.487834	0.824465	0.173417
FBgn0004652	0.459148	0.824466	0.1743
FBgn0015618	0.947643	0.824466	0.174339
FBgn0029123	1.54216	0.824466	0.173918
FBgn0032763	-1.17727	0.824466	0.174194
FBgn0035121	-0.259115	0.824466	0.174355
FBgn0083123	0.726926	0.824466	0.174227
FBgn0040087	-0.761062	0.825853	0.174747
FBgn0005649	-0.271323	0.826571	0.175023
FBgn0265590	1.01564	0.826571	0.175098
FBgn0014092	0.528447	0.827974	0.176591
FBgn0025630	-0.617857	0.827974	0.176263
FBgn0025700	-0.446346	0.827974	0.175989
FBgn0033471	0.719909	0.827974	0.176109
FBgn0034897	0.355265	0.827974	0.176121
FBgn0036125	-1.11039	0.827974	0.176431
FBgn0038166	0.717075	0.827974	0.176429
FBgn0038632	1.71283	0.827974	0.176222
FBgn0039816	-2.81345	0.827974	0.176491
FBgn0058469	0.555147	0.827974	0.176507
FBgn0261530	-0.96826	0.827974	0.175985
FBgn0263316	1.04651	0.827974	0.175685
FBgn0011828	0.478485	0.828092	0.176957
FBgn0032935	-0.928651	0.828092	0.177014
FBgn0033453	-0.790758	0.828092	0.177013
FBgn0260798	0.483928	0.828092	0.176998
FBgn0002873	1.9237	0.828252	0.177148
FBgn0010379	0.310431	0.831308	0.177902
FBgn0000152	-1.31793	0.831423	0.17834
FBgn0002284	0.358264	0.831423	0.179317
FBgn0003312	2.73494	0.831423	0.179284
FBgn0004118	-2.23563	0.831423	0.178355
FBgn0028371	-1.01048	0.831423	0.1792
FBgn0029785	0.409354	0.831423	0.178452
FBgn0032922	0.559518	0.831423	0.178867
FBgn0033624	0.513983	0.831423	0.178711
FBgn0037010	-0.899192	0.831423	0.179237
FBgn0037671	-0.439922	0.831423	0.178901
FBgn0038013	-0.640248	0.831423	0.179327
FBgn0051363	0.378947	0.831423	0.179228
FBgn0259785	-0.452052	0.831423	0.17818
FBgn0262559	-0.395254	0.831423	0.178162
FBgn0003189	0.851078	0.831595	0.180441
FBgn0011606	-1.1908	0.831595	0.180163
FBgn0029503	0.675539	0.831595	0.18066
FBgn0031361	-0.807953	0.831595	0.180563
FBgn0034796	-0.60708	0.831595	0.180654
FBgn0034961	1.01219	0.831595	0.179691
FBgn0035452	-1.60015	0.831595	0.180141
FBgn0035703	-0.973609	0.831595	0.179659
FBgn0036838	-1.1846	0.831595	0.180602
FBgn0046687	-1.40369	0.831595	0.179984
FBgn0085434	-1.53493	0.831595	0.180606
FBgn0259176	0.328696	0.831595	0.180664
FBgn0262740	0.600295	0.831595	0.179576
FBgn0004598	-1.14966	0.831897	0.180901
FBgn0015790	-0.353508	0.831897	0.18153
FBgn0023174	0.386112	0.831897	0.181206
FBgn0027500	-1.71993	0.831897	0.181503
FBgn0029114	-0.996078	0.831897	0.181521
FBgn0030809	0.552401	0.831897	0.180966
FBgn0038889	1.47472	0.831897	0.181152
FBgn0039450	0.383953	0.831897	0.181445
FBgn0030479	0.276426	0.832077	0.181929
FBgn0034371	-0.726892	0.832077	0.182199
FBgn0034814	-1.22509	0.832077	0.181684
FBgn0036331	1.20681	0.832077	0.182191
FBgn0038271	-0.433263	0.832077	0.182102
FBgn0045761	-0.77167	0.832077	0.18227
FBgn0259685	1.06292	0.832077	0.182056
FBgn0023536	0.863349	0.832462	0.182455
FBgn0262962	-1.62609	0.832746	0.182617
FBgn0038809	-0.454973	0.833848	0.182959
FBgn0038494	-1.92834	0.835916	0.183584
FBgn0040294	-1.39247	0.835916	0.183614
FBgn0259163	0.598566	0.836202	0.183777
FBgn0035988	-1.60245	0.836741	0.184198
FBgn0036620	2.43167	0.836741	0.184119
FBgn0265263	-2.36924	0.836741	0.184119
FBgn0040080	-0.597656	0.837193	0.184398
FBgn0020653	-0.337429	0.838108	0.185168
FBgn0029522	-0.933697	0.838108	0.18479
FBgn0030041	-0.707753	0.838108	0.18495
FBgn0031857	-0.63936	0.838108	0.185467
FBgn0034999	-0.608773	0.838108	0.185337
FBgn0035199	-1.63309	0.838108	0.185042
FBgn0037632	-0.475046	0.838108	0.185368
FBgn0039269	0.528581	0.838108	0.185608
FBgn0086129	-0.545459	0.838108	0.185553
FBgn0263355	2.11925	0.838108	0.18513
FBgn0038629	-2.11308	0.840894	0.186326
FBgn0032899	0.754789	0.84099	0.186448
FBgn0027532	0.681682	0.842858	0.186964
FBgn0003300	1.72414	0.844307	0.187696
FBgn0010269	-0.594883	0.844307	0.188206
FBgn0027057	0.443027	0.844307	0.187997
FBgn0027342	-0.825623	0.844307	0.187472
FBgn0028983	0.635376	0.844307	0.18842
FBgn0035903	-2.13836	0.844307	0.188091
FBgn0037465	0.37628	0.844307	0.188201
FBgn0038313	0.643607	0.844307	0.188504
FBgn0039004	0.895559	0.844307	0.188213
FBgn0040395	0.631797	0.844307	0.187955
FBgn0041781	-0.595237	0.844307	0.188084
FBgn0261112	0.61239	0.844307	0.188372
FBgn0013799	0.475839	0.844547	0.189532
FBgn0028699	-2.2436	0.844547	0.18913
FBgn0036887	0.974519	0.844547	0.189455
FBgn0038747	0.68704	0.844547	0.189503
FBgn0051922	1.55418	0.844547	0.189574
FBgn0261570	0.4924	0.844547	0.189539
FBgn0263111	1.27488	0.844547	0.18875
FBgn0265194	0.849475	0.844547	0.189442
FBgn0266901	0.657216	0.844547	0.18908
FBgn0267910	-0.661644	0.844547	0.188895
FBgn0000490	-1.11564	0.844568	0.18999
FBgn0010105	-0.980342	0.844568	0.191551
FBgn0010421	0.774975	0.844568	0.192006
FBgn0013765	-0.46707	0.844568	0.191387
FBgn0023529	-0.554071	0.844568	0.192182
FBgn0024814	-0.387122	0.844568	0.192873
FBgn0027609	-0.479091	0.844568	0.19343
FBgn0028375	1.01094	0.844568	0.191775
FBgn0028919	-0.863425	0.844568	0.193038
FBgn0030508	2.40025	0.844568	0.190809
FBgn0030740	0.822679	0.844568	0.190126
FBgn0031129	-2.1954	0.844568	0.192481
FBgn0031268	0.913628	0.844568	0.191036
FBgn0031571	-1.16398	0.844568	0.191102
FBgn0031590	-0.434636	0.844568	0.192931
FBgn0031740	1.06991	0.844568	0.191371
FBgn0031998	-1.04933	0.844568	0.18968
FBgn0032693	-1.14027	0.844568	0.190992
FBgn0033540	-0.75004	0.844568	0.193085
FBgn0033735	0.408434	0.844568	0.191608
FBgn0035106	-0.667935	0.844568	0.193452
FBgn0035807	-0.484813	0.844568	0.193234
FBgn0036460	0.973235	0.844568	0.191254
FBgn0036493	-1.31887	0.844568	0.192639
FBgn0036501	0.580361	0.844568	0.193457
FBgn0037200	1.02351	0.844568	0.192868
FBgn0037623	0.711222	0.844568	0.192524
FBgn0037992	0.759554	0.844568	0.192007
FBgn0038627	0.611538	0.844568	0.192677
FBgn0038838	-0.819866	0.844568	0.193606
FBgn0039073	-0.708304	0.844568	0.193018
FBgn0039136	0.316211	0.844568	0.193642
FBgn0039427	-0.721375	0.844568	0.19231
FBgn0040068	0.718772	0.844568	0.192337
FBgn0051998	0.48679	0.844568	0.192187
FBgn0054001	1.16532	0.844568	0.19288
FBgn0083986	0.909366	0.844568	0.193561
FBgn0085376	0.770747	0.844568	0.192941
FBgn0250754	-0.641164	0.844568	0.191618
FBgn0264490	0.459004	0.844568	0.193615
FBgn0000273	0.36101	0.844637	0.194327
FBgn0000492	-1.33003	0.844637	0.194242
FBgn0023526	0.449093	0.844637	0.194326
FBgn0025571	-0.490401	0.844637	0.194471
FBgn0025702	0.601593	0.844637	0.194169
FBgn0028688	0.254343	0.844637	0.194176
FBgn0032297	0.867987	0.844637	0.194469
FBgn0039304	0.878901	0.844637	0.194304
FBgn0010591	0.762341	0.844907	0.195388
FBgn0028476	0.716243	0.844907	0.194986
FBgn0031655	-1.48289	0.844907	0.195448
FBgn0031779	0.861686	0.844907	0.194961
FBgn0032247	0.776396	0.844907	0.19535
FBgn0033728	1.71018	0.844907	0.195297
FBgn0035430	-1.7566	0.844907	0.195293
FBgn0037581	-1.93971	0.844907	0.194999
FBgn0039712	0.607154	0.844907	0.194852
FBgn0010434	-0.656902	0.845906	0.196086
FBgn0020391	1.9989	0.845906	0.195843
FBgn0025637	0.330509	0.845906	0.196077
FBgn0031020	-0.59416	0.845906	0.195933
FBgn0026250	-0.220957	0.846076	0.196389
FBgn0052194	-1.23106	0.846076	0.19643
FBgn0259823	-1.85799	0.846076	0.196413
FBgn0036641	-0.363421	0.846093	0.196842
FBgn0037880	-0.819353	0.846093	0.196657
FBgn0061469	-0.602173	0.846093	0.196672
FBgn0085369	1.28886	0.846093	0.1968
FBgn0036875	-1.72483	0.846282	0.196987
FBgn0013263	0.538464	0.846908	0.197235
FBgn0263220	0.676853	0.847909	0.19757
FBgn0030228	0.962132	0.848395	0.198024
FBgn0031093	0.503325	0.848395	0.198096
FBgn0037552	-0.719307	0.848395	0.198181
FBgn0263994	-1.86955	0.848395	0.197939
FBgn0285951	0.611317	0.848395	0.198194
FBgn0037573	-0.384741	0.848466	0.198312
FBgn0266717	-0.446048	0.848513	0.198425
FBgn0030790	0.403627	0.848873	0.198612
FBgn0002590	0.29262	0.8497	0.199214
FBgn0022987	0.575084	0.8497	0.199182
FBgn0030066	0.851698	0.8497	0.199023
FBgn0030893	1.21078	0.8497	0.198943
FBgn0004172	-2.14898	0.849805	0.200229
FBgn0027945	-0.587121	0.849805	0.200013
FBgn0028506	0.628198	0.849805	0.200232
FBgn0029771	1.05998	0.849805	0.200164
FBgn0034495	-1.47358	0.849805	0.200296
FBgn0038491	-1.02224	0.849805	0.199871
FBgn0051133	-0.613698	0.849805	0.200017
FBgn0051678	-0.879978	0.849805	0.200363
FBgn0051915	0.472067	0.849805	0.199884
FBgn0052652	-1.88507	0.849805	0.199902
FBgn0260756	1.61504	0.849805	0.200186
FBgn0023512	0.647053	0.850022	0.201059
FBgn0027610	-1.30761	0.850022	0.200737
FBgn0031643	0.448224	0.850022	0.201156
FBgn0032906	1.18411	0.850022	0.201744
FBgn0034786	0.747543	0.850022	0.201208
FBgn0035312	2.69187	0.850022	0.200527
FBgn0035415	-0.750676	0.850022	0.201601
FBgn0037467	-0.921024	0.850022	0.201415
FBgn0037831	0.869086	0.850022	0.201561
FBgn0039856	-2.4642	0.850022	0.201624
FBgn0052204	-2.27121	0.850022	0.201181
FBgn0261534	1.10903	0.850022	0.201714
FBgn0262519	-0.533805	0.850022	0.201415
FBgn0027903	-0.973318	0.85072	0.202027
FBgn0039709	1.30839	0.85072	0.202114
FBgn0032748	0.558148	0.850852	0.202247
FBgn0036819	-1.32415	0.851287	0.202453
FBgn0000256	-1.1222	0.851686	0.202902
FBgn0016075	-0.739498	0.851686	0.203163
FBgn0026876	1.88836	0.851686	0.202845
FBgn0032859	0.355224	0.851686	0.202921
FBgn0036842	0.753485	0.851686	0.20299
FBgn0037875	0.865982	0.851686	0.203149
FBgn0001941	-0.593443	0.852105	0.203468
FBgn0011297	-0.521009	0.852105	0.203376
FBgn0037696	0.870788	0.852474	0.203761
FBgn0261985	-0.436043	0.852474	0.203712
FBgn0038428	0.560994	0.852932	0.203973
FBgn0085430	0.515236	0.852949	0.20408
FBgn0263697	-0.862573	0.853389	0.204288
FBgn0004587	-0.301656	0.853825	0.2047
FBgn0030757	-1.96658	0.853825	0.204609
FBgn0036994	-1.01231	0.853825	0.204519
FBgn0265191	0.457789	0.854263	0.204908
FBgn0034914	-0.283946	0.854531	0.205075
FBgn0003250	-1.93082	0.854794	0.205241
FBgn0037001	-0.372508	0.855137	0.205426
FBgn0013949	-1.29256	0.855644	0.205651
FBgn0085446	0.498691	0.857358	0.206166
FBgn0000489	0.635256	0.857609	0.206331
FBgn0032705	-1.25522	0.857609	0.206433
FBgn0052022	1.03866	0.857984	0.206626
FBgn0034258	-0.225044	0.859054	0.207091
FBgn0266199	-1.61558	0.859054	0.207027
FBgn0005613	-1.99689	0.859803	0.207674
FBgn0024277	0.666104	0.859803	0.207581
[truncated: 12,472 more rows]

## Sheet: d. Yki_CA24h_AnnoMiner
Transcript ID	Gene ID	Gene Name	Log2FC	FDR
NM_001258767.2	sd	sd	1.28617	0.0325259
NM_001103521.3	sd	sd	1.28617	0.0325259
NM_001258771.3	sd	sd	1.28617	0.0325259
NM_001103522.3	sd	sd	1.28617	0.0325259
NM_001258773.2	sd	sd	1.28617	0.0325259
NM_001169290.2	sd	sd	1.28617	0.0325259
NM_001258768.1	sd	sd	1.28617	0.0325259
NM_167465.3	sd	sd	1.28617	0.0325259
NM_001258772.2	sd	sd	1.28617	0.0325259
NM_001316637.1	sd	sd	1.28617	0.0325259
NM_001169291.2	sd	sd	1.28617	0.0325259
NM_001272653.2	sd	sd	1.28617	0.0325259
NM_001258769.2	sd	sd	1.28617	0.0325259
NM_001298370.1	sd	sd	1.28617	0.0325259
NM_078614.5	sd	sd	1.28617	0.0325259
NM_001272654.2	sd	sd	1.28617	0.0325259
NM_001103520.3	sd	sd	1.28617	0.0325259
NM_001103519.3	sd	sd	1.28617	0.0325259
NM_001258770.3	sd	sd	1.28617	0.0325259
NM_078529.4	Trf2	Trf2	1.13911	0.108698
NM_001272401.1	Trf2	Trf2	1.13911	0.108698
NM_001103510.2	l(1)G0469	l(1)G0469	1.08697	0.207724
NM_167395.2	l(1)G0469	l(1)G0469	1.08697	0.207724
NM_001272614.1	l(1)G0469	l(1)G0469	1.08697	0.207724
NM_001300400.1	kibra	kibra	1.10687	0.290946
NM_001038966.2	kibra	kibra	1.10687	0.290946
NM_001273574.1	CG5953	CG5953	1.72022	0.307356
NM_165165.1	CG5953	CG5953	1.72022	0.307356
NM_135952.1	CG5953	CG5953	1.72022	0.307356
NM_001169518.1	CG5953	CG5953	1.72022	0.307356
NM_165067.2	CenG1A	CenG1A	1.482	0.325806
NM_078838.3	CenG1A	CenG1A	1.482	0.325806
NM_169194.4	sgll	sgll	1.12685	0.325806
NM_169195.4	sgll	sgll	1.12685	0.325806
NM_164805.2	Btk29A	Btk29A	0.957943	0.332301
NM_057398.4	Btk29A	Btk29A	0.957943	0.332301
NM_001273925.2	Hr3	Hr3	-5.27426	0.341569
NM_001259307.3	Hr3	Hr3	-5.27426	0.341569
NM_176123.5	Hr3	Hr3	-5.27426	0.341569
NM_140348.2	CG10960	CG10960	0.983429	0.345118
NM_143092.3	Cad96Ca	Cad96Ca	-3.19589	0.345118
NM_001014510.2	Acsl	Acsl	1.22748	0.355672
NM_143714.4	mab-21	mab-21	0.963191	0.366489
NM_080323.4	Myc	Myc	1.1069	0.367224
NM_143138.3	Vps33B	Vps33B	1.72194	0.367224
NM_001272275.1	Myc	Myc	1.1069	0.367224
NM_001259498.2	sm	sm	0.838995	0.390209
NM_001259500.2	sm	sm	0.838995	0.390209
NM_001259504.2	sm	sm	0.838995	0.390209
NM_001032268.3	sm	sm	0.838995	0.390209
NM_001259494.2	sm	sm	0.838995	0.390209
NM_001259497.2	sm	sm	0.838995	0.390209
NM_057383.7	sm	sm	0.838995	0.390209
NM_001259496.2	sm	sm	0.838995	0.390209
NM_001274164.1	sm	sm	0.838995	0.390209
NM_001259499.2	sm	sm	0.838995	0.390209
NM_001259501.2	sm	sm	0.838995	0.390209
NM_001032269.3	sm	sm	0.838995	0.390209
NM_166368.5	sm	sm	0.838995	0.390209
NM_001259505.2	sm	sm	0.838995	0.390209
NM_137228.4	CG8320	CG8320	-1.71704	0.395721
NM_001201745.1	pico	pico	0.845384	0.403319
NM_141778.2	CG14696	CG14696	-3.2671	0.403319
NM_001259087.3	CG9932	CG9932	0.969455	0.425478
NM_135755.3	CG9932	CG9932	0.969455	0.425478
NM_001273499.1	CG9932	CG9932	0.969455	0.425478
NM_001273500.2	CG9932	CG9932	0.969455	0.425478
NM_001274403.1	msn	msn	0.504212	0.454105
NM_206252.3	msn	msn	0.504212	0.454105
NM_136147.4	msb1l	msb1l	-2.16183	0.454105
NM_001274402.1	msn	msn	0.504212	0.454105
NM_206249.3	msn	msn	0.504212	0.454105
NM_206250.3	msn	msn	0.504212	0.454105
NM_001274404.1	msn	msn	0.504212	0.454105
NM_206251.3	msn	msn	0.504212	0.454105
NM_079940.5	msn	msn	0.504212	0.454105
NM_167113.3	Sxl	Sxl	0.809507	0.462322
NM_001272419.2	CG12772	CG12772	3.2361	0.462322
NM_167115.3	Sxl	Sxl	0.809507	0.462322
NM_132268.2	CG12772	CG12772	3.2361	0.462322
NM_140047.2	CG4461	CG4461	-3.38367	0.476812
NM_001104323.3	jvl	jvl	0.962499	0.485656
NM_001260177.2	jvl	jvl	0.962499	0.485656
NM_001260179.2	jvl	jvl	0.962499	0.485656
NM_135469.4	IP3K1	IP3K1	-1.31691	0.489894
NM_001260332.2	cnc	cnc	0.754653	0.502274
NM_001272383.1	CHES-1-like	CHES-1-like	0.883907	0.502274
NM_001260333.2	cnc	cnc	0.754653	0.502274
NM_080505.3	E(spl)m7-HLH	E(spl)m7-HLH	-1.27749	0.502274
NM_057518.4	Xpac	Xpac	1.10161	0.502274
NM_001260329.2	cnc	cnc	0.754653	0.502274
NM_078516.3	CHES-1-like	CHES-1-like	0.883907	0.502274
NM_206639.3	CHES-1-like	CHES-1-like	0.883907	0.502274
NM_001272382.1	CHES-1-like	CHES-1-like	0.883907	0.502274
NM_001169952.2	CG11597	CG11597	-3.5748	0.505538
NM_140256.6	CG11597	CG11597	-3.5748	0.505538
NM_001043137.3	CG11597	CG11597	-3.5748	0.505538
NM_165996.2	drk	drk	0.766586	0.507231
NM_165995.2	drk	drk	0.766586	0.507231
NM_165994.2	drk	drk	0.766586	0.507231
NM_057510.4	drk	drk	0.766586	0.507231
NM_165998.2	drk	drk	0.766586	0.507231
NM_175973.3	Rtnl1	Rtnl1	0.636482	0.508682
NM_205908.2	Rtnl1	Rtnl1	0.636482	0.508682
NM_175969.3	Rtnl1	Rtnl1	0.636482	0.508682
NM_175972.3	Rtnl1	Rtnl1	0.636482	0.508682
NM_001169404.2	Rtnl1	Rtnl1	0.636482	0.508682
NM_001259294.2	wun	wun	-1.34788	0.514309
NM_165674.3	wun	wun	-1.34788	0.514309
NM_001201804.1	raw	raw	1.12367	0.520273
NM_001298831.1	raw	raw	1.12367	0.520273
NM_080050.3	raw	raw	1.12367	0.520273
NM_164836.3	raw	raw	1.12367	0.520273
NM_141567.2	ranshi	ranshi	4.20294	0.530254
NM_001274989.1	Diap1	Diap1	-0.57881	0.535082
NM_168644.2	Diap1	Diap1	-0.57881	0.535082
NM_001274988.1	Diap1	Diap1	-0.57881	0.535082
NM_079377.3	Diap1	Diap1	-0.57881	0.535082
NM_001104145.3	Mbs	Mbs	0.706844	0.537221
NM_168648.3	Mbs	Mbs	0.706844	0.537221
NM_001259855.2	Mbs	Mbs	0.706844	0.537221
NM_001259858.2	Mbs	Mbs	0.706844	0.537221
NM_001104144.3	Mbs	Mbs	0.706844	0.537221
NM_001259854.2	Mbs	Mbs	0.706844	0.537221
NM_168646.3	Mbs	Mbs	0.706844	0.537221
NM_001259857.2	Mbs	Mbs	0.706844	0.537221
NM_168647.3	Mbs	Mbs	0.706844	0.537221
NM_132162.4	Atg5	Atg5	1.3498	0.537221
NM_001274990.1	Mbs	Mbs	0.706844	0.537221
NM_001259856.2	Mbs	Mbs	0.706844	0.537221
NM_140899.2	Prp3	Prp3	-0.639927	0.551695
NM_168825.3	Prp3	Prp3	-0.639927	0.551695
NM_001104056.2	tow	tow	-1.12979	0.561901
NM_168831.3	Ssk	Ssk	-3.51168	0.563162
NM_140927.5	Ssk	Ssk	-3.51168	0.563162
NM_001275081.1	hid	hid	0.999498	0.564222
NM_079412.4	hid	hid	0.999498	0.564222
NM_135383.2	CG13398	CG13398	0.893397	0.565811
NM_001273323.1	CG13398	CG13398	0.893397	0.565811
NM_001144143.2	wech	wech	0.832818	0.57632
NM_165534.3	wech	wech	0.832818	0.57632
NM_080033.4	wech	wech	0.832818	0.57632
NM_165533.3	wech	wech	0.832818	0.57632
NM_001316515.1	Fmr1	Fmr1	-0.57405	0.579281
NM_001170109.2	Fmr1	Fmr1	-0.57405	0.579281
NM_169326.3	Fmr1	Fmr1	-0.57405	0.579281
NM_001316514.1	Fmr1	Fmr1	-0.57405	0.579281
NM_001275519.1	Fmr1	Fmr1	-0.57405	0.579281
NM_169325.3	Fmr1	Fmr1	-0.57405	0.579281
NM_079010.4	AGO1	AGO1	0.592616	0.579281
NM_001201893.2	CG31808	CG31808	-2.01643	0.581107
NM_001201650.2	Amun	Amun	-0.569083	0.582005
NM_001298207.1	Amun	Amun	-0.569083	0.582005
NM_001272529.1	Amun	Amun	-0.569083	0.582005
NM_167298.3	Amun	Amun	-0.569083	0.582005
NM_079933.4	trbl	trbl	1.20114	0.582605
NM_142101.3	soti	soti	-3.05148	0.583078
NM_168070.2	ImpL2	ImpL2	-0.932697	0.592882
NM_164830.5	Sema1a	Sema1a	0.814224	0.592882
NM_001273338.1	Sema1a	Sema1a	0.814224	0.592882
NM_001201803.2	Sema1a	Sema1a	0.814224	0.592882
NM_001273924.1	mlt	mlt	-1.67809	0.592882
NM_165022.2	Vha68-2	Vha68-2	-0.533942	0.592882
NM_001273337.1	Sema1a	Sema1a	0.814224	0.592882
NM_136718.3	mlt	mlt	-1.67809	0.592882
NM_001274480.1	ImpL2	ImpL2	-0.932697	0.592882
NM_001273495.1	Vha68-2	Vha68-2	-0.533942	0.592882
NM_001273336.1	Sema1a	Sema1a	0.814224	0.592882
NM_168069.2	ImpL2	ImpL2	-0.932697	0.592882
NM_165754.2	mlt	mlt	-1.67809	0.592882
NM_001259086.2	Vha68-2	Vha68-2	-0.533942	0.592882
NM_169693.2	Hel89B	Hel89B	-0.717161	0.59672
NM_142396.3	CG43102	CG43102	0.917914	0.599228
NM_001169249.3	dlg1	dlg1	0.607751	0.604076
NM_001272517.1	dlg1	dlg1	0.607751	0.604076
NM_206684.4	dlg1	dlg1	0.607751	0.604076
NM_167282.4	dlg1	dlg1	0.607751	0.604076
NM_001272519.1	dlg1	dlg1	0.607751	0.604076
NM_001272518.1	dlg1	dlg1	0.607751	0.604076
NM_206682.4	dlg1	dlg1	0.607751	0.604076
NM_001258693.1	dlg1	dlg1	0.607751	0.604076
NM_078565.5	dlg1	dlg1	0.607751	0.604076
NM_001169248.2	dlg1	dlg1	0.607751	0.604076
NM_001258694.2	dlg1	dlg1	0.607751	0.604076
NM_141155.4	CG11367	CG11367	1.34795	0.605676
NM_001273570.2	chif	chif	-0.813895	0.605676
NM_134801.2	CG4259	CG4259	2.87223	0.61024
NM_001272975.2	CG4259	CG4259	2.87223	0.61024
NM_001144561.2	Best1	Best1	0.787792	0.61164
NM_001169803.2	Pde8	Pde8	0.856892	0.61164
NM_001275523.1	Best1	Best1	0.787792	0.61164
NM_144346.4	Best1	Best1	0.787792	0.61164
NM_137970.5	Pde8	Pde8	0.856892	0.61164
NM_001169805.2	Pde8	Pde8	0.856892	0.61164
NM_001260089.2	Best1	Best1	0.787792	0.61164
NM_080509.3	SNF4Agamma	SNF4Agamma	-0.540294	0.615168
NM_169037.3	Hph	Hph	-1.6213	0.62611
NM_141268.3	Hph	Hph	-1.6213	0.62611
NM_001103395.2	ph-d	ph-d	0.809234	0.627594
NM_137034.4	mars	mars	-2.46667	0.627594
NM_001273043.1	NTPase	NTPase	-0.758164	0.627594
NM_164515.3	NTPase	NTPase	-0.758164	0.627594
NM_001299965.1	CG13907	CG13907	0.6851	0.627594
NM_057385.5	so	so	-1.06089	0.627594
NM_001169671.2	mars	mars	-2.46667	0.627594
NM_164513.4	NTPase	NTPase	-0.758164	0.627594
NM_138225.3	CG13907	CG13907	0.6851	0.627594
NM_140451.3	Gbs-70E	Gbs-70E	0.514901	0.630873
NM_001274913.1	Gbs-70E	Gbs-70E	0.514901	0.630873
NM_168589.2	Gbs-70E	Gbs-70E	0.514901	0.630873
NM_001299790.1	babos	babos	1.01404	0.631896
NM_137823.3	babos	babos	1.01404	0.631896
NM_001259377.2	fl(2)d	fl(2)d	0.597846	0.63307
NM_079008.4	fl(2)d	fl(2)d	0.597846	0.63307
NM_166010.3	fl(2)d	fl(2)d	0.597846	0.63307
NM_001259376.2	fl(2)d	fl(2)d	0.597846	0.63307
NM_169423.3	Lk6	Lk6	0.417273	0.650641
NM_206128.2	Rho1	Rho1	0.374367	0.660015
NM_166139.3	Rho1	Rho1	0.374367	0.660015
NM_057750.4	Rho1	Rho1	0.374367	0.660015
NM_134309.2	Rho1	Rho1	0.374367	0.660015
NM_206127.2	Rho1	Rho1	0.374367	0.660015
NM_134308.3	Rho1	Rho1	0.374367	0.660015
NM_057973.4	Parg	Parg	1.36397	0.660797
NM_001258582.2	Parg	Parg	1.36397	0.660797
NM_167789.2	Pdk1	Pdk1	0.67199	0.670055
NM_167790.3	Pdk1	Pdk1	0.67199	0.670055
NM_001274254.1	Pdk1	Pdk1	0.67199	0.670055
NM_167791.3	Pdk1	Pdk1	0.67199	0.670055
NM_167792.3	Pdk1	Pdk1	0.67199	0.670055
NM_080382.4	Pdk1	Pdk1	0.67199	0.670055
NM_001273347.1	alien	alien	-0.522013	0.673305
NM_164843.3	alien	alien	-0.522013	0.673305
NM_078793.6	alien	alien	-0.522013	0.673305
NM_001298842.1	alien	alien	-0.522013	0.673305
NM_001274630.1	Arp3	Arp3	0.500048	0.679468
NM_079244.3	Arp3	Arp3	0.500048	0.679468
NM_001260456.2	CG12054	CG12054	0.566852	0.68295
NM_143596.3	CG12054	CG12054	0.566852	0.68295
NM_001260457.2	CG12054	CG12054	0.566852	0.68295
NM_001298226.1	CG42258	CG42258	0.452105	0.691909
NM_132574.3	CG42258	CG42258	0.452105	0.691909
NM_001299105.1	Ptp36E	Ptp36E	0.992271	0.694757
NM_170070.2	pnt	pnt	-0.869678	0.694757
NM_136028.4	Ptp36E	Ptp36E	0.992271	0.694757
NM_170651.4	pnt	pnt	-0.869678	0.694757
NM_001298290.1	NFAT	NFAT	0.405533	0.694757
NM_001299104.1	Ptp36E	Ptp36E	0.992271	0.694757
NM_001275943.1	pnt	pnt	-0.869678	0.694757
NM_001258687.3	Imp	Imp	0.709324	0.708393
NM_001276203.1	dco	dco	0.457274	0.708393
NM_167251.3	Imp	Imp	0.709324	0.708393
NM_001169246.2	Imp	Imp	0.709324	0.708393
NM_170535.2	dco	dco	0.457274	0.708393
NM_167252.3	Imp	Imp	0.709324	0.708393
NM_170536.3	dco	dco	0.457274	0.708393
NM_167253.3	Imp	Imp	0.709324	0.708393
NM_079863.3	dco	dco	0.457274	0.708393
NM_166421.2	Treh	Treh	-0.645766	0.709115
NM_080082.3	Treh	Treh	-0.645766	0.709115
NM_001274186.1	Treh	Treh	-0.645766	0.709115
NM_176402.3	tacc	tacc	0.444734	0.713324
NM_176403.2	tacc	tacc	0.444734	0.713324
NM_001202238.2	tacc	tacc	0.444734	0.713324
NM_176404.2	tacc	tacc	0.444734	0.713324
NM_001299178.1	CG9331	CG9331	-0.964708	0.723473
NM_001299179.1	CG9331	CG9331	-0.964708	0.723473
NM_141646.2	RnpS1	RnpS1	-0.507712	0.734939
NM_167926.3	Tmhs	Tmhs	-1.45624	0.734939
NM_167852.2	bab1	bab1	2.76142	0.741298
NM_001274312.1	bab1	bab1	2.76142	0.741298
NM_001274311.1	bab1	bab1	2.76142	0.741298
NM_001274310.1	bab1	bab1	2.76142	0.741298
NM_169001.4	CG31522	CG31522	-0.740482	0.741806
NM_001259976.2	CG31522	CG31522	-0.740482	0.741806
NM_001043226.1	ps	ps	0.692168	0.744751
NM_169281.4	ps	ps	0.692168	0.744751
NM_169285.3	ps	ps	0.692168	0.744751
NM_001043230.3	ps	ps	0.692168	0.744751
NM_001202273.2	ps	ps	0.692168	0.744751
NM_001300323.1	ps	ps	0.692168	0.744751
NM_169280.4	ps	ps	0.692168	0.744751
NM_001202271.2	ps	ps	0.692168	0.744751
NM_169284.2	ps	ps	0.692168	0.744751
NM_080194.4	l(3)73Ah	l(3)73Ah	1.04851	0.748492
NM_001259868.2	l(3)73Ah	l(3)73Ah	1.04851	0.748492
NM_057560.4	Vha55	Vha55	-0.386841	0.752522
NM_001170126.1	Vha55	Vha55	-0.386841	0.752522
NM_169475.2	Vha55	Vha55	-0.386841	0.752522
NM_169008.4	CG31523	CG31523	0.655934	0.754387
NM_001299750.1	Fkbp14	Fkbp14	-0.468056	0.754471
NM_166452.3	Fkbp14	Fkbp14	-0.468056	0.754471
NM_137189.3	unc-5	unc-5	0.927733	0.754471
NM_001299751.1	Fkbp14	Fkbp14	-0.468056	0.754471
NM_001259519.2	Fkbp14	Fkbp14	-0.468056	0.754471
NM_057625.5	Fkbp14	Fkbp14	-0.468056	0.754471
NM_206760.3	Tob	Tob	0.954914	0.762717
NM_001169300.3	Tob	Tob	0.954914	0.762717
NM_132876.5	Tob	Tob	0.954914	0.762717
NM_001272455.2	Hex-A	Hex-A	0.442446	0.768262
NM_080109.4	Hex-A	Hex-A	0.442446	0.768262
NM_167194.3	Hex-A	Hex-A	0.442446	0.768262
NM_169850.3	CG42359	CG42359	0.788639	0.772122
NM_001272387.1	CG10778	CG10778	-1.07267	0.77343
NM_132197.3	CG10778	CG10778	-1.07267	0.77343
NM_001201664.2	gce	gce	-0.934999	0.775627
NM_001272635.2	gce	gce	-0.934999	0.775627
NM_078605.3	gce	gce	-0.934999	0.775627
NM_001273044.1	lilli	lilli	0.471837	0.779886
NM_167153.3	lawc	lawc	0.539315	0.779886
NM_001258651.2	lawc	lawc	0.539315	0.779886
NM_165849.3	ERp60	ERp60	-0.472982	0.779886
NM_079073.3	Toll-7	Toll-7	1.07362	0.779886
NM_001299662.1	MFS14	MFS14	0.520238	0.779886
NM_001347818.1	lilli	lilli	0.471837	0.779886
NM_001298212.1	CG1578	CG1578	0.547927	0.779886
NM_078740.3	lilli	lilli	0.471837	0.779886
NM_001144301.1	lilli	lilli	0.471837	0.779886
NM_132521.3	CG1578	CG1578	0.547927	0.779886
NM_164516.2	lilli	lilli	0.471837	0.779886
NM_001169229.2	lawc	lawc	0.539315	0.779886
NM_080041.3	msk	msk	0.418955	0.779886
NM_001144302.2	lilli	lilli	0.471837	0.779886
NM_143781.3	MFS14	MFS14	0.520238	0.779886
NM_164517.1	lilli	lilli	0.471837	0.779886
NR_048010.1	mir-2b-2	mir-2b-2	1.87061	0.779886
NM_001298065.1	mahe	mahe	0.378043	0.781857
NM_132196.3	mahe	mahe	0.378043	0.781857
NM_166030.2	mam	mam	0.43996	0.785289
NM_168352.2	CG42673	CG42673	-1.05825	0.785289
NM_167955.2	RpL8	RpL8	0.340249	0.785289
NM_001202149.2	CG42673	CG42673	-1.05825	0.785289
NM_001299472.1	mam	mam	0.43996	0.785289
NM_079987.3	RpL8	RpL8	0.340249	0.785289
NM_136728.4	CAP	CAP	0.49233	0.785289
NM_206109.2	mam	mam	0.43996	0.785289
NM_206073.3	CAP	CAP	0.49233	0.785289
NM_206612.3	sgg	sgg	0.462059	0.785289
NM_001042794.4	sgg	sgg	0.462059	0.785289
NM_001144168.2	CAP	CAP	0.49233	0.785289
NM_001259309.2	CAP	CAP	0.49233	0.785289
NM_001144164.2	CAP	CAP	0.49233	0.785289
NM_137896.3	CG9849	CG9849	0.86845	0.789449
NM_001299380.1	metro	metro	-0.716636	0.789449
NM_001144170.2	metro	metro	-0.716636	0.789449
NM_001202064.2	CG9849	CG9849	0.86845	0.789449
NM_001144171.2	metro	metro	-0.716636	0.789449
NM_136798.3	metro	metro	-0.716636	0.789449
NM_001032048.2	GlyP	GlyP	-0.759253	0.789449
NM_164453.4	GlyP	GlyP	-0.759253	0.789449
NM_134774.3	CG17646	CG17646	-0.776638	0.791227
NM_140200.2	CG6175	CG6175	-1.01493	0.795123
NM_001258603.2	spoon	spoon	0.515335	0.797738
NM_001202183.2	RhoGAP71E	RhoGAP71E	0.530528	0.800045
NM_001274958.1	RhoGAP71E	RhoGAP71E	0.530528	0.800045
NM_001274957.1	RhoGAP71E	RhoGAP71E	0.530528	0.800045
NM_168629.4	RhoGAP71E	RhoGAP71E	0.530528	0.800045
NM_140527.5	RhoGAP71E	RhoGAP71E	0.530528	0.800045
NM_001144484.3	RhoGAP71E	RhoGAP71E	0.530528	0.800045
NM_168630.4	RhoGAP71E	RhoGAP71E	0.530528	0.800045
NM_132210.3	UbcE2H	UbcE2H	0.375218	0.800431
NM_167146.2	UbcE2H	UbcE2H	0.375218	0.800431
NM_001273651.1	Top2	Top2	-0.616761	0.800431
NM_057412.5	Top2	Top2	-0.616761	0.800431
NM_170479.3	Fer1HCH	Fer1HCH	-0.46484	0.801987
NM_170480.3	Fer1HCH	Fer1HCH	-0.46484	0.801987
NM_001300679.1	Fer1HCH	Fer1HCH	-0.46484	0.801987
NM_001260438.2	Fer1HCH	Fer1HCH	-0.46484	0.801987
NM_170481.3	Fer1HCH	Fer1HCH	-0.46484	0.801987
NM_170482.3	Fer1HCH	Fer1HCH	-0.46484	0.801987
NM_080134.4	Fer1HCH	Fer1HCH	-0.46484	0.801987
NM_001276175.2	Fer1HCH	Fer1HCH	-0.46484	0.801987
NM_001260437.1	Fer1HCH	Fer1HCH	-0.46484	0.801987
NM_170484.1	Fer2LCH	Fer2LCH	-0.494101	0.802154
NM_001170099.3	by	by	0.622093	0.802154
NM_001276176.1	Fer2LCH	Fer2LCH	-0.494101	0.802154
NM_141644.4	by	by	0.622093	0.802154
NM_001170098.2	by	by	0.622093	0.802154
NM_001276177.1	Fer2LCH	Fer2LCH	-0.494101	0.802154
NM_079785.4	E(spl)m3-HLH	E(spl)m3-HLH	-0.791021	0.802154
NM_080063.4	Fer2LCH	Fer2LCH	-0.494101	0.802154
NM_170483.1	Fer2LCH	Fer2LCH	-0.494101	0.802154
NM_001258567.2	trol	trol	0.42673	0.815616
NM_001103399.3	trol	trol	0.42673	0.815616
NM_001297896.1	trol	trol	0.42673	0.815616
NM_001258571.2	trol	trol	0.42673	0.815616
NM_001169177.3	trol	trol	0.42673	0.815616
NM_001258562.2	trol	trol	0.42673	0.815616
NM_001031867.3	trol	trol	0.42673	0.815616
NM_001031862.3	trol	trol	0.42673	0.815616
NM_001258568.2	trol	trol	0.42673	0.815616
NM_001297894.1	trol	trol	0.42673	0.815616
NM_001297895.1	trol	trol	0.42673	0.815616
NM_001031866.3	trol	trol	0.42673	0.815616
NM_001258563.2	trol	trol	0.42673	0.815616
NM_001258565.2	trol	trol	0.42673	0.815616
NM_001258569.2	trol	trol	0.42673	0.815616
NM_001297893.1	trol	trol	0.42673	0.815616
NM_001031865.3	trol	trol	0.42673	0.815616
NM_001258564.2	trol	trol	0.42673	0.815616
NM_001031864.3	trol	trol	0.42673	0.815616
NM_001258570.2	trol	trol	0.42673	0.815616
NM_169170.3	Alh	Alh	-0.498291	0.81582
NM_001275402.1	Alh	Alh	-0.498291	0.81582
NM_001170066.2	Alh	Alh	-0.498291	0.81582
NM_169172.3	Alh	Alh	-0.498291	0.81582
NM_001104228.3	Alh	Alh	-0.498291	0.81582
NM_001170065.2	Alh	Alh	-0.498291	0.81582
NM_001104227.3	Alh	Alh	-0.498291	0.81582
NM_001275401.1	Alh	Alh	-0.498291	0.81582
NM_134292.3	spi	spi	0.514404	0.816318
NM_079299.4	Ufd1-like	Ufd1-like	0.385124	0.816318
NM_134293.3	spi	spi	0.514404	0.816318
NM_001032110.2	spi	spi	0.514404	0.816318
NM_136035.7	CG10283	CG10283	0.775365	0.817336
NM_001169535.3	CG10283	CG10283	0.775365	0.817336
NM_001169536.3	CG10283	CG10283	0.775365	0.817336
NM_165255.4	CG10283	CG10283	0.775365	0.817336
NM_001316413.1	RanBPM	RanBPM	0.607657	0.817862
NM_165770.3	RanBPM	RanBPM	0.607657	0.817862
NM_001038849.2	RanBPM	RanBPM	0.607657	0.817862
NM_001259326.1	RanBPM	RanBPM	0.607657	0.817862
NM_001273938.1	RanBPM	RanBPM	0.607657	0.817862
NM_001273580.1	Cyt-c-d	Cyt-c-d	-2.77247	0.817862
NM_136741.3	RanBPM	RanBPM	0.607657	0.817862
NM_057816.5	Cyt-c-d	Cyt-c-d	-2.77247	0.817862
NM_133148.5	CG8034	CG8034	0.638768	0.824465
NM_170118.2	Rox8	Rox8	-0.271323	0.826571
NM_136698.3	CG12134	CG12134	0.719909	0.827974
NM_165725.4	CG12134	CG12134	0.719909	0.827974
NM_001275214.1	pzg	pzg	-0.452052	0.831423
NM_001169787.2	jbug	jbug	-1.01048	0.831423
NM_166550.3	jbug	jbug	-1.01048	0.831423
NM_001169788.2	jbug	jbug	-1.01048	0.831423
NM_001169785.2	jbug	jbug	-1.01048	0.831423
NM_001275189.1	CG4825	CG4825	-0.899192	0.831423
NM_140985.4	CG4825	CG4825	-0.899192	0.831423
NM_001169789.2	jbug	jbug	-1.01048	0.831423
NM_001169786.2	jbug	jbug	-1.01048	0.831423
NM_141040.2	pzg	pzg	-0.452052	0.831423
NM_165013.4	bun	bun	0.328696	0.831595
NM_001042894.2	bun	bun	0.328696	0.831595
NM_001169494.2	bun	bun	0.328696	0.831595
NM_001042893.2	bun	bun	0.328696	0.831595
NM_080364.4	bun	bun	0.328696	0.831595
NM_001042892.3	bun	bun	0.328696	0.831595
NM_001273490.1	bun	bun	0.328696	0.831595
NM_079052.4	POSH	POSH	-1.39247	0.835916
NM_134964.4	bark	bark	-1.16398	0.844568
NM_079371.4	comm	comm	-0.980342	0.844568
NM_164486.2	dpp	dpp	-1.11564	0.844568
NM_135116.4	CG7239	CG7239	1.06991	0.844568
NM_001274962.1	comm	comm	-0.980342	0.844568
NM_001258935.3	bark	bark	-1.16398	0.844568
NM_001272255.1	CG2865	CG2865	0.449093	0.844637
NM_130641.3	CG2865	CG2865	0.449093	0.844637
NM_166857.3	SkpA	SkpA	0.330509	0.845906
NM_058042.5	SkpA	SkpA	0.330509	0.845906
NM_001038729.3	SkpA	SkpA	0.330509	0.845906
NM_166861.3	SkpA	SkpA	0.330509	0.845906
NM_166856.3	SkpA	SkpA	0.330509	0.845906
NM_166860.3	SkpA	SkpA	0.330509	0.845906
NM_166859.3	SkpA	SkpA	0.330509	0.845906
NM_001297826.1	SkpA	SkpA	0.330509	0.845906
NM_166858.3	SkpA	SkpA	0.330509	0.845906
NM_206359.4	Trl	Trl	0.538464	0.846908
NM_001038926.2	Trl	Trl	0.538464	0.846908
NM_001038925.3	Trl	Trl	0.538464	0.846908
NM_206355.4	Trl	Trl	0.538464	0.846908
NM_206356.3	Trl	Trl	0.538464	0.846908
NM_001274917.1	Trl	Trl	0.538464	0.846908
NM_206357.3	Trl	Trl	0.538464	0.846908
NM_001038924.4	Trl	Trl	0.538464	0.846908
NM_206358.4	Trl	Trl	0.538464	0.846908
NM_001297967.1	CG12730	CG12730	1.05998	0.849805
NM_132000.3	CG12730	CG12730	1.05998	0.849805
NM_135947.4	CG4455	CG4455	0.628198	0.849805
NM_169510.3	Dic1	Dic1	-1.30761	0.850022
NM_140463.4	CG9384	CG9384	0.656852	0.861808
NM_001274918.1	CG9384	CG9384	0.656852	0.861808
NM_079290.3	RasGAP1	RasGAP1	0.889166	0.862487
NM_168382.2	RasGAP1	RasGAP1	0.889166	0.862487
NM_001274735.1	RasGAP1	RasGAP1	0.889166	0.862487
NM_057222.4	Gs1	Gs1	-0.457078	0.862939
NM_164367.2	Gs1	Gs1	-0.457078	0.862939
NM_139722.4	TM9SF3	TM9SF3	0.547276	0.862939
NM_001169368.3	Gs1	Gs1	-0.457078	0.862939
NM_001103730.2	jing	jing	0.385891	0.865107
NM_141875.3	CG3281	CG3281	-0.804725	0.865107
NM_078799.3	numb	numb	-0.954794	0.865703
NM_057270.5	LanB1	LanB1	-0.309624	0.865703
NM_001298444.1	CG43658	CG43658	0.332996	0.865703
NM_001272715.2	CG43658	CG43658	0.332996	0.865703
NM_001273362.1	numb	numb	-0.954794	0.865703
NM_176751.5	CG43658	CG43658	0.332996	0.865703
NM_001275298.1	Ssl1	Ssl1	0.706571	0.866942
NM_137764.3	LBR	LBR	-0.540724	0.866942
NM_176144.2	CG33144	CG33144	0.551628	0.866942
NM_168480.2	RpL10Ab	RpL10Ab	0.283227	0.866942
NM_166485.2	LBR	LBR	-0.540724	0.866942
NM_141170.3	Ssl1	Ssl1	0.706571	0.866942
NM_166484.2	LBR	LBR	-0.540724	0.866942
NM_140257.2	RpL10Ab	RpL10Ab	0.283227	0.866942
NM_167144.4	fs(1)h	fs(1)h	0.376785	0.868482
NM_001169228.2	fs(1)h	fs(1)h	0.376785	0.868482
NM_206645.4	fs(1)h	fs(1)h	0.376785	0.868482
NM_001272393.2	fs(1)h	fs(1)h	0.376785	0.868482
NM_206646.4	fs(1)h	fs(1)h	0.376785	0.868482
NM_001272394.2	fs(1)h	fs(1)h	0.376785	0.868482
NM_206647.3	fs(1)h	fs(1)h	0.376785	0.868482
NM_001275089.2	MYPT-75D	MYPT-75D	0.954851	0.869324
NM_206664.3	Moe	Moe	0.471171	0.869324
NM_206665.3	Moe	Moe	0.471171	0.869324
NM_080343.4	Moe	Moe	0.471171	0.869324
NM_169259.3	pum	pum	0.319626	0.870091
NM_001260073.2	pum	pum	0.319626	0.870091
NM_169260.4	pum	pum	0.319626	0.870091
NM_001275474.1	pum	pum	0.319626	0.870091
NM_169258.3	pum	pum	0.319626	0.870091
NM_176427.3	pum	pum	0.319626	0.870091
NM_001275475.1	pum	pum	0.319626	0.870091
NM_079561.4	pum	pum	0.319626	0.870091
NM_001103471.2	spri	spri	-0.385308	0.871637
NM_176723.3	spri	spri	-0.385308	0.871637
NM_001272485.1	spri	spri	-0.385308	0.871637
NM_001272484.1	spri	spri	-0.385308	0.871637
NM_141511.3	CG9667	CG9667	-0.505625	0.872031
NM_001275780.1	Vti1b	Vti1b	0.734636	0.872031
NM_001300295.1	CG9667	CG9667	-0.505625	0.872031
NM_206083.4	lola	lola	0.303321	0.874465
NM_001032229.3	lola	lola	0.303321	0.874465
NM_170618.5	lola	lola	0.303321	0.874465
NM_001043119.3	Eip63E	Eip63E	0.410673	0.874465
NM_141483.3	CG2993	CG2993	2.28186	0.874465
NM_168035.2	Eip63E	Eip63E	0.410673	0.874465
NM_176130.5	lola	lola	0.303321	0.874465
NM_001275419.1	CG2993	CG2993	2.28186	0.874465
NM_176134.4	lola	lola	0.303321	0.874465
NM_170623.6	lola	lola	0.303321	0.874465
NM_137501.3	CG10927	CG10927	1.04031	0.874465
NM_176138.5	lola	lola	0.303321	0.874465
NM_206084.4	lola	lola	0.303321	0.874465
NM_170619.3	lola	lola	0.303321	0.874465
NM_176140.4	lola	lola	0.303321	0.874465
NM_001043118.3	Eip63E	Eip63E	0.410673	0.874465
NM_168036.3	Eip63E	Eip63E	0.410673	0.874465
NM_176131.5	lola	lola	0.303321	0.874465
NM_170620.4	lola	lola	0.303321	0.874465
NM_176135.4	lola	lola	0.303321	0.874465
NM_176139.3	lola	lola	0.303321	0.874465
NM_206085.4	lola	lola	0.303321	0.874465
NM_001043117.3	Eip63E	Eip63E	0.410673	0.874465
NM_001169869.2	Eip63E	Eip63E	0.410673	0.874465
NM_170621.4	lola	lola	0.303321	0.874465
NM_001043121.2	Eip63E	Eip63E	0.410673	0.874465
NM_176136.5	lola	lola	0.303321	0.874465
NM_176129.5	lola	lola	0.303321	0.874465
NM_170617.5	lola	lola	0.303321	0.874465
NM_080027.6	lola	lola	0.303321	0.874465
NM_168034.3	Eip63E	Eip63E	0.410673	0.874465
NM_001275418.1	CG2993	CG2993	2.28186	0.874465
NM_176133.5	lola	lola	0.303321	0.874465
NM_170622.6	lola	lola	0.303321	0.874465
NM_206082.4	lola	lola	0.303321	0.874465
NM_001043120.3	Eip63E	Eip63E	0.410673	0.874465
NM_001014572.4	melt	melt	0.573444	0.879544
NM_079229.4	melt	melt	0.573444	0.879544
NM_001274566.1	melt	melt	0.573444	0.879544
NM_168756.2	Eip75B	Eip75B	0.375852	0.879544
NM_079409.3	Eip75B	Eip75B	0.375852	0.879544
NM_001299127.1	CG10338	CG10338	0.841752	0.882915
NM_136053.3	CG10338	CG10338	0.841752	0.882915
NM_142493.3	Mekk1	Mekk1	0.601533	0.882915
NM_001275570.1	svp	svp	-0.575342	0.883692
NM_169458.1	svp	svp	-0.575342	0.883692
NM_079601.3	svp	svp	-0.575342	0.883692
NM_165232.2	CG5674	CG5674	0.622692	0.88929
NM_169549.2	flfl	flfl	0.371505	0.88929
NM_001299092.1	CG5674	CG5674	0.622692	0.88929
NM_169548.3	flfl	flfl	0.371505	0.88929
NM_142047.4	flfl	flfl	0.371505	0.88929
NM_165233.3	CG5674	CG5674	0.622692	0.88929
NM_136012.5	CG5674	CG5674	0.622692	0.88929
NM_133011.3	CG8173	CG8173	-0.910554	0.890861
NM_137296.4	CG8306	CG8306	-0.43589	0.890861
NM_001298040.1	CG14434	CG14434	0.553718	0.892155
NM_080715.4	Dsp1	Dsp1	0.2811	0.892707
NM_001273991.1	Amph	Amph	0.511667	0.892707
NM_078993.3	Amph	Amph	0.511667	0.892707
NM_141957.4	Snx3	Snx3	-0.297625	0.892707
NM_080202.6	gish	gish	-0.1982	0.892707
NM_167502.3	Dsp1	Dsp1	0.2811	0.892707
NM_001298393.1	Dsp1	Dsp1	0.2811	0.892707
NM_001273990.1	Amph	Amph	0.511667	0.892707
NM_169476.2	Snx3	Snx3	-0.297625	0.892707
NM_167503.3	Dsp1	Dsp1	0.2811	0.892707
NM_206762.3	Dsp1	Dsp1	0.2811	0.892707
NM_169711.5	gish	gish	-0.1982	0.892707
NM_167504.2	Dsp1	Dsp1	0.2811	0.892707
NM_001299621.1	Dhit	Dhit	1.16684	0.896204
NM_137427.4	Dhit	Dhit	1.16684	0.896204
NM_138213.3	hng3	hng3	0.571027	0.896476
NM_206528.3	Atpalpha	Atpalpha	-0.550314	0.896492
NM_169937.3	Atpalpha	Atpalpha	-0.550314	0.896492
NM_206525.3	Atpalpha	Atpalpha	-0.550314	0.896492
NM_169939.2	Atpalpha	Atpalpha	-0.550314	0.896492
NM_142374.3	CG5823	CG5823	-0.484591	0.897206
NM_001275740.1	CG5823	CG5823	-0.484591	0.897206
NM_136072.5	CG10602	CG10602	0.411142	0.897206
NM_165269.3	CG10602	CG10602	0.411142	0.897206
NM_165268.3	CG10602	CG10602	0.411142	0.897206
NM_001202365.2	gro	gro	-0.321943	0.897338
NM_001260380.2	gro	gro	-0.321943	0.897338
NM_001103782.2	Pka-R2	Pka-R2	0.606806	0.897338
NM_001169512.1	yuri	yuri	0.531855	0.897338
NM_167834.2	Hipk	Hipk	0.316123	0.897338
NM_001316397.1	yuri	yuri	0.531855	0.897338
NM_170254.3	gro	gro	-0.321943	0.897338
NM_001169544.2	CG17544	CG17544	-1.89704	0.897338
NM_001014515.2	14-3-3zeta	14-3-3zeta	0.241419	0.897338
NM_001273800.1	Dpit47	Dpit47	0.514857	0.897338
NM_080367.3	Dpit47	Dpit47	0.514857	0.897338
NM_001276052.1	gro	gro	-0.321943	0.897338
NM_001273916.1	14-3-3zeta	14-3-3zeta	0.241419	0.897338
NM_165743.3	14-3-3zeta	14-3-3zeta	0.241419	0.897338
NM_165107.3	yuri	yuri	0.531855	0.897338
NM_136117.4	CG17544	CG17544	-1.89704	0.897338
NM_057534.4	sob	sob	1.10798	0.897338
NM_079790.5	gro	gro	-0.321943	0.897338
NM_078842.5	elB	elB	-0.548536	0.897338
NM_170255.4	gro	gro	-0.321943	0.897338
NM_001014516.2	14-3-3zeta	14-3-3zeta	0.241419	0.897338
NM_001014725.2	Act5C	Act5C	-0.45268	0.897338
NM_205990.2	elB	elB	-0.548536	0.897338
NM_001014726.2	Act5C	Act5C	-0.45268	0.897338
NM_165106.5	yuri	yuri	0.531855	0.897338
NM_001038821.2	yuri	yuri	0.531855	0.897338
NM_206575.3	gro	gro	-0.321943	0.897338
NM_057537.4	14-3-3zeta	14-3-3zeta	0.241419	0.897338
NM_170256.2	gro	gro	-0.321943	0.897338
NM_001202364.1	gro	gro	-0.321943	0.897338
NM_167053.2	Act5C	Act5C	-0.45268	0.897338
NM_138194.3	Hipk	Hipk	0.316123	0.897338
NM_165109.3	yuri	yuri	0.531855	0.897338
NM_078497.4	Act5C	Act5C	-0.45268	0.897338
NM_165741.3	14-3-3zeta	14-3-3zeta	0.241419	0.897338
NM_078947.4	Pka-R2	Pka-R2	0.606806	0.897338
NM_165291.3	CG17544	CG17544	-1.89704	0.897338
NM_001038822.3	yuri	yuri	0.531855	0.897338
NM_001297986.1	Act5C	Act5C	-0.45268	0.897338
NM_165723.4	Pka-R2	Pka-R2	0.606806	0.897338
NM_001103781.3	Pka-R2	Pka-R2	0.606806	0.897338
NM_001300610.1	gro	gro	-0.321943	0.897338
NM_165745.3	14-3-3zeta	14-3-3zeta	0.241419	0.897338
NM_164376.2	kis	kis	-0.394171	0.897496
NM_001201817.1	tai	tai	0.330164	0.897981
NM_080146.3	Fur1	Fur1	0.43241	0.897981
NM_168319.2	bol	bol	0.437719	0.897981
NM_170654.2	Fur1	Fur1	0.43241	0.897981
NM_001276025.1	Fur1	Fur1	0.43241	0.897981
NM_001276026.1	Fur1	Fur1	0.43241	0.897981
NM_001169923.3	bol	bol	0.437719	0.897981
NM_170655.2	Fur1	Fur1	0.43241	0.897981
NM_206570.2	Fur1	Fur1	0.43241	0.897981
NM_001201819.2	tai	tai	0.330164	0.897981
NM_206571.2	Fur1	Fur1	0.43241	0.897981
NM_170656.2	Fur1	Fur1	0.43241	0.897981
NM_001201818.1	tai	tai	0.330164	0.897981
NM_001298824.1	Akap200	Akap200	-0.306258	0.897981
NM_164820.2	Akap200	Akap200	-0.306258	0.897981
NM_168318.3	bol	bol	0.437719	0.897981
NM_001276024.1	Fur1	Fur1	0.43241	0.897981
NM_145757.3	Zasp52	Zasp52	-0.551598	0.900606
NM_001316423.1	Zasp52	Zasp52	-0.551598	0.900606
NM_001260200.2	msps	msps	-0.348357	0.90166
NM_001170156.2	msps	msps	-0.348357	0.90166
NM_001260201.2	msps	msps	-0.348357	0.90166
NM_167466.2	Chc	Chc	-0.270314	0.90166
NM_169698.3	msps	msps	-0.348357	0.90166
NM_142069.4	rdx	rdx	0.336197	0.902616
NM_079259.4	dally	dally	0.50001	0.904184
NM_001259756.2	dally	dally	0.50001	0.904184
NM_079723.4	how	how	0.306488	0.906481
NM_001032032.3	how	how	0.306488	0.906481
NM_169992.3	how	how	0.306488	0.906481
NM_001170213.2	how	how	0.306488	0.906481
NM_001275893.1	how	how	0.306488	0.906481
NM_001170212.2	how	how	0.306488	0.906481
NM_001273516.1	B4	B4	0.447982	0.907727
NM_057977.4	B4	B4	0.447982	0.907727
NM_001272979.1	aop	aop	0.302214	0.907966
NM_143197.2	Exo84	Exo84	-1.04523	0.907966
NM_001272981.1	aop	aop	0.302214	0.907966
NM_001144621.3	InR	InR	0.37206	0.907966
NM_078731.3	aop	aop	0.302214	0.907966
NM_164863.3	Trx-2	Trx-2	0.323258	0.907966
NM_078802.4	Trx-2	Trx-2	0.323258	0.907966
NM_079712.6	InR	InR	0.37206	0.907966
NM_206576.2	Exo84	Exo84	-1.04523	0.907966
NM_142523.4	mRpL55	mRpL55	0.499087	0.909914
NM_079383.3	aos	aos	-1.20047	0.909914
NM_078536.4	oc	oc	1.99334	0.91214
NM_001272416.1	oc	oc	1.99334	0.91214
NM_001014727.3	oc	oc	1.99334	0.91214
NM_001272418.1	oc	oc	1.99334	0.91214
NM_078937.4	ptc	ptc	-0.572327	0.912304
NM_001260273.2	cic	cic	0.382062	0.912426
NM_001260275.2	cic	cic	0.382062	0.912426
NM_001104373.2	cic	cic	0.382062	0.912426
NM_080253.4	cic	cic	0.382062	0.912426
NM_001043154.4	mub	mub	0.294799	0.913813
NM_206423.5	mub	mub	0.294799	0.913813
NM_001259946.2	mub	mub	0.294799	0.913813
NM_001275269.1	mub	mub	0.294799	0.913813
NM_001170022.3	mub	mub	0.294799	0.913813
NM_001316446.1	mub	mub	0.294799	0.913813
NM_079484.6	mub	mub	0.294799	0.913813
NM_001259945.2	mub	mub	0.294799	0.913813
NM_001275108.2	fz2	fz2	0.39637	0.915746
NM_001275109.1	fz2	fz2	0.39637	0.915746
NM_168787.3	fz2	fz2	0.39637	0.915746
NM_001104173.3	fz2	fz2	0.39637	0.915746
NM_001043282.2	CG4467	CG4467	1.70065	0.917904
NM_057912.4	Dad	Dad	-0.40091	0.920164
NM_169740.2	Dad	Dad	-0.40091	0.920164
NM_001014629.2	Dad	Dad	-0.40091	0.920164
NM_001273132.1	betaggt-I	betaggt-I	0.424341	0.922963
NM_078545.3	btd	btd	-1.87413	0.922963
NM_165301.2	CG10026	CG10026	-0.532635	0.922963
NM_001273652.1	CG10026	CG10026	-0.532635	0.922963
NM_080361.3	betaggt-I	betaggt-I	0.424341	0.922963
NM_165302.3	CG10026	CG10026	-0.532635	0.922963
NM_057600.6	dap	dap	-0.287549	0.922963
NM_136124.3	CG10026	CG10026	-0.532635	0.922963
NM_080012.4	IKKbeta	IKKbeta	1.20389	0.923882
NM_001275103.1	Mkp3	Mkp3	0.386648	0.925718
NM_169206.3	grn	grn	1.3452	0.925718
NM_001275437.2	grn	grn	1.3452	0.925718
NM_001316407.1	bin3	bin3	0.370625	0.925718
NM_001144554.3	grn	grn	1.3452	0.925718
NM_140830.2	Mkp3	Mkp3	0.386648	0.925718
NM_165468.2	bin3	bin3	0.370625	0.925718
NM_001275102.1	Mkp3	Mkp3	0.386648	0.925718
NM_001043222.3	Poxm	Poxm	-1.30625	0.926486
NM_142659.2	CG17271	CG17271	0.349312	0.927265
NM_168111.4	shep	shep	0.468989	0.927265
NM_001274510.1	shep	shep	0.468989	0.927265
NM_001274118.1	mbl	mbl	0.462495	0.927265
NM_080252.4	wun2	wun2	-0.795483	0.927265
NM_001169240.2	Nost	Nost	-0.52865	0.927265
NM_001299319.1	wun2	wun2	-0.795483	0.927265
NM_176210.2	mbl	mbl	0.462495	0.927265
NM_001043269.3	CG17271	CG17271	0.349312	0.927265
NM_001201638.2	Nost	Nost	-0.52865	0.927265
NM_001169173.1	ph-p	ph-p	0.588865	0.927265
NM_206453.1	Antp	Antp	0.58522	0.927265
NM_141255.3	CG12007	CG12007	0.636183	0.927265
NM_001259462.2	mbl	mbl	0.462495	0.927265
NM_206449.1	Antp	Antp	0.58522	0.927265
NM_001274117.1	mbl	mbl	0.462495	0.927265
NM_001259466.2	mbl	mbl	0.462495	0.927265
NM_001259707.1	shep	shep	0.468989	0.927265
NM_001297873.1	ph-p	ph-p	0.588865	0.927265
NM_206450.1	Antp	Antp	0.58522	0.927265
NM_176211.2	mbl	mbl	0.462495	0.927265
NM_169364.3	Rbp1	Rbp1	0.209749	0.927265
NM_001144216.3	mbl	mbl	0.462495	0.927265
NM_206446.1	Antp	Antp	0.58522	0.927265
NM_165465.3	EcR	EcR	0.274555	0.927265
NM_206451.1	Antp	Antp	0.58522	0.927265
NM_164858.2	jp	jp	0.447574	0.927265
NM_001272679.2	CG9921	CG9921	0.462097	0.927265
NM_176212.2	mbl	mbl	0.462495	0.927265
NM_165464.3	EcR	EcR	0.274555	0.927265
NM_001144217.2	mbl	mbl	0.462495	0.927265
NM_168114.5	shep	shep	0.468989	0.927265
NM_001259464.2	mbl	mbl	0.462495	0.927265
NM_001274119.1	mbl	mbl	0.462495	0.927265
NM_140986.3	CG4858	CG4858	0.376426	0.927265
NM_001169879.2	shep	shep	0.468989	0.927265
NM_001274114.1	mbl	mbl	0.462495	0.927265
NM_141569.4	CG8202	CG8202	0.511926	0.927265
NM_079583.3	Rbp1	Rbp1	0.209749	0.927265
NM_001272680.2	CG9921	CG9921	0.462097	0.927265
NM_170492.2	PH4alphaEFB	PH4alphaEFB	0.431159	0.927265
NM_057523.5	ph-p	ph-p	0.588865	0.927265
NM_001169590.2	EcR	EcR	0.274555	0.927265
NM_137741.5	TAF1C-like	TAF1C-like	-0.965708	0.928021
NM_001275628.1	foxo	foxo	0.348211	0.928021
NM_078739.3	Prx6005	Prx6005	0.493125	0.928021
NM_167306.2	Hsc70-3	Hsc70-3	-0.214802	0.92822
NM_078577.3	Hsc70-3	Hsc70-3	-0.214802	0.92822
NM_167308.2	Hsc70-3	Hsc70-3	-0.214802	0.92822
NM_001170282.2	betaTub97EF	betaTub97EF	0.407804	0.929983
NM_143349.2	betaTub97EF	betaTub97EF	0.407804	0.929983
NM_205904.2	for	for	0.269008	0.931618
NM_079207.4	Srp54k	Srp54k	0.378772	0.931618
NM_058139.4	for	for	0.269008	0.931618
NM_206591.2	Ptx1	Ptx1	-1.42814	0.931618
NM_134865.3	CG3077	CG3077	0.619459	0.931618
NM_170531.4	Ptx1	Ptx1	-1.42814	0.931618
NM_001273033.1	CG3077	CG3077	0.619459	0.931618
NM_001144658.2	Ptx1	Ptx1	-1.42814	0.931618
NM_001144682.2	Tlk	Tlk	0.345863	0.938841
NM_130717.5	Tlk	Tlk	0.345863	0.938841
NM_001272292.1	Tlk	Tlk	0.345863	0.938841
NM_001144683.1	Tlk	Tlk	0.345863	0.938841
NM_001169184.2	Tlk	Tlk	0.345863	0.938841
NM_001144680.3	Tlk	Tlk	0.345863	0.938841
NM_001297923.1	cib	cib	0.367772	0.939219
NM_078515.4	CBP	CBP	-0.305295	0.939219
NM_164429.3	chinmo	chinmo	0.998949	0.939219
NM_167002.3	cib	cib	0.367772	0.939219
NM_168948.5	olf413	olf413	-0.517971	0.939219
NM_001258910.2	chinmo	chinmo	0.998949	0.939219
NM_001272380.2	CBP	CBP	-0.305295	0.939219
NM_001258883.3	dbr	dbr	0.358043	0.939219
NM_164430.4	chinmo	chinmo	0.998949	0.939219
NM_001258881.2	dbr	dbr	0.358043	0.939219
NM_080326.4	cib	cib	0.367772	0.939219
NM_001169781.2	CG6044	CG6044	1.1263	0.939219
NM_134642.3	dbr	dbr	0.358043	0.939219
NM_206638.3	CBP	CBP	-0.305295	0.939219
NM_137836.3	dnr1	dnr1	0.819281	0.939219
NM_001300294.1	puc	puc	0.346499	0.939219
NM_001258882.2	dbr	dbr	0.358043	0.939219
NM_169232.2	CG8036	CG8036	-0.459889	0.939219
NM_001274208.2	dnr1	dnr1	0.819281	0.939219
NM_001258880.2	dbr	dbr	0.358043	0.939219
NM_079062.3	edl	edl	-0.505732	0.939219
NM_001201751.2	chinmo	chinmo	0.998949	0.939219
NM_001275275.1	olf413	olf413	-0.517971	0.939219
NM_167001.3	cib	cib	0.367772	0.939219
NM_137824.2	CG6044	CG6044	1.1263	0.939219
NM_169231.2	CG8036	CG8036	-0.459889	0.939219
NM_079331.4	trn	trn	-0.794267	0.940024
NM_001274867.1	trn	trn	-0.794267	0.940024
NM_001144748.2	RhoGAP18B	RhoGAP18B	-0.479406	0.940516
NM_001169718.3	sbb	sbb	0.329744	0.940516
NM_206161.3	sbb	sbb	0.329744	0.940516
NM_001169719.2	sbb	sbb	0.329744	0.940516
NM_001169720.2	sbb	sbb	0.329744	0.940516
NM_001274145.1	sbb	sbb	0.329744	0.940516
NM_001259654.2	Tet	Tet	-0.258818	0.942542
NM_139493.4	Tet	Tet	-0.258818	0.942542
NM_001273279.1	RapGAP1	RapGAP1	-0.26416	0.944704
NM_144299.3	RapGAP1	RapGAP1	-0.26416	0.944704
NM_001014478.2	RapGAP1	RapGAP1	-0.26416	0.944704
NM_142401.3	CG17806	CG17806	0.81761	0.944704
NM_144349.3	c11.1	c11.1	-0.518749	0.946696
NM_001298121.1	c11.1	c11.1	-0.518749	0.946696
NM_001272366.1	CG43736	CG43736	0.231691	0.947407
NM_168235.3	Pdp1	Pdp1	0.388719	0.947407
NM_134302.2	brat	brat	0.451843	0.947407
NM_168627.3	CG7656	CG7656	0.255565	0.947407
NM_001201647.2	nej	nej	0.299185	0.947407
NM_001274616.1	Pdp1	Pdp1	0.388719	0.947407
NM_206004.2	brat	brat	0.451843	0.947407
NM_001298043.1	CG43736	CG43736	0.231691	0.947407
NM_001272367.2	CG43736	CG43736	0.231691	0.947407
NM_168236.3	Pdp1	Pdp1	0.388719	0.947407
NM_168628.3	CG7656	CG7656	0.255565	0.947407
NM_140526.5	CG7656	CG7656	0.255565	0.947407
NM_001201646.2	nej	nej	0.299185	0.947407
NM_001031888.2	CG43736	CG43736	0.231691	0.947407
NM_079903.4	nej	nej	0.299185	0.947407
NM_168233.3	Pdp1	Pdp1	0.388719	0.947407
NM_079679.3	sqz	sqz	-0.65295	0.947407
NM_001274618.1	Pdp1	Pdp1	0.388719	0.947407
NM_001274956.1	CG7656	CG7656	0.255565	0.947407
NM_080093.5	Pdp1	Pdp1	0.388719	0.947407
NM_001300044.1	Pdp1	Pdp1	0.388719	0.947407
NM_001272365.1	CG43736	CG43736	0.231691	0.947407
NM_168234.3	Pdp1	Pdp1	0.388719	0.947407
NM_001272458.1	nej	nej	0.299185	0.947407
NM_001272369.2	CG43736	CG43736	0.231691	0.947407
NM_001274617.1	Pdp1	Pdp1	0.388719	0.947407
NM_079568.3	RhoL	RhoL	-0.392574	0.947596
NM_205913.3	chic	chic	-0.189173	0.947717
NM_001258977.2	chic	chic	-0.189173	0.947717
NM_001259108.2	CycE	CycE	-0.621689	0.947717
NM_165124.3	CycE	CycE	-0.621689	0.947717
NM_001169202.2	ovo	ovo	-0.709765	0.947717
NM_165675.3	ced-6	ced-6	-0.414923	0.947717
NM_078514.4	brk	brk	-0.51281	0.947717
NM_169962.3	E2f1	E2f1	0.214441	0.947717
NM_001258976.2	chic	chic	-0.189173	0.947717
NM_165676.2	ced-6	ced-6	-0.414923	0.947717
NM_001259297.2	ced-6	ced-6	-0.414923	0.947717
NM_134304.3	chic	chic	-0.189173	0.947717
NM_165123.3	CycE	CycE	-0.621689	0.947717
NM_079697.3	RpS20	RpS20	0.267695	0.947717
NM_164667.2	chic	chic	-0.189173	0.947717
NM_167026.4	ovo	ovo	-0.709765	0.947717
NM_057668.6	chic	chic	-0.189173	0.947717
NM_001275880.2	E2f1	E2f1	0.214441	0.947717
NM_136644.3	ced-6	ced-6	-0.414923	0.947717
NM_001300525.1	E2f1	E2f1	0.214441	0.947717
NM_079713.3	E2f1	E2f1	0.214441	0.947717
NM_001272899.1	ush	ush	0.692244	0.947881
NM_134279.3	shn	shn	-0.264391	0.948324
NM_168240.2	CG32365	CG32365	-0.926665	0.948324
NM_001300045.1	CG32365	CG32365	-0.926665	0.948324
NM_001273954.1	shn	shn	-0.264391	0.948324
NM_142524.4	CG6040	CG6040	0.558487	0.948324
NM_206407.2	siz	siz	0.345664	0.948324
NM_206091.2	shn	shn	-0.264391	0.948324
NM_132850.4	PGRP-LE	PGRP-LE	0.297954	0.948604
NM_001258766.3	PGRP-LE	PGRP-LE	0.297954	0.948604
NM_141154.4	CG14450	CG14450	0.504008	0.950047
NM_001298934.1	JhI-21	JhI-21	0.360428	0.950047
NM_140321.4	CG10660	CG10660	-0.883401	0.950047
NM_001274834.2	CG10660	CG10660	-0.883401	0.950047
NM_001259067.1	JhI-21	JhI-21	0.360428	0.950047
NM_001275290.1	CG14450	CG14450	0.504008	0.950047
NM_135698.4	JhI-21	JhI-21	0.360428	0.950047
NM_132466.3	Dlic	Dlic	0.271885	0.950047
NM_167274.2	Dlic	Dlic	0.271885	0.950047
NM_137819.4	Liprin-gamma	Liprin-gamma	-1.14187	0.950047
NM_001299787.1	Liprin-gamma	Liprin-gamma	-1.14187	0.950047
NM_001274836.2	CG10660	CG10660	-0.883401	0.950047
NM_001103945.2	Liprin-gamma	Liprin-gamma	-1.14187	0.950047
NM_001169675.2	CG6145	CG6145	-0.347953	0.950047
NM_001274835.2	CG10660	CG10660	-0.883401	0.950047
NM_001298935.1	JhI-21	JhI-21	0.360428	0.950047
NM_164988.4	JhI-21	JhI-21	0.360428	0.950047
NM_001300576.1	REPTOR	REPTOR	0.381726	0.950684
NM_143014.3	REPTOR	REPTOR	0.381726	0.950684
NM_001274588.2	Rac2	Rac2	0.154237	0.951699
NM_139864.3	Rac2	Rac2	0.154237	0.951699
NM_206119.2	chn	chn	-0.48444	0.952262
NM_164785.2	Bsg	Bsg	0.128066	0.952262
NM_206502.3	cher	cher	0.357517	0.952262
NM_001259402.2	chn	chn	-0.48444	0.952262
NM_001274660.1	rhea	rhea	-0.202429	0.952262
NM_140199.4	scyl	scyl	-0.247679	0.952262
NM_058154.5	Galphai	Galphai	-0.420061	0.952262
NM_001299003.1	noc	noc	-0.168233	0.952262
NM_137060.3	CG6329	CG6329	-0.908702	0.952262
NM_057511.4	N	N	0.464315	0.952262
NM_079273.3	Hsp26	Hsp26	0.360645	0.952262
NM_057546.3	Sox14	Sox14	-0.275362	0.952262
NM_141869.3	mthl5	mthl5	-0.497287	0.952262
NM_166011.3	CG6329	CG6329	-0.908702	0.952262
NM_001300362.1	mthl5	mthl5	-0.497287	0.952262
NM_001274659.1	rhea	rhea	-0.202429	0.952262
NM_001043082.2	chn	chn	-0.48444	0.952262
NM_001258581.2	N	N	0.464315	0.952262
NM_001259401.2	chn	chn	-0.48444	0.952262
NM_001043081.2	chn	chn	-0.48444	0.952262
NM_001259405.2	chn	chn	-0.48444	0.952262
NM_057569.3	noc	noc	-0.168233	0.952262
NM_206321.2	scyl	scyl	-0.247679	0.952262
NM_001259747.2	rhea	rhea	-0.202429	0.952262
NM_164783.2	Bsg	Bsg	0.128066	0.952262
NM_001299872.1	Sox14	Sox14	-0.275362	0.952262
NM_134290.1	Sox14	Sox14	-0.275362	0.952262
NM_001316437.1	ftz-f1	ftz-f1	0.467855	0.952262
NM_135342.5	Rbsn-5	Rbsn-5	-0.336683	0.952262
NM_001275613.1	omd	omd	-0.507472	0.952262
NM_001259404.2	chn	chn	-0.48444	0.952262
NM_001274466.1	wit	wit	-0.434914	0.952262
NM_168775.2	ftz-f1	ftz-f1	0.467855	0.952262
NM_142604.2	trem	trem	1.00021	0.952262
NM_164782.2	Bsg	Bsg	0.128066	0.952262
NM_206643.2	l(1)G0193	l(1)G0193	0.174699	0.952262
NM_164784.2	Bsg	Bsg	0.128066	0.952262
NM_137169.4	chn	chn	-0.48444	0.952262
NM_001259895.2	ftz-f1	ftz-f1	0.467855	0.952262
NM_079953.4	wit	wit	-0.434914	0.952262
NM_001300071.1	Hsp26	Hsp26	0.360645	0.952262
NM_079659.4	cher	cher	0.357517	0.952262
NM_001259403.2	chn	chn	-0.48444	0.952262
NM_001275614.1	omd	omd	-0.507472	0.952262
NM_142255.3	Fbxl7	Fbxl7	-0.653846	0.952262
NM_001299464.1	CG6329	CG6329	-0.908702	0.952262
NM_001275205.1	skd	skd	0.2475	0.952262
NM_001298351.1	CG9220	CG9220	-0.525819	0.955745
NM_206717.3	CG9220	CG9220	-0.525819	0.955745
NM_079298.4	mRpL2	mRpL2	-0.203037	0.955745
NM_168444.2	FoxK	FoxK	-0.254929	0.955838
NM_168445.3	FoxK	FoxK	-0.254929	0.955838
NM_079949.3	Mcr	Mcr	-0.34463	0.957963
NM_170000.3	Sar1	Sar1	0.134817	0.957963
NM_001298462.1	CG6398	CG6398	0.465943	0.957963
NM_206542.2	Sar1	Sar1	0.134817	0.957963
NM_001276047.2	Tsp96F	Tsp96F	0.483897	0.957963
NM_001014559.3	DopEcR	DopEcR	0.933376	0.957963
NM_170001.3	Sar1	Sar1	0.134817	0.957963
NM_001202286.1	poly	poly	0.272831	0.957963
NM_137960.3	wmd	wmd	0.240963	0.957963
NM_079776.3	Tsp96F	Tsp96F	0.483897	0.957963
NM_001103966.2	wmd	wmd	0.240963	0.957963
NM_058068.4	Traf4	Traf4	0.265177	0.957963
NM_057832.5	apt	apt	-0.605734	0.957963
NM_001276048.2	Tsp96F	Tsp96F	0.483897	0.957963
NM_143446.3	CG1907	CG1907	-0.418765	0.957963
NM_170002.3	Sar1	Sar1	0.134817	0.957963
NM_001259474.2	lolal	lolal	-0.181687	0.957963
NM_079270.3	Hsp67Bc	Hsp67Bc	-0.345253	0.957963
NM_166272.3	lolal	lolal	-0.181687	0.957963
NM_133016.3	CG6398	CG6398	0.465943	0.957963
NM_001259473.2	lolal	lolal	-0.181687	0.957963
NM_001169715.2	lolal	lolal	-0.181687	0.957963
NM_164711.2	nrv2	nrv2	-0.219234	0.958092
NM_001014476.2	nrv2	nrv2	-0.219234	0.958092
NM_057821.4	nrv2	nrv2	-0.219234	0.958092
NM_001144188.2	shot	shot	-0.219651	0.958624
NM_001169678.1	shot	shot	-0.219651	0.958624
NM_001144189.2	shot	shot	-0.219651	0.958624
NM_079009.3	shot	shot	-0.219651	0.958624
NM_166017.2	shot	shot	-0.219651	0.958624
NM_137499.3	GEFmeso	GEFmeso	0.291441	0.959563
NM_176223.4	GEFmeso	GEFmeso	0.291441	0.959563
NM_001274146.2	GEFmeso	GEFmeso	0.291441	0.959563
NM_133014.3	unc-4	unc-4	1.38308	0.960273
NM_001298461.1	unc-4	unc-4	1.38308	0.960273
NM_001298460.1	unc-4	unc-4	1.38308	0.960273
NM_001298622.1	ds	ds	-0.518383	0.962687
NM_078722.3	ds	ds	-0.518383	0.962687
NM_057263.5	sas	sas	-0.477	0.963394
NM_001275407.2	sas	sas	-0.477	0.963394
NM_001275408.2	sas	sas	-0.477	0.963394
NM_169177.3	sas	sas	-0.477	0.963394
NM_001274301.1	Glut1	Glut1	-0.522275	0.964478
NM_001274309.1	Glut1	Glut1	-0.522275	0.964478
NM_001274308.1	Glut1	Glut1	-0.522275	0.964478
NM_001103997.3	Glut1	Glut1	-0.522275	0.964478
NM_001316474.1	Glut1	Glut1	-0.522275	0.964478
NM_079154.3	Glut1	Glut1	-0.522275	0.964478
NM_001274307.1	Glut1	Glut1	-0.522275	0.964478
NM_138229.2	Glut1	Glut1	-0.522275	0.964478
NM_001103998.3	Glut1	Glut1	-0.522275	0.964478
NM_001299966.1	Glut1	Glut1	-0.522275	0.964478
NM_136336.3	scaf	scaf	-0.493263	0.964478
NM_167845.3	Glut1	Glut1	-0.522275	0.964478
NM_001104000.2	Glut1	Glut1	-0.522275	0.964478
NM_001274302.1	Glut1	Glut1	-0.522275	0.964478
NM_001299967.1	Glut1	Glut1	-0.522275	0.964478
NM_001103999.4	Glut1	Glut1	-0.522275	0.964478
NM_164362.3	Sam-S	Sam-S	-0.131797	0.964676
NM_001299365.1	wde	wde	-0.181634	0.965732
NM_136764.3	wde	wde	-0.181634	0.965732
NM_136710.4	RpLP0-like	RpLP0-like	0.262389	0.966981
NM_001259992.2	corto	corto	0.220669	0.96782
NM_001274931.1	Plp	Plp	-0.210932	0.96782
NM_079720.3	Mitofilin	Mitofilin	-0.230191	0.96782
NM_001259832.1	Plp	Plp	-0.210932	0.96782
NM_001274930.1	Plp	Plp	-0.210932	0.96782
NM_001300237.1	corto	corto	0.220669	0.96782
NM_001274934.1	Plp	Plp	-0.210932	0.96782
NM_001032402.2	Plp	Plp	-0.210932	0.96782
NM_079507.4	corto	corto	0.220669	0.96782
NM_001259993.3	corto	corto	0.220669	0.96782
NM_001259994.2	corto	corto	0.220669	0.96782
NM_001274933.1	Plp	Plp	-0.210932	0.96782
NM_001274937.1	Plp	Plp	-0.210932	0.96782
NM_176694.3	C3G	C3G	0.222679	0.969352
NM_001272362.1	C3G	C3G	0.222679	0.969352
NM_001298037.1	C3G	C3G	0.222679	0.969352
NM_001272358.1	CG14440	CG14440	0.167064	0.96936
NM_001260180.2	btsz	btsz	-0.320048	0.969462
NM_001014625.3	btsz	btsz	-0.320048	0.969462
NM_001316631.1	CG3638	CG3638	0.180489	0.969462
NM_057671.5	Mef2	Mef2	0.227762	0.969462
NM_057672.5	Mef2	Mef2	0.227762	0.969462
NM_001144584.3	btsz	btsz	-0.320048	0.969462
NM_166873.3	CG3638	CG3638	0.180489	0.969462
NM_137961.3	levy	levy	0.154991	0.969462
NM_001299841.1	levy	levy	0.154991	0.969462
NM_057673.5	Mef2	Mef2	0.227762	0.969462
NM_166872.3	CG3638	CG3638	0.180489	0.969462
NM_057670.5	Mef2	Mef2	0.227762	0.969462
NM_170244.2	SppL	SppL	-0.154002	0.969784
NM_140810.4	CG3961	CG3961	0.23916	0.969784
NM_143180.2	SppL	SppL	-0.154002	0.969784
NM_170245.2	SppL	SppL	-0.154002	0.969784
NM_139686.3	Gen	Gen	-0.906295	0.969784
NM_001300606.1	SppL	SppL	-0.154002	0.969784
NM_001170270.2	SppL	SppL	-0.154002	0.969784
NM_168781.3	CG3961	CG3961	0.23916	0.969784
NM_001170269.2	SppL	SppL	-0.154002	0.969784
NM_001298218.1	CG1806	CG1806	0.251543	0.970436
NM_001276070.1	T48	T48	-0.379189	0.970436
NM_079798.3	T48	T48	-0.379189	0.970436
NM_132545.3	CG1806	CG1806	0.251543	0.970436
NM_001144557.2	Glut4EF	Glut4EF	0.258505	0.970625
NM_001275514.1	Glut4EF	Glut4EF	0.258505	0.970625
NM_001104264.4	Glut4EF	Glut4EF	0.258505	0.970625
NM_001144558.2	Glut4EF	Glut4EF	0.258505	0.970625
NM_001275515.1	Glut4EF	Glut4EF	0.258505	0.970625
NM_140155.4	tna	tna	0.164734	0.971899
NM_142772.1	CG5380	CG5380	0.331367	0.971899
NM_001169942.2	tna	tna	0.164734	0.971899
NM_001260308.1	CG5380	CG5380	0.331367	0.971899
NM_141641.4	CG8149	CG8149	-0.173112	0.971899
NM_137059.3	CG13339	CG13339	0.498551	0.971955
NM_164660.4	CG9171	CG9171	0.230571	0.972435
NM_001169420.3	CG9171	CG9171	0.230571	0.972435
NM_135114.5	CG9171	CG9171	0.230571	0.972435
NM_001144606.1	fray	fray	0.197721	0.972545
NM_176336.5	fax	fax	0.198106	0.972545
NM_001144607.2	fray	fray	0.197721	0.972545
NM_001014586.4	fax	fax	0.198106	0.972545
NM_001275016.1	fax	fax	0.198106	0.972545
NM_079382.7	fax	fax	0.198106	0.972545
NM_001014587.4	fax	fax	0.198106	0.972545
NM_001275017.1	fax	fax	0.198106	0.972545
NM_001274055.1	aPKC	aPKC	-0.292404	0.973488
NM_001202010.4	aPKC	aPKC	-0.292404	0.973488
NM_080153.5	aPKC	aPKC	-0.292404	0.973488
NM_001043076.3	aPKC	aPKC	-0.292404	0.973488
NM_169257.3	neur	neur	0.17365	0.973488
NM_001043080.3	aPKC	aPKC	-0.292404	0.973488
NM_057304.5	neur	neur	0.17365	0.973488
NM_057532.4	tws	tws	-0.214795	0.973488
NM_001260136.2	l(3)neo38	l(3)neo38	0.158159	0.973711
NM_001260131.2	l(3)neo38	l(3)neo38	0.158159	0.973711
NM_001043243.3	l(3)neo38	l(3)neo38	0.158159	0.973711
NM_001272748.2	CrebB	CrebB	-0.22839	0.973711
NM_001260133.2	l(3)neo38	l(3)neo38	0.158159	0.973711
NM_206783.4	CrebB	CrebB	-0.22839	0.973711
NM_001258811.2	CrebB	CrebB	-0.22839	0.973711
NM_001260134.2	l(3)neo38	l(3)neo38	0.158159	0.973711
NM_001347813.1	CrebB	CrebB	-0.22839	0.973711
NM_001260135.1	l(3)neo38	l(3)neo38	0.158159	0.973711
NM_001043244.3	l(3)neo38	l(3)neo38	0.158159	0.973711
NM_001260130.1	l(3)neo38	l(3)neo38	0.158159	0.973711
NM_206781.4	CrebB	CrebB	-0.22839	0.973711
NM_001275556.2	l(3)neo38	l(3)neo38	0.158159	0.973711
NM_001103908.2	CalpA	CalpA	-0.283601	0.973886
NM_001300083.1	CG6767	CG6767	-0.166647	0.973886
NM_001298070.1	mys	mys	0.129683	0.973886
NM_001273645.1	CG13085	CG13085	0.506719	0.973886
NM_057700.4	CalpA	CalpA	-0.283601	0.973886
NM_001274714.1	CG6767	CG6767	-0.166647	0.973886
NM_080073.3	fz	fz	-0.322476	0.973886
NM_001298069.1	mys	mys	0.129683	0.973886
NM_168360.2	CG6767	CG6767	-0.166647	0.973886
NM_001300082.1	CG6767	CG6767	-0.166647	0.973886
NM_001299684.1	CalpA	CalpA	-0.283601	0.973886
NM_001298068.1	mys	mys	0.129683	0.973886
NM_001259861.2	CG5151	CG5151	0.273072	0.973886
NM_001300081.1	CG6767	CG6767	-0.166647	0.973886
NM_057699.5	CalpA	CalpA	-0.283601	0.973886
NM_001274712.1	CG6767	CG6767	-0.166647	0.973886
NM_080054.3	mys	mys	0.129683	0.973886
NM_001274907.1	fz	fz	-0.322476	0.973886
NM_058115.5	Taf10	Taf10	0.172361	0.973886
NM_079958.3	Rgl	Rgl	0.2856	0.975351
NM_176327.2	Rgl	Rgl	0.2856	0.975351
NM_001274885.1	Rgl	Rgl	0.2856	0.975351
NM_165065.4	mRpS23	mRpS23	0.251159	0.975351
NM_176325.2	Rgl	Rgl	0.2856	0.975351
NM_001169182.3	Mnt	Mnt	-0.167441	0.975433
NM_001258584.2	Mnt	Mnt	-0.167441	0.975433
NM_001169183.2	Mnt	Mnt	-0.167441	0.975433
NM_001297913.1	Mnt	Mnt	-0.167441	0.975433
NM_001169180.1	Mnt	Mnt	-0.167441	0.975433
NM_166984.3	Mnt	Mnt	-0.167441	0.975433
NM_166983.3	Mnt	Mnt	-0.167441	0.975433
NM_001169181.3	Mnt	Mnt	-0.167441	0.975433
NM_130715.4	Mnt	Mnt	-0.167441	0.975433
NM_001258583.2	Mnt	Mnt	-0.167441	0.975433
NM_001274291.1	CG13895	CG13895	0.253248	0.975837
NM_001202301.2	mor	mor	0.222367	0.975837
NM_138211.4	CG13895	CG13895	0.253248	0.975837
NM_079649.4	mor	mor	0.222367	0.975837
NM_001273288.1	Rack1	Rack1	0.092204	0.975874
NM_001170197.1	Mvl	Mvl	0.240209	0.975874
NM_206194.2	MESK2	MESK2	0.159838	0.975874
NM_167094.2	pod1	pod1	0.154917	0.975874
NM_001170286.3	larp	larp	0.117961	0.975874
NM_166456.3	MESK2	MESK2	0.159838	0.975874
NM_057466.2	18w	18w	-0.269102	0.975874
NM_206529.2	Mvl	Mvl	0.240209	0.975874
NM_057457.4	mts	mts	0.0797607	0.975874
NM_079701.5	Mvl	Mvl	0.240209	0.975874
NM_206190.2	MESK2	MESK2	0.159838	0.975874
NM_169944.3	Mvl	Mvl	0.240209	0.975874
NM_132124.5	pod1	pod1	0.154917	0.975874
NM_140170.2	Blos2	Blos2	-0.292718	0.975874
NM_169291.2	mura	mura	0.108424	0.975874
NM_001298794.1	Rack1	Rack1	0.092204	0.975874
NM_057921.4	Rack1	Rack1	0.092204	0.975874
NM_001272179.1	CG43867	CG43867	-0.193765	0.975874
NM_001260292.1	Mvl	Mvl	0.240209	0.975874
NM_001260417.2	larp	larp	0.117961	0.975874
NM_166455.2	MESK2	MESK2	0.159838	0.975874
NM_080259.3	larp	larp	0.117961	0.975874
NM_001273634.1	l(2)37Cg	l(2)37Cg	0.349648	0.975874
NM_079150.4	Cypl	Cypl	-0.210304	0.975874
NM_167092.3	pod1	pod1	0.154917	0.975874
NM_169292.3	mura	mura	0.108424	0.975874
NM_001275866.1	Mvl	Mvl	0.240209	0.975874
NM_001274092.1	clu	clu	-0.199562	0.975874
NM_206192.2	MESK2	MESK2	0.159838	0.975874
NM_166454.2	MESK2	MESK2	0.159838	0.975874
NM_168094.3	CG32243	CG32243	-0.209869	0.975874
NM_140213.5	chrb	chrb	0.215119	0.975874
NM_001273289.1	Rack1	Rack1	0.092204	0.975874
NM_206193.2	MESK2	MESK2	0.159838	0.975874
NM_079080.3	MESK2	MESK2	0.159838	0.975874
NM_167093.2	pod1	pod1	0.154917	0.975874
NM_136106.2	l(2)37Cg	l(2)37Cg	0.349648	0.975874
NM_141645.4	mura	mura	0.108424	0.975874
NM_001273633.1	l(2)37Cg	l(2)37Cg	0.349648	0.975874
NM_001298796.1	mts	mts	0.0797607	0.975874
NM_167396.2	l(1)G0007	l(1)G0007	-0.234975	0.975874
NM_001299718.1	sktl	sktl	0.20775	0.976287
NM_080362.4	Samuel	Samuel	-0.170155	0.976616
NM_176362.2	wnd	wnd	-0.305508	0.976616
NM_001273444.3	Samuel	Samuel	-0.170155	0.976616
NM_079724.3	PyK	PyK	0.145853	0.976616
NM_001273443.3	Samuel	Samuel	-0.170155	0.976616
NM_079582.5	mRpL37	mRpL37	0.162936	0.976616
NM_140880.3	wnd	wnd	-0.305508	0.976616
NM_001298899.1	Samuel	Samuel	-0.170155	0.976616
NM_132277.3	Lim1	Lim1	0.421783	0.976616
NM_057289.3	Aprt	Aprt	-0.215938	0.976998
NM_001201983.2	Sin3A	Sin3A	0.104897	0.976998
NM_138019.3	PPP1R15	PPP1R15	-0.137378	0.976998
NM_001299979.1	Aprt	Aprt	-0.215938	0.976998
NM_001259353.2	Sin3A	Sin3A	0.104897	0.976998
NM_001299980.1	Aprt	Aprt	-0.215938	0.976998
NM_079974.3	RabX1	RabX1	0.172667	0.977473
NM_001272727.1	RhoGAPp190	RhoGAPp190	0.110047	0.978179
NM_168551.2	stv	stv	0.288551	0.978179
NM_001275970.1	CG5986	CG5986	0.160813	0.978179
NM_137388.4	Ns2	Ns2	-0.102378	0.978179
NM_001297905.1	CG32795	CG32795	-0.190165	0.978179
NM_001276030.1	msi	msi	0.223301	0.978179
NM_166105.3	fus	fus	0.216182	0.978179
NM_143623.2	kek6	kek6	-0.632407	0.978179
NM_001272728.1	RhoGAPp190	RhoGAPp190	0.110047	0.978179
NM_170463.3	spn-A	spn-A	-0.21417	0.978179
NM_130673.4	CG32795	CG32795	-0.190165	0.978179
NM_167572.2	RhoGAPp190	RhoGAPp190	0.110047	0.978179
NM_001169690.1	fus	fus	0.216182	0.978179
NM_079844.4	spn-A	spn-A	-0.21417	0.978179
NM_001276031.1	msi	msi	0.223301	0.978179
NM_001276222.1	kek6	kek6	-0.632407	0.978179
NM_001272729.1	RhoGAPp190	RhoGAPp190	0.110047	0.978179
NM_001260374.2	msi	msi	0.223301	0.978179
NM_133003.3	RhoGAPp190	RhoGAPp190	0.110047	0.978179
NM_166108.3	fus	fus	0.216182	0.978179
NM_001104130.2	stv	stv	0.288551	0.978179
NM_079952.4	fus	fus	0.216182	0.978179
NM_167573.2	RhoGAPp190	RhoGAPp190	0.110047	0.978179
NM_166107.2	fus	fus	0.216182	0.978179
NM_142950.2	CG5986	CG5986	0.160813	0.978179
NM_166952.1	CG32795	CG32795	-0.190165	0.978179
NM_001260375.2	msi	msi	0.223301	0.978179
NM_001274875.1	stv	stv	0.288551	0.978179
NM_001272730.1	RhoGAPp190	RhoGAPp190	0.110047	0.978179
NM_206617.2	CG32795	CG32795	-0.190165	0.978179
NM_165294.3	Pax	Pax	0.117915	0.978246
NM_169848.3	Ppcs	Ppcs	0.229775	0.978246
NM_164777.3	pes	pes	0.249583	0.978246
NM_001038824.2	Pax	Pax	0.117915	0.978246
NM_001014729.3	Ptpmeg2	Ptpmeg2	-0.121326	0.978246
NM_001316504.1	Ppcs	Ppcs	0.229775	0.978246
NM_135324.3	pes	pes	0.249583	0.978246
NM_001144336.3	pes	pes	0.249583	0.978246
NM_001201645.2	Ptpmeg2	Ptpmeg2	-0.121326	0.978246
NM_001298803.1	pes	pes	0.249583	0.978246
NM_001298802.1	pes	pes	0.249583	0.978246
NM_142527.3	Ppcs	Ppcs	0.229775	0.978246
NM_001273290.1	pes	pes	0.249583	0.978246
NM_001316470.1	CG13917	CG13917	-0.121673	0.978686
NM_166350.2	hts	hts	-0.110863	0.978686
NM_001272233.2	Hr4	Hr4	-0.151303	0.978686
NM_057529.4	hts	hts	-0.110863	0.978686
NM_001273334.1	CG17834	CG17834	0.423832	0.978686
NM_166349.3	hts	hts	-0.110863	0.978686
NM_001273970.1	tou	tou	-0.119819	0.978686
NM_001169734.2	hts	hts	-0.110863	0.978686
NM_001038734.2	Hr4	Hr4	-0.151303	0.978686
NM_001272234.1	Hr4	Hr4	-0.151303	0.978686
NM_079372.4	CkIIalpha-i1	CkIIalpha-i1	0.527094	0.978686
NM_001169735.2	hts	hts	-0.110863	0.978686
NM_166348.3	hts	hts	-0.110863	0.978686
NM_164828.3	CG17834	CG17834	0.423832	0.978686
NM_166063.2	mspo	mspo	0.138385	0.978686
NM_166347.3	hts	hts	-0.110863	0.978686
NM_001272230.1	Hr4	Hr4	-0.151303	0.978686
NM_001299498.1	mspo	mspo	0.138385	0.978686
NM_001259492.2	hts	hts	-0.110863	0.978686
NM_164829.2	CG17834	CG17834	0.423832	0.978686
NM_001202048.3	hts	hts	-0.110863	0.978686
NM_001103907.3	hts	hts	-0.110863	0.978686
NM_166351.2	hts	hts	-0.110863	0.978686
NM_001272232.1	Hr4	Hr4	-0.151303	0.978686
NM_001272227.1	Hr4	Hr4	-0.151303	0.978686
NM_001259678.1	CG32264	CG32264	0.15045	0.978686
NM_080155.3	betaggt-II	betaggt-II	0.231121	0.978686
NM_001259491.2	hts	hts	-0.110863	0.978686
NM_001272231.1	Hr4	Hr4	-0.151303	0.978686
NM_001169733.2	hts	hts	-0.110863	0.978686
NM_142263.4	CG5013	CG5013	-0.201571	0.979028
NM_001014536.2	ena	ena	0.131741	0.979399
NM_001014537.3	ena	ena	0.131741	0.979399
NM_166330.2	ena	ena	0.131741	0.979399
NM_001299673.1	ena	ena	0.131741	0.979399
NM_166329.2	ena	ena	0.131741	0.979399
NM_001299474.1	Prosap	Prosap	0.134553	0.979839
NM_001259386.2	Prosap	Prosap	0.134553	0.979839
NM_137081.5	Prosap	Prosap	0.134553	0.979839
NM_001299473.1	Prosap	Prosap	0.134553	0.979839
NM_169762.1	P5cr-2	P5cr-2	-0.226877	0.980117
NM_001275741.1	P5cr-2	P5cr-2	-0.226877	0.980117
NM_001275742.1	P5cr-2	P5cr-2	-0.226877	0.980117
NM_142375.3	P5cr-2	P5cr-2	-0.226877	0.980117
NM_001275018.1	TMS1	TMS1	-0.171187	0.980364
NM_140636.3	TMS1	TMS1	-0.171187	0.980364
NM_001275019.1	TMS1	TMS1	-0.171187	0.980364
NM_001275020.1	TMS1	TMS1	-0.171187	0.980364
NM_001275021.1	TMS1	TMS1	-0.171187	0.980364
NM_001275022.1	TMS1	TMS1	-0.171187	0.980364
NM_001299126.1	CG10383	CG10383	-0.200243	0.980409
NM_136052.3	CG10383	CG10383	-0.200243	0.980409
NM_001103397.3	Raf	Raf	-0.185575	0.980771
NM_144305.5	CG18661	CG18661	0.211612	0.981683
NM_001258720.3	fne	fne	0.45016	0.981683
NM_132614.6	fne	fne	0.45016	0.981683
NM_137240.4	CG8414	CG8414	-0.161011	0.981683
NM_001201814.2	CG18661	CG18661	0.211612	0.981683
NM_001103495.5	fne	fne	0.45016	0.981683
NM_001272569.1	fne	fne	0.45016	0.981683
NM_001169233.2	Nrg	Nrg	-0.182452	0.982084
NM_169709.2	tara	tara	-0.125073	0.983054
NM_080255.3	tara	tara	-0.125073	0.983054
NM_141398.4	gpp	gpp	-0.115083	0.98371
NM_001275387.1	gpp	gpp	-0.115083	0.98371
NM_169143.2	gpp	gpp	-0.115083	0.98371
NM_169144.2	gpp	gpp	-0.115083	0.98371
NM_169142.2	gpp	gpp	-0.115083	0.98371
NM_001300221.1	Chro	Chro	-0.095524	0.983863
NM_142530.3	Nsun5	Nsun5	-0.262334	0.983863
NM_141169.3	Chro	Chro	-0.095524	0.983863
NM_168975.2	Chro	Chro	-0.095524	0.983863
NM_001275297.1	Chro	Chro	-0.095524	0.983863
NM_168976.2	Chro	Chro	-0.095524	0.983863
NM_001043106.2	CG9380	CG9380	0.414904	0.984019
NM_168590.3	CG9628	CG9628	0.214028	0.984019
NM_001169971.2	CG9628	CG9628	0.214028	0.984019
NM_166076.2	ckn	ckn	0.234635	0.984019
NM_140453.3	CG9628	CG9628	0.214028	0.984019
NM_166707.2	CG9380	CG9380	0.414904	0.984019
NM_001300167.1	Oatp74D	Oatp74D	0.0844101	0.984234
NM_001300166.1	Oatp74D	Oatp74D	0.0844101	0.984234
NM_001259586.2	CG2765	CG2765	0.167479	0.984234
NM_001300077.1	CG44838	CG44838	-0.10184	0.984234
NM_079389.4	Syx8	Syx8	-0.195478	0.984234
NM_001274313.1	bab2	bab2	0.153187	0.984234
NM_001260346.1	CG31140	CG31140	0.095122	0.984234
NM_001144455.2	CG44838	CG44838	-0.10184	0.984234
NM_001274762.1	klu	klu	0.172752	0.984234
NM_001258711.2	Ten-a	Ten-a	0.159198	0.984234
NM_001272554.2	Ten-a	Ten-a	0.159198	0.984234
NM_001300095.1	klu	klu	0.172752	0.984234
NM_001104425.2	CG31140	CG31140	0.095122	0.984234
NM_206552.4	CG31140	CG31140	0.095122	0.984234
NM_001103981.2	CG2765	CG2765	0.167479	0.984234
NM_001144456.2	CG44838	CG44838	-0.10184	0.984234
NM_001274761.1	klu	klu	0.172752	0.984234
NM_001298812.1	PAPLA1	PAPLA1	-0.135963	0.984234
NM_001275964.1	CG31140	CG31140	0.095122	0.984234
NM_001258712.2	Ten-a	Ten-a	0.159198	0.984234
NM_079155.3	bab2	bab2	0.153187	0.984234
NM_140732.3	Oatp74D	Oatp74D	0.0844101	0.984234
NM_001169989.2	Oatp74D	Oatp74D	0.0844101	0.984234
NM_138144.3	CG2765	CG2765	0.167479	0.984234
NM_001104424.3	CG31140	CG31140	0.095122	0.984234
NM_206553.4	CG31140	CG31140	0.095122	0.984234
NM_142942.6	CG31140	CG31140	0.095122	0.984234
NM_001103982.3	CG2765	CG2765	0.167479	0.984234
NM_001298392.1	CG9919	CG9919	-0.354746	0.984234
NM_132891.2	CG9919	CG9919	-0.354746	0.984234
NM_135341.1	PAPLA1	PAPLA1	-0.135963	0.984234
NM_001258713.2	Ten-a	Ten-a	0.159198	0.984234
NM_057714.4	klu	klu	0.172752	0.984234
NM_140063.5	CG3434	CG3434	-0.113912	0.985049
NM_079023.5	BEAF-32	BEAF-32	-0.0739923	0.985049
NM_001275472.1	Kdm2	Kdm2	-0.0858254	0.986096
NM_001274420.2	CG2162	CG2162	-0.109409	0.986096
NM_169794.2	Ssdp	Ssdp	0.0970767	0.986096
NM_136036.4	grnd	grnd	-0.235608	0.986096
NM_001298506.1	out	out	0.25753	0.986096
NM_001259697.2	CG11357	CG11357	-0.0819453	0.986096
NM_001275473.1	Kdm2	Kdm2	-0.0858254	0.986096
NM_142431.1	Ssdp	Ssdp	0.0970767	0.986096
NM_001273609.1	grnd	grnd	-0.235608	0.986096
NM_141178.4	CG12581	CG12581	-0.153474	0.986096
NM_001104036.3	CG11357	CG11357	-0.0819453	0.986096
NM_001260312.2	loco	loco	-0.170304	0.986096
NM_139659.3	CG11357	CG11357	-0.0819453	0.986096
NM_169641.4	Tm1	Tm1	-0.0921867	0.986096
NM_057411.4	Egfr	Egfr	0.191246	0.986096
NM_170033.3	loco	loco	-0.170304	0.986096
NM_079845.4	sima	sima	0.0776315	0.986096
NM_001144657.3	sima	sima	0.0776315	0.986096
NM_169639.3	Tm1	Tm1	-0.0921867	0.986096
NM_164313.2	CG12581	CG12581	-0.153474	0.986096
NM_001275769.1	Ssdp	Ssdp	0.0970767	0.986096
NM_133150.3	out	out	0.25753	0.986096
NM_169795.1	Ssdp	Ssdp	0.0970767	0.986096
NM_169640.4	Tm1	Tm1	-0.0921867	0.986096
NM_168778.2	Indy	Indy	0.112806	0.9862
NM_079426.4	Indy	Indy	0.112806	0.9862
NM_001169994.2	Indy	Indy	0.112806	0.9862
NM_134862.4	Bacc	Bacc	-0.0421228	0.986542
NM_137959.2	mi	mi	-0.111954	0.986542
NM_001258921.3	Bacc	Bacc	-0.0421228	0.986542
NM_164498.3	Bacc	Bacc	-0.0421228	0.986542
NM_166216.2	GstS1	GstS1	-0.0847341	0.986681
NM_001260314.3	wake	wake	-0.150734	0.986681
NM_001258786.3	Pp2B-14D	Pp2B-14D	-0.0656085	0.986681
NM_001272670.2	disco-r	disco-r	-0.270675	0.986681
NM_001272669.1	disco-r	disco-r	-0.270675	0.986681
NM_167487.3	disco-r	disco-r	-0.270675	0.986681
NM_079043.3	GstS1	GstS1	-0.0847341	0.986681
NM_001258787.2	Pp2B-14D	Pp2B-14D	-0.0656085	0.986681
NM_078649.4	Pp2B-14D	Pp2B-14D	-0.0656085	0.986681
NM_140991.3	CG13252	CG13252	-0.228338	0.986681
NM_001259433.1	CG8441	CG8441	0.141713	0.986681
NM_137250.4	CG8441	CG8441	0.141713	0.986681
NM_001273029.1	Pgk	Pgk	-0.0875481	0.98985
NM_001273028.1	Pgk	Pgk	-0.0875481	0.98985
NM_139749.3	CG10479	CG10479	-0.0934197	0.990367
NM_001274529.1	CG10479	CG10479	-0.0934197	0.990367
NM_057676.4	insc	insc	-0.260979	0.990386
NM_001259282.2	RyR	RyR	-0.114328	0.990958
NM_164384.2	cbt	cbt	-0.112187	0.99165
NM_078874.4	mRpL13	mRpL13	-0.0776604	0.99165
NM_001272903.1	cbt	cbt	-0.112187	0.99165
NM_169810.2	Vha100-2	Vha100-2	-0.0972438	0.99165
NM_134685.3	cbt	cbt	-0.112187	0.99165
NM_001169436.3	Piezo	Piezo	0.160431	0.991767
NM_001316385.1	Piezo	Piezo	0.160431	0.991767
NM_135344.6	Piezo	Piezo	0.160431	0.991767
NM_001273297.1	Piezo	Piezo	0.160431	0.991767
NM_001201789.2	Piezo	Piezo	0.160431	0.991767
NM_164795.6	Piezo	Piezo	0.160431	0.991767
NM_001042881.5	Piezo	Piezo	0.160431	0.991767
NM_001273299.1	Piezo	Piezo	0.160431	0.991767
NM_001273298.1	Piezo	Piezo	0.160431	0.991767
NM_001273300.2	Piezo	Piezo	0.160431	0.991767
NM_001201790.2	Piezo	Piezo	0.160431	0.991767
NM_001273943.1	CG12935	CG12935	-0.0899003	0.992059
NM_143795.4	Reph	Reph	0.0618677	0.992059
NM_136765.3	CG12935	CG12935	-0.0899003	0.992059
NM_001316462.1	caps	caps	-0.130764	0.992059
NM_137821.3	Rtf1	Rtf1	-0.118619	0.992059
NM_079332.4	caps	caps	-0.130764	0.992059
NR_001718.1	snoRNA:Me28S-A1322	snoRNA:Me28S-A1322	-0.0913691	0.992059
NM_168540.3	caps	caps	-0.130764	0.992059
NM_001043139.4	caps	caps	-0.130764	0.992059
NM_167614.2	CG32549	CG32549	0.0839825	0.992059
NM_001299788.1	Rtf1	Rtf1	-0.118619	0.992059
NM_164561.3	Reph	Reph	0.0618677	0.992059
NM_001275219.1	CG11309	CG11309	0.100379	0.992174
NM_001275220.1	CG11309	CG11309	0.100379	0.992174
NM_001300212.1	CG11309	CG11309	0.100379	0.992174
NM_141044.4	CG11309	CG11309	0.100379	0.992174
NM_168896.3	CG11309	CG11309	0.100379	0.992174
NM_001275218.1	CG11309	CG11309	0.100379	0.992174
NM_001258518.3	elav	elav	0.0641576	0.992607
NM_001144670.2	elav	elav	0.0641576	0.992607
NM_080294.5	elav	elav	0.0641576	0.992607
NM_001298066.1	RpS14b	RpS14b	0.0422773	0.992744
NM_001300189.1	Gbs-76A	Gbs-76A	0.069281	0.992744
NM_168453.2	CG42671	CG42671	0.0744497	0.992744
NM_134916.4	CG9663	CG9663	-0.0900797	0.992744
NM_057819.4	nrv1	nrv1	0.101311	0.992744
NM_170564.3	ttk	ttk	-0.0433953	0.992744
NM_001300101.1	CG42671	CG42671	0.0744497	0.992744
NM_143198.2	Vps2	Vps2	-0.0483215	0.992744
NM_001201763.2	Msp300	Msp300	0.0483478	0.992744
NM_001300398.1	Pde6	Pde6	-0.157994	0.992744
NM_001275770.1	CG7985	CG7985	-0.123974	0.992744
NM_140476.3	Reck	Reck	-0.0702049	0.992744
NM_143595.2	ATPsynC	ATPsynC	-0.0371613	0.992744
NM_001258844.1	Hers	Hers	-0.0880789	0.992744
NM_176758.3	Bx	Bx	0.0790264	0.992744
NM_141568.3	M1BP	M1BP	-0.0503748	0.992744
NM_142432.3	CG7985	CG7985	-0.123974	0.992744
NM_001300662.1	kay	kay	-0.0616156	0.992744
NM_143538.3	aralar1	aralar1	-0.131918	0.992744
NM_001299439.1	Psc	Psc	0.0649681	0.992744
NM_167625.3	Bx	Bx	0.0790264	0.992744
NM_080172.4	ttk	ttk	-0.0433953	0.992744
NM_001272130.1	zfh2	zfh2	-0.139225	0.992744
NM_001038766.3	Hers	Hers	-0.0880789	0.992744
NM_079323.4	mirr	mirr	0.103429	0.992744
NM_001169192.2	bi	bi	-0.127539	0.992744
NM_135939.3	pkaap	pkaap	-0.157841	0.992744
NM_168979.4	Mes2	Mes2	0.0968077	0.992744
NM_170543.3	ATPsynC	ATPsynC	-0.0371613	0.992744
NM_166416.2	CG10543	CG10543	-0.0459112	0.992744
NM_001260453.1	ATPsynC	ATPsynC	-0.0371613	0.992744
NM_170565.2	ttk	ttk	-0.0433953	0.992744
NM_001300100.1	CG42671	CG42671	0.0744497	0.992744
NM_001259070.1	bru2	bru2	0.0610376	0.992744
NM_170544.2	ATPsynC	ATPsynC	-0.0371613	0.992744
NM_137226.4	CG8314	CG8314	-0.0572628	0.992744
NM_001259787.1	CG42671	CG42671	0.0744497	0.992744
NM_001258496.3	zfh2	zfh2	-0.139225	0.992744
NM_001202153.1	CG42671	CG42671	0.0744497	0.992744
NM_001275162.1	CG42674	CG42674	-0.0788139	0.992744
NM_001272758.1	Bx	Bx	0.0790264	0.992744
NM_142605.4	CG4936	CG4936	0.110529	0.992744
NM_001300099.1	CG42671	CG42671	0.0744497	0.992744
NM_140513.4	CG7841	CG7841	0.0840272	0.992744
NM_001299440.1	Psc	Psc	0.0649681	0.992744
NM_001258598.3	bi	bi	-0.127539	0.992744
NM_168980.2	Mes2	Mes2	0.0968077	0.992744
NM_001275114.1	Gbs-76A	Gbs-76A	0.069281	0.992744
NM_136834.2	CG13204	CG13204	0.115758	0.992744
NM_001276178.1	aralar1	aralar1	-0.131918	0.992744
NM_170486.2	aralar1	aralar1	-0.131918	0.992744
NM_001202154.1	CG42671	CG42671	0.0744497	0.992744
NM_141045.3	CG7632	CG7632	0.114375	0.992744
NM_168505.3	mirr	mirr	0.103429	0.992744
NM_001260454.1	ATPsynC	ATPsynC	-0.0371613	0.992744
NM_170566.3	ttk	ttk	-0.0433953	0.992744
NM_001201765.2	Msp300	Msp300	0.0483478	0.992744
NM_079884.5	zfh2	zfh2	-0.139225	0.992744
NM_001275221.2	CG7632	CG7632	0.114375	0.992744
NM_001300455.1	sr	sr	0.145724	0.992744
NM_170567.3	ttk	ttk	-0.0433953	0.992744
NM_206607.2	CG3857	CG3857	-0.130981	0.992744
NM_001273234.1	nrv1	nrv1	0.101311	0.992744
NM_001274849.2	mirr	mirr	0.103429	0.992744
NM_001274947.1	CG7841	CG7841	0.0840272	0.992744
NM_001258599.2	bi	bi	-0.127539	0.992744
NM_001274777.1	CG42671	CG42671	0.0744497	0.992744
NM_001170172.2	sr	sr	0.145724	0.992744
NM_078752.3	mRpL24	mRpL24	-0.0805436	0.992744
NM_001275115.1	Gbs-76A	Gbs-76A	0.069281	0.992744
NM_001260455.2	ATPsynC	ATPsynC	-0.0371613	0.992744
NM_001032407.3	kay	kay	-0.0616156	0.992744
NM_170568.3	ttk	ttk	-0.0433953	0.992744
NM_169786.3	sr	sr	0.145724	0.992744
NM_079001.3	Psc	Psc	0.0649681	0.992744
NM_001273161.1	Msp300	Msp300	0.0483478	0.992744
NM_079152.4	emc	emc	0.0577766	0.992744
NM_080427.4	RpS14b	RpS14b	0.0422773	0.992744
NM_001274924.1	Reck	Reck	-0.0702049	0.992744
NM_167104.3	Inx2	Inx2	0.065596	0.993055
NM_001259731.3	CG32369	CG32369	0.0448051	0.993055
NM_001274206.1	px	px	0.0453715	0.993055
NM_078976.4	en	en	0.145898	0.993055
NM_001258524.1	Hmt4-20	Hmt4-20	-0.0308169	0.993055
NM_168232.3	CG32369	CG32369	0.0448051	0.993055
NM_165841.2	en	en	0.145898	0.993055
NM_206374.2	CrebA	CrebA	0.0503691	0.993055
NM_136699.4	CG12128	CG12128	-0.0746992	0.993055
NM_175978.2	tkv	tkv	0.0515316	0.993055
NM_079363.5	CrebA	CrebA	0.0503691	0.993055
NM_132147.4	Inx2	Inx2	0.065596	0.993055
NM_206068.2	CG12128	CG12128	-0.0746992	0.993055
NM_001272372.1	Inx2	Inx2	0.065596	0.993055
NM_001300646.1	Inx3	Inx3	-0.0680783	0.993055
NM_001169213.2	Inx2	Inx2	0.065596	0.993055
NM_176284.3	mthl2	mthl2	0.118101	0.994062
NM_080528.3	fal	fal	0.0515566	0.994076
NM_001316453.1	fal	fal	0.0515566	0.994076
NM_167247.2	sesB	sesB	0.0211841	0.994076
NM_167248.2	sesB	sesB	0.0211841	0.994076
NM_001144502.2	fal	fal	0.0515566	0.994076
NM_168739.3	Eip74EF	Eip74EF	-0.0276233	0.994615
NM_168740.3	Eip74EF	Eip74EF	-0.0276233	0.994615
NM_001259887.2	Eip74EF	Eip74EF	-0.0276233	0.994615
NM_132465.4	rtv	rtv	0.0472492	0.994761
NM_001272513.2	rtv	rtv	0.0472492	0.994761
NM_001273898.1	CG1888	CG1888	0.0541757	0.994761
NM_001298185.1	rtv	rtv	0.0472492	0.994761
NM_167687.3	Nup205	Nup205	0.0480915	0.994761
NM_001272514.2	rtv	rtv	0.0472492	0.994761
NM_136651.2	CG1888	CG1888	0.0541757	0.994761
NM_206420.2	CG43980	CG43980	0.0710452	0.994761
NM_134518.4	Nup205	Nup205	0.0480915	0.994761
NM_001273899.2	CG1888	CG1888	0.0541757	0.994761
NM_001273900.1	CG1888	CG1888	0.0541757	0.994761
NM_167424.2	be	be	0.0252736	0.995273
NM_001258745.2	be	be	0.0252736	0.995273
NM_205881.3	CG3164	CG3164	0.0305333	0.995273
NM_164366.2	CG3164	CG3164	0.0305333	0.995273
NM_001038776.3	CG3164	CG3164	0.0305333	0.995273
NM_132762.4	be	be	0.0252736	0.995273
NM_134650.4	CG3164	CG3164	0.0305333	0.995273
NM_001014621.2	trx	trx	0.0258398	0.995631
NM_057422.3	trx	trx	0.0258398	0.995631
NM_134282.2	trx	trx	0.0258398	0.995631
NM_001169637.3	Ccs	Ccs	0.0493467	0.995631
NM_134281.2	trx	trx	0.0258398	0.995631
NM_143772.5	Ccs	Ccs	0.0493467	0.995631
NM_057421.3	trx	trx	0.0258398	0.995631
NM_136849.2	Tret1-1	Tret1-1	-0.0312816	0.995631
NM_164576.4	tutl	tutl	0.053038	0.995745
NM_001273605.2	Socs36E	Socs36E	-0.0261889	0.995745
NM_164577.3	tutl	tutl	0.053038	0.995745
NM_080127.6	tutl	tutl	0.053038	0.995745
NM_078869.6	Socs36E	Socs36E	-0.0261889	0.995745
NM_165243.3	Socs36E	Socs36E	-0.0261889	0.995745
NM_001273090.1	tutl	tutl	0.053038	0.995745
NM_164578.4	tutl	tutl	0.053038	0.995745
NM_001169397.2	tutl	tutl	0.053038	0.995745
NM_001316379.1	tutl	tutl	0.053038	0.995745
NM_001273091.1	tutl	tutl	0.053038	0.995745
NM_001169398.1	tutl	tutl	0.053038	0.995745
NM_001316378.1	tutl	tutl	0.053038	0.995745
NM_001273573.1	Tpr2	Tpr2	0.0153912	0.9962
NM_001273572.1	Tpr2	Tpr2	0.0153912	0.9962
NM_078860.3	Tpr2	Tpr2	0.0153912	0.9962
NM_001201865.2	SC35	SC35	0.0139984	0.996304
NM_001259076.2	SC35	SC35	0.0139984	0.996304
NM_144355.4	SC35	SC35	0.0139984	0.996304
NM_205967.2	SC35	SC35	0.0139984	0.996304
NM_078666.4	Socs16D	Socs16D	-0.0173902	0.997229
NM_057663.4	grp	grp	-0.0247415	0.997229
NM_001272733.2	Socs16D	Socs16D	-0.0173902	0.997229
NM_170507.2	CG2246	CG2246	-0.0129108	0.998626
NM_079322.3	caup	caup	0.0513233	0.998626
NM_001202396.2	CG2246	CG2246	-0.0129108	0.998626
NM_001202392.2	CG2246	CG2246	-0.0129108	0.998626
NM_143556.4	CG2246	CG2246	-0.0129108	0.998626
NM_001202397.2	CG2246	CG2246	-0.0129108	0.998626
NM_170508.2	CG2246	CG2246	-0.0129108	0.998626
NM_001276186.1	CG2246	CG2246	-0.0129108	0.998626
NM_001170307.1	CG2246	CG2246	-0.0129108	0.998626
NM_170509.2	CG2246	CG2246	-0.0129108	0.998626
NM_001276187.1	CG2246	CG2246	-0.0129108	0.998626
NM_170510.2	CG2246	CG2246	-0.0129108	0.998626
NM_001276188.1	CG2246	CG2246	-0.0129108	0.998626
NM_170511.2	CG2246	CG2246	-0.0129108	0.998626
NM_001202395.2	CG2246	CG2246	-0.0129108	0.998626
NM_140169.4	CG6321	CG6321	0.0406628	0.999323
NM_140467.3	Tdrd3	Tdrd3	-0.0184441	0.999488
NM_136801.2	CG13228	CG13228	0	1
NM_168479.3	CG5946	CG5946	-0.0142755	1
NM_206653.3	sdt	sdt	-0.00484816	1
NM_001299358.1	CG33474	CG33474	0	1
NM_137397.3	CCHa1-R	CCHa1-R	0	1
NM_001103449.2	lz	lz	0	1
NM_142402.3	CG17802	CG17802	0.263651	1
NR_003866.1	snoRNA:Psi18S-920	snoRNA:Psi18S-920	0.554298	1
NM_001273952.1	CG13229	CG13229	3.16699	1
NM_143453.2	CG7582	CG7582	0.0318873	1
NM_134866.3	aph-1	aph-1	0.0168757	1
NM_057894.4	dve	dve	0.119388	1
NM_001144543.3	Dmtn	Dmtn	0.00663175	1
NM_206078.2	CG33474	CG33474	0	1
NM_001300594.1	CG13654	CG13654	2.10505	1
NM_140027.2	CG5144	CG5144	-0.500283	1
NR_047749.1	mir-4962	mir-4962	-4.4873	1
NM_176504.2	pxb	pxb	-0.0165897	1
NM_001272335.1	CG4020	CG4020	0.0829419	1
NM_001038917.2	nuf	nuf	-0.00456886	1
NM_079797.3	ro	ro	0.554282	1
NM_001103689.2	kuz	kuz	-0.0126822	1
NM_001043136.2	CG5946	CG5946	-0.0142755	1
NM_001316542.1	Abd-B	Abd-B	-1.2965	1
NM_001170002.1	Gyc76C	Gyc76C	0	1
NM_001031956.2	gdl	gdl	4.47503	1
NM_001298671.1	Art2	Art2	0.0972874	1
NM_135121.3	rau	rau	-0.0177978	1
NM_080145.5	RpS14a	RpS14a	-0.00318913	1
NM_169196.2	CG31473	CG31473	-0.675162	1
NM_001300106.1	CG5946	CG5946	-0.0142755	1
NM_079491.3	Ten-m	Ten-m	-0.0105375	1
NR_003902.1	snoRNA:Psi28S-2562	snoRNA:Psi28S-2562	0	1
NM_001274625.1	CG43880	CG43880	-2.66169	1
NM_058149.4	ft	ft	0.00312289	1
NM_001260429.1	CG7582	CG7582	0.0318873	1
NM_078794.3	Try29F	Try29F	0.0472185	1
NM_078665.3	OdsH	OdsH	0	1
NM_001299617.1	CG6424	CG6424	-4.6342	1
NM_001032246.2	CG33155	CG33155	0	1
NM_141039.1	CG12974	CG12974	-1.72042	1
NM_166482.2	Tango11	Tango11	-0.0098553	1
NM_001273034.1	aph-1	aph-1	0.0168757	1
NM_165244.3	CG17681	CG17681	2.23326	1
NM_001260399.1	mrt	mrt	0.00684591	1
NM_141397.5	Dmtn	Dmtn	0.00663175	1
NM_136739.3	CG11825	CG11825	-0.772396	1
NM_132048.3	CG4020	CG4020	0.0829419	1
NM_001144544.3	Dmtn	Dmtn	0.00663175	1
NM_001273951.1	CG13229	CG13229	3.16699	1
NM_001300593.1	CG13654	CG13654	2.10505	1
NM_001300407.1	CG45218	CG45218	-0.629018	1
NM_140255.4	CG5946	CG5946	-0.0142755	1
NM_142391.5	Pxt	Pxt	0	1
NM_057893.5	dve	dve	0.119388	1
NR_048008.1	mir-2a-1	mir-2a-1	0	1
NM_057947.4	Thor	Thor	0.00879793	1
NM_001169988.1	CG6333	CG6333	-4.46808	1
NM_170294.1	ro	ro	0.554282	1
NM_001104166.2	CG34253	CG34253	0	1
NM_079711.3	lbe	lbe	0	1
NM_079394.3	Galphaf	Galphaf	-3.64041	1
NM_001103690.3	kuz	kuz	-0.0126822	1
NM_001170112.1	CG42633	CG42633	0.906352	1
NM_001260400.1	mrt	mrt	0.00684591	1
NM_136740.4	CG12896	CG12896	0.402823	1
NM_001043135.3	CG5946	CG5946	-0.0142755	1
NR_047744.1	mir-4955	mir-4955	0	1
NM_079354.4	Or71a	Or71a	-1.95939	1
NM_140811.2	NijB	NijB	3.70363	1
NM_078544.3	lz	lz	0	1
NM_057401.4	aurA	aurA	-0.0272865	1
NM_001274948.1	gdl	gdl	4.47503	1
NM_001259823.2	nuf	nuf	-0.00456886	1
NM_134506.3	CG12531	CG12531	0.272381	1
NM_001275282.1	Ten-m	Ten-m	-0.0105375	1
NM_001104191.3	Ten-m	Ten-m	-0.0105375	1
NM_134918.4	CG3277	CG3277	3.89906	1
NM_001038919.2	nuf	nuf	-0.00456886	1
NM_001104347.2	CG34278	CG34278	0	1
NM_165047.3	kuz	kuz	-0.0126822	1
NM_001298843.1	Try29F	Try29F	0.0472185	1
NR_133496.1	RNaseP:RNA	RNaseP:RNA	1.75894	1
NM_001298260.1	MFS10	MFS10	2.19281	1
NM_001275652.1	smp-30	smp-30	4.33082	1
NM_001300210.1	CG12974	CG12974	-1.72042	1
NR_002461.2	snoRNA:Psi28S-3342	snoRNA:Psi28S-3342	0	1
NM_132236.6	sdt	sdt	-0.00484816	1
NM_080157.3	Abd-B	Abd-B	-1.2965	1
NM_137453.3	CG10914	CG10914	-0.026563	1
NM_167137.2	RpS14a	RpS14a	-0.00318913	1
NM_057839.5	kuz	kuz	-0.0126822	1
NM_079359.4	Z600	Z600	3.70363	1
NM_166481.3	Tango11	Tango11	-0.0098553	1
NM_001272799.1	CG12531	CG12531	0.272381	1
NM_001258877.2	Cda5	Cda5	0.00621302	1
NM_001298958.1	CG31729	CG31729	-0.0111686	1
NM_001260401.1	mrt	mrt	0.00684591	1
NM_169141.4	Dmtn	Dmtn	0.00663175	1
NM_001169950.1	CG5946	CG5946	-0.0142755	1
NM_001299054.1	CG31807	CG31807	1.20327	1
NR_003890.1	snoRNA:Me18S-G1358a	snoRNA:Me18S-G1358a	-3.9769	1
NM_168895.3	CG12974	CG12974	-1.72042	1
NM_001032102.2	CG33679	CG33679	0	1
NM_001259822.2	nuf	nuf	-0.00456886	1
NM_137405.4	CG6424	CG6424	-4.6342	1
NR_002092.1	RNaseP:RNA	RNaseP:RNA	1.75894	1
NM_001032248.2	CG33155	CG33155	0	1
NM_132629.2	MFS10	MFS10	2.19281	1
NM_168959.2	CG32454	CG32454	0.78291	1
NM_001298659.1	Thor	Thor	0.00879793	1
NM_001275213.1	CG12974	CG12974	-1.72042	1
NM_057740.4	Gycalpha99B	Gycalpha99B	-1.91969	1
NM_001300142.1	gdl	gdl	4.47503	1
NM_001298713.1	rau	rau	-0.0177978	1
NM_001259829.2	CG43121	CG43121	0.577939	1
NM_143297.3	mrt	mrt	0.00684591	1
NM_001014481.3	kuz	kuz	-0.0126822	1
NM_170095.3	CG31141	CG31141	-2.83332	1
NM_141747.3	CG6465	CG6465	-0.743627	1
NM_139907.3	exex	exex	-1.98957	1
NM_168461.2	Mob2	Mob2	-0.0129812	1
NM_001260402.1	mrt	mrt	0.00684591	1
NM_136217.3	CheB38c	CheB38c	0	1
NM_137837.2	CG3927	CG3927	-0.0362328	1
NM_001275680.1	pxb	pxb	-0.0165897	1
NM_001272534.1	rudhira	rudhira	-0.00139823	1
NR_048356.1	mir-317	mir-317	0	1
NM_001316543.1	Abd-B	Abd-B	-1.2965	1
NR_003901.1	snoRNA:Psi18S-1295	snoRNA:Psi18S-1295	0	1
NM_001169951.2	CG5946	CG5946	-0.0142755	1
NM_001042798.2	sdt	sdt	-0.00484816	1
NM_001259834.2	Or71a	Or71a	-1.95939	1
NM_001170060.2	Dmtn	Dmtn	0.00663175	1
NM_001032247.2	CG33155	CG33155	0	1
NM_170399.2	CG11897	null
NR_144660.1	CR45363	null
NR_124289.1	CR44974	null
NM_001169761.4	Glycogenin	null
NR_124232.1	CR44972	null
NM_132269.3	CG11284	null
NM_001300296.1	Gie	null
NM_001260247.1	PP2A-B'	null
NM_135699.3	RpL7-like	RpL7-like
NR_124837.1	CR43481	null
NM_165748.3	gem	gem
NR_133165.1	CR43626	null
NM_001144227.2	CG5189	CG5189
NM_168333.2	eIF-4E	null
NR_125145.1	CR45595	null
NR_123861.1	CR45624	null
NR_073854.1	CR43723	null
NR_073636.1	CR43837	null
NR_124565.1	CR45143	null
NM_136712.4	gem	gem
NR_048293.1	CR32194	null
NR_048401.1	mir-13a	mir-13a
NM_164669.3	eIF-4a	null
NR_133481.1	CR46110	null
NR_047945.1	mir-967	mir-967
NR_124904.1	CR45681	null
NM_140828.3	CG3797	null
NM_142552.2	CG6255	null
NM_001202063.2	CG3800	null
NR_048466.1	CR43475	null
NR_047941.1	CR43314	null
NM_001272557.1	CG11138	null
NR_133117.1	CR44206	null
NR_033167.1	CR42549	null
NR_124308.1	CR45354	null
NR_133211.1	CR46006	null
NR_048320.2	CR43629	null
NM_132581.3	CG11138	null
NR_124504.1	CR45135	null
NM_057217.4	Gpdh	null
NR_124877.1	CR44715	null
NR_124298.1	CR44868	null
NR_073663.1	CR43686	null
NR_048399.1	mir-13b-1	mir-13b-1
NR_124152.2	CR44415	null
NM_001031943.3	Hsp22	Hsp22
NM_168337.2	eIF-4E	null
NR_123914.1	CR44429	null
NR_124526.1	CR30055	null
NM_168334.1	eIF-4E	null
NM_079007.4	fas	null
NR_124671.1	CR44667	null
NM_135454.5	CG3838	null
NR_133527.1	CR32582	null
NR_133251.1	CR45895	null
NR_048417.1	mir-iab-8	mir-iab-8
NR_048296.1	CR32027	null
NR_144681.1	CR46322	null
NR_048256.1	mir-4968	mir-4968
NM_137398.2	eIF3-S8	null
NM_001260248.1	PP2A-B'	null
NR_124738.1	CR45400	null
NR_133264.1	CR45937	null
NR_124836.1	CR43481	null
NM_001273487.1	Elf	null
NR_073986.1	CR44017	null
NR_133295.1	CR45956	null
NR_133438.1	CR46090	null
NR_123799.1	CR45518	null
NM_142423.4	CG7215	CG7215
NR_123809.1	CR44499	null
NR_133140.1	CR45805	null
NM_135343.4	CG8498	null
NM_001347799.1	CG46319	CG46319
NM_001273141.1	CG3887	null
NR_133327.1	CR45793	null
NM_140829.3	CG6812	null
NR_048105.1	mir-4978	mir-4978
NR_133305.1	CR45962	null
NR_124488.1	CR44292	null
NM_141020.4	CG10585	null
NR_074028.1	CR44107	null
NR_133349.1	CR45906	null
NM_166290.3	CG30120	CG30120
NR_073644.1	CR44016	null
NR_133073.1	CR44415	null
NR_073675.1	CR44222	null
NM_170513.2	CG31021	CG31021
NR_133060.1	CR46258	null
NR_073960.1	CR43945	null
NM_001298937.1	CG34164	CG34164
NR_073907.1	CR43785	null
NR_047940.1	CR43314	null
NR_124908.1	CR32111	null
NM_168338.2	eIF-4E	null
NR_133269.1	CR45938	null
NR_124297.1	CR44867	null
NM_001299488.1	Shroom	null
NM_143513.3	CG7950	CG7950
NM_164670.4	eIF-4a	null
NM_135053.4	CG3887	null
NR_124876.1	CR44713	null
NR_123848.1	CR42657	null
NM_001031955.2	gdl-ORF39	gdl-ORF39
NR_133443.1	CR46094	null
NM_001103837.2	Shroom	null
NR_124307.1	CR44994	null
NR_124151.2	CR44415	null
NR_124503.1	CR45134	null
NM_057218.4	Gpdh	null
NM_001299462.1	fas	null
NM_001103681.2	RpL7-like	RpL7-like
NM_001273181.2	Sfp26Ad	Sfp26Ad
NR_133528.1	CR32582	null
NM_001347804.1	CG46321	CG46321
NM_168335.2	eIF-4E	null
NR_037740.2	CR30055	null
NM_001170173.2	CG7215	CG7215
NR_133176.1	CR46005	null
NM_001273647.1	CG16771	null
NR_124506.1	CR44299	null
NM_170464.3	CG7950	CG7950
NR_033164.1	CR42549	null
NM_140532.3	CG7372	null
NR_125121.1	CR45196	null
NM_001169972.2	CG42507	CG42507
NR_133350.1	CR45909	null
NR_133252.1	CR45895	null
NM_001273042.1	CG31950	null
NR_125063.1	CR43629	null
NM_001347798.1	CG46319	CG46319
NM_164512.2	CG31950	null
NM_001272422.1	CG11284	null
NR_125161.1	CR45596	null
NM_001274698.1	eIF-4E	null
NR_124576.1	CR44375	null
NR_048403.1	mir-2c	mir-2c
NM_001273140.1	CG3887	null
NR_048523.1	mir-4949	mir-4949
NM_165750.4	gem	gem
NM_001273188.1	eIF-4a	null
NM_080090.3	eIF-4E	null
NR_037735.1	CR42746	null
NM_142422.5	Prx5	Prx5
NR_124696.1	CR44760	null
NR_133106.1	CR46075	null
NR_133061.1	CR46258	null
NR_073906.1	CR43785	null
NR_124907.1	CR32111	null
NM_001298936.1	RpL7-like	RpL7-like
NR_074018.1	iab-8	null
NR_133346.1	CR45899	null
NR_124875.1	CR44714	null
NR_037739.2	CR30055	null
NR_125062.1	CR43629	null
NM_001274697.1	eIF-4E	null
NM_001260249.1	PP2A-B'	null
NR_074062.1	CR43644	null
NM_001347800.1	CG46319	CG46319
NR_124141.1	CR44996	null
NM_001298459.1	CG42684	null
NR_033165.1	CR42549	null
NM_001144319.3	Tfb5	Tfb5
NR_124502.1	CR45134	null
NM_057219.4	Gpdh	null
NR_124879.1	CR44716	null
NM_001103682.3	CG34164	CG34164
NR_124537.1	CR44339	null
NR_123782.1	CR44999	null
NM_001298094.1	CG11284	null
NM_166022.2	mRpL53	mRpL53
NM_001169422.3	Sfp26Ad	Sfp26Ad
NM_001144720.3	CG11138	null
NR_047937.1	CR43314	null
NM_144369.3	Ugt86Da	null
NM_143421.3	CG11897	null
NR_073637.1	CR43837	null
NR_133199.1	CR45804	null
NM_001300209.1	CG10585	null
NR_123807.1	CR45668	null
NM_001300297.1	Gie	null
NM_001347793.1	CG46315	CG46315
NR_133177.1	CR46005	null
NR_073748.1	CR44149	null
NR_073846.1	CR44169	null
NR_133529.1	CR32582	null
NM_079441.4	CG42637	CG42637
NM_001347803.1	CG46321	CG46321
NR_073940.1	CR43951	null
NM_001104507.3	CG34317	CG34317
NM_137895.3	CG3800	null
NR_073855.1	CR43723	null
NR_124290.1	CR44866	null
NR_125173.1	CR45212	null
NM_001299392.1	Ef1alpha48D	null
NR_124838.1	CR45121	null
NM_001258978.3	eIF-4a	null
NR_048281.1	mir-4941	mir-4941
NR_073953.1	CR43889	null
NR_124905.1	CR45682	null
NM_164668.3	eIF-4a	null
NR_073677.1	CR44218	null
NM_166083.2	scb	scb
NM_001201733.1	CG42684	null
NM_001298815.1	CG8498	null
NM_001260250.1	PP2A-B'	null
NM_001300182.1	CG3797	null
NM_057247.5	eIF-4a	null
NM_141512.3	Gie	null
NM_001201920.2	CG16771	null
NM_206496.2	AdamTS-A	AdamTS-A
NR_048219.1	mir-282	mir-282
NM_001169973.2	CG42507	CG42507
NR_124625.1	CR44503	null
NR_033166.1	CR42549	null
NR_048508.1	mir-279	mir-279
NR_124309.1	CR45355	null
NM_164859.2	CG3838	null
NM_137490.3	CG5189	CG5189
NM_168336.2	eIF-4E	null
NR_133432.1	CR46056	null
NR_037751.2	CR32218	null
NM_001299616.1	eIF3-S8	null
NR_125092.1	CR44933	null
[truncated: 2 more rows]

## Sheet: e. Yki_CA_32h
ensembl_gene_id	log2FoldChange	padj	pvalue
FBgn0034176	3.05638	8.44e-35	8.69e-39
FBgn0029801	2.12579	4.53e-20	9.32e-24
FBgn0002869	-7.94428	3.74e-19	1.16e-22
FBgn0033782	-3.41176	1.07e-18	4.42e-22
FBgn0026562	-2.20402	1.22e-18	6.28e-22
FBgn0038755	2.84316	2.36e-17	1.46e-20
FBgn0024947	2.86899	1.19e-16	8.58e-20
FBgn0035083	-2.82118	2.18e-16	1.8e-19
FBgn0043841	-3.37073	5.01e-15	4.64e-18
FBgn0005536	2.4064	8.01e-15	9.07e-18
FBgn0040271	3.82676	8.01e-15	8.25e-18
FBgn0001142	-2.8868	1.08e-14	1.33e-17
FBgn0000008	3.62618	6.19e-14	8.27e-17
FBgn0053208	1.63888	7.88e-14	1.14e-16
FBgn0004865	1.97095	9.43e-14	1.46e-16
FBgn0033504	2.37684	7.47e-13	1.23e-15
FBgn0034659	-22.8909	4.44e-12	7.77e-15
FBgn0005771	-1.86878	4.64e-12	8.59e-15
FBgn0000253	-1.39696	7.41e-12	1.45e-14
FBgn0051038	2.3838	1.14e-11	2.34e-14
FBgn0052333	3.58311	1.17e-11	2.52e-14
FBgn0261862	2.47784	1.85e-11	4.18e-14
FBgn0003149	2.6868	5.68e-11	1.34e-13
FBgn0002564	-2.67049	6.03e-11	1.49e-13
FBgn0039682	-2.90241	1.71e-10	4.4e-13
FBgn0034999	-2.964	3.5e-10	9.36e-13
FBgn0032136	-3.6679	4.7e-10	1.3e-12
FBgn0031313	-1.87958	5.96e-10	1.72e-12
FBgn0259108	-2.91379	6.82e-10	2.04e-12
FBgn0025456	-2.51252	7.3e-10	2.25e-12
FBgn0051075	-2.54189	7.36e-10	2.35e-12
FBgn0030362	-2.28857	8.57e-10	2.82e-12
FBgn0040398	-2.9247	9.05e-10	3.07e-12
FBgn0025620	-5.73473	1.54e-09	5.4e-12
FBgn0261955	2.16778	1.6e-09	5.75e-12
FBgn0002565	-2.21737	2.22e-09	8.22e-12
FBgn0039774	-2.58657	3.06e-09	1.16e-11
FBgn0001114	-2.52873	3.51e-09	1.37e-11
FBgn0020304	-1.47677	3.6e-09	1.44e-11
FBgn0050083	-5.33416	4.26e-09	1.84e-11
FBgn0000299	-3.06568	4.26e-09	1.82e-11
FBgn0050359	-2.54603	4.26e-09	1.83e-11
FBgn0001229	-3.48905	4.28e-09	1.89e-11
FBgn0259173	2.3425	4.4e-09	1.99e-11
FBgn0283472	1.50536	7.92e-09	3.67e-11
FBgn0053113	1.65267	7.92e-09	3.75e-11
FBgn0034897	1.4876	9.43e-09	4.56e-11
FBgn0038294	2.05658	1.05e-08	5.19e-11
FBgn0027794	2.94241	1.1e-08	5.54e-11
FBgn0261802	1.7532	1.29e-08	6.62e-11
FBgn0032350	-2.57775	1.48e-08	7.77e-11
FBgn0000639	-2.85396	1.49e-08	7.97e-11
FBgn0039130	-2.43771	1.67e-08	9.09e-11
FBgn0031913	-2.56066	1.87e-08	1.04e-10
FBgn0261925	-3.56381	2.01e-08	1.14e-10
FBgn0015221	-2.05	2.04e-08	1.17e-10
FBgn0263380	-2.74575	2.86e-08	1.67e-10
FBgn0262124	1.53752	3.16e-08	1.88e-10
FBgn0053143	2.84534	3.38e-08	2.05e-10
FBgn0011211	1.83702	3.67e-08	2.27e-10
FBgn0032821	2.04888	4.03e-08	2.53e-10
FBgn0262508	3.06363	4.71e-08	3e-10
FBgn0023213	1.63863	5.23e-08	3.39e-10
FBgn0038595	2.17366	5.68e-08	3.74e-10
FBgn0284253	1.78717	5.75e-08	3.84e-10
FBgn0040732	-2.84295	6.08e-08	4.13e-10
FBgn0284245	-1.62384	8.83e-08	6.09e-10
FBgn0039685	-3.5494	8.96e-08	6.27e-10
FBgn0010052	-2.21087	9.41e-08	6.68e-10
FBgn0261560	-2.13512	1.07e-07	7.75e-10
FBgn0261836	2.43393	1.07e-07	7.8e-10
FBgn0053548	2.34987	1.08e-07	7.99e-10
FBgn0266084	2.59925	1.26e-07	9.46e-10
FBgn0032773	-2.00993	1.63e-07	1.24e-09
FBgn0028396	-3.43663	1.63e-07	1.26e-09
FBgn0040238	2.08729	1.92e-07	1.5e-09
FBgn0034117	-3.3862	2.03e-07	1.61e-09
FBgn0038071	-1.80785	2.03e-07	1.63e-09
FBgn0004133	-2.37036	2.12e-07	1.75e-09
FBgn0015589	2.02403	2.12e-07	1.73e-09
FBgn0263773	-1.39436	2.15e-07	1.79e-09
FBgn0085325	-4.01301	2.24e-07	1.89e-09
FBgn0038790	-10.7042	2.25e-07	1.92e-09
FBgn0259214	1.53513	2.39e-07	2.07e-09
FBgn0039026	1.76393	2.39e-07	2.09e-09
FBgn0032899	-3.20066	2.59e-07	2.3e-09
FBgn0263117	-3.16174	2.59e-07	2.32e-09
FBgn0028737	1.07578	2.59e-07	2.35e-09
FBgn0086691	-2.85736	2.84e-07	2.6e-09
FBgn0038147	-2.51799	2.88e-07	2.67e-09
FBgn0026721	-2.90733	2.94e-07	2.79e-09
FBgn0040349	-2.79656	2.94e-07	2.76e-09
FBgn0036323	-1.99408	3.1e-07	2.96e-09
FBgn0026144	-1.95208	3.19e-07	3.08e-09
FBgn0058469	-2.21498	3.27e-07	3.23e-09
FBgn0017566	1.72825	3.27e-07	3.21e-09
FBgn0021800	-1.81795	3.35e-07	3.34e-09
FBgn0004629	-2.39263	3.61e-07	3.64e-09
FBgn0037468	-1.61835	3.66e-07	3.73e-09
FBgn0000422	3.40325	3.8e-07	3.91e-09
FBgn0263391	1.71687	4.11e-07	4.27e-09
FBgn0000071	-2.53741	4.35e-07	4.56e-09
FBgn0031381	-2.72445	4.64e-07	4.91e-09
FBgn0262562	2.58122	4.71e-07	5.04e-09
FBgn0263846	2.55318	4.72e-07	5.1e-09
FBgn0035499	-1.93573	4.97e-07	5.42e-09
FBgn0261565	1.70593	4.99e-07	5.49e-09
FBgn0262362	-2.87856	5.24e-07	5.82e-09
FBgn0264307	2.13981	5.42e-07	6.08e-09
FBgn0033926	-1.95974	5.42e-07	6.13e-09
FBgn0038243	-4.06406	6.1e-07	6.96e-09
FBgn0263006	1.87152	7.35e-07	8.47e-09
FBgn0265003	1.70175	7.68e-07	8.93e-09
FBgn0020513	-1.70723	8.34e-07	9.78e-09
FBgn0039239	-3.41735	8.66e-07	1.02e-08
FBgn0036144	-2.20164	9.16e-07	1.09e-08
FBgn0036627	-3.32078	9.37e-07	1.13e-08
FBgn0260991	-4.44843	9.59e-07	1.17e-08
FBgn0053493	-2.57065	9.59e-07	1.19e-08
FBgn0250848	-2.36847	9.59e-07	1.17e-08
FBgn0029896	-1.70373	9.59e-07	1.19e-08
FBgn0053526	1.59418	9.82e-07	1.23e-08
FBgn0000261	-1.47538	9.88e-07	1.25e-08
FBgn0025702	2.41441	1.09e-06	1.39e-08
FBgn0027590	-1.68445	1.23e-06	1.58e-08
FBgn0015222	-1.67783	1.37e-06	1.77e-08
FBgn0262477	-4.05857	1.49e-06	1.95e-08
FBgn0046294	-5.14858	1.54e-06	2.03e-08
FBgn0053558	1.91973	1.69e-06	2.24e-08
FBgn0029990	-2.30892	1.71e-06	2.28e-08
FBgn0040532	-3.68903	1.75e-06	2.36e-08
FBgn0004875	1.66779	1.76e-06	2.39e-08
FBgn0035558	1.7189	1.79e-06	2.45e-08
FBgn0014380	-2.48306	1.9e-06	2.63e-08
FBgn0262509	1.58225	2.08e-06	2.9e-08
FBgn0050287	-5.81051	2.27e-06	3.17e-08
FBgn0025454	-5.77915	2.38e-06	3.36e-08
FBgn0012037	-2.82619	2.39e-06	3.39e-08
FBgn0014031	-2.3105	2.56e-06	3.66e-08
FBgn0085359	-2.596	2.69e-06	3.87e-08
FBgn0004242	-4.07005	2.74e-06	3.98e-08
FBgn0085466	-4.50433	2.96e-06	4.33e-08
FBgn0011747	1.37838	3.04e-06	4.48e-08
FBgn0000042	-2.08816	3.05e-06	4.54e-08
FBgn0037370	-1.80854	3.05e-06	4.56e-08
FBgn0020414	-2.90797	3.1e-06	4.65e-08
FBgn0030519	-2.18997	3.15e-06	4.76e-08
FBgn0034761	-3.62345	3.16e-06	4.82e-08
FBgn0038290	-2.96371	3.16e-06	4.84e-08
FBgn0039073	-2.65999	3.32e-06	5.13e-08
FBgn0025682	-2.16433	3.33e-06	5.18e-08
FBgn0034177	2.42797	3.36e-06	5.25e-08
FBgn0010352	1.78532	3.36e-06	5.29e-08
FBgn0031558	-3.29713	3.6e-06	5.72e-08
FBgn0032456	1.72145	3.6e-06	5.74e-08
FBgn0259740	-2.30308	3.68e-06	5.9e-08
FBgn0046225	-2.7248	3.87e-06	6.24e-08
FBgn0028983	2.20352	4.07e-06	6.62e-08
FBgn0031432	-2.39915	4.09e-06	6.7e-08
FBgn0036587	-3.77364	4.11e-06	6.77e-08
FBgn0032586	1.1872	4.12e-06	6.83e-08
FBgn0036857	-2.79756	4.2e-06	7.05e-08
FBgn0052672	-1.41224	4.2e-06	7.03e-08
FBgn0013981	-1.52713	4.23e-06	7.13e-08
FBgn0032646	1.42908	4.28e-06	7.27e-08
FBgn0033127	1.63571	4.51e-06	7.7e-08
FBgn0000053	-2.85379	4.56e-06	7.89e-08
FBgn0259244	-2.28094	4.56e-06	7.88e-08
FBgn0267727	-2.73486	4.65e-06	8.09e-08
FBgn0033128	3.01684	4.8e-06	8.39e-08
FBgn0010470	-1.38329	4.99e-06	8.78e-08
FBgn0052121	2.38836	5.07e-06	8.98e-08
FBgn0031589	2.21308	5.14e-06	9.14e-08
FBgn0037001	1.41983	5.3e-06	9.48e-08
FBgn0031117	-2.69546	5.47e-06	9.85e-08
FBgn0051313	-2.92797	5.56e-06	1.01e-07
FBgn0052064	-7.73001	5.74e-06	1.05e-07
FBgn0250814	1.63702	5.74e-06	1.05e-07
FBgn0000045	-2.79494	6.18e-06	1.14e-07
FBgn0034180	1.70444	6.22e-06	1.16e-07
FBgn0038838	-3.02152	6.36e-06	1.19e-07
FBgn0261245	-2.53618	6.52e-06	1.23e-07
FBgn0033624	-1.76523	6.82e-06	1.3e-07
FBgn0010379	1.08886	6.82e-06	1.3e-07
FBgn0261276	1.48286	6.88e-06	1.32e-07
FBgn0011204	2.69154	6.89e-06	1.33e-07
FBgn0034290	-4.45937	7.13e-06	1.38e-07
FBgn0031751	-4.24097	7.31e-06	1.43e-07
FBgn0039800	-3.19879	7.31e-06	1.44e-07
FBgn0029082	-2.04191	7.31e-06	1.44e-07
FBgn0035431	-3.27557	8.26e-06	1.63e-07
FBgn0001089	-2.39346	9.17e-06	1.83e-07
FBgn0000044	-1.91338	9.17e-06	1.83e-07
FBgn0040850	-3.13892	9.83e-06	1.97e-07
FBgn0005655	-3.22194	9.92e-06	2e-07
FBgn0261283	2.09545	1.02e-05	2.07e-07
FBgn0033484	-4.74651	1.04e-05	2.11e-07
FBgn0020261	2.651	1.04e-05	2.12e-07
FBgn0051337	-3.49161	1.05e-05	2.17e-07
FBgn0029093	-1.6074	1.07e-05	2.2e-07
FBgn0010100	1.72475	1.08e-05	2.24e-07
FBgn0033287	-6.74132	1.1e-05	2.3e-07
FBgn0004373	1.69787	1.1e-05	2.32e-07
FBgn0085360	-2.53503	1.14e-05	2.41e-07
FBgn0037607	-2.52912	1.22e-05	2.58e-07
FBgn0032683	2.01086	1.22e-05	2.59e-07
FBgn0037396	-2.46472	1.24e-05	2.67e-07
FBgn0267505	1.97674	1.24e-05	2.67e-07
FBgn0035968	-2.22577	1.25e-05	2.72e-07
FBgn0015623	1.86171	1.25e-05	2.71e-07
FBgn0031497	1.29172	1.25e-05	2.73e-07
FBgn0039593	-2.71071	1.29e-05	2.84e-07
FBgn0010041	-4.77146	1.31e-05	2.88e-07
FBgn0029092	-2.38939	1.31e-05	2.9e-07
FBgn0026319	-2.33481	1.4e-05	3.12e-07
FBgn0003360	1.27252	1.4e-05	3.12e-07
FBgn0027932	1.33614	1.5e-05	3.37e-07
FBgn0028692	1.1772	1.52e-05	3.42e-07
FBgn0033355	-1.88379	1.56e-05	3.53e-07
FBgn0034756	-6.19944	1.57e-05	3.56e-07
FBgn0261673	1.21598	1.59e-05	3.63e-07
FBgn0267910	-2.3235	1.66e-05	3.8e-07
FBgn0000659	-5.61676	1.71e-05	3.94e-07
FBgn0030653	-1.26583	1.72e-05	3.97e-07
FBgn0038683	2.0165	1.78e-05	4.13e-07
FBgn0029504	1.75542	1.78e-05	4.16e-07
FBgn0035094	-7.01165	1.82e-05	4.28e-07
FBgn0052351	-5.72581	1.84e-05	4.33e-07
FBgn0016076	1.59284	1.84e-05	4.36e-07
FBgn0262475	2.29621	1.87e-05	4.44e-07
FBgn0032836	-3.3266	1.88e-05	4.52e-07
FBgn0031660	1.66629	1.88e-05	4.51e-07
FBgn0053340	-5.49982	1.89e-05	4.57e-07
FBgn0034885	-3.58289	1.89e-05	4.57e-07
FBgn0030993	-2.88277	1.91e-05	4.65e-07
FBgn0085320	-6.8507	1.93e-05	4.71e-07
FBgn0264490	-1.62789	2.01e-05	4.93e-07
FBgn0262617	2.10064	2.03e-05	4.98e-07
FBgn0013276	-4.7777	2.03e-05	5.02e-07
FBgn0083228	2.21257	2.04e-05	5.06e-07
FBgn0038653	-2.00165	2.07e-05	5.15e-07
FBgn0011638	1.35079	2.08e-05	5.19e-07
FBgn0004584	-1.82071	2.1e-05	5.28e-07
FBgn0263987	1.62709	2.15e-05	5.43e-07
FBgn0266420	-3.08162	2.16e-05	5.48e-07
FBgn0263120	1.93317	2.21e-05	5.6e-07
FBgn0029118	1.35613	2.23e-05	5.68e-07
FBgn0086265	-7.97616	2.29e-05	5.88e-07
FBgn0036752	-2.20884	2.31e-05	5.94e-07
FBgn0033137	-2.25339	2.34e-05	6.05e-07
FBgn0051988	-4.17785	2.37e-05	6.15e-07
FBgn0032638	-2.55282	2.49e-05	6.48e-07
FBgn0000633	-2.70205	2.51e-05	6.56e-07
FBgn0002563	-3.8334	2.58e-05	6.77e-07
FBgn0028523	-2.73827	2.59e-05	6.82e-07
FBgn0022774	-1.85217	2.69e-05	7.11e-07
FBgn0027356	1.95203	2.74e-05	7.27e-07
FBgn0052865	-4.5992	2.75e-05	7.33e-07
FBgn0016075	-2.61228	2.92e-05	7.81e-07
FBgn0026252	1.20388	2.93e-05	7.86e-07
FBgn0033458	-3.21306	2.95e-05	7.97e-07
FBgn0040237	1.84851	2.95e-05	7.99e-07
FBgn0003889	-6.02019	2.97e-05	8.06e-07
FBgn0000477	-2.91783	2.99e-05	8.16e-07
FBgn0000308	-1.06641	3.09e-05	8.45e-07
FBgn0030521	-1.82083	3.16e-05	8.69e-07
FBgn0030096	1.89903	3.16e-05	8.72e-07
FBgn0050026	-2.28609	3.35e-05	9.27e-07
FBgn0016041	1.35789	3.49e-05	9.7e-07
FBgn0031359	1.62918	3.91e-05	1.09e-06
FBgn0032770	-3.65747	3.95e-05	1.11e-06
FBgn0028325	1.50917	4.02e-05	1.13e-06
FBgn0085265	-6.47214	4.04e-05	1.14e-06
FBgn0266521	-1.85096	4.07e-05	1.15e-06
FBgn0034915	1.2985	4.11e-05	1.17e-06
FBgn0030041	-2.37407	4.12e-05	1.18e-06
FBgn0041710	-2.32038	4.12e-05	1.18e-06
FBgn0015575	-2.30008	4.13e-05	1.18e-06
FBgn0026415	-2.07165	4.15e-05	1.2e-06
FBgn0031869	2.17303	4.16e-05	1.2e-06
FBgn0039241	-2.18895	4.29e-05	1.25e-06
FBgn0034753	-1.30001	4.35e-05	1.27e-06
FBgn0013733	1.61639	4.45e-05	1.3e-06
FBgn0051636	-3.12925	4.64e-05	1.37e-06
FBgn0263740	1.2177	4.7e-05	1.39e-06
FBgn0283658	1.53642	4.74e-05	1.4e-06
FBgn0261439	1.61065	4.76e-05	1.42e-06
FBgn0037881	-2.67326	4.85e-05	1.45e-06
FBgn0035806	-2.75252	4.91e-05	1.47e-06
FBgn0031544	1.31365	5.1e-05	1.53e-06
FBgn0036975	-2.38549	5.3e-05	1.6e-06
FBgn0038271	1.41878	5.3e-05	1.6e-06
FBgn0039959	1.04676	5.33e-05	1.62e-06
FBgn0014427	-1.47863	5.37e-05	1.64e-06
FBgn0086676	1.89076	5.37e-05	1.64e-06
FBgn0035770	-1.93714	5.38e-05	1.65e-06
FBgn0039031	-2.77165	5.5e-05	1.69e-06
FBgn0038476	0.938683	5.58e-05	1.72e-06
FBgn0034398	-1.7579	5.76e-05	1.78e-06
FBgn0034860	-2.0246	5.88e-05	1.83e-06
FBgn0038194	-4.65461	5.92e-05	1.84e-06
FBgn0021761	1.87712	6.06e-05	1.9e-06
FBgn0038279	4.98759	6.07e-05	1.91e-06
FBgn0021906	1.36283	6.09e-05	1.92e-06
FBgn0036410	-2.8334	6.22e-05	1.96e-06
FBgn0001967	-2.66215	6.35e-05	2.01e-06
FBgn0033132	-3.08058	6.67e-05	2.12e-06
FBgn0035515	-2.38114	6.94e-05	2.23e-06
FBgn0044047	-2.07657	6.94e-05	2.23e-06
FBgn0039140	1.37111	6.94e-05	2.22e-06
FBgn0032897	-1.57622	6.94e-05	2.24e-06
FBgn0043806	-2.19895	7.31e-05	2.36e-06
FBgn0003900	-4.52657	7.32e-05	2.37e-06
FBgn0030876	-2.76207	7.32e-05	2.38e-06
FBgn0259749	-1.89317	7.35e-05	2.4e-06
FBgn0031673	1.06513	7.6e-05	2.49e-06
FBgn0250844	-5.39387	7.71e-05	2.53e-06
FBgn0035020	-1.51984	7.71e-05	2.54e-06
FBgn0031501	-8.85416	7.74e-05	2.55e-06
FBgn0261999	1.49154	7.74e-05	2.57e-06
FBgn0038735	1.91953	8.03e-05	2.67e-06
FBgn0052264	1.85537	8.22e-05	2.74e-06
FBgn0030510	-2.20919	8.23e-05	2.75e-06
FBgn0038108	1.75313	8.23e-05	2.76e-06
FBgn0050460	2.04823	8.25e-05	2.78e-06
FBgn0270925	-5.20882	8.27e-05	2.79e-06
FBgn0040503	-2.58047	8.36e-05	2.83e-06
FBgn0035424	1.23632	8.46e-05	2.87e-06
FBgn0039487	1.26966	8.49e-05	2.89e-06
FBgn0032726	-2.40007	8.64e-05	2.95e-06
FBgn0027515	1.52637	8.64e-05	2.96e-06
FBgn0032105	-2.57775	8.9e-05	3.06e-06
FBgn0085195	-4.15164	9.09e-05	3.14e-06
FBgn0030011	-3.7953	9.09e-05	3.14e-06
FBgn0022160	2.24018	9.27e-05	3.21e-06
FBgn0034741	-3.05038	9.39e-05	3.26e-06
FBgn0040099	-2.76787	9.57e-05	3.34e-06
FBgn0000568	1.37003	9.6e-05	3.36e-06
FBgn0026088	-1.83804	9.65e-05	3.38e-06
FBgn0027611	-1.7577	9.71e-05	3.43e-06
FBgn0030365	1.6209	9.71e-05	3.43e-06
FBgn0039104	-5.33514	9.97e-05	3.54e-06
FBgn0285926	1.73658	9.97e-05	3.54e-06
FBgn0038256	1.94934	0.000100107	3.56e-06
FBgn0034538	-3.93952	0.000101638	3.65e-06
FBgn0038043	-1.67452	0.000101638	3.64e-06
FBgn0027596	1.9643	0.000101638	3.63e-06
FBgn0038925	1.54021	0.000103621	3.73e-06
FBgn0002865	-5.78251	0.000104687	3.78e-06
FBgn0003137	-1.48862	0.000107933	3.91e-06
FBgn0037926	1.88171	0.000108334	3.93e-06
FBgn0033725	-2.60165	0.000110714	4.04e-06
FBgn0001149	-0.832404	0.000110714	4.04e-06
FBgn0250837	-1.71089	0.000117726	4.31e-06
FBgn0036821	-1.91315	0.000118896	4.37e-06
FBgn0010548	-1.58207	0.000120569	4.44e-06
FBgn0031771	1.54312	0.000121238	4.48e-06
FBgn0034523	-3.15534	0.000122388	4.53e-06
FBgn0037730	-1.77921	0.000122979	4.57e-06
FBgn0020764	1.43709	0.000123986	4.62e-06
FBgn0034808	-2.334	0.000126246	4.72e-06
FBgn0027291	1.39255	0.000128651	4.84e-06
FBgn0033816	1.65182	0.000128651	4.83e-06
FBgn0032513	1.8527	0.000128651	4.83e-06
FBgn0015777	1.40341	0.000129643	4.9e-06
FBgn0053126	-1.87263	0.000129678	4.91e-06
FBgn0005777	1.21191	0.000134763	5.12e-06
FBgn0017577	-7.21634	0.000135307	5.15e-06
FBgn0264922	-1.03775	0.000137326	5.24e-06
FBgn0026084	-1.7517	0.000139419	5.34e-06
FBgn0265048	-2.6452	0.000141779	5.44e-06
FBgn0032405	-3.7295	0.000142365	5.48e-06
FBgn0026566	1.63187	0.000144802	5.59e-06
FBgn0250869	1.12964	0.000148128	5.73e-06
FBgn0260658	-2.65889	0.000148892	5.79e-06
FBgn0034793	1.46728	0.000148892	5.79e-06
FBgn0028688	0.826136	0.000149722	5.84e-06
FBgn0259795	-5.19193	0.000150154	5.87e-06
FBgn0027087	1.49738	0.000152497	5.98e-06
FBgn0031538	-3.1369	0.000152726	6e-06
FBgn0001098	1.10442	0.00015654	6.17e-06
FBgn0039877	2.23394	0.000157901	6.24e-06
FBgn0015522	-5.05836	0.000158831	6.29e-06
FBgn0039214	1.59413	0.000158917	6.31e-06
FBgn0041102	-7.0554	0.000159356	6.36e-06
FBgn0014141	1.64384	0.000159356	6.36e-06
FBgn0003447	-1.87	0.000161169	6.45e-06
FBgn0033886	0.942097	0.000162203	6.51e-06
FBgn0034010	-7.52685	0.000163571	6.59e-06
FBgn0040607	-7.00788	0.000163571	6.61e-06
FBgn0035915	-5.17487	0.000163571	6.61e-06
FBgn0052698	-2.14849	0.00016515	6.7e-06
FBgn0087002	-1.6136	0.00016515	6.71e-06
FBgn0036945	-5.33859	0.000165504	6.74e-06
FBgn0030334	-2.27723	0.000168622	6.89e-06
FBgn0062413	2.1478	0.000169327	6.93e-06
FBgn0033437	-2.54061	0.000169589	6.97e-06
FBgn0034087	1.88826	0.000169589	6.98e-06
FBgn0036135	1.2744	0.000171252	7.07e-06
FBgn0030326	-3.38526	0.000173048	7.16e-06
FBgn0032135	1.81208	0.000173048	7.18e-06
FBgn0030160	-2.03083	0.00017391	7.23e-06
FBgn0027539	1.39033	0.000178438	7.44e-06
FBgn0045770	-6.11719	0.000178471	7.49e-06
FBgn0024189	-1.74676	0.000178471	7.47e-06
FBgn0027090	1.48667	0.000178471	7.49e-06
FBgn0031006	1.83574	0.000179152	7.54e-06
FBgn0031129	-9.27061	0.0001816	7.66e-06
FBgn0037955	1.49004	0.000183615	7.76e-06
FBgn0262531	-3.72438	0.000183832	7.8e-06
FBgn0028939	-2.24463	0.000183832	7.83e-06
FBgn0037336	1.77843	0.000183832	7.83e-06
FBgn0046297	-4.84518	0.000185898	7.94e-06
FBgn0002632	-7.21249	0.000187281	8.04e-06
FBgn0086915	-4.90684	0.000187281	8.02e-06
FBgn0032253	-2.63486	0.000191536	8.24e-06
FBgn0033038	2.21199	0.000192799	8.31e-06
FBgn0032123	-1.51077	0.000197231	8.54e-06
FBgn0039561	1.55265	0.000197231	8.54e-06
FBgn0030151	1.09404	0.000199485	8.66e-06
FBgn0036415	-6.07738	0.000201612	8.8e-06
FBgn0001220	1.72633	0.000201612	8.79e-06
FBgn0031632	1.87599	0.000210688	9.21e-06
FBgn0032075	-6.64459	0.000212983	9.34e-06
FBgn0036589	-2.36841	0.000213019	9.36e-06
FBgn0033206	1.79471	0.000213436	9.4e-06
FBgn0265263	-7.85277	0.000214678	9.48e-06
FBgn0024293	-2.76836	0.000216361	9.57e-06
FBgn0014033	-3.16971	0.000222756	9.88e-06
FBgn0034443	-1.96859	0.000226856	1.01e-05
FBgn0033787	-3.83643	0.00022712	1.01e-05
FBgn0034817	2.36525	0.000231796	1.04e-05
FBgn0037835	-1.64811	0.000231871	1.04e-05
FBgn0031470	-2.88108	0.000233463	1.05e-05
FBgn0011837	-1.87013	0.000233463	1.05e-05
FBgn0010217	1.08825	0.000233463	1.05e-05
FBgn0037891	1.45574	0.00024081	1.09e-05
FBgn0038353	-3.08374	0.000241118	1.09e-05
FBgn0027280	-1.07433	0.000241118	1.1e-05
FBgn0010313	1.61049	0.000241118	1.1e-05
FBgn0014000	-2.37316	0.000241816	1.1e-05
FBgn0031977	-1.66364	0.000242446	1.11e-05
FBgn0041629	-2.84381	0.00024296	1.11e-05
FBgn0259152	1.33789	0.000246602	1.13e-05
FBgn0260745	-1.46016	0.000247229	1.14e-05
FBgn0020309	-0.969669	0.000247229	1.14e-05
FBgn0051777	-2.66482	0.000250936	1.16e-05
FBgn0035464	1.05527	0.00026214	1.22e-05
FBgn0040396	-1.78463	0.000263662	1.23e-05
FBgn0015834	0.577898	0.000268278	1.25e-05
FBgn0038200	-4.46663	0.00026899	1.26e-05
FBgn0050172	-6.83785	0.000271553	1.27e-05
FBgn0035517	-2.12965	0.000274865	1.29e-05
FBgn0032615	-4.65268	0.000275875	1.3e-05
FBgn0262559	1.15777	0.000276201	1.3e-05
FBgn0034943	-2.56128	0.000286899	1.35e-05
FBgn0053158	2.98935	0.000289533	1.37e-05
FBgn0033737	2.503	0.000295927	1.4e-05
FBgn0011739	1.38657	0.000298504	1.42e-05
FBgn0032400	-1.49586	0.000298749	1.42e-05
FBgn0002031	1.52878	0.00030606	1.46e-05
FBgn0086909	-3.0284	0.000306663	1.47e-05
FBgn0027082	2.57091	0.000320129	1.53e-05
FBgn0260011	-2.59895	0.000321381	1.55e-05
FBgn0024364	1.9152	0.000321381	1.55e-05
FBgn0028687	0.819534	0.000321879	1.55e-05
FBgn0030105	-2.56602	0.000325106	1.57e-05
FBgn0040091	-2.9501	0.00033121	1.61e-05
FBgn0034075	1.42589	0.00033121	1.61e-05
FBgn0039909	1.24956	0.000335363	1.63e-05
FBgn0264562	1.58469	0.0003387	1.65e-05
FBgn0037723	-2.6229	0.000340106	1.66e-05
FBgn0029942	2.04477	0.000341495	1.67e-05
FBgn0037126	-3.48904	0.000342564	1.68e-05
FBgn0000640	-2.12211	0.00034258	1.68e-05
FBgn0028379	-9.03158	0.000347143	1.71e-05
FBgn0259715	-2.95737	0.000347143	1.71e-05
FBgn0083972	-2.00481	0.000359276	1.78e-05
FBgn0040153	-1.41067	0.000359276	1.78e-05
FBgn0054003	-3.06878	0.000361845	1.8e-05
FBgn0000504	1.70761	0.000361845	1.8e-05
FBgn0267726	-7.12611	0.000365889	1.83e-05
FBgn0243516	-1.47786	0.000365903	1.83e-05
FBgn0022893	-1.13952	0.000365903	1.83e-05
FBgn0005666	2.01895	0.000367878	1.85e-05
FBgn0029924	-1.74746	0.00037208	1.87e-05
FBgn0284256	1.86942	0.000383073	1.93e-05
FBgn0002562	-4.85061	0.000388077	1.96e-05
FBgn0030157	-2.5745	0.000389809	1.97e-05
FBgn0023083	1.54848	0.000390408	1.98e-05
FBgn0040629	-4.85486	0.000397382	2.02e-05
FBgn0041582	1.12705	0.000398735	2.03e-05
FBgn0001145	-1.21954	0.000399258	2.04e-05
FBgn0033005	1.58059	0.000399258	2.04e-05
FBgn0015600	2.27786	0.000404915	2.07e-05
FBgn0035763	-1.49519	0.000406296	2.09e-05
FBgn0032723	-1.63816	0.000406447	2.09e-05
FBgn0051606	-3.0298	0.000408832	2.12e-05
FBgn0034420	1.77538	0.000408832	2.11e-05
FBgn0053519	2.31127	0.000408832	2.11e-05
FBgn0039178	-1.84587	0.000408912	2.12e-05
FBgn0032061	-5.94497	0.000410601	2.15e-05
FBgn0033953	-4.71294	0.000410601	2.13e-05
FBgn0032429	-1.38364	0.000410601	2.15e-05
FBgn0015924	-1.32596	0.000410601	2.14e-05
FBgn0014024	1.71193	0.00041463	2.17e-05
FBgn0036702	1.45057	0.000415103	2.18e-05
FBgn0051820	-8.01236	0.000421968	2.22e-05
FBgn0001227	-2.39835	0.000421968	2.23e-05
FBgn0033366	-1.64015	0.000421968	2.22e-05
FBgn0000173	-0.894844	0.000423267	2.24e-05
FBgn0028686	0.793484	0.000425882	2.26e-05
FBgn0034939	1.93783	0.000425882	2.27e-05
FBgn0030257	2.29617	0.000425882	2.26e-05
FBgn0000412	-1.01904	0.000425896	2.27e-05
FBgn0050423	-1.09529	0.000428779	2.29e-05
FBgn0040519	-6.74371	0.000429141	2.3e-05
FBgn0016715	-2.64833	0.00043236	2.32e-05
FBgn0019828	-5.53217	0.000434206	2.33e-05
FBgn0016797	-1.54994	0.000439854	2.37e-05
FBgn0266719	1.66413	0.000443945	2.39e-05
FBgn0035410	2.09799	0.000445024	2.4e-05
FBgn0036502	1.71475	0.000445435	2.41e-05
FBgn0030660	-3.20367	0.000446411	2.43e-05
FBgn0030040	-3.02996	0.000446411	2.43e-05
FBgn0029003	1.43314	0.000446411	2.42e-05
FBgn0029761	1.68657	0.000447382	2.44e-05
FBgn0039897	1.88657	0.000447382	2.44e-05
FBgn0061197	-4.61842	0.000459548	2.52e-05
FBgn0045063	1.84726	0.000464663	2.55e-05
FBgn0052600	-5.28761	0.000465627	2.56e-05
FBgn0031907	-1.37365	0.000465627	2.56e-05
FBgn0032693	-3.52657	0.000474909	2.62e-05
FBgn0263260	-1.68945	0.000480044	2.65e-05
FBgn0037779	-1.72579	0.000490685	2.72e-05
FBgn0031859	-5.07173	0.000493735	2.74e-05
FBgn0014163	-1.51995	0.000493735	2.74e-05
FBgn0029507	-1.92029	0.000501402	2.79e-05
FBgn0034644	0.98604	0.000508744	2.84e-05
FBgn0013763	-3.10439	0.000510077	2.85e-05
FBgn0027578	-2.32142	0.000510375	2.86e-05
FBgn0030183	-1.06929	0.000512683	2.87e-05
FBgn0002543	1.96189	0.000516547	2.9e-05
FBgn0037239	-1.70471	0.000524745	2.95e-05
FBgn0010114	-8.55631	0.000527889	2.98e-05
FBgn0030356	-8.8721	0.000528147	2.98e-05
FBgn0001235	1.04038	0.000533342	3.02e-05
FBgn0037102	1.54322	0.000533862	3.03e-05
FBgn0052192	-8.01585	0.000535078	3.04e-05
FBgn0029147	-4.06442	0.000535078	3.04e-05
FBgn0034259	1.40312	0.000547807	3.12e-05
FBgn0004173	-5.7451	0.000560306	3.2e-05
FBgn0028684	1.1576	0.000560306	3.21e-05
FBgn0002862	-4.40776	0.000564846	3.24e-05
FBgn0021944	1.43632	0.000564846	3.24e-05
FBgn0051676	-2.07075	0.000566553	3.26e-05
FBgn0030030	1.39456	0.000566632	3.26e-05
FBgn0034140	-3.07999	0.000568742	3.28e-05
FBgn0039114	-2.0175	0.00057421	3.32e-05
FBgn0263916	1.28271	0.000586764	3.4e-05
FBgn0032833	1.23935	0.000588985	3.42e-05
FBgn0052177	1.2921	0.000588985	3.42e-05
FBgn0000479	-1.44068	0.00058987	3.44e-05
FBgn0035434	-3.54143	0.000597264	3.49e-05
FBgn0039635	1.22901	0.000597264	3.49e-05
FBgn0034435	-3.88699	0.000597497	3.5e-05
FBgn0035878	1.47843	0.000597497	3.5e-05
FBgn0000546	1.14967	0.000604919	3.55e-05
FBgn0001230	-4.52535	0.000611316	3.62e-05
FBgn0027080	0.808042	0.000611316	3.62e-05
FBgn0028689	0.81982	0.000611316	3.62e-05
FBgn0019960	1.54303	0.000611316	3.62e-05
FBgn0050035	1.81868	0.000611316	3.61e-05
FBgn0010385	-2.09439	0.000615275	3.65e-05
FBgn0261380	1.50549	0.000615547	3.66e-05
FBgn0035091	-1.28752	0.000619542	3.69e-05
FBgn0064227	2.41518	0.000619542	3.7e-05
FBgn0004047	-4.45036	0.000620899	3.72e-05
FBgn0264894	2.09066	0.000620899	3.72e-05
FBgn0010453	-2.01019	0.000623869	3.74e-05
FBgn0263594	0.922972	0.000628435	3.78e-05
FBgn0035692	-1.08895	0.000629513	3.79e-05
FBgn0052649	2.37199	0.000633802	3.82e-05
FBgn0028542	-3.74807	0.000647824	3.91e-05
FBgn0039830	1.17324	0.000649506	3.93e-05
FBgn0036133	1.48846	0.000649506	3.94e-05
FBgn0037073	1.77255	0.000649506	3.94e-05
FBgn0037530	1.44015	0.000650035	3.95e-05
FBgn0001208	-2.0652	0.000651799	3.97e-05
FBgn0259677	1.60039	0.000654631	3.99e-05
FBgn0259716	-2.45163	0.00065665	4.01e-05
FBgn0039723	-5.84418	0.000657525	4.04e-05
FBgn0034840	-4.09354	0.000657525	4.04e-05
FBgn0261649	1.69861	0.000657525	4.03e-05
FBgn0033868	-5.6871	0.000658138	4.06e-05
FBgn0041092	1.13368	0.000658138	4.05e-05
FBgn0033268	-5.29732	0.000690015	4.26e-05
FBgn0027599	1.41936	0.000691875	4.28e-05
FBgn0029959	1.23681	0.000700221	4.34e-05
FBgn0086442	1.40571	0.000707092	4.39e-05
FBgn0036890	-7.05147	0.000707166	4.39e-05
FBgn0035988	-4.88122	0.000713381	4.45e-05
FBgn0266064	1.20832	0.000713381	4.45e-05
FBgn0052695	-2.57374	0.000715973	4.5e-05
FBgn0027095	-1.45184	0.000715973	4.5e-05
FBgn0033428	0.983841	0.000715973	4.5e-05
FBgn0002780	1.14717	0.000715973	4.48e-05
FBgn0016698	1.40632	0.000715973	4.48e-05
FBgn0037973	-1.60965	0.000723655	4.56e-05
FBgn0032013	1.72711	0.000726634	4.58e-05
FBgn0266569	-3.5202	0.000729578	4.61e-05
FBgn0261113	1.33036	0.00073399	4.64e-05
FBgn0038465	-2.00237	0.000742005	4.7e-05
FBgn0027066	1.3418	0.000748118	4.76e-05
FBgn0264489	1.98734	0.000748118	4.75e-05
FBgn0010415	-0.95329	0.000750706	4.78e-05
FBgn0003301	-1.90081	0.000771677	4.92e-05
FBgn0000043	-2.21719	0.000772098	4.93e-05
FBgn0263929	1.4087	0.000772171	4.94e-05
FBgn0014469	-2.15584	0.000776622	4.98e-05
FBgn0283509	-1.93455	0.000781777	5.02e-05
FBgn0264357	0.992092	0.000782186	5.03e-05
FBgn0052652	-5.45884	0.000788787	5.08e-05
FBgn0026761	1.72913	0.000793308	5.12e-05
FBgn0031403	-1.1845	0.00080179	5.18e-05
FBgn0038233	2.71968	0.000805017	5.21e-05
FBgn0015625	-2.9329	0.000805349	5.22e-05
FBgn0033844	1.17692	0.000809644	5.26e-05
FBgn0047135	-1.29157	0.000822332	5.36e-05
FBgn0015288	1.8852	0.000822332	5.36e-05
FBgn0003975	1.90762	0.000822332	5.36e-05
FBgn0004606	-1.19646	0.000829912	5.42e-05
FBgn0005278	0.825912	0.000829912	5.43e-05
FBgn0010551	1.28752	0.00083089	5.45e-05
FBgn0034488	-1.9767	0.000833055	5.48e-05
FBgn0037856	1.59622	0.000833055	5.47e-05
FBgn0027094	1.2431	0.000836347	5.51e-05
FBgn0013275	-4.56611	0.00084781	5.59e-05
FBgn0030798	-3.21943	0.000852045	5.66e-05
FBgn0036667	-1.89183	0.000852045	5.63e-05
FBgn0026079	2.09495	0.000852045	5.65e-05
FBgn0036282	2.31547	0.000852045	5.66e-05
FBgn0012034	-2.1995	0.000854941	5.69e-05
FBgn0086558	-0.660719	0.000855327	5.7e-05
FBgn0010611	1.27192	0.000858686	5.73e-05
FBgn0040794	-3.52381	0.000860182	5.75e-05
FBgn0010497	-1.95531	0.000865737	5.8e-05
FBgn0015283	0.947375	0.000868075	5.83e-05
FBgn0036661	-1.13096	0.000868131	5.85e-05
FBgn0264491	1.11619	0.000868131	5.86e-05
FBgn0087007	1.72585	0.000868131	5.86e-05
FBgn0035793	0.844437	0.00087288	5.9e-05
FBgn0024841	-1.4763	0.000879399	5.95e-05
FBgn0026323	1.2098	0.000884922	6e-05
FBgn0263413	2.15666	0.000885059	6.01e-05
FBgn0046876	-2.02135	0.000889681	6.05e-05
FBgn0032633	-2.27849	0.000896891	6.11e-05
FBgn0259145	-5.47677	0.000900505	6.14e-05
FBgn0019650	-8.33018	0.000918253	6.28e-05
FBgn0030237	-2.93607	0.000918253	6.28e-05
FBgn0042083	2.12699	0.000928959	6.37e-05
FBgn0036298	1.49184	0.000932785	6.4e-05
FBgn0032264	-4.02831	0.000943639	6.51e-05
FBgn0035542	-1.64991	0.000943639	6.5e-05
FBgn0033232	1.32913	0.000943639	6.49e-05
FBgn0027079	1.50022	0.000948367	6.55e-05
FBgn0085235	-2.80115	0.000953311	6.59e-05
FBgn0262560	1.78768	0.000965847	6.69e-05
FBgn0265648	-6.0251	0.000977935	6.78e-05
FBgn0010786	1.47858	0.000991556	6.89e-05
FBgn0025637	-0.922157	0.000992471	6.9e-05
FBgn0037465	0.98358	0.00100689	7.01e-05
FBgn0033169	3.36418	0.00101268	7.06e-05
FBgn0250821	-8.75982	0.00101915	7.12e-05
FBgn0031968	-3.24547	0.00102152	7.15e-05
FBgn0013279	-5.1958	0.00103228	7.23e-05
FBgn0028894	-3.1431	0.00104265	7.33e-05
FBgn0035975	-3.01101	0.00104265	7.32e-05
FBgn0086855	-1.69554	0.0010505	7.4e-05
FBgn0039159	1.46497	0.0010505	7.4e-05
FBgn0031609	1.94379	0.00105598	7.45e-05
FBgn0020371	-8.84925	0.00105635	7.47e-05
FBgn0015245	1.6708	0.00106172	7.52e-05
FBgn0051092	-2.96434	0.00106409	7.55e-05
FBgn0031764	1.47732	0.00106409	7.55e-05
FBgn0265487	-1.76014	0.00107007	7.61e-05
FBgn0250788	1.21579	0.00109511	7.8e-05
FBgn0037051	1.33715	0.00109902	7.85e-05
FBgn0032781	1.53356	0.00109902	7.85e-05
FBgn0004198	-2.24125	0.0011169	7.99e-05
FBgn0038299	-2.53582	0.00112286	8.05e-05
FBgn0019957	1.32414	0.00112286	8.05e-05
FBgn0000567	1.33924	0.00112628	8.09e-05
FBgn0032360	-6.22121	0.00113035	8.13e-05
FBgn0027930	-1.51365	0.00113856	8.2e-05
FBgn0263659	2.145	0.00114589	8.26e-05
FBgn0259682	-2.00738	0.00114756	8.29e-05
FBgn0038063	-3.47737	0.00114926	8.31e-05
FBgn0033160	1.21871	0.00117982	8.55e-05
FBgn0262150	-2.42528	0.00122312	8.87e-05
FBgn0001250	1.58136	0.00123047	8.94e-05
FBgn0036515	1.15819	0.001238	9.01e-05
FBgn0086451	2.17967	0.00124699	9.08e-05
FBgn0034282	-0.797352	0.00125147	9.13e-05
FBgn0266582	1.13109	0.00125282	9.15e-05
FBgn0029176	0.757312	0.00127209	9.31e-05
FBgn0004431	-5.38305	0.00128163	9.39e-05
FBgn0030991	1.035	0.00129981	9.54e-05
FBgn0036316	-1.29133	0.00131099	9.63e-05
FBgn0040827	-3.79365	0.001323	9.73e-05
FBgn0040395	-1.69538	0.00133244	9.82e-05
FBgn0034240	1.4816	0.00133885	9.88e-05
FBgn0051619	-4.5337	0.00134144	9.91e-05
FBgn0032129	1.68424	0.00134233	9.93e-05
FBgn0039612	-2.64755	0.00134509	9.96e-05
FBgn0016930	-1.0746	0.00136813	0.000101494
FBgn0086779	1.33681	0.00137634	0.000102245
FBgn0036545	1.35412	0.00137787	0.000102501
FBgn0040859	-6.23469	0.00138331	0.000103047
FBgn0015543	1.72208	0.00139207	0.000103843
FBgn0035859	-2.50168	0.0013934	0.000104086
FBgn0267792	-2.1743	0.0014035	0.000104985
FBgn0033821	-4.27464	0.00140596	0.000105314
FBgn0037683	-2.50244	0.00140901	0.000105686
FBgn0014010	-0.992127	0.00142177	0.00010679
FBgn0000575	1.28837	0.00142637	0.000107282
FBgn0033724	-2.20683	0.00143375	0.000107985
FBgn0037635	-2.182	0.00144048	0.00010864
FBgn0033954	-6.10233	0.00144467	0.000109196
FBgn0010389	1.83033	0.00144467	0.000109253
FBgn0037228	-3.08806	0.00145262	0.000110216
FBgn0020392	1.1142	0.00145262	0.000110337
FBgn0031021	1.19414	0.00145262	0.000110453
FBgn0029881	1.22048	0.00145262	0.000110419
FBgn0030484	-1.73603	0.00146	0.000111164
FBgn0031811	-4.07158	0.00146868	0.000111976
FBgn0260484	1.13078	0.00147341	0.000112488
FBgn0036927	-4.06063	0.00148289	0.000113517
FBgn0003517	0.785842	0.00148289	0.000113419
FBgn0051740	-5.29184	0.00148341	0.00011371
FBgn0037515	-3.50818	0.00149206	0.000114526
FBgn0038387	1.50242	0.00152212	0.00011699
FBgn0035600	1.19164	0.00153011	0.000117761
FBgn0031037	-1.12464	0.00154064	0.000118889
FBgn0025629	1.74361	0.00154064	0.000118807
FBgn0051663	-4.38257	0.00154228	0.000119223
FBgn0034221	-3.04315	0.00154228	0.000119333
FBgn0011766	0.959159	0.00154527	0.000119882
FBgn0035497	1.56751	0.00154527	0.000119808
FBgn0030271	-3.68165	0.0015578	0.000121015
FBgn0003890	1.50994	0.00155832	0.000121215
FBgn0051361	-4.97376	0.00156313	0.00012175
FBgn0030796	-2.15413	0.00156357	0.000121946
FBgn0015513	-1.58611	0.00157078	0.000122781
FBgn0010225	-1.03437	0.00157078	0.000122831
FBgn0035578	-1.77377	0.00157184	0.000123076
FBgn0038975	-3.97076	0.00158046	0.000124273
FBgn0051778	-2.73232	0.00158046	0.000124222
FBgn0259238	-1.90268	0.00158046	0.000124563
FBgn0034237	0.545732	0.00158046	0.000124412
FBgn0030745	1.73719	0.00158046	0.000124221
FBgn0035829	-1.97556	0.00159588	0.000125943
FBgn0262127	1.3253	0.00162584	0.000128474
FBgn0031559	-2.37989	0.00164543	0.000130192
FBgn0005694	1.20461	0.00165871	0.000131413
FBgn0035583	-8.48318	0.00170409	0.000135184
FBgn0039219	1.28827	0.00170719	0.000135605
FBgn0034576	1.06585	0.00171144	0.00013612
FBgn0052512	-1.81568	0.00171714	0.000136749
FBgn0033133	-3.47876	0.00173181	0.000138145
FBgn0013269	1.17124	0.00173181	0.000138274
FBgn0051538	-6.96351	0.00180049	0.000143943
FBgn0033191	0.993444	0.00180294	0.000144324
FBgn0017429	1.24884	0.00181099	0.000145155
FBgn0002930	-1.43519	0.00182312	0.000146315
FBgn0029994	-2.95625	0.00182346	0.000146717
FBgn0039846	2.28693	0.00182346	0.000146653
FBgn0028567	-5.06436	0.00182402	0.00014695
FBgn0032640	0.85268	0.00183254	0.000147846
FBgn0034940	1.41264	0.00183254	0.000148014
FBgn0024361	-6.10957	0.00183268	0.000148219
FBgn0032078	-2.62689	0.00183268	0.000148402
FBgn0040371	-7.21319	0.00185345	0.000150275
FBgn0259937	1.14655	0.0018599	0.000151036
FBgn0259824	1.69248	0.0018599	0.00015118
FBgn0038179	-2.81416	0.00187509	0.000152613
FBgn0266186	-1.77734	0.00187509	0.000152801
FBgn0033717	-1.19768	0.00190455	0.000155397
FBgn0042178	1.36419	0.00190471	0.000155607
FBgn0031561	-2.95975	0.00192168	0.00015719
FBgn0032819	2.96126	0.00195347	0.000159992
FBgn0035397	-0.919854	0.00195605	0.000160404
FBgn0035153	1.32404	0.00195933	0.000160875
FBgn0001991	1.64439	0.00196507	0.000161549
FBgn0053093	-3.66429	0.00196878	0.000162056
FBgn0031261	-5.02047	0.00197094	0.000162437
FBgn0052371	-6.16921	0.00197329	0.000162833
FBgn0035791	-2.15629	0.00199659	0.00016506
FBgn0001186	0.972925	0.00199659	0.000165167
FBgn0020415	-2.40385	0.00201096	0.000166594
FBgn0029823	-1.23725	0.00201096	0.00016677
FBgn0032734	-8.18101	0.00203789	0.000169223
FBgn0038225	-4.97971	0.00203789	0.000169422
FBgn0026263	-1.29569	0.00205306	0.000170895
FBgn0032216	0.997462	0.0020722	0.000172701
FBgn0265297	-0.485305	0.00208593	0.00017406
FBgn0037207	-2.26746	0.00209052	0.000174658
FBgn0032022	-7.26673	0.00209226	0.000175449
FBgn0035656	-2.194	0.00209226	0.000175247
FBgn0001624	1.02201	0.00209226	0.000175361
FBgn0037878	-0.845558	0.00211866	0.000177913
FBgn0086712	1.45914	0.00211866	0.000178099
FBgn0039537	-1.04509	0.00212063	0.000178482
FBgn0037181	-5.47099	0.00214939	0.000181125
FBgn0051274	-2.69065	0.00215808	0.000182523
FBgn0022942	1.06939	0.00215808	0.000182307
FBgn0027296	2.20673	0.00215808	0.00018235
FBgn0000454	-1.34226	0.00216248	0.000183118
FBgn0031491	-1.82007	0.00218885	0.000185576
FBgn0261602	0.778734	0.00220326	0.000187024
FBgn0031002	-7.29008	0.00221323	0.000188098
FBgn0264776	-3.29418	0.002214	0.000188392
FBgn0003124	-2.79944	0.00222805	0.000189817
FBgn0033672	1.26597	0.00224418	0.000191421
FBgn0026630	1.35966	0.00227077	0.000193923
FBgn0032946	-4.53625	0.00231509	0.000197946
FBgn0040551	-2.63596	0.00235239	0.000201377
FBgn0266696	0.785487	0.00237875	0.000203879
FBgn0004118	-6.58377	0.00239709	0.0002059
FBgn0261268	1.0821	0.00239709	0.000205944
FBgn0034276	-2.67915	0.00240044	0.000206479
FBgn0263706	0.902791	0.00240859	0.000207428
FBgn0265180	1.54628	0.0024297	0.000209495
FBgn0000559	0.513112	0.00245685	0.00021209
FBgn0263593	-2.65653	0.00246478	0.000213028
FBgn0042094	-1.8277	0.00246571	0.000213362
FBgn0030460	1.8984	0.00247045	0.000214026
FBgn0037525	-3.01598	0.00247426	0.00021512
FBgn0031401	1.48405	0.00247426	0.000214977
FBgn0042696	1.65188	0.00247426	0.000214626
FBgn0025390	1.74799	0.0025091	0.000218407
FBgn0037330	1.27896	0.00253981	0.000221341
FBgn0033663	-1.04612	0.00254228	0.00022208
FBgn0033738	1.21726	0.00254228	0.000221989
FBgn0040752	-1.37528	0.00256349	0.000224197
FBgn0266227	-4.08224	0.00257235	0.000225236
FBgn0030277	-6.18754	0.00257911	0.000226093
FBgn0039611	-5.45889	0.00258167	0.000226583
FBgn0032652	-4.53089	0.00259646	0.00022828
FBgn0085442	0.855081	0.00259646	0.000228416
FBgn0034938	1.0783	0.00259797	0.000228816
FBgn0020369	0.862022	0.00259982	0.000229246
FBgn0260962	1.20819	0.00260264	0.000229763
FBgn0261831	-3.0045	0.00261206	0.000231073
FBgn0022029	1.06326	0.00261206	0.000231132
FBgn0031857	1.62908	0.00262346	0.000232582
FBgn0001137	1.85567	0.00262346	0.00023268
FBgn0020235	1.13078	0.00266719	0.000236834
FBgn0026411	-3.41022	0.00267398	0.000237712
FBgn0013718	1.29337	0.00268941	0.00023936
FBgn0032147	-1.99866	0.00269846	0.000240443
FBgn0262481	-3.40155	0.00272731	0.000243294
FBgn0013770	-1.21878	0.00274431	0.000245093
FBgn0004888	0.891628	0.00276974	0.000247649
FBgn0039562	-1.17318	0.00277972	0.000248827
FBgn0017424	-2.28568	0.00278462	0.000249553
FBgn0004687	-1.39793	0.00278691	0.000250045
FBgn0027589	-7.06325	0.00278949	0.000250564
FBgn0262141	-4.56249	0.00279466	0.000252092
FBgn0052137	-2.53711	0.00279466	0.000251992
FBgn0260747	1.04198	0.00279466	0.000251382
FBgn0039358	1.24815	0.00279466	0.000252215
FBgn0259219	1.73286	0.00279466	0.000252466
FBgn0033635	-2.09427	0.00282569	0.000255559
FBgn0003429	1.47234	0.00284823	0.000257891
FBgn0027552	-1.82094	0.00288571	0.000261582
FBgn0037755	2.08824	0.00290316	0.000263462
FBgn0263048	-3.64918	0.00294565	0.000267621
FBgn0026197	-4.916	0.00295409	0.000268692
FBgn0038979	-4.65749	0.00296057	0.000269585
FBgn0003261	0.851897	0.00297115	0.000270855
FBgn0028491	-5.51007	0.00297137	0.000271418
FBgn0029763	1.29634	0.00297137	0.000271486
FBgn0283625	-8.23941	0.00299795	0.000274223
FBgn0032785	-1.78579	0.00299874	0.000274604
FBgn0266901	1.67515	0.00304522	0.000279174
FBgn0085188	-0.888801	0.00305259	0.000280477
FBgn0260795	1.25404	0.00305259	0.000280347
FBgn0020279	0.884371	0.00309532	0.000284723
FBgn0004172	-5.84381	0.00310295	0.000285954
FBgn0033906	0.851286	0.00310295	0.000286062
FBgn0032269	-4.87727	0.00311504	0.000287819
FBgn0040718	-4.008	0.00311504	0.000287517
FBgn0035776	-6.05053	0.00312713	0.000289579
FBgn0027081	0.795358	0.00312713	0.000289565
FBgn0033875	-1.68568	0.0031299	0.000290158
FBgn0033317	1.09622	0.00313579	0.000291026
FBgn0058160	1.21976	0.00314423	0.000292133
FBgn0034031	-7.21711	0.0031803	0.000296043
FBgn0038074	-4.28441	0.0031803	0.000296466
FBgn0004921	-0.798397	0.0031803	0.000296454
FBgn0026741	1.45499	0.00318448	0.000297184
FBgn0264001	-3.18763	0.00318989	0.000298287
FBgn0061200	1.15914	0.00318989	0.000298344
FBgn0262985	-8.07515	0.00319973	0.000299594
FBgn0039555	1.14885	0.0032047	0.000300389
FBgn0085197	-5.85675	0.00320812	0.00030104
FBgn0035811	-0.919324	0.00321876	0.000302369
FBgn0038922	1.16463	0.00322843	0.00030361
FBgn0030246	1.40259	0.00328843	0.000309591
FBgn0267793	-2.29393	0.00329406	0.000310617
FBgn0037007	-1.2424	0.00329406	0.000310799
FBgn0025621	1.72713	0.00333725	0.000315217
FBgn0265174	1.96252	0.00334324	0.000316127
FBgn0002525	0.857221	0.00337192	0.000319186
FBgn0032923	-1.01813	0.0033787	0.000320522
FBgn0266581	1.72321	0.0033787	0.000320268
FBgn0032338	-7.47747	0.00338177	0.000321332
FBgn0036288	-4.01552	0.00338177	0.00032151
FBgn0031526	-7.90812	0.00340615	0.000324178
FBgn0250874	1.33397	0.00345432	0.000329119
FBgn0034512	-1.85726	0.00345583	0.000329618
FBgn0038460	-2.50614	0.00346698	0.000331038
FBgn0022344	1.12212	0.00346792	0.000331484
FBgn0037040	-6.12423	0.00350628	0.000335512
FBgn0015371	-2.37759	0.00353524	0.000338962
FBgn0020443	1.11978	0.00353524	0.000339011
FBgn0004171	-4.66743	0.00353573	0.000339421
FBgn0031320	-1.32778	0.00354383	0.000340563
FBgn0053129	-1.0498	0.00355131	0.000341648
FBgn0264775	-7.26207	0.00355654	0.000342517
FBgn0037580	1.21645	0.00358144	0.000345284
FBgn0037010	2.20944	0.00358515	0.00034601
FBgn0001978	1.65201	0.00358561	0.000346423
FBgn0028694	0.700563	0.00359082	0.000347296
FBgn0031489	-1.31347	0.00359649	0.000348215
FBgn0003071	1.28292	0.00362096	0.000350956
FBgn0031285	-1.49801	0.00362491	0.000351819
FBgn0024321	-1.07409	0.00362491	0.000352085
FBgn0000557	1.2493	0.00363864	0.000353793
FBgn0052687	-2.08233	0.0036669	0.000356919
FBgn0266361	-4.20598	0.00366696	0.000357301
FBgn0005674	1.16005	0.00368314	0.000359256
FBgn0027111	-4.23028	0.00371232	0.000362485
FBgn0011701	-2.42156	0.00373204	0.000364822
FBgn0038924	1.08004	0.00373204	0.000365179
FBgn0034132	-4.568	0.00373862	0.000366207
FBgn0035312	-7.32615	0.00374497	0.000367214
FBgn0041789	-1.05003	0.00379539	0.000372655
FBgn0036365	1.43177	0.00379539	0.000372939
FBgn0015075	1.70329	0.00381445	0.000375544
FBgn0062928	3.96385	0.00381445	0.000375597
FBgn0042189	-5.22665	0.00386068	0.000380832
FBgn0036372	-1.37888	0.00386068	0.000380943
FBgn0035144	1.26006	0.00386931	0.000382194
FBgn0037345	-5.39964	0.00392833	0.000388427
FBgn0263233	-7.24555	0.0039379	0.000389779
FBgn0036762	1.1298	0.00394367	0.000390756
FBgn0262160	1.25716	0.00394682	0.000391473
FBgn0035252	-1.21302	0.00396899	0.000394081
FBgn0004910	2.05754	0.00397406	0.000394994
FBgn0046302	-6.05036	0.0039918	0.000397168
FBgn0001301	1.42124	0.0040083	0.000399634
FBgn0033246	1.46871	0.0040083	0.000399345
FBgn0031008	1.83868	0.00401277	0.000400493
FBgn0033304	-4.07324	0.00403096	0.000402723
FBgn0032824	-3.9413	0.00404904	0.000404945
FBgn0010105	-2.41017	0.00407659	0.00040812
FBgn0043069	-2.46596	0.00408114	0.000408996
FBgn0039297	-1.93045	0.00408329	0.000409972
FBgn0000181	-0.648251	0.00408329	0.000410051
FBgn0036145	-5.71479	0.00410367	0.00041252
FBgn0031389	-5.10297	0.00416163	0.000418775
FBgn0031995	1.30792	0.00416591	0.000419635
FBgn0039529	2.03458	0.00417275	0.000420753
FBgn0030718	0.839446	0.00417401	0.000421739
FBgn0266580	1.69657	0.00417401	0.000421653
FBgn0261552	-1.36778	0.00417743	0.000422514
FBgn0086778	-4.06425	0.00418499	0.000423709
FBgn0038180	-1.81896	0.0042196	0.000427647
FBgn0035782	-8.04291	0.0042239	0.000428544
FBgn0023535	-2.51277	0.0042239	0.000428953
FBgn0027949	-3.76005	0.00426971	0.000434044
FBgn0051004	-8.12793	0.00427327	0.000434845
FBgn0260970	0.955224	0.00438209	0.00044637
FBgn0039915	-3.70525	0.00439872	0.000448516
FBgn0037822	0.892258	0.00442506	0.000451657
FBgn0264389	1.35769	0.00443269	0.000452892
FBgn0032260	1.61513	0.00449763	0.00045999
FBgn0063497	-3.80819	0.00450471	0.000461178
FBgn0028516	-6.0118	0.00452322	0.000463538
FBgn0025878	-3.93861	0.00453821	0.000465541
FBgn0037375	-4.10303	0.00462484	0.000474904
FBgn0021796	1.63619	0.00465787	0.000478775
FBgn0031585	-6.27875	0.00466387	0.000479871
FBgn0032399	5.16167	0.0046853	0.000482558
FBgn0003285	-1.57837	0.0047166	0.000486267
FBgn0263029	-5.34973	0.00472912	0.000488531
FBgn0029969	1.59485	0.00472912	0.000488327
FBgn0038795	-2.31987	0.00475664	0.000491864
FBgn0037612	-2.13216	0.00475926	0.000492624
FBgn0035726	0.961404	0.00477464	0.000494708
FBgn0037206	-2.83658	0.00478407	0.000496176
FBgn0050349	1.13142	0.00481533	0.000499914
FBgn0263200	-1.53818	0.00493742	0.00051372
FBgn0038275	1.30115	0.00493742	0.000514114
FBgn0263395	1.30333	0.00493742	0.000513885
FBgn0053293	-6.97422	0.00495624	0.000516583
FBgn0029134	0.77641	0.00497221	0.000518759
FBgn0041605	-3.75026	0.00504126	0.000527001
FBgn0263077	-2.30772	0.00504126	0.000526578
FBgn0032869	-5.56569	0.00506526	0.000530552
FBgn0051709	-4.89995	0.00506526	0.000530508
FBgn0038744	1.40841	0.00508069	0.000532691
FBgn0053124	-6.28332	0.00510199	0.000535537
FBgn0034401	1.26554	0.00510199	0.000535974
FBgn0020238	-1.05725	0.00511054	0.000537398
FBgn0259110	-3.5467	0.00511124	0.000538213
FBgn0052638	-1.04337	0.00511124	0.000538524
FBgn0035348	-2.15629	0.00512868	0.000541417
FBgn0027529	1.51634	0.00512868	0.000541052
FBgn0039908	0.998677	0.00513967	0.000543106
FBgn0015929	-2.90138	0.00514235	0.000543918
FBgn0050378	-7.55361	0.00514287	0.000544502
FBgn0036335	1.03354	0.00515514	0.000546331
FBgn0003279	0.641673	0.00516161	0.000547548
FBgn0038946	-3.53282	0.00519386	0.0005519
FBgn0010213	1.07263	0.00519386	0.000552038
FBgn0004839	-2.40318	0.00521189	0.000554491
FBgn0026083	1.13371	0.00521621	0.000555487
FBgn0033159	-2.3983	0.00524573	0.000559171
FBgn0010241	-7.09076	0.0052509	0.000560261
FBgn0052690	-3.78525	0.00528414	0.000564352
FBgn0033820	-4.91873	0.00531087	0.000567754
FBgn0040529	-1.12025	0.00531886	0.000569155
FBgn0034243	0.897476	0.00532669	0.00057054
FBgn0039680	-3.11809	0.00537199	0.000576498
FBgn0031188	1.52705	0.00537199	0.000576229
FBgn0036882	-2.90019	0.00538812	0.000578942
FBgn0001122	-1.78451	0.00538812	0.000579892
FBgn0011297	1.31323	0.00538812	0.000579649
FBgn0033188	-1.25331	0.00540983	0.000582785
FBgn0032848	-3.71449	0.00544904	0.00058757
FBgn0039741	1.99758	0.00546376	0.00058972
FBgn0266417	-6.53035	0.00552985	0.000599587
FBgn0051226	-4.55031	0.00552985	0.000599753
FBgn0033439	-2.18986	0.00552985	0.000600835
FBgn0031099	-1.13301	0.00552985	0.000599442
FBgn0027588	-1.02444	0.00552985	0.00060012
FBgn0000382	0.835351	0.00552985	0.000600328
FBgn0033235	1.43883	0.00552985	0.000598136
FBgn0030494	-2.19689	0.00557344	0.000607293
FBgn0052521	-1.23884	0.00557344	0.000606467
FBgn0026602	-0.859125	0.00557344	0.000607124
FBgn0015546	-3.10236	0.00558363	0.000608977
FBgn0039464	-3.85643	0.00559043	0.000610294
FBgn0000114	1.60599	0.00566418	0.000618928
FBgn0001234	1.26165	0.00566696	0.000619815
FBgn0037643	0.810192	0.00567715	0.000621513
FBgn0004513	-4.54832	0.00569013	0.000623519
FBgn0266100	-6.06189	0.00569866	0.000625041
FBgn0035524	1.2759	0.00579145	0.000635814
FBgn0030631	1.4219	0.00579349	0.000636634
FBgn0035478	-6.13602	0.00583694	0.000642009
FBgn0002021	1.24355	0.00586272	0.000645448
FBgn0038165	-5.13556	0.00591325	0.00065162
FBgn0016126	-1.56794	0.00594329	0.000655541
FBgn0027793	-2.25933	0.00595637	0.000657597
FBgn0036787	-2.13985	0.00596991	0.000659706
FBgn0032715	-1.90434	0.00597656	0.000662015
FBgn0034997	-1.83876	0.00597656	0.000662285
FBgn0025683	-1.34432	0.00597656	0.000661598
FBgn0024992	1.53984	0.00597793	0.000663053
FBgn0023527	1.32925	0.00599706	0.000665791
FBgn0042179	-8.1065	0.00602226	0.000669828
FBgn0259916	-2.41766	0.00602226	0.000669752
FBgn0037533	0.746211	0.00604049	0.000672478
FBgn0283478	0.986287	0.00607234	0.000676648
FBgn0032551	-2.80659	0.00608199	0.00067835
FBgn0052655	-7.50291	0.0060911	0.000681245
FBgn0038803	-2.01333	0.0060911	0.000680357
FBgn0000326	1.50174	0.0060911	0.000680877
FBgn0025692	-3.71283	0.00611918	0.000685016
FBgn0263316	2.34056	0.00612976	0.000686831
FBgn0033438	-1.53044	0.00613405	0.000687943
FBgn0026431	-1.82328	0.00618254	0.000694017
FBgn0265296	-3.39173	0.00624944	0.000702388
FBgn0032382	2.35311	0.00624944	0.000702812
FBgn0264748	-1.72715	0.00626191	0.000704859
FBgn0035591	1.37826	0.00626276	0.0007056
FBgn0263490	1.14248	0.00627218	0.000707306
FBgn0003053	-2.39504	0.00629367	0.000710609
FBgn0014857	-0.877346	0.00629367	0.000711025
FBgn0000015	-6.99946	0.00630592	0.000713057
FBgn0034406	-6.69718	0.00639785	0.000724769
FBgn0036487	1.16382	0.00639785	0.000724401
FBgn0034618	1.68804	0.00640865	0.000726653
FBgn0051522	1.30088	0.00640913	0.000727366
FBgn0051145	-1.01286	0.00642603	0.000729945
FBgn0030603	-2.22554	0.00646057	0.000734534
FBgn0034286	-4.79661	0.00647557	0.000736905
FBgn0264449	-1.3969	0.0065345	0.000744284
FBgn0264695	1.91355	0.00657103	0.00074912
FBgn0000052	-2.07334	0.00664092	0.000757771
FBgn0036099	1.43222	0.00665086	0.00075959
FBgn0053494	-1.87275	0.00667957	0.000763556
FBgn0051909	-8.65081	0.00668924	0.000766038
FBgn0016693	1.16957	0.00668924	0.000765571
FBgn0035374	1.10313	0.0066967	0.000767582
FBgn0259246	-4.22671	0.00669855	0.000768482
FBgn0002719	-1.68728	0.00674382	0.00077437
FBgn0265991	1.6164	0.00676421	0.000777407
FBgn0268063	-1.46613	0.00677887	0.00077979
FBgn0036237	0.878928	0.00678143	0.000780782
FBgn0260446	-5.78862	0.00678545	0.00078334
FBgn0029814	-4.77259	0.00678545	0.000783168
FBgn0037709	2.00936	0.00678545	0.000782247
FBgn0037016	-2.80392	0.00680991	0.000786864
FBgn0030230	-6.21208	0.0068388	0.000791258
FBgn0033918	1.14904	0.0068388	0.000791609
FBgn0029799	-2.62381	0.00684223	0.00079271
FBgn0002633	-1.8868	0.00684404	0.000793624
FBgn0036125	-2.41758	0.0068583	0.000795983
FBgn0024360	1.88364	0.00693407	0.000805491
FBgn0030925	-1.73575	0.00694025	0.000806923
FBgn0038837	-5.73222	0.00696842	0.000811937
FBgn0030766	1.67377	0.00696842	0.000812349
FBgn0262599	2.41329	0.00696842	0.000811888
FBgn0034144	-6.36173	0.00697348	0.000813656
FBgn0036479	1.69943	0.00699214	0.000816553
FBgn0033862	-4.74423	0.00703432	0.000822203
FBgn0038172	-2.1372	0.00705853	0.000825759
FBgn0265974	-1.17315	0.00708151	0.000829176
FBgn0024556	1.15033	0.00709058	0.000830968
FBgn0010341	-0.663666	0.00714894	0.000838542
FBgn0030102	2.71503	0.00720881	0.000846306
FBgn0031877	2.41839	0.0072165	0.000847952
FBgn0250789	0.940429	0.00723084	0.000850381
FBgn0034914	-0.685341	0.00723318	0.0008514
FBgn0265598	-2.09498	0.00728525	0.000858279
FBgn0043884	1.05695	0.00730392	0.00086123
FBgn0032629	-1.96521	0.00731934	0.000863801
FBgn0038694	-6.18067	0.00731978	0.000864606
FBgn0019644	0.949287	0.00734555	0.000868406
FBgn0016691	0.925396	0.0073485	0.00086951
FBgn0004811	-1.02661	0.00736764	0.000873292
FBgn0261394	0.692588	0.00736764	0.000872808
FBgn0033020	-6.03535	0.00736955	0.000874276
FBgn0032637	-7.14316	0.00739771	0.000878883
FBgn0037788	-1.64534	0.00739771	0.00087914
FBgn0261822	0.576983	0.00741969	0.000882515
FBgn0030720	2.11626	0.00744596	0.000886406
FBgn0261609	1.008	0.00746477	0.000889413
FBgn0041707	-4.32675	0.0075044	0.000894907
FBgn0032797	-4.17877	0.0075105	0.000897179
FBgn0000416	-0.90776	0.0075105	0.000896676
FBgn0000536	-1.83421	0.00753182	0.000900501
FBgn0033320	-2.18033	0.00756477	0.000906582
FBgn0028980	-1.19541	0.00756477	0.000906776
FBgn0030328	-0.836653	0.00756477	0.000905364
FBgn0002645	0.998341	0.00757701	0.000909803
FBgn0036364	1.68172	0.00757701	0.00090903
FBgn0260995	-7.19349	0.00758615	0.00091168
FBgn0034141	-1.78963	0.0077017	0.00092636
FBgn0033793	-7.92289	0.00772107	0.000930278
FBgn0030674	1.28686	0.00772107	0.00092961
FBgn0002778	1.31269	0.00775041	0.000934611
FBgn0000108	-3.37042	0.00789891	0.000954144
FBgn0034258	0.5424	0.00789891	0.000953391
FBgn0032076	-2.30366	0.00790392	0.000955562
FBgn0037137	1.31887	0.00792426	0.000958836
FBgn0053512	-4.06651	0.00797403	0.000965679
FBgn0050271	-7.8332	0.00803618	0.000975686
FBgn0031049	-1.04738	0.00803618	0.000974062
FBgn0029525	2.59925	0.00803618	0.000975583
FBgn0029870	1.47143	0.00810027	0.0009843
FBgn0031971	-0.954908	0.0081371	0.000989613
FBgn0037698	-1.77211	0.0081634	0.000993652
FBgn0034971	1.1394	0.00816794	0.000995044
FBgn0037624	1.0748	0.00828401	0.00101004
FBgn0041182	-1.5265	0.00829295	0.00101198
FBgn0262036	-2.32811	0.0083107	0.00101657
FBgn0046214	0.905479	0.0083107	0.00101671
FBgn0263232	4.39868	0.0083107	0.00101571
FBgn0259176	0.730391	0.00837633	0.0010256
FBgn0265941	-4.39413	0.00844014	0.00103428
FBgn0033395	-5.88049	0.00847126	0.00103937
FBgn0261385	-1.94608	0.00847126	0.00103984
FBgn0261547	-1.65096	0.00847525	0.0010417
FBgn0032644	1.20179	0.00847525	0.00104207
FBgn0262975	0.941482	0.00847609	0.00104305
FBgn0262035	-3.12323	0.00848605	0.00104515
FBgn0032004	-7.32201	0.00849119	0.00104732
FBgn0003996	1.35826	0.00849119	0.00104928
FBgn0033883	1.37249	0.00849119	0.00104774
FBgn0038250	-1.91002	0.00859988	0.00106536
FBgn0283438	-1.75676	0.00859988	0.00106476
FBgn0010808	0.984991	0.00859988	0.00106498
FBgn0030634	-7.88766	0.00861084	0.00106761
FBgn0036599	-1.83159	0.00866737	0.00107551
FBgn0038596	-6.80169	0.00867062	0.00107769
FBgn0037608	1.28043	0.00867062	0.00107748
FBgn0040056	1.75779	0.00867784	0.00107948
FBgn0037749	1.17861	0.0086899	0.00108188
FBgn0039151	-2.41378	0.00870397	0.00108633
FBgn0020910	0.723863	0.00870397	0.00108721
FBgn0033209	0.927657	0.00870397	0.0010854
FBgn0025864	0.994379	0.00870397	0.00108636
FBgn0050089	-0.922311	0.00872103	0.00109024
FBgn0051431	-4.17932	0.00872109	0.00109115
FBgn0033079	-2.24273	0.00873901	0.00109429
FBgn0033446	0.97945	0.00874454	0.00109588
FBgn0026592	-6.79642	0.0087494	0.00109934
FBgn0011666	-1.83856	0.0087494	0.00109837
FBgn0260722	-1.34317	0.0087494	0.00110009
FBgn0261477	0.934553	0.0087494	0.00109924
FBgn0051030	-4.29771	0.00877689	0.00110466
FBgn0024352	0.956882	0.00877689	0.00110535
FBgn0039380	-3.66696	0.00878988	0.0011088
FBgn0261545	-1.07554	0.00878988	0.00110793
FBgn0028870	-4.86297	0.00879612	0.00111139
FBgn0003117	-3.848	0.00879612	0.00111104
FBgn0051118	-3.96439	0.00883984	0.00111783
FBgn0053319	-7.58446	0.00889932	0.00112626
FBgn0033285	-4.13826	0.00894743	0.00113327
FBgn0038984	0.916906	0.00899204	0.00113985
FBgn0040996	-8.58287	0.0090183	0.00114411
FBgn0034416	-6.15861	0.00902095	0.00114537
FBgn0031107	1.87583	0.00904322	0.00114913
FBgn0004244	-3.75872	0.00905046	0.00115098
FBgn0032677	-8.14183	0.00913582	0.00116278
FBgn0030407	-2.03183	0.00914922	0.00116542
FBgn0261561	-3.45042	0.00919138	0.00117185
FBgn0015400	-2.81636	0.00919138	0.00117363
FBgn0015576	-2.54482	0.00919138	0.00117285
FBgn0259834	-3.33393	0.00920991	0.00117694
FBgn0026718	-4.64851	0.00926275	0.00118547
FBgn0030251	-2.23072	0.00926275	0.00118655
FBgn0023526	-1.05204	0.00926275	0.00118589
FBgn0015949	-0.912032	0.00929466	0.0011931
FBgn0027587	1.56716	0.00929466	0.00119351
FBgn0033807	1.65561	0.00929466	0.00119288
FBgn0034468	-2.39805	0.00932438	0.00119925
FBgn0032720	1.08612	0.00932438	0.00119859
FBgn0000404	-1.8831	0.00934541	0.00120291
FBgn0035709	-4.19841	0.00935322	0.00120507
FBgn0025525	-1.63712	0.00935322	0.00120658
FBgn0026179	-1.37905	0.00935322	0.00120681
FBgn0034405	-2.01286	0.00935331	0.00120778
FBgn0263396	0.809698	0.00946593	0.00122329
FBgn0035076	-3.26856	0.00949305	0.00122778
FBgn0004107	-2.01068	0.00949599	0.00123011
FBgn0264834	-1.5308	0.00949599	0.00122925
FBgn0022699	-1.997	0.00949723	0.00123125
FBgn0016675	-6.31701	0.00950398	0.0012331
FBgn0052195	-3.75536	0.00953747	0.00123843
FBgn0050154	-1.33204	0.00959889	0.00124739
FBgn0031545	-6.85924	0.00961898	0.00125099
FBgn0036437	-5.25755	0.00962474	0.00125273
FBgn0013751	-5.54264	0.00965983	0.00125829
FBgn0035495	-4.94217	0.00970691	0.00126542
FBgn0010339	1.01143	0.00973401	0.00126996
FBgn0039069	-6.27439	0.00977647	0.00127665
FBgn0003386	-3.3839	0.00977647	0.00128153
FBgn0040010	-1.82302	0.00977647	0.00127889
FBgn0259923	-1.37665	0.00977647	0.00128053
FBgn0284246	1.32485	0.00977647	0.00127994
FBgn0263133	1.33136	0.00977647	0.00128056
FBgn0052190	-1.01806	0.0098082	0.0012867
FBgn0029002	-1.34649	0.00983004	0.00129058
FBgn0022359	-3.13952	0.00987716	0.00129778
FBgn0033286	-5.07134	0.00992115	0.00130458
FBgn0035147	-1.07955	0.00996608	0.00131152
FBgn0023549	-1.26394	0.00996777	0.00131276
FBgn0028412	-5.71196	0.0100427	0.0013247
FBgn0010019	-4.29192	0.0100427	0.00132432
FBgn0259714	-1.81587	0.0100571	0.00132763
FBgn0262123	-3.06792	0.0101049	0.00133603
FBgn0037880	1.78168	0.0101049	0.00133499
FBgn0014877	1.23707	0.0101304	0.00134044
FBgn0052762	-6.84843	0.0101465	0.00134361
FBgn0029914	-1.19971	0.0101555	0.00134585
FBgn0036990	1.17812	0.0102064	0.00135373
FBgn0050493	1.78241	0.0102064	0.00135469
FBgn0036544	-3.77899	0.0102156	0.00135696
FBgn0031424	-4.52887	0.0102469	0.00136348
FBgn0005670	-3.33762	0.0102469	0.00136428
FBgn0262656	1.18037	0.0102469	0.00136299
FBgn0051992	0.733209	0.0102739	0.00136894
FBgn0015040	-1.11315	0.0102841	0.00137136
FBgn0029708	-3.72168	0.0102885	0.00137299
FBgn0036286	-1.37506	0.0102889	0.00137471
FBgn0037138	1.02196	0.0102889	0.00137517
FBgn0265998	1.03153	0.0103285	0.00138152
FBgn0039936	1.0097	0.0103456	0.00138488
FBgn0013995	-4.74358	0.0104238	0.00139749
FBgn0259171	-1.53464	0.0104238	0.001397
FBgn0037566	1.43482	0.0104435	0.00140121
FBgn0028675	3.13177	0.0104684	0.00140563
FBgn0030066	1.77119	0.0105243	0.00141421
FBgn0036463	1.23919	0.0106609	0.00143366
FBgn0263111	-2.80333	0.0106776	0.00143701
FBgn0027091	1.42159	0.0107212	0.00144399
FBgn0004087	-2.10786	0.0107306	0.00144745
FBgn0002732	-1.81722	0.0107306	0.00144695
FBgn0032957	-1.13866	0.0107424	0.00145016
FBgn0267605	-5.23053	0.0108279	0.00146281
FBgn0034472	-7.06093	0.0108462	0.00146773
FBgn0028899	-4.17695	0.0108462	0.00146725
FBgn0028499	-2.21305	0.0108462	0.00146863
FBgn0261383	1.62046	0.0109001	0.00147705
FBgn0050197	-1.58653	0.0109256	0.00148276
FBgn0033426	1.1191	0.0109256	0.00148234
FBgn0033935	1.41448	0.0109274	0.00148413
FBgn0001248	-0.516085	0.0110301	0.00150147
FBgn0002069	0.752751	0.0110301	0.00150115
FBgn0033989	1.16162	0.0110301	0.00149973
FBgn0010803	1.0697	0.0111135	0.00151396
FBgn0263647	-5.42634	0.0111487	0.00152106
FBgn0263980	2.45507	0.0111487	0.00152062
FBgn0038092	-7.82257	0.011158	0.00152807
FBgn0051720	-5.85925	0.011158	0.0015252
FBgn0030850	-1.38661	0.011158	0.00152798
FBgn0051855	-0.997521	0.011158	0.00152764
FBgn0250746	0.612144	0.011158	0.00152572
FBgn0262986	-8.06094	0.0111958	0.0015344
FBgn0035121	0.557904	0.0112507	0.00154308
FBgn0015527	1.61679	0.0112664	0.0015464
FBgn0036460	2.22151	0.0112707	0.00154815
FBgn0038065	-0.753027	0.0113729	0.00156335
FBgn0267485	-6.31664	0.0114076	0.0015693
FBgn0031392	1.36124	0.0114201	0.00157219
FBgn0028582	0.810913	0.0114514	0.00157768
FBgn0000244	1.36406	0.0115111	0.00158708
FBgn0026479	0.930056	0.0115437	0.00159395
FBgn0041171	0.935818	0.0115437	0.00159375
FBgn0250845	-5.02592	0.0115689	0.00160324
FBgn0039900	-2.51054	0.0115689	0.00160339
FBgn0031914	-2.14119	0.0115689	0.0015992
FBgn0052772	-1.19641	0.0115689	0.00160117
FBgn0053138	1.07415	0.0115689	0.00160218
FBgn0033755	-1.40021	0.01159	0.00160795
FBgn0262614	1.08724	0.01159	0.00160869
FBgn0026576	1.64622	0.0115911	0.00161123
FBgn0031052	2.16725	0.0115911	0.00161098
FBgn0021814	-1.22881	0.0116172	0.00161835
FBgn0039153	1.67192	0.0116172	0.00161844
FBgn0029706	1.8434	0.0116172	0.00161766
FBgn0033888	-5.46618	0.0116362	0.00162229
FBgn0037676	-5.81143	0.0117361	0.00163861
FBgn0032864	-2.06812	0.0117361	0.00164037
FBgn0035390	-0.640172	0.0117361	0.00163869
FBgn0000064	1.39102	0.0117361	0.00164106
FBgn0033347	-7.24039	0.0118371	0.00165639
FBgn0035756	-3.79999	0.0118713	0.00166362
FBgn0262872	0.99791	0.0118713	0.00166344
FBgn0027616	0.926685	0.0118714	0.00166486
FBgn0003041	-2.02951	0.011887	0.00166827
FBgn0051025	-7.29028	0.0120059	0.00168618
FBgn0023143	0.589074	0.012048	0.00169334
FBgn0031023	1.62271	0.0120969	0.00170145
FBgn0030319	-7.81733	0.0121965	0.00172175
FBgn0260657	-3.94769	0.0121965	0.00172052
FBgn0052579	-1.82397	0.0121965	0.00172116
FBgn0261722	-1.33664	0.0121965	0.00172138
FBgn0001995	1.14144	0.0121965	0.00171762
FBgn0051259	-3.524	0.0122064	0.0017244
FBgn0040717	-3.1369	0.012225	0.00172828
FBgn0051639	-3.91833	0.0122762	0.00173804
FBgn0031077	2.53573	0.0122762	0.00173747
FBgn0031689	-2.3572	0.0123973	0.00175646
FBgn0261396	0.766514	0.0124547	0.00176756
FBgn0001092	1.00801	0.0124547	0.00176845
FBgn0035063	1.19237	0.0124547	0.00176723
FBgn0037464	-6.13321	0.01256	0.00178469
FBgn0038957	-4.64727	0.0126209	0.00179463
FBgn0026199	1.16249	0.0126441	0.00179925
FBgn0027330	1.7552	0.0126547	0.00180205
FBgn0026375	-0.886819	0.0127157	0.00181335
FBgn0036732	0.851243	0.0127157	0.00181235
FBgn0053462	-6.20995	0.0127171	0.00181486
FBgn0038540	-5.10264	0.0127363	0.00182022
FBgn0039507	-2.65305	0.0127363	0.00182007
FBgn0032393	0.88993	0.012762	0.00182521
FBgn0000109	-1.44797	0.0129506	0.00185352
FBgn0030854	-0.881011	0.0130238	0.00186533
FBgn0037015	-4.61415	0.013027	0.00186713
FBgn0038420	1.147	0.0130345	0.00186955
FBgn0032421	-1.41666	0.0131121	0.00188203
FBgn0031762	-4.68249	0.0131603	0.0018903
FBgn0036875	-4.67731	0.013168	0.00189276
FBgn0261287	-5.42991	0.0132236	0.00191144
FBgn0052017	-5.41279	0.0132236	0.00191153
FBgn0031579	-5.11745	0.0132236	0.00190721
FBgn0262107	-2.82431	0.0132236	0.00191163
FBgn0011584	-0.712135	0.0132236	0.00190474
FBgn0014028	1.00145	0.0132236	0.00191161
FBgn0005322	1.1203	0.0132236	0.0019098
FBgn0021750	1.21909	0.0132236	0.0019082
FBgn0024294	-1.73629	0.0132446	0.00191603
FBgn0036230	-5.89339	0.0133425	0.00193156
FBgn0260955	-3.04672	0.0133616	0.00193708
FBgn0266410	-0.573493	0.0133616	0.00193603
FBgn0034740	-6.73556	0.0133739	0.00194025
FBgn0000320	-6.43545	0.0134124	0.0019472
FBgn0031939	-1.19755	0.0134177	0.00194935
FBgn0037329	1.27603	0.0135796	0.00197555
FBgn0002174	1.7921	0.0135796	0.00197568
FBgn0022702	-1.85821	0.0136583	0.00198853
FBgn0085391	-4.00217	0.0136761	0.00199393
FBgn0017581	-0.626475	0.0136761	0.00199378
FBgn0030261	-3.50862	0.0137501	0.00200755
FBgn0051460	-1.715	0.0137501	0.00200749
FBgn0264431	-5.86363	0.0138455	0.00202432
FBgn0039633	1.02763	0.0138455	0.00202324
FBgn0013301	-5.15682	0.0138811	0.00203096
FBgn0031128	-7.81267	0.0138817	0.00203248
FBgn0037447	1.28883	0.0138982	0.00203633
FBgn0029665	1.40605	0.0139037	0.00203856
FBgn0028988	-2.10321	0.0139156	0.00204174
FBgn0037892	1.27638	0.0139658	0.00205054
FBgn0051547	-6.49264	0.0139976	0.00205664
FBgn0053094	0.831727	0.0140012	0.00205862
FBgn0030421	-4.64774	0.0140972	0.00207418
FBgn0032117	-3.31562	0.0140978	0.00207718
FBgn0033661	2.21145	0.0140978	0.00207668
FBgn0035120	-2.21439	0.0141688	0.0020891
FBgn0031020	1.30854	0.0141931	0.00209414
FBgn0035179	-6.26506	0.0142326	0.00210143
FBgn0259150	-4.02888	0.014263	0.00210738
FBgn0040227	0.695865	0.0143749	0.00212539
FBgn0051999	1.04207	0.014427	0.00213459
FBgn0283494	0.726093	0.0145561	0.00215518
FBgn0038511	-3.3955	0.0146856	0.00217587
FBgn0267723	-5.43988	0.0147075	0.00218214
FBgn0033158	5.1723	0.0147075	0.0021814
FBgn0264442	-2.29361	0.0147457	0.00219084
FBgn0034182	1.75864	0.0147457	0.00218964
FBgn0262728	-6.97481	0.0147621	0.00219479
FBgn0032213	-1.45272	0.0147621	0.00219632
FBgn0037222	-2.7113	0.0148027	0.00220541
FBgn0259111	-1.30366	0.0148027	0.00220468
FBgn0015524	-5.86234	0.0148164	0.00220896
FBgn0037529	1.1096	0.0148623	0.00221734
FBgn0030061	1.00809	0.0148823	0.00222185
FBgn0003922	-7.27043	0.014926	0.00222992
FBgn0262972	-4.54598	0.0150101	0.00224402
FBgn0052112	1.56672	0.015037	0.00224959
FBgn0026141	-5.0417	0.015158	0.00227081
FBgn0003423	0.668063	0.015158	0.00226934
FBgn0034803	1.60078	0.0151703	0.00227422
FBgn0035802	-1.36915	0.0151774	0.00227685
FBgn0029148	1.03596	0.0151952	0.00228108
FBgn0032397	1.07361	0.0152087	0.00228623
FBgn0037232	1.91025	0.0152087	0.00228607
FBgn0265089	-4.17114	0.0152184	0.00228926
FBgn0265137	-0.999945	0.01524	0.00229407
FBgn0050424	-2.6654	0.015324	0.0023083
FBgn0014026	0.66644	0.0153248	0.00231
FBgn0024238	-1.09528	0.0153909	0.00232263
FBgn0028695	0.675619	0.0153909	0.00232313
FBgn0024558	1.16083	0.0154475	0.00233326
FBgn0028938	5.52032	0.0155853	0.00235567
FBgn0030742	-3.63067	0.0155906	0.00235808
FBgn0036549	-1.10688	0.0155969	0.00236224
FBgn0030912	1.59259	0.0155969	0.00236168
FBgn0011244	-7.88736	0.0156023	0.00236467
FBgn0028997	-3.21658	0.0156066	0.00236709
FBgn0036147	-1.29961	0.0156066	0.00236853
FBgn0086675	-3.9508	0.0157844	0.00239713
FBgn0038100	-0.726805	0.0157853	0.00239889
FBgn0051368	1.30537	0.0157905	0.00240131
FBgn0035491	-5.93229	0.0158076	0.00241743
FBgn0034580	-5.28291	0.0158076	0.00241186
FBgn0038373	-4.08208	0.0158076	0.00241003
FBgn0017551	-2.42161	0.0158076	0.00241817
FBgn0040383	-1.09311	0.0158076	0.00241065
FBgn0015268	0.583714	0.0158076	0.0024135
FBgn0017567	1.02044	0.0158076	0.00241855
FBgn0030853	1.04471	0.0158076	0.00241684
FBgn0023536	1.63379	0.0158076	0.00241101
FBgn0260660	-1.98978	0.0158099	0.0024216
FBgn0037652	1.0777	0.0158099	0.00242215
FBgn0029672	1.15034	0.0158176	0.00242497
FBgn0263930	1.28389	0.0158286	0.0024299
FBgn0014859	2.79296	0.0158286	0.00242905
FBgn0034199	-2.23987	0.0159441	0.00244927
FBgn0001197	-0.627075	0.0161255	0.00247881
FBgn0284248	0.951082	0.0161335	0.00248169
FBgn0032822	-1.74106	0.0161663	0.0024884
FBgn0050499	1.02377	0.0162108	0.00249692
FBgn0013300	-5.85975	0.0162179	0.00249968
FBgn0025549	-0.997077	0.016236	0.00250414
FBgn0038740	-2.43191	0.0162445	0.00250775
FBgn0032475	1.09074	0.0162445	0.00250879
FBgn0020912	-4.46738	0.0162829	0.00251641
FBgn0042138	0.809854	0.0166897	0.00258099
FBgn0010602	-0.495629	0.0167488	0.00259185
FBgn0023514	1.19281	0.0168199	0.00260805
FBgn0265935	1.21974	0.0168199	0.00260773
FBgn0036196	1.50542	0.0168199	0.0026062
FBgn0029587	-2.65395	0.016872	0.00261807
FBgn0003062	1.11536	0.016872	0.0026196
FBgn0004174	-5.58309	0.0169136	0.0026278
FBgn0032387	-4.05587	0.0169399	0.00263363
FBgn0040102	-2.81286	0.0170259	0.00264874
FBgn0020312	-2.22478	0.0171937	0.00267661
FBgn0263855	-3.94532	0.0172038	0.00267997
FBgn0037759	-8.41323	0.0172185	0.00268402
FBgn0004465	0.997155	0.0172228	0.00268647
FBgn0038473	1.36039	0.0172243	0.00268847
FBgn0028513	-5.37576	0.0172516	0.00269452
FBgn0033194	1.15001	0.0172677	0.00270058
FBgn0003353	1.53809	0.0172677	0.00270033
FBgn0032330	1.10647	0.0172969	0.00270806
FBgn0035760	1.78952	0.0172969	0.0027087
FBgn0034907	-7.33336	0.0173041	0.0027116
FBgn0031878	-2.671	0.0173316	0.00271949
FBgn0033735	0.802093	0.0173316	0.00271837
FBgn0040778	-2.46066	0.0174003	0.00273282
FBgn0038961	1.38698	0.0174003	0.00273385
FBgn0030575	-2.2194	0.0174535	0.00274579
FBgn0260632	1.28645	0.0174535	0.00274492
FBgn0086443	0.778907	0.0174571	0.00274815
FBgn0031417	-2.88583	0.017469	0.00275182
FBgn0264908	-2.67742	0.0175432	0.00276533
FBgn0024732	-2.91268	0.0175625	0.00277017
FBgn0000500	-7.01721	0.0175892	0.00277751
FBgn0028481	-4.9751	0.0175892	0.002778
FBgn0039349	1.2926	0.0176412	0.00278803
FBgn0042201	-6.29128	0.0177044	0.00280166
FBgn0036029	-6.19267	0.0177044	0.00280085
FBgn0033600	-6.49038	0.0177329	0.002808
FBgn0031127	-6.88071	0.0177639	0.00281474
FBgn0016122	0.948099	0.0179238	0.00284191
FBgn0037985	-7.3028	0.0179562	0.00285075
FBgn0032906	-2.93172	0.0179562	0.00284997
FBgn0004175	-3.36463	0.0179813	0.00285658
FBgn0039102	-1.96314	0.017994	0.00286045
FBgn0030897	-3.23339	0.0181893	0.00289711
FBgn0267668	-1.82637	0.0181893	0.00289607
FBgn0030552	1.10124	0.0181893	0.00289604
FBgn0037482	1.41014	0.018217	0.0029034
FBgn0052115	-2.41149	0.0182241	0.0029064
FBgn0033917	1.23309	0.0182608	0.00291414
FBgn0034789	-4.12769	0.018422	0.00294344
FBgn0030114	-0.96819	0.018422	0.00294554
FBgn0032222	1.12486	0.018422	0.00294522
FBgn0010240	-4.62159	0.018473	0.00295561
FBgn0035825	1.22555	0.0184823	0.002959
FBgn0031700	1.65401	0.0184907	0.00296224
FBgn0034399	1.13961	0.0185679	0.00297652
FBgn0034136	-4.98097	0.0185778	0.00298002
FBgn0029131	-2.05944	0.018647	0.00299303
FBgn0267160	-2.58555	0.0187514	0.00301299
FBgn0039450	0.75152	0.0187514	0.00301365
FBgn0031091	-6.78818	0.0188225	0.00303269
FBgn0001319	-3.98529	0.0188225	0.00303283
FBgn0033154	-1.5176	0.0188225	0.00303182
FBgn0000520	2.49511	0.0188225	0.00303187
FBgn0033542	-7.69486	0.0188502	0.00304116
FBgn0033691	-1.02513	0.0188502	0.00303965
FBgn0011288	-3.58339	0.0189223	0.00305475
FBgn0035521	-5.24506	0.0189382	0.00305926
FBgn0004588	-3.1168	0.0189772	0.00306751
FBgn0038407	-2.25927	0.0189941	0.00307416
FBgn0030786	1.04647	0.0189941	0.00307295
FBgn0025697	1.4092	0.0190037	0.00307767
FBgn0031633	0.913528	0.0190273	0.00308439
FBgn0027084	0.962233	0.0190273	0.00308582
FBgn0029117	1.28613	0.0190273	0.00308736
FBgn0004919	-1.13161	0.0190628	0.00309508
FBgn0037351	0.63674	0.0191476	0.00311082
FBgn0011656	1.17407	0.0191511	0.00311337
FBgn0265185	-3.3744	0.0191581	0.00311675
FBgn0260960	0.896075	0.0191581	0.00311843
FBgn0036096	0.795195	0.0192664	0.00313806
FBgn0001224	-1.02253	0.019404	0.00316469
FBgn0032798	1.24464	0.019404	0.00316645
FBgn0004463	2.10596	0.019404	0.00316279
FBgn0019952	-2.12122	0.019511	0.00318592
FBgn0000719	-1.27958	0.0195702	0.0031976
FBgn0029728	-6.76794	0.0195818	0.00320554
FBgn0035469	-0.951693	0.0195818	0.00320378
FBgn0023522	1.2285	0.0195818	0.00320258
FBgn0033381	0.891622	0.019631	0.00321562
FBgn0030748	-3.31138	0.019666	0.00322337
FBgn0037107	-5.01325	0.0196878	0.00322896
FBgn0267425	-3.78425	0.0197509	0.00324135
FBgn0033471	1.34579	0.0197808	0.00324829
FBgn0267378	-0.805649	0.0198697	0.00326493
FBgn0031948	-2.44279	0.0199075	0.00327512
FBgn0260642	-1.74445	0.0199075	0.00327524
FBgn0005198	2.97211	0.0199481	0.00328397
FBgn0051363	-0.754471	0.0199645	0.00328873
FBgn0085414	-4.24453	0.0199794	0.00329325
FBgn0031055	-3.68763	0.0200589	0.00330841
FBgn0264574	-2.45436	0.0201244	0.00332291
FBgn0036853	1.08813	0.0201244	0.00332335
FBgn0031347	-5.778	0.0201523	0.00333208
FBgn0015808	-0.904155	0.0201523	0.00333211
FBgn0031500	1.4715	0.0201687	0.00333689
FBgn0029897	0.655229	0.0202653	0.00335497
FBgn0040763	-3.73582	0.0203574	0.00337231
FBgn0032639	-2.10072	0.0205676	0.00340924
FBgn0262808	-2.07039	0.0205857	0.00341436
FBgn0000014	-2.64196	0.0206415	0.00342587
FBgn0265988	-1.33488	0.0206415	0.00342786
FBgn0039617	-6.90353	0.0207597	0.00344963
FBgn0023531	-1.70632	0.0208603	0.00346849
FBgn0027654	-2.54418	0.0208663	0.00347592
FBgn0029868	0.757569	0.0208663	0.00347538
FBgn0034049	1.31391	0.0208663	0.0034743
FBgn0028875	-3.0936	0.0208777	0.00348427
FBgn0028743	-2.69487	0.0208777	0.00348366
FBgn0037127	-1.79822	0.0208777	0.00348151
FBgn0033301	-3.56801	0.0209091	0.00349382
FBgn0285955	-0.886324	0.0209091	0.00349242
FBgn0259239	-5.08594	0.0209414	0.00350136
FBgn0267385	0.991557	0.0209706	0.00350841
FBgn0038964	0.744252	0.0209936	0.00351442
FBgn0014023	0.976639	0.0210009	0.00351779
FBgn0037534	-2.27354	0.0211514	0.00354519
FBgn0002023	-4.73388	0.0212371	0.00356173
FBgn0015282	0.609308	0.0214281	0.00359596
FBgn0037301	0.966649	0.0214436	0.00360078
FBgn0051690	-6.62415	0.0214686	0.00360719
FBgn0028936	-6.31896	0.0215254	0.00361895
FBgn0036501	1.11404	0.0215642	0.00362769
FBgn0001254	-1.66058	0.0216087	0.00363739
FBgn0035871	0.613176	0.0216523	0.00364695
FBgn0267587	-2.92518	0.0216558	0.00364978
FBgn0039511	-4.95818	0.0216607	0.00365284
FBgn0047095	-2.18819	0.0216642	0.00365565
FBgn0036474	-5.43446	0.0217253	0.0036682
FBgn0002734	-2.25155	0.0217255	0.00367047
FBgn0259794	-5.2111	0.0217373	0.00367776
FBgn0030539	-4.09286	0.0217373	0.00367676
FBgn0005775	-2.25402	0.0217373	0.00367917
FBgn0263076	-5.14227	0.0218222	0.00370026
FBgn0260743	-2.08176	0.0218222	0.00370134
FBgn0261119	0.744765	0.0218222	0.00370251
FBgn0034727	1.02699	0.0218222	0.00369581
FBgn0010333	-0.595708	0.0218365	0.00370719
FBgn0029952	-7.86141	0.0220044	0.00373796
FBgn0038432	1.06945	0.0220506	0.00374808
FBgn0039152	-2.58755	0.022057	0.00375144
FBgn0033547	1.14656	0.0222283	0.00378285
FBgn0046878	-5.74662	0.0223113	0.00379929
FBgn0041160	-2.13713	0.0223114	0.0038016
FBgn0052412	-2.09236	0.0223173	0.0038049
FBgn0004362	-0.483187	0.0223542	0.00381526
FBgn0086906	1.12448	0.0223542	0.00381579
FBgn0027575	-3.40954	0.0224368	0.00383593
FBgn0039250	-3.04511	0.0224368	0.0038366
FBgn0034877	0.767026	0.0224368	0.00383681
FBgn0038978	-5.06855	0.0224453	0.00384289
FBgn0263510	1.24796	0.0224453	0.00384195
FBgn0035833	-3.19586	0.0225174	0.00385912
FBgn0035238	-1.31472	0.0225174	0.00385986
FBgn0261835	-4.99425	0.0225941	0.00387534
FBgn0267398	-0.772423	0.0226201	0.00388211
FBgn0037798	-5.17764	0.0226374	0.00389673
FBgn0037387	-4.89807	0.0226374	0.00389646
FBgn0024941	-4.08584	0.0226374	0.00389492
FBgn0032021	-3.61606	0.0226374	0.00389516
FBgn0026372	0.657091	0.0226374	0.00389488
FBgn0039755	-4.33705	0.0226694	0.00390924
FBgn0003091	-1.80593	0.0226694	0.00390475
FBgn0038331	-0.954355	0.0226694	0.00390691
FBgn0038214	-3.32156	0.0226715	0.00391194
FBgn0030744	-1.42159	0.0227246	0.00392343
FBgn0000579	0.928106	0.0227344	0.00392746
FBgn0069969	-6.01237	0.0228959	0.00395773
FBgn0031866	-3.85594	0.0230048	0.00397891
FBgn0051774	-4.33363	0.0230303	0.00398569
FBgn0035384	-7.60845	0.023031	0.00398818
FBgn0034103	-8.11996	0.0230326	0.00399558
FBgn0047351	-3.00977	0.0230326	0.00399463
FBgn0000100	0.662896	0.0230326	0.00399388
FBgn0051626	-6.33332	0.0230627	0.00400515
FBgn0086604	-3.84935	0.0230627	0.00400555
FBgn0259927	-1.76498	0.0231031	0.00401493
FBgn0026059	1.12458	0.0231052	0.00401768
FBgn0030975	-1.93576	0.023178	0.00403511
FBgn0024980	3.26355	0.023178	0.00403483
FBgn0035798	1.68543	0.023248	0.00404969
FBgn0037327	1.35904	0.0232599	0.00405414
FBgn0016061	1.10946	0.0232833	0.00406062
FBgn0034496	1.13725	0.0233828	0.00408038
FBgn0054010	-4.09127	0.023383	0.00408764
FBgn0027844	-2.51609	0.023383	0.00408611
FBgn0033482	1.2922	0.023383	0.00408486
FBgn0010278	0.913289	0.0234006	0.00409311
FBgn0264086	-3.82159	0.0234432	0.00410298
FBgn0039756	2.04726	0.0234521	0.00410694
FBgn0033949	-1.51553	0.0234935	0.00411663
FBgn0000024	-3.18516	0.023536	0.00412648
FBgn0267435	-5.1512	0.0235413	0.00412984
FBgn0264078	1.02699	0.0235712	0.00413752
FBgn0037513	0.974794	0.0235894	0.00414313
FBgn0264006	-3.37079	0.0236779	0.00416355
FBgn0043012	-1.17415	0.0236779	0.00416135
FBgn0037064	-7.79648	0.0236844	0.00416957
FBgn0035047	-1.78291	0.0236844	0.00416896
FBgn0261938	1.48277	0.0236917	0.00417329
FBgn0037553	-2.35055	0.0236926	0.00417589
FBgn0025631	-1.30438	0.0237461	0.00418775
FBgn0036759	-2.13722	0.0237492	0.00419074
FBgn0000618	-1.29901	0.0237611	0.0041953
FBgn0051287	-2.72799	0.0238333	0.0042105
FBgn0085421	-2.57524	0.02394	0.00423181
FBgn0039733	-1.47273	0.0239895	0.00424302
FBgn0052194	-2.44119	0.0240365	0.00425381
FBgn0035767	-1.0781	0.0240543	0.00425943
FBgn0033741	1.06109	0.0240738	0.00426536
FBgn0004698	-1.10663	0.0240941	0.00427391
FBgn0029689	2.07436	0.0240941	0.00427329
FBgn0033913	0.87942	0.0241323	0.00428318
FBgn0023521	1.41519	0.0242216	0.00430151
FBgn0031478	-1.47291	0.0243077	0.00431932
FBgn0032209	-5.70033	0.0244232	0.00434486
FBgn0035608	-5.6542	0.0244232	0.00434469
FBgn0031529	-1.27136	0.0245575	0.00437128
FBgn0010905	-0.942163	0.0245872	0.00438162
FBgn0266570	1.19024	0.0245872	0.00437984
FBgn0036035	1.26307	0.0246484	0.00439507
FBgn0035385	2.10709	0.0247132	0.00440916
FBgn0039584	-3.73161	0.0247361	0.00441579
FBgn0037773	-3.28134	0.0248467	0.00443811
FBgn0025641	-2.19231	0.0249327	0.00445662
FBgn0038291	-1.98457	0.0249327	0.00445859
FBgn0051665	-3.85902	0.0249355	0.00446165
FBgn0011272	0.685675	0.0249989	0.00447557
FBgn0038608	-3.18633	0.0250727	0.00449136
FBgn0039039	-1.46924	0.0251732	0.00451456
FBgn0030686	1.37265	0.0251732	0.00451293
FBgn0036428	0.680959	0.0251808	0.0045185
FBgn0015558	-4.01775	0.0252022	0.00452493
FBgn0010053	-2.63228	0.0252138	0.00452961
FBgn0037939	-7.74061	0.0254342	0.00457183
FBgn0265597	-3.69424	0.0256072	0.00460555
FBgn0037261	0.783466	0.025609	0.00460851
FBgn0038361	-5.5275	0.0259269	0.00466839
FBgn0037236	-1.60982	0.0259709	0.00468026
FBgn0003514	0.592092	0.0259709	0.00468166
FBgn0030808	-1.32419	0.0259755	0.00468516
FBgn0000287	1.24965	0.026045	0.00470037
FBgn0037970	-6.72491	0.0260509	0.00470679
FBgn0262782	0.923451	0.0260509	0.00470501
FBgn0266019	-0.792331	0.0260767	0.00471415
FBgn0052484	-1.52217	0.0261203	0.00472471
FBgn0051802	-5.52049	0.0262012	0.00474205
FBgn0267366	-4.21294	0.0262671	0.00475667
FBgn0025866	1.4154	0.026388	0.00478129
FBgn0039869	-1.17106	0.0264074	0.00478752
FBgn0265937	-8.00015	0.0265091	0.00481141
FBgn0053156	1.59447	0.0265091	0.00481129
FBgn0002567	-1.72802	0.0265931	0.00483486
FBgn0039674	-1.55418	0.0265931	0.00483359
FBgn0034142	-1.02177	0.0265931	0.00483115
FBgn0030292	0.881057	0.0266763	0.00485274
FBgn0030352	1.16134	0.0266957	0.004859
FBgn0087013	0.569837	0.0267102	0.00486714
FBgn0035848	1.57885	0.0267102	0.00486494
FBgn0266756	-1.55363	0.0267333	0.0048741
FBgn0034804	-2.24019	0.0267584	0.00488143
FBgn0031717	-0.898847	0.026772	0.00488667
FBgn0039805	-1.79892	0.026779	0.00489069
FBgn0028387	-1.92396	0.0267857	0.00489469
FBgn0035196	-4.11929	0.0268157	0.00490292
FBgn0026317	1.57373	0.0268774	0.00491697
FBgn0033108	-5.55929	0.0269172	0.00492702
FBgn0030976	-1.55471	0.0269838	0.00494432
FBgn0085453	-1.10436	0.0269838	0.00494477
FBgn0000038	-4.129	0.0270449	0.00495875
FBgn0000239	0.798109	0.0271259	0.00497638
FBgn0261786	1.36185	0.0273465	0.00501968
FBgn0085224	3.64543	0.0273708	0.00502694
FBgn0036686	1.55793	0.0274706	0.00504811
FBgn0032704	0.562928	0.0274806	0.00505276
FBgn0263831	-5.79787	0.0275929	0.00507626
[truncated: 12,689 more rows]

## Sheet: f. Yki_CA32h_AnnoMiner
Transcript ID	Gene ID	Gene Name	Log2FC	FDR		177 unique genes
[truncated: 2,001 more rows]

[truncated: 3 more sheets: g.FlyEnrichR for CA32hAnnoMiner, h. Figure 8 part1, I. Figure 8 part 2]
